# Supplementary material for: Synthesis, Crystal Design and Anticancer Potential of Novel Cu(II), Ni(II), and Pd(II) Complexes with Carbazate Ligand
Source: ACS Omega. 2025 May 22;10(21):22125–36. doi: 10.1021/acsomega.5c02365 (PMC12138593; doi:10.1021/acsomega.5c02365)
Supplement: Supplementary file 2 [file ao5c02365_si_002.cif]

 
data_shelx
_publ_contact_author_name        'Claudia Cristina Gatto'
_publ_contact_author_address     
;University of Bras\'ilia - UnB
Institute of Chemistry
LASIC - Laboratorio de S\'intese Inorg\^anica e Cristalografia
70904-970
Bras\'ilia - DF
Brazil
;
_publ_contact_author_email       ccgatto@gmail.com
_publ_contact_author_phone       556131073872
_publ_contact_author_fax         556131073900
loop_
_publ_author_name
_publ_author_address
'Gatto, C. C.'
;University of Bras\'ilia - UnB
Institute of Chemistry
LASIC - Laboratorio de S\'intese Inorg\^anica e Cristalografia
70904-970
Bras\'ilia - DF
Brazil
;

_audit_creation_method           SHELXL-2018/3
_chemical_name_systematic        'C9 H11 N3 O2'
_chemical_name_common            ?
_chemical_melting_point          ?
_chemical_formula_moiety         ?
_chemical_formula_sum            'C9 H11 N3 O2'
_chemical_formula_weight         193.21

loop_
_atom_type_symbol
_atom_type_description
_atom_type_scat_dispersion_real
_atom_type_scat_dispersion_imag
_atom_type_scat_source
C C 0.0033 0.0016 'International Tables Vol C Tables 4.2.6.8 and 6.1.1.4'
H H 0.0000 0.0000 'International Tables Vol C Tables 4.2.6.8 and 6.1.1.4'
N N 0.0061 0.0033 'International Tables Vol C Tables 4.2.6.8 and 6.1.1.4'
O O 0.0106 0.0060 'International Tables Vol C Tables 4.2.6.8 and 6.1.1.4'

_space_group_crystal_system      monoclinic
_space_group_IT_number           14
_space_group_name_H-M_alt        'P 21/c'
_space_group_name_Hall           '-P 2ybc'

_shelx_space_group_comment       
;
The symmetry employed for this shelxl refinement is uniquely defined
by the following loop, which should always be used as a source of
symmetry information in preference to the above space-group names.
They are only intended as comments.
;

loop_
_space_group_symop_operation_xyz
'x, y, z'
'-x, y+1/2, -z+1/2'
'-x, -y, -z'
'x, -y-1/2, z-1/2'

_cell_length_a                   4.2265(7)
_cell_length_b                   17.696(3)
_cell_length_c                   12.735(2)
_cell_angle_alpha                90
_cell_angle_beta                 92.289(4)
_cell_angle_gamma                90
_cell_volume                     951.7(3)
_cell_formula_units_Z            4
_cell_measurement_temperature    296(2)
_cell_measurement_reflns_used    2015
_cell_measurement_theta_min      2.3018
_cell_measurement_theta_max      23.7792

_exptl_crystal_description       block
_exptl_crystal_colour            colourless
_exptl_crystal_density_meas      ?
_exptl_crystal_density_method    ?
_exptl_crystal_density_diffrn    1.348
_exptl_crystal_F_000             408
_exptl_transmission_factor_min   ?
_exptl_transmission_factor_max   ?
_exptl_crystal_size_max          0.689
_exptl_crystal_size_mid          0.543
_exptl_crystal_size_min          0.388
_exptl_absorpt_coefficient_mu    0.098
_shelx_estimated_absorpt_T_min   ?
_shelx_estimated_absorpt_T_max   ?
_exptl_absorpt_correction_type   Multi-Scan
_exptl_absorpt_process_details          
;
SADABS-2016/2 - Bruker AXS area detector scaling and absorption correction
;
_exptl_absorpt_correction_T_min  0.81
_exptl_absorpt_correction_T_max  0.96
_diffrn_ambient_temperature      296(2)
_diffrn_radiation_wavelength     0.71073
_diffrn_radiation_type           MoK\a
_diffrn_source                   ?
_diffrn_measurement_device_type  'Bruker APEX-II CCD'
_diffrn_measurement_method       '\f and \w scans'
_diffrn_detector_area_resol_mean ?
_diffrn_reflns_number            9207
_diffrn_reflns_av_unetI/netI     0.0329
_diffrn_reflns_av_R_equivalents  0.0445
_diffrn_reflns_limit_h_min       -5
_diffrn_reflns_limit_h_max       5
_diffrn_reflns_limit_k_min       -21
_diffrn_reflns_limit_k_max       21
_diffrn_reflns_limit_l_min       -15
_diffrn_reflns_limit_l_max       15
_diffrn_reflns_theta_min         1.971
_diffrn_reflns_theta_max         25.382
_diffrn_reflns_theta_full        25.242
_diffrn_measured_fraction_theta_max 0.999
_diffrn_measured_fraction_theta_full 1.000
_diffrn_reflns_Laue_measured_fraction_max 0.999
_diffrn_reflns_Laue_measured_fraction_full 1.000
_diffrn_reflns_point_group_measured_fraction_max 0.999
_diffrn_reflns_point_group_measured_fraction_full 1.000
_reflns_number_total             1735
_reflns_number_gt                1270
_reflns_threshold_expression     'I > 2\s(I)'
_reflns_Friedel_coverage         0.000
_reflns_Friedel_fraction_max     .
_reflns_Friedel_fraction_full    .

_reflns_special_details          
;
 Reflections were merged by SHELXL according to the crystal
 class for the calculation of statistics and refinement.
 
 _reflns_Friedel_fraction is defined as the number of unique
 Friedel pairs measured divided by the number that would be
 possible theoretically, ignoring centric projections and
 systematic absences.
;

_computing_data_collection              
    'Bruker Instrument Service v2018.1.0.3'
_computing_cell_refinement              'SAINT V8.38A (Bruker AXS Inc., 2017)'
_computing_data_reduction               'SAINT V8.38A (Bruker AXS Inc., 2017)'
_computing_structure_solution    'SHELXT 2014/5 (Sheldrick, 2014)'
_computing_structure_refinement  'SHELXL-2018/3 (Sheldrick, 2018)'
_computing_molecular_graphics    ?
_computing_publication_material  ?
_refine_special_details          ?
_refine_ls_structure_factor_coef Fsqd
_refine_ls_matrix_type           full
_refine_ls_weighting_scheme      calc
_refine_ls_weighting_details     
'w=1/[\s^2^(Fo^2^)+(0.0522P)^2^+0.1986P] where P=(Fo^2^+2Fc^2^)/3'
_atom_sites_solution_primary     ?
_atom_sites_solution_secondary   ?
_atom_sites_solution_hydrogens   mixed
_refine_ls_hydrogen_treatment    mixed
_refine_ls_extinction_method     'SHELXL-2018/3 (Sheldrick 2018)'
_refine_ls_extinction_coef       0.014(3)
_refine_ls_extinction_expression Fc^*^=kFc[1+0.001xFc^2^\l^3^/sin(2\q)]^-1/4^
_refine_ls_number_reflns         1735
_refine_ls_number_parameters     150
_refine_ls_number_restraints     0
_refine_ls_R_factor_all          0.0632
_refine_ls_R_factor_gt           0.0411
_refine_ls_wR_factor_ref         0.1139
_refine_ls_wR_factor_gt          0.1015
_refine_ls_goodness_of_fit_ref   1.036
_refine_ls_restrained_S_all      1.036
_refine_ls_shift/su_max          0.000
_refine_ls_shift/su_mean         0.000

loop_
_atom_site_label
_atom_site_type_symbol
_atom_site_fract_x
_atom_site_fract_y
_atom_site_fract_z
_atom_site_U_iso_or_equiv
_atom_site_adp_type
_atom_site_occupancy
_atom_site_site_symmetry_order
_atom_site_calc_flag
_atom_site_refinement_flags_posn
_atom_site_refinement_flags_adp
_atom_site_refinement_flags_occupancy
_atom_site_disorder_assembly
_atom_site_disorder_group
O2 O -0.0764(3) 0.41884(7) 0.75785(9) 0.0488(4) Uani 1 1 d . . . . .
O1 O -0.1525(4) 0.42588(8) 0.93100(11) 0.0671(5) Uani 1 1 d . . . . .
N2 N 0.2966(4) 0.53636(8) 0.76494(11) 0.0420(4) Uani 1 1 d . . . . .
N3 N 0.1525(4) 0.51189(9) 0.85386(12) 0.0470(4) Uani 1 1 d . . . . .
C3 C 0.8623(5) 0.67623(13) 0.49804(18) 0.0603(6) Uani 1 1 d . . . . .
C2 C 0.7970(5) 0.60051(13) 0.50516(16) 0.0559(6) Uani 1 1 d . . . . .
C1 C 0.6619(5) 0.57408(12) 0.59431(15) 0.0477(5) Uani 1 1 d . . . . .
C5 C 0.5995(4) 0.62408(10) 0.67457(13) 0.0395(4) Uani 1 1 d . . . . .
C6 C 0.4469(4) 0.59915(10) 0.77175(13) 0.0404(4) Uani 1 1 d . . . . .
C8 C -0.0340(4) 0.45004(11) 0.85253(14) 0.0437(5) Uani 1 1 d . . . . .
C9 C -0.2891(5) 0.35523(11) 0.75191(16) 0.0594(6) Uani 1 1 d . . . . .
H9A H -0.175233 0.309957 0.770702 0.089 Uiso 1 1 calc R U . . .
H9B H -0.377164 0.350605 0.681540 0.089 Uiso 1 1 calc R U . . .
H9C H -0.456738 0.362735 0.799540 0.089 Uiso 1 1 calc R U . . .
C7 C 0.4747(6) 0.64814(12) 0.86764(15) 0.0632(6) Uani 1 1 d . . . . .
H7A H 0.267005 0.661359 0.889386 0.095 Uiso 1 1 calc R U . . .
H7B H 0.589396 0.693273 0.851740 0.095 Uiso 1 1 calc R U . . .
H7C H 0.585562 0.621178 0.923217 0.095 Uiso 1 1 calc R U . . .
C4 C 0.7969(6) 0.72181(13) 0.58031(17) 0.0657(7) Uani 1 1 d . . . . .
N1 N 0.6697(4) 0.69756(9) 0.66874(12) 0.0550(5) Uani 1 1 d . . . . .
H3 H 0.176(5) 0.5348(12) 0.9164(18) 0.064(6) Uiso 1 1 d . . . . .
H1 H 0.616(5) 0.5237(13) 0.6024(15) 0.061(6) Uiso 1 1 d . . . . .
H4 H 0.845(6) 0.7752(15) 0.5774(18) 0.085(8) Uiso 1 1 d . . . . .
H3A H 0.949(6) 0.6961(13) 0.4355(19) 0.081(7) Uiso 1 1 d . . . . .
H2 H 0.844(5) 0.5658(13) 0.4521(19) 0.078(7) Uiso 1 1 d . . . . .

loop_
_atom_site_aniso_label
_atom_site_aniso_U_11
_atom_site_aniso_U_22
_atom_site_aniso_U_33
_atom_site_aniso_U_23
_atom_site_aniso_U_13
_atom_site_aniso_U_12
O2 0.0580(8) 0.0498(8) 0.0388(7) -0.0043(6) 0.0068(6) -0.0081(6)
O1 0.0927(12) 0.0694(10) 0.0404(8) -0.0015(7) 0.0169(8) -0.0269(8)
N2 0.0476(9) 0.0440(9) 0.0346(9) 0.0033(6) 0.0041(7) 0.0005(7)
N3 0.0586(10) 0.0489(9) 0.0338(9) -0.0016(7) 0.0057(7) -0.0081(8)
C3 0.0728(15) 0.0629(14) 0.0461(13) 0.0115(10) 0.0133(11) -0.0054(12)
C2 0.0676(14) 0.0591(13) 0.0418(12) -0.0017(10) 0.0110(10) 0.0046(11)
C1 0.0587(13) 0.0406(11) 0.0441(11) 0.0002(9) 0.0046(9) -0.0010(9)
C5 0.0410(10) 0.0403(10) 0.0369(10) 0.0027(7) -0.0033(7) 0.0018(8)
C6 0.0456(10) 0.0397(10) 0.0358(10) 0.0005(7) 0.0000(8) 0.0021(9)
C8 0.0508(11) 0.0451(10) 0.0356(10) 0.0013(8) 0.0050(8) -0.0001(9)
C9 0.0648(14) 0.0571(13) 0.0564(13) -0.0088(10) 0.0051(10) -0.0152(11)
C7 0.0883(17) 0.0581(13) 0.0442(12) -0.0088(10) 0.0130(11) -0.0178(12)
C4 0.0934(18) 0.0494(13) 0.0549(14) 0.0070(10) 0.0088(12) -0.0144(12)
N1 0.0772(12) 0.0418(9) 0.0463(10) 0.0009(7) 0.0067(8) -0.0079(8)

_geom_special_details            
;
 All esds (except the esd in the dihedral angle between two l.s. planes)
 are estimated using the full covariance matrix.  The cell esds are taken
 into account individually in the estimation of esds in distances, angles
 and torsion angles; correlations between esds in cell parameters are only
 used when they are defined by crystal symmetry.  An approximate (isotropic)
 treatment of cell esds is used for estimating esds involving l.s. planes.
;

loop_
_geom_bond_atom_site_label_1
_geom_bond_atom_site_label_2
_geom_bond_distance
_geom_bond_site_symmetry_2
_geom_bond_publ_flag
O2 C8 1.332(2) . ?
O2 C9 1.441(2) . ?
O1 C8 1.213(2) . ?
N2 C6 1.281(2) . ?
N2 N3 1.377(2) . ?
N3 C8 1.348(2) . ?
N3 H3 0.90(2) . ?
C3 C4 1.359(3) . ?
C3 C2 1.372(3) . ?
C3 H3A 0.96(2) . ?
C2 C1 1.373(3) . ?
C2 H2 0.94(2) . ?
C1 C5 1.385(3) . ?
C1 H1 0.92(2) . ?
C5 N1 1.337(2) . ?
C5 C6 1.485(2) . ?
C6 C7 1.498(2) . ?
C9 H9A 0.9600 . ?
C9 H9B 0.9600 . ?
C9 H9C 0.9600 . ?
C7 H7A 0.9600 . ?
C7 H7B 0.9600 . ?
C7 H7C 0.9600 . ?
C4 N1 1.338(3) . ?
C4 H4 0.97(3) . ?

loop_
_geom_angle_atom_site_label_1
_geom_angle_atom_site_label_2
_geom_angle_atom_site_label_3
_geom_angle
_geom_angle_site_symmetry_1
_geom_angle_site_symmetry_3
_geom_angle_publ_flag
C8 O2 C9 115.64(15) . . ?
C6 N2 N3 116.84(15) . . ?
C8 N3 N2 121.50(16) . . ?
C8 N3 H3 115.0(14) . . ?
N2 N3 H3 123.5(14) . . ?
C4 C3 C2 118.7(2) . . ?
C4 C3 H3A 121.4(14) . . ?
C2 C3 H3A 119.9(14) . . ?
C3 C2 C1 118.6(2) . . ?
C3 C2 H2 122.8(14) . . ?
C1 C2 H2 118.6(14) . . ?
C2 C1 C5 119.36(19) . . ?
C2 C1 H1 121.3(12) . . ?
C5 C1 H1 119.3(13) . . ?
N1 C5 C1 122.09(17) . . ?
N1 C5 C6 116.11(16) . . ?
C1 C5 C6 121.80(17) . . ?
N2 C6 C5 115.58(15) . . ?
N2 C6 C7 125.42(16) . . ?
C5 C6 C7 119.00(16) . . ?
O1 C8 O2 123.67(18) . . ?
O1 C8 N3 122.41(17) . . ?
O2 C8 N3 113.92(16) . . ?
O2 C9 H9A 109.5 . . ?
O2 C9 H9B 109.5 . . ?
H9A C9 H9B 109.5 . . ?
O2 C9 H9C 109.5 . . ?
H9A C9 H9C 109.5 . . ?
H9B C9 H9C 109.5 . . ?
C6 C7 H7A 109.5 . . ?
C6 C7 H7B 109.5 . . ?
H7A C7 H7B 109.5 . . ?
C6 C7 H7C 109.5 . . ?
H7A C7 H7C 109.5 . . ?
H7B C7 H7C 109.5 . . ?
N1 C4 C3 124.0(2) . . ?
N1 C4 H4 116.0(14) . . ?
C3 C4 H4 120.0(14) . . ?
C5 N1 C4 117.15(17) . . ?

loop_
_geom_torsion_atom_site_label_1
_geom_torsion_atom_site_label_2
_geom_torsion_atom_site_label_3
_geom_torsion_atom_site_label_4
_geom_torsion
_geom_torsion_site_symmetry_1
_geom_torsion_site_symmetry_2
_geom_torsion_site_symmetry_3
_geom_torsion_site_symmetry_4
_geom_torsion_publ_flag
C6 N2 N3 C8 174.21(17) . . . . ?
C4 C3 C2 C1 1.4(3) . . . . ?
C3 C2 C1 C5 -0.8(3) . . . . ?
C2 C1 C5 N1 -0.8(3) . . . . ?
C2 C1 C5 C6 178.56(18) . . . . ?
N3 N2 C6 C5 -179.92(14) . . . . ?
N3 N2 C6 C7 -0.8(3) . . . . ?
N1 C5 C6 N2 159.92(16) . . . . ?
C1 C5 C6 N2 -19.4(3) . . . . ?
N1 C5 C6 C7 -19.3(3) . . . . ?
C1 C5 C6 C7 161.37(19) . . . . ?
C9 O2 C8 O1 3.0(3) . . . . ?
C9 O2 C8 N3 -176.51(16) . . . . ?
N2 N3 C8 O1 176.92(18) . . . . ?
N2 N3 C8 O2 -3.5(3) . . . . ?
C2 C3 C4 N1 -0.4(4) . . . . ?
C1 C5 N1 C4 1.7(3) . . . . ?
C6 C5 N1 C4 -177.68(19) . . . . ?
C3 C4 N1 C5 -1.1(4) . . . . ?

loop_
_geom_hbond_atom_site_label_D
_geom_hbond_atom_site_label_H
_geom_hbond_atom_site_label_A
_geom_hbond_distance_DH
_geom_hbond_distance_HA
_geom_hbond_distance_DA
_geom_hbond_angle_DHA
_geom_hbond_site_symmetry_A
_geom_hbond_publ_flag
N3 H3 O1 0.90(2) 2.07(2) 2.953(2) 168(2) 3_567 yes
N3 H3 O1 0.90(2) 2.07(2) 2.953(2) 168(2) 3_567 yes

_refine_diff_density_max         0.176
_refine_diff_density_min         -0.127
_refine_diff_density_rms         0.034

_shelx_res_file                  
;
TITL CCG_DJS_L4_0m_a.res in P2(1)/c
    shelx.res
    created by SHELXL-2018/3 at 15:25:45 on 30-Jan-2025
CELL  0.71073   4.2265  17.6958  12.7346   90.000   92.289   90.000
ZERR     4.00   0.0007   0.0030   0.0022    0.000    0.004    0.000
LATT   1
SYMM  - X, 1/2 + Y, 1/2 - Z
SFAC  C    H    N    O
UNIT  36 44 12 8
MERG   2
EQIV $1 -X,1-Y,2-Z
HTAB N3 O1_$1
MORE -1
HTAB N3 O1_$1
FMAP   2
PLAN    5
ACTA
HTAB    2.00000
BOND   $H
CONF
L.S.  15
TEMP    23.00
WGHT    0.052200    0.198600
EXTI    0.013593
FVAR       0.75911
O2    4   -0.076448    0.418843    0.757852    11.00000    0.05801    0.04979 =
         0.03885   -0.00433    0.00685   -0.00813
O1    4   -0.152505    0.425877    0.930999    11.00000    0.09265    0.06938 =
         0.04038   -0.00147    0.01690   -0.02691
N2    3    0.296643    0.536358    0.764942    11.00000    0.04758    0.04402 =
         0.03463    0.00325    0.00406    0.00048
N3    3    0.152468    0.511894    0.853861    11.00000    0.05859    0.04893 =
         0.03383   -0.00160    0.00572   -0.00807
C3    1    0.862267    0.676234    0.498038    11.00000    0.07283    0.06293 =
         0.04608    0.01151    0.01333   -0.00542
C2    1    0.797007    0.600513    0.505157    11.00000    0.06756    0.05909 =
         0.04177   -0.00168    0.01103    0.00457
C1    1    0.661935    0.574077    0.594313    11.00000    0.05868    0.04065 =
         0.04407    0.00021    0.00458   -0.00100
C5    1    0.599450    0.624080    0.674568    11.00000    0.04105    0.04026 =
         0.03688    0.00268   -0.00329    0.00180
C6    1    0.446946    0.599148    0.771754    11.00000    0.04562    0.03969 =
         0.03578    0.00055   -0.00003    0.00205
C8    1   -0.033996    0.450040    0.852529    11.00000    0.05078    0.04507 =
         0.03555    0.00133    0.00500   -0.00008
C9    1   -0.289137    0.355229    0.751913    11.00000    0.06480    0.05713 =
         0.05641   -0.00879    0.00509   -0.01519
AFIX 137
H9A   2   -0.175233    0.309957    0.770702    11.00000   -1.50000
H9B   2   -0.377164    0.350605    0.681540    11.00000   -1.50000
H9C   2   -0.456738    0.362735    0.799540    11.00000   -1.50000
AFIX   0
C7    1    0.474722    0.648140    0.867636    11.00000    0.08830    0.05811 =
         0.04416   -0.00882    0.01298   -0.01780
AFIX 137
H7A   2    0.267005    0.661359    0.889386    11.00000   -1.50000
H7B   2    0.589396    0.693273    0.851740    11.00000   -1.50000
H7C   2    0.585562    0.621178    0.923217    11.00000   -1.50000
AFIX   0
C4    1    0.796895    0.721805    0.580315    11.00000    0.09337    0.04941 =
         0.05487    0.00702    0.00876   -0.01440
N1    3    0.669729    0.697563    0.668743    11.00000    0.07719    0.04184 =
         0.04628    0.00091    0.00667   -0.00792
H3    2    0.175931    0.534792    0.916425    11.00000    0.06392
H1    2    0.615787    0.523718    0.602385    11.00000    0.06055
H4    2    0.845164    0.775220    0.577407    11.00000    0.08468
H3A   2    0.949252    0.696068    0.435533    11.00000    0.08126
H2    2    0.844062    0.565817    0.452059    11.00000    0.07793
HKLF    4


REM  CCG_DJS_L4_0m_a.res in P2(1)/c
REM wR2 = 0.1139, GooF = S = 1.036, Restrained GooF = 1.036 for all data
REM R1 = 0.0411 for 1270 Fo > 4sig(Fo) and 0.0632 for all 1735 data
REM 150 parameters refined using 0 restraints

END

WGHT      0.0522      0.1987

REM Instructions for potential hydrogen bonds
HTAB N3 O1_$1

REM Highest difference peak  0.176,  deepest hole -0.127,  1-sigma level  0.034
Q1    1  -0.3182  0.3327  0.8351  11.00000  0.05    0.18
Q2    1   0.3648  0.6283  0.9254  11.00000  0.05    0.16
Q3    1  -0.5079  0.3921  0.7235  11.00000  0.05    0.14
Q4    1   0.5490  0.6103  0.7254  11.00000  0.05    0.13
Q5    1  -0.2124  0.3165  0.6963  11.00000  0.05    0.13
;
_shelx_res_checksum              4682

_shelx_hkl_file                  
;
   1   0   0   24.30    1.60
   1   0   0   22.40    1.30
   1   0   0   22.80    1.30
  -1   0   0   20.70    1.60
  -1   0   0   22.70    1.30
   2   0   0  165.28    8.30
   2   0   0  164.78    7.70
  -2   0   0  181.98    8.70
   3   0   0    7.40    2.00
  -3   0   0    8.60    2.10
   3   0   0    4.80    1.10
   4   0   0   11.80    2.80
  -4   0   0    7.10    2.90
  -5   0   0    4.30    3.40
   5   0   0    5.00    2.90
   0  -1   0    1.30    0.20
   0  -1   0    0.00    0.10
   0  -1   0    0.30    0.10
   0   1   0    0.50    0.10
   0   1   0    0.70    0.10
   0   1   0    1.40    0.20
   1  -1   0  419.16   17.10
  -1  -1   0  419.96   17.80
  -1  -1   0  465.45   17.90
  -1  -1   0  409.26   17.50
   1  -1   0  395.16   17.20
   1  -1   0  413.96   17.70
   1   1   0  420.26   17.60
  -1   1   0  404.96   17.10
   1   1   0  406.76   17.50
   1   1   0  422.36   17.60
  -1   1   0  444.36   17.90
  -2  -1   0   27.60    2.80
   2  -1   0   26.00    2.50
   2  -1   0   24.10    1.60
   2  -1   0   22.40    1.50
  -2   1   0   19.80    2.30
   2   1   0   21.50    1.80
   2   1   0   21.80    2.00
  -2   1   0   23.90    1.60
   3  -1   0    5.30    1.50
  -3  -1   0    5.70    1.80
   3  -1   0    4.90    1.10
  -3   1   0    8.30    1.90
   3   1   0    5.50    1.30
   3   1   0    6.80    1.70
   4  -1   0    8.40    2.60
  -4  -1   0    5.20    2.40
   4   1   0    5.60    2.30
  -4   1   0   12.60    3.30
   5  -1   0   12.00    3.70
  -5  -1   0    6.80    3.50
   5   1   0    8.40    3.30
  -5   1   0    8.30    3.80
   0  -2   0 1795.12   72.59
   0  -2   0 1803.02   72.49
   0  -2   0 1744.43   72.69
   0   2   0 1881.81   72.79
   0   2   0 1784.92   72.59
   0   2   0 1807.22   72.39
   0   2   0 1738.43   72.49
   1  -2   0  524.25   22.10
  -1  -2   0  543.65   22.30
  -1  -2   0  526.85   21.80
   1   2   0  524.45   21.90
   1   2   0  548.95   21.80
  -1   2   0  483.65   22.10
  -2  -2   0    8.50    1.70
   2  -2   0    6.90    0.70
   2  -2   0    9.10    0.80
   2  -2   0    7.50    1.50
   2   2   0    6.80    1.20
   2   2   0    6.60    1.10
  -2   2   0    7.00    1.60
   3  -2   0    0.70    0.60
   3  -2   0    1.50    1.30
  -3  -2   0    0.80    1.50
  -3   2   0   -0.30    1.20
   3   2   0    0.40    1.00
   3   2   0    0.50    1.10
   4  -2   0   -2.00    1.60
  -4  -2   0    0.40    2.00
   4   2   0    3.60    2.00
  -4   2   0    2.50    2.10
   5  -2   0    1.20    2.10
  -5  -2   0    3.10    3.60
   5   2   0    0.60    2.80
  -5   2   0    1.20    3.00
   0  -3   0    0.30    0.30
   0  -3   0   -0.20    0.30
   0  -3   0    0.20    0.10
   0   3   0    0.60    0.20
   0   3   0    0.30    0.40
   0   3   0   -0.10    0.10
   0   3   0   -0.30    0.20
   1  -3   0 1321.67   56.29
  -1  -3   0 1373.46   56.59
  -1  -3   0 1351.66   55.89
  -1   3   0 1402.56   56.49
   1   3   0 1374.66   56.29
   1   3   0 1415.86   55.89
   2  -3   0  373.06   16.00
   2  -3   0  406.46   17.70
  -2  -3   0  375.06   17.80
   2  -3   0  403.66   16.00
   2   3   0  410.56   17.20
  -2   3   0  389.16   17.70
   2   3   0  394.86   17.20
   3  -3   0   46.50    4.50
  -3  -3   0   46.00    4.70
   3  -3   0   43.60    2.40
   3   3   0   44.20    3.50
   3   3   0   47.60    3.70
  -3   3   0   49.80    4.40
  -4  -3   0    6.30    2.70
   4  -3   0   13.80    3.00
   4   3   0   13.30    2.70
   4   3   0   12.20    2.60
  -4   3   0   14.40    3.20
   5  -3   0   10.30    3.60
  -5  -3   0    2.60    2.70
   5   3   0    5.20    3.10
  -5   3   0    2.50    3.50
   0  -4   0 1426.96   58.49
   0  -4   0 1383.36   58.79
   0  -4   0 1430.26   58.29
   0   4   0 1426.06   58.49
   0   4   0 1475.55   58.19
   0   4   0 1467.95   58.59
  -1  -4   0  729.53   32.80
   1  -4   0  773.22   32.50
  -1  -4   0  745.03   32.00
  -1   4   0  831.52   32.90
   1   4   0  824.02   32.00
  -1   4   0  784.32   31.70
   1   4   0  808.02   32.60
  -1   4   0  753.62   31.60
  -2  -4   0  224.68   11.10
   2  -4   0  228.58   10.80
  -2   4   0  204.28   10.70
   2   4   0  209.48   10.30
   2   4   0  228.28   10.10
  -3  -4   0    1.10    1.60
   3  -4   0    0.00    1.30
   3   4   0    2.20    1.20
   3   4   0   -0.10    1.10
  -3   4   0    4.40    1.80
   4  -4   0    1.60    1.90
  -4  -4   0    0.50    1.60
   4   4   0    0.50    1.50
   4   4   0    0.60    1.40
  -4   4   0    0.60    1.80
  -5  -4   0    1.30    3.30
   5  -4   0    1.70    1.90
   5   4   0    1.70    2.80
  -5   4   0    0.70    3.30
   0  -5   0    0.20    0.20
   0  -5   0   -0.40    0.40
   0   5   0   -0.10    0.20
   0   5   0    0.20    0.40
  -1  -5   0  165.28    7.70
  -1  -5   0  173.48    8.70
   1  -5   0  168.88    8.30
   1   5   0  177.68    8.40
   1   5   0  182.68    7.70
  -1   5   0  189.18    8.80
  -1   5   0  185.38    7.50
  -1   5   0  173.58    7.50
  -2  -5   0  310.07   14.90
   2  -5   0  305.67   14.40
   2   5   0  312.17   13.70
   2   5   0  296.27   14.10
  -2   5   0  320.97   14.80
  -3  -5   0   60.49    5.20
   3  -5   0   62.29    5.20
  -3   5   0   78.39    5.50
   3   5   0   69.59    4.70
   3   5   0   74.19    4.80
  -4  -5   0    4.90    2.30
   4  -5   0    1.10    2.00
   4   5   0    0.20    1.50
   4   5   0    3.00    1.80
  -4   5   0    0.00    2.00
   0  -6   0  317.37   14.20
   0  -6   0  306.97   13.40
   0   6   0  323.17   13.70
   0   6   0  315.67   13.30
  -1  -6   0  212.48   10.40
  -1  -6   0  191.98    9.10
   1  -6   0  210.38    9.80
  -1   6   0  205.78   10.30
   1   6   0  215.98    9.90
  -1   6   0  222.98    9.10
   1   6   0  217.08    9.10
  -1   6   0  215.58    9.10
  -2  -6   0   59.69    4.70
   2  -6   0   54.49    4.20
   2   6   0   54.49    3.90
  -2   6   0   55.79    4.30
   2   6   0   59.29    3.40
   3  -6   0    1.70    1.60
  -3  -6   0   -1.20    1.50
   3   6   0    2.20    1.40
   3   6   0    0.40    1.00
  -3   6   0    1.70    1.80
   4  -6   0    0.70    1.60
  -4  -6   0   -0.20    2.20
  -4   6   0    5.00    2.50
   4   6   0   -1.30    1.50
   4   6   0   -0.40    1.40
   0  -7   0    0.00    0.40
   0  -7   0    0.10    0.50
   0   7   0    0.20    0.40
   0   7   0    0.30    0.40
  -1  -7   0  239.38   12.10
  -1  -7   0  222.88   10.70
   1  -7   0  257.97   11.60
  -1   7   0  258.87   10.90
   1   7   0  256.17   10.60
   1   7   0  256.67   11.70
  -1   7   0  251.97   11.20
  -1   7   0  264.97   12.20
   2  -7   0    2.70    1.20
  -2  -7   0    3.10    1.70
   2   7   0    2.40    0.80
   2   7   0    3.10    1.00
  -2   7   0    0.40    1.10
  -3  -7   0   43.90    5.10
   3  -7   0   50.89    4.90
   3   7   0   46.10    4.40
  -3   7   0   30.90    4.30
   3   7   0   45.80    3.50
  -4  -7   0   -4.40    2.00
   4  -7   0   -1.10    1.40
   4   7   0    0.50    1.60
  -4   7   0    0.30    2.20
   4   7   0   -1.00    1.70
   0  -8   0  410.86   19.00
   0  -8   0  415.86   17.90
   0   8   0  431.66   18.20
   0   8   0  436.46   18.50
  -1  -8   0  403.96   19.10
   1  -8   0  487.35   20.80
   1  -8   0  455.05   20.10
  -1  -8   0  461.75   20.90
   1   8   0  472.75   19.10
  -1   8   0  474.45   19.50
  -1   8   0  473.95   21.00
   1   8   0  470.95   19.30
   1   8   0  454.55   20.30
   2  -8   0    7.70    1.90
  -2  -8   0   10.10    2.30
   2   8   0    7.60    1.20
   2   8   0    8.20    1.80
  -2   8   0    6.50    2.00
   3  -8   0   38.20    4.50
  -3  -8   0   41.70    5.00
  -3   8   0   29.30    4.20
   3   8   0   33.50    3.90
   3   8   0   31.50    3.30
  -4  -8   0   -1.20    2.50
   4  -8   0   -0.90    1.90
   4   8   0   -0.40    1.50
  -4   8   0    0.10    2.50
   4   8   0   -0.30    2.00
   0  -9   0   -0.20    0.90
   0  -9   0   -0.10    0.50
   0   9   0    0.00    0.70
  -1  -9   0  359.36   17.00
   1  -9   0  398.66   18.10
   1  -9   0  408.26   18.80
  -1  -9   0  429.66   19.10
   1   9   0  392.26   17.10
  -1   9   0  432.76   17.60
   1   9   0  438.06   17.00
   1   9   0  432.56   18.50
  -1   9   0  380.96   18.80
   2  -9   0  106.39    6.60
  -2  -9   0  106.29    7.10
   2   9   0  106.19    6.60
  -2   9   0  104.69    4.60
   2   9   0  106.69    5.30
  -2   9   0  105.39    4.70
  -2   9   0  102.19    7.00
   3  -9   0   83.99    6.40
  -3  -9   0   88.59    7.00
   3   9   0   95.59    5.60
   3   9   0   91.49    6.70
  -3   9   0  101.39    7.40
   4  -9   0   15.00    3.80
  -4  -9   0   20.70    4.60
   4   9   0   11.60    3.10
  -4   9   0    9.20    3.30
   0 -10   0   67.19    3.90
   0 -10   0   71.29    5.00
   0  10   0   83.49    4.70
   1 -10   0    1.40    1.00
  -1 -10   0    2.80    1.30
   1 -10   0    3.20    1.40
  -1  10   0    2.80    1.60
   1  10   0    2.30    0.60
   1  10   0    4.10    1.30
   1  10   0    1.80    0.60
  -1  10   0    2.80    0.90
   2 -10   0    1.70    1.40
  -2 -10   0   -0.60    1.40
  -2  10   0    0.50    1.50
   2  10   0    1.70    1.10
  -2  10   0    0.60    0.50
   2  10   0    0.60    0.70
   3 -10   0   33.20    4.60
  -3 -10   0   32.10    4.60
   3  10   0   26.90    3.90
  -3  10   0   42.10    5.10
   4 -10   0   14.10    3.80
  -4 -10   0   17.50    4.50
  -4  10   0   17.90    3.90
   4  10   0   11.90    3.30
   0 -11   0   -0.70    1.00
   0 -11   0    0.60    0.70
   0  11   0   -1.20    0.60
   0  11   0    0.30    0.60
   1 -11   0   75.09    4.90
  -1 -11   0   80.79    5.90
   1 -11   0   83.19    5.80
   1  11   0   77.69    5.20
  -1  11   0   84.79    4.70
   1  11   0   77.19    3.90
   1  11   0   80.09    3.80
  -1  11   0   82.29    6.00
  -2 -11   0    3.00    1.80
   2 -11   0    3.40    1.70
  -2  11   0    5.80    2.20
   2  11   0    2.50    1.60
   2  11   0    2.40    0.70
   3 -11   0   12.60    3.10
  -3 -11   0    7.30    2.90
  -3  11   0    6.70    3.00
   3  11   0    1.70    1.60
  -4 -11   0   -0.60    3.00
   4 -11   0   -1.00    2.40
   4  11   0   -0.10    2.60
  -4  11   0    2.10    2.40
   0 -12   0    8.20    1.40
   0 -12   0   12.50    2.50
   0  12   0   10.80    1.80
   0  12   0    9.20    1.40
   1 -12   0  130.29    7.40
   1 -12   0  137.69    8.40
  -1 -12   0  149.79    8.80
   1  12   0  129.39    7.80
  -1  12   0  141.89    8.70
   1  12   0  134.59    6.10
  -1  12   0  135.49    7.10
   2 -12   0    1.80    1.70
  -2 -12   0    2.10    1.60
  -2  12   0    4.60    2.20
   2  12   0    0.00    1.00
   3 -12   0   46.60    5.40
  -3 -12   0   38.80    5.60
  -3  12   0   55.29    6.30
   3  12   0   39.80    4.90
  -4 -12   0    2.80    3.60
   4 -12   0    4.20    3.20
  -4  12   0    3.10    3.30
   4  12   0    3.60    2.90
   0 -13   0   -0.70    0.80
   0 -13   0   -0.40    0.90
   0  13   0   -0.60    1.00
   0  13   0   -0.40    0.80
  -1 -13   0    8.40    2.60
   1 -13   0    8.10    1.80
   1 -13   0    8.20    2.40
  -1  13   0    9.20    2.60
   1  13   0   11.20    2.10
  -1  13   0    7.20    1.60
  -2 -13   0   19.30    3.70
   2 -13   0   14.70    2.60
  -2  13   0   15.30    3.30
   2  13   0   17.30    3.10
  -3 -13   0   27.70    5.00
   3 -13   0   16.40    3.70
   3  13   0   22.70    3.80
  -3  13   0   21.00    4.40
   4 -13   0    6.10    3.40
  -4 -13   0    2.90    3.50
   4  13   0    6.10    3.20
  -4  13   0   -4.20    3.10
   0 -14   0   60.29    3.70
   0 -14   0   61.19    5.40
   0  14   0   58.19    4.50
   0  14   0   53.49    5.80
   0  14   0   53.89    3.60
   1 -14   0    3.90    1.90
  -1 -14   0    6.70    2.20
   1 -14   0    4.60    1.80
  -1  14   0    1.10    2.10
  -1  14   0    0.30    1.20
   1  14   0    1.90    1.30
   2 -14   0   -0.50    1.50
  -2 -14   0    2.70    2.20
   2  14   0    2.00    1.50
  -2  14   0    1.40    2.10
   3 -14   0   -0.20    2.10
  -3 -14   0   -0.10    1.70
   3  14   0    2.50    1.60
  -3  14   0    0.10    2.90
   0 -15   0   -1.50    1.40
   0  15   0   -0.70    1.30
   0  15   0    1.40    1.90
   1 -15   0   37.20    3.90
   1 -15   0   40.40    5.00
  -1 -15   0   38.40    5.00
   1  15   0   30.00    4.00
  -1  15   0   32.70    3.60
  -1  15   0   36.60    5.10
  -2 -15   0    8.70    3.10
   2 -15   0   14.00    3.00
   2  15   0   11.30    3.00
  -2  15   0    6.90    3.10
  -3 -15   0   19.20    4.60
   3 -15   0   10.20    3.60
  -3  15   0   13.50    4.20
   3  15   0   19.10    4.10
   0 -16   0    6.20    2.20
   0  16   0   13.10    2.40
   0  16   0   12.20    3.10
   1 -16   0    2.90    2.30
  -1 -16   0    1.40    2.00
   1 -16   0    0.40    1.60
  -1  16   0   -0.10    2.20
   1  16   0   -1.40    1.50
  -1  16   0    0.30    1.30
   2 -16   0    0.70    1.90
  -2 -16   0   -1.30    2.30
  -2  16   0    0.70    2.10
   2  16   0    4.40    2.00
   3 -16   0    1.30    2.90
  -3 -16   0    3.20    3.10
   3  16   0    2.90    2.30
  -3  16   0   -0.30    2.90
   0 -17   0   -1.10    1.70
   0  17   0   -0.90    2.40
   0  17   0   -1.00    1.60
  -1 -17   0    0.70    2.30
   1 -17   0   -1.00    1.90
  -1  17   0    0.30    1.50
  -1  17   0    0.10    2.50
   1  17   0   -0.40    1.20
  -2 -17   0  121.19    9.80
   2 -17   0  107.69    8.00
   2  17   0  113.49    8.70
  -2  17   0  115.59    9.70
  -3 -17   0    4.00    3.50
   3 -17   0    7.10    3.40
   3  17   0    1.50    3.00
  -3  17   0    4.80    3.60
   0 -18   0   23.70    4.40
   0  18   0   20.30    3.50
   0  18   0   15.40    4.10
   1 -18   0    6.30    3.00
  -1 -18   0    5.40    2.90
   1  18   0    6.60    2.50
  -1  18   0   -1.50    2.70
  -2 -18   0   -0.20    1.80
  -2  18   0   -1.90    3.00
   2  18   0    1.20    2.20
   0 -19   0    3.30    2.60
   0  19   0    0.00    2.80
   0  19   0    2.70    2.10
  -1 -19   0    2.60    2.90
   1 -19   0   13.00    3.90
   1  19   0   12.90    3.40
  -1  19   0    6.10    3.90
  -2 -19   0    4.90    3.40
  -2  19   0   13.00    4.50
   2  19   0    9.50    2.90
   0 -20   0   -2.40    2.20
   0  20   0   -1.30    1.90
   0  20   0   -2.50    2.50
   1 -20   0    0.30    2.80
  -1 -20   0    5.20    3.20
  -1  20   0    1.70    3.30
   1  20   0    7.20    3.00
   0 -21   0   -2.80    2.50
   0  21   0    2.00    2.50
   0  21   0   -4.70    2.70
  -5   0   1   -1.20    3.10
   5   0  -1    1.10    2.80
   4   0  -1    1.80    1.90
  -4   0   1   -0.70    1.20
  -3   0   1    0.60    1.30
   3   0  -1   -0.50    0.80
   3   0  -1   -1.20    1.10
  -2   0   1   -0.60    0.80
   2   0  -1   -0.60    0.60
   2   0  -1    0.90    0.50
   1   0  -1    0.10    0.30
  -1   0   1    0.20    0.30
  -1   0   1    0.80    0.30
   1   0  -1   -0.10    0.20
   0   0   1    1.10    0.20
   0   0   1    1.20    0.20
   0   0  -1    1.40    0.20
   0   0  -1    0.80    0.20
   0   0   1    1.10    0.20
   1   0   1    0.20    0.30
  -1   0  -1    0.50    0.30
   1   0   1    0.30    0.30
  -1   0  -1    0.90    0.50
   1   0   1   -0.10    0.30
   2   0   1    0.00    0.80
  -2   0  -1    0.80    0.80
   2   0   1   -0.20    0.40
   3   0   1    2.80    1.50
   3   0   1    0.10    0.70
  -3   0  -1   -0.10    0.90
  -4   0  -1    0.30    1.70
   4   0   1   -0.60    1.60
   5   0   1    1.50    1.90
  -5   0  -1    0.60    2.10
  -5  -1   1    0.40    3.30
   5  -1  -1    2.00    2.70
   5   1  -1    1.90    2.70
  -5   1   1   -6.10    2.70
  -4  -1   1   40.20    5.20
   4  -1  -1   44.00    5.10
  -4   1   1   34.10    4.70
   4   1  -1   43.40    5.00
  -3  -1   1    8.20    2.10
   3  -1  -1    5.20    1.10
   3  -1  -1    5.00    1.70
   3   1  -1    2.00    1.40
   3   1  -1    3.30    1.20
  -3   1   1    3.60    1.80
   2  -1  -1  154.98    7.30
   2  -1  -1  167.58    8.20
  -2  -1   1  164.68    8.30
   2   1  -1  152.18    7.90
  -2   1   1  170.38    8.30
   2   1  -1  162.68    7.60
   1  -1  -1  693.23   28.00
   1  -1  -1  678.33   28.50
  -1  -1   1  700.43   28.20
  -1  -1   1  686.63   28.20
  -1  -1   1  708.03   28.50
  -1   1   1  620.24   28.30
  -1   1   1  706.13   28.00
   1   1  -1  684.83   28.30
   1   1  -1  674.53   28.20
   0  -1  -1   61.49    2.90
   0  -1   1   61.29    2.80
   0  -1  -1   61.79    2.90
   0  -1  -1   66.59    2.90
   0  -1   1   62.39    2.80
   0  -1   1   64.99    2.70
   0  -1  -1   62.19    2.70
   0   1  -1   64.19    2.80
   0   1  -1   64.39    2.80
   0   1   1   59.19    2.90
   0   1  -1   63.99    2.70
   0   1  -1   63.19    2.80
   0   1   1   62.39    2.90
   0   1   1   60.69    2.80
   0   1   1   60.09    2.70
   1  -1   1   47.90    2.30
   1  -1   1   49.40    2.70
  -1  -1  -1   45.20    2.80
  -1  -1  -1   49.80    2.60
  -1   1  -1   45.70    2.80
  -1   1  -1   47.20    2.30
   1   1   1   47.00    2.60
   1   1   1   49.99    2.60
   1   1   1   47.30    2.60
   2  -1   1   27.60    1.80
   2  -1   1   25.00    1.80
  -2  -1  -1   32.40    3.10
   2  -1   1   31.90    2.60
   2   1   1   28.70    2.00
   2   1   1   31.10    2.40
  -2   1  -1   32.70    2.90
   3  -1   1  153.68    7.20
   3  -1   1  152.28    8.50
  -3  -1  -1  167.58    9.20
   3   1   1  145.99    8.20
   3   1   1  141.79    7.50
  -3   1  -1  157.78    9.00
   4  -1   1   11.90    2.60
  -4  -1  -1    9.50    3.00
   4   1   1   11.30    2.40
  -4   1  -1    6.90    2.80
  -5  -1  -1    5.50    3.40
   5  -1   1    4.10    2.90
  -5   1  -1    0.00    3.20
   5   1   1    1.50    2.90
   5  -2  -1   -2.30    2.50
  -5  -2   1    1.40    3.40
   5   2  -1    1.80    2.00
   4  -2  -1    9.30    2.90
  -4  -2   1   11.40    3.30
   4   2  -1   15.00    3.00
  -4   2   1   13.70    3.40
   3  -2  -1    6.30    1.10
  -3  -2   1    4.00    1.80
   3  -2  -1    8.90    2.10
   3   2  -1    9.10    1.90
   3   2  -1   10.70    1.80
  -3   2   1    7.20    2.00
  -2  -2   1   87.29    5.40
   2  -2  -1   93.29    4.30
   2  -2  -1   88.09    5.30
  -2   2   1   96.19    4.30
   2   2  -1   89.19    4.80
   2   2  -1   84.79    4.90
  -2   2   1   91.79    5.30
  -1  -2   1    7.90    0.80
   1  -2  -1    7.20    1.10
  -1  -2   1    6.80    1.00
   1   2  -1    8.70    1.00
  -1   2   1    6.30    0.50
   1   2  -1    7.00    0.80
  -1   2   1    6.60    1.00
   0  -2  -1  362.46   15.50
   0  -2  -1  380.26   15.60
   0  -2   1  379.96   15.50
   0  -2  -1  346.97   15.50
   0  -2   1  381.06   15.20
   0  -2   1  383.36   15.60
   0  -2  -1  380.36   15.50
   0   2  -1  349.77   15.20
   0   2   1  373.76   15.50
   0   2   1  373.56   15.50
   0   2  -1  380.26   15.50
   0   2   1  364.86   15.50
   0   2   1  380.26   15.50
   0   2  -1  404.26   15.70
  -1  -2  -1 9999.00  377.96
   1  -2   1 8699.93  376.66
  -1   2  -1 9319.27  376.86
  -1   2  -1 9350.36  376.66
   1   2   1 9295.47  377.56
   2  -2   1   51.59    2.60
  -2  -2  -1   57.69    4.00
   2  -2   1   52.39    3.50
   2  -2   1   50.89    2.60
   2   2   1   55.89    3.30
   2   2   1   57.39    3.50
  -2   2  -1   45.20    3.60
   3  -2   1   25.90    1.80
   3  -2   1   26.40    3.30
  -3  -2  -1   21.90    3.20
  -3   2  -1   32.00    3.80
   3   2   1   33.50    3.40
   3   2   1   21.90    2.50
   4  -2   1    0.50    1.80
  -4  -2  -1   -0.70    1.90
  -4   2  -1    3.60    2.40
   4   2   1    1.70    1.80
  -5  -2  -1    2.30    2.50
   5  -2   1    4.20    2.40
  -5   2  -1    5.10    2.70
   5   2   1    5.00    3.20
  -5  -3   1    2.70    3.50
   5  -3  -1    6.20    3.20
  -5   3   1   10.10    4.00
   5   3  -1    4.00    3.10
  -4  -3   1   25.60    4.20
   4  -3  -1   19.50    3.70
   4   3  -1   24.50    3.20
  -4   3   1   21.70    4.10
   4   3  -1   24.10    3.60
   3  -3  -1    2.20    0.60
   3  -3  -1    0.30    0.90
  -3  -3   1    3.30    1.40
  -3   3   1    0.50    1.40
   3   3  -1    0.30    1.00
   3   3  -1    2.40    1.20
   2  -3  -1    2.90    0.40
   2  -3  -1    2.10    0.90
  -2  -3   1    2.40    1.20
  -2   3   1    1.80    0.40
   2   3  -1    0.30    0.70
  -2   3   1    0.70    1.00
   2   3  -1    2.00    1.00
   1  -3  -1  279.97   11.60
  -1  -3   1  297.27   11.90
  -1  -3   1  287.37   12.60
   1  -3  -1  270.67   12.40
   1   3  -1  279.87   12.30
  -1   3   1  279.47   12.40
  -1   3   1  278.57   11.60
   1   3  -1  277.37   11.90
   0  -3  -1 1685.83   69.09
   0  -3   1 1694.63   68.99
   0  -3  -1 1734.33   68.99
   0  -3   1 1686.53   69.19
   0  -3  -1 1669.23   68.99
   0  -3   1 1700.33   68.59
   0   3  -1 1718.23   68.59
   0   3   1 1655.73   68.99
   0   3   1 1682.93   68.99
   0   3  -1 1731.03   68.99
   0   3   1 1663.13   68.99
   0   3  -1 1788.02   69.29
   0   3   1 1668.93   69.09
   1  -3   1 4555.64  186.38
  -1  -3  -1 4667.03  186.68
  -1  -3  -1 4508.65  186.48
  -1   3  -1 4981.60  185.98
   1   3   1 4380.66  186.38
  -1   3  -1 4600.64  186.68
   1   3   1 4534.65  186.08
   2  -3   1  290.37   13.20
   2  -3   1  280.77   11.80
  -2  -3  -1  263.97   13.40
   2  -3   1  276.17   11.80
  -2   3  -1  297.27   13.60
   2   3   1  289.37   12.90
   2   3   1  301.17   12.90
   3  -3   1   61.39    3.30
  -3  -3  -1   68.29    5.40
   3  -3   1   71.99    5.10
  -3   3  -1   57.69    4.90
   3   3   1   67.89    4.70
   3   3   1   64.69    4.30
   4  -3   1    0.20    1.90
  -4  -3  -1   -0.70    2.00
  -4   3  -1   -0.20    2.00
   4   3   1    0.30    1.50
  -5  -3  -1    5.80    3.40
   5  -3   1    0.10    2.70
  -5   3  -1   -0.80    3.10
   5   3   1    2.20    2.60
  -5  -4   1    3.80    2.90
   5  -4  -1    1.60    2.10
   5   4  -1    0.30    2.50
  -5   4   1    0.60    2.30
  -4  -4   1    4.00    2.60
   4  -4  -1    1.20    1.70
   4   4  -1    5.80    1.90
   4   4  -1    3.90    1.80
  -4   4   1   10.00    2.80
  -3  -4   1   -0.60    1.20
   3  -4  -1    2.20    1.50
   3   4  -1    0.50    1.10
   3   4  -1   -0.30    1.10
  -3   4   1   -0.90    1.30
   2  -4  -1   77.59    4.80
   2  -4  -1   68.09    3.30
  -2  -4   1   79.69    5.20
   2  -4  -1   77.19    3.30
  -2   4   1   91.19    5.20
  -2   4   1   80.69    3.30
   2   4  -1   78.99    4.70
   2   4  -1   89.29    4.50
  -1  -4   1  181.48    9.00
   1  -4  -1  184.28    8.80
  -1  -4   1  197.28    8.10
   1  -4  -1  187.48    8.00
  -1   4   1  200.28    9.00
   1   4  -1  185.48    8.70
  -1   4   1  186.98    8.00
   1   4  -1  193.08    8.10
   0  -4  -1  265.37   11.80
   0  -4   1  284.17   11.90
   0  -4  -1  280.37   12.00
   0  -4   1  280.57   12.20
   0  -4   1  290.37   11.50
   0  -4  -1  272.97   12.10
   0   4  -1  283.97   11.90
   0   4   1  266.57   11.80
   0   4  -1  292.47   11.40
   0   4   1  280.77   11.90
   0   4   1  249.78   11.80
   0   4   1  281.67   12.20
   1  -4   1 1280.57   56.59
   1  -4   1 1426.86   57.39
  -1  -4  -1 1414.56   57.59
  -1  -4  -1 1424.36   57.79
   1   4   1 1387.86   57.09
   1   4   1 1380.76   57.49
  -1   4  -1 1455.25   56.69
  -1   4  -1 1422.86   57.79
   2  -4   1  271.17   13.10
  -2  -4  -1  300.17   13.70
  -2   4  -1  279.07   13.50
   2   4   1  273.87   12.70
   2   4   1  285.57   13.00
   3  -4   1    2.30    1.60
  -3  -4  -1    2.60    1.40
  -3   4  -1    0.60    1.50
   3   4   1   -1.50    0.90
   3   4   1    0.70    0.90
  -4  -4  -1    1.60    2.40
   4  -4   1    2.60    2.20
   4   4   1    1.50    1.60
  -4   4  -1   -2.00    1.20
   4   4   1    0.90    1.40
   4  -5  -1    2.70    2.40
  -4  -5   1    6.90    2.80
  -4   5   1    6.80    2.50
   4   5  -1    8.00    2.20
   4   5  -1    3.30    1.50
  -3  -5   1    5.90    1.90
   3  -5  -1    7.60    2.20
   3   5  -1    4.90    1.40
   3   5  -1   10.70    1.90
  -3   5   1    7.80    2.20
  -2  -5   1  282.27   13.80
   2  -5  -1  272.57   13.40
  -2   5   1  293.67   13.60
   2   5  -1  272.27   13.10
   2   5  -1  295.77   12.70
  -1  -5   1  419.46   18.20
  -1  -5   1  407.46   16.90
   1  -5  -1  412.56   17.00
   1  -5  -1  397.06   17.80
  -1   5   1  378.26   17.90
  -1   5   1  412.36   17.00
   1   5  -1  411.36   17.80
   1   5  -1  407.36   16.90
  -1   5   1  429.16   17.00
   0  -5  -1   34.70    2.20
   0  -5   1   36.70    1.80
   0  -5  -1   44.80    2.50
   0  -5   1   49.40    2.80
   0  -5  -1   36.50    2.50
   0   5   1   33.10    2.10
   0   5   1   35.20    2.20
   0   5  -1   36.80    2.30
   0   5  -1   34.80    1.80
  -1  -5  -1   43.80    2.90
   1  -5   1   41.40    2.20
  -1  -5  -1   43.70    3.20
   1  -5   1   46.40    2.80
  -1   5  -1   42.20    3.30
   1   5   1   45.70    2.90
   1   5   1   41.90    2.50
  -1   5  -1   44.10    2.20
   2  -5   1   85.19    5.40
  -2  -5  -1   87.29    5.80
  -2   5  -1   84.99    5.70
   2   5   1   82.69    4.70
   2   5   1   86.29    5.10
  -3  -5  -1   27.80    3.80
   3  -5   1   25.70    3.40
  -3   5  -1   24.10    3.50
   3   5   1   25.20    3.00
   3   5   1   28.90    3.10
   4  -5   1    7.50    2.40
  -4  -5  -1    7.70    2.90
   4   5   1    3.50    1.90
  -4   5  -1    8.30    2.90
   4   5   1   12.00    2.70
   4  -6  -1   -0.20    2.10
  -4  -6   1    3.30    2.60
   4   6  -1    7.00    2.10
  -4   6   1    4.20    2.70
   4   6  -1    7.50    2.30
  -3  -6   1   25.10    3.80
   3  -6  -1   27.30    3.70
  -3   6   1   37.80    4.20
   3   6  -1   26.80    3.00
   3   6  -1   29.50    3.40
  -2  -6   1  306.97   14.50
   2  -6  -1  302.17   14.10
   2   6  -1  286.57   13.00
  -2   6   1  289.87   14.20
   2   6  -1  292.87   13.90
  -1  -6   1  200.98    9.90
  -1  -6   1  178.98    8.50
   1  -6  -1  207.98    9.60
   1  -6  -1  214.08    8.90
  -1   6   1  197.28    8.80
   1   6  -1  201.88    9.50
  -1   6   1  204.18    9.90
   1   6  -1  206.68    8.50
  -1   6   1  207.08    8.80
   0  -6   1  134.29    6.90
   0  -6   1  136.29    6.00
   0  -6  -1  137.79    6.60
   0  -6  -1  134.09    6.90
   0  -6  -1  131.79    6.30
   0   6  -1  143.59    5.90
   0   6   1  142.19    6.50
   0   6   1  126.49    6.30
   0   6  -1  136.49    6.50
   1  -6   1  367.16   15.70
   1  -6   1  356.56   15.00
  -1  -6  -1  338.37   16.20
  -1  -6  -1  357.16   16.00
   1   6   1  355.16   15.80
  -1   6  -1  360.26   16.40
   1   6   1  371.06   15.20
  -1   6  -1  353.96   15.10
   2  -6   1  854.31   36.10
  -2  -6  -1  843.82   36.70
   2   6   1  869.51   35.30
   2   6   1  861.81   36.00
  -2   6  -1  785.42   36.40
  -3  -6  -1   42.80    5.00
   3  -6   1   41.90    4.40
   3   6   1   36.50    3.70
   3   6   1   36.00    3.60
  -3   6  -1   42.10    4.50
  -4  -6  -1    1.50    2.60
   4  -6   1   -1.10    1.80
  -4   6  -1    1.70    2.60
   4   6   1    2.10    1.50
   4   6   1    3.80    1.80
   4  -7  -1    2.60    2.40
  -4  -7   1    5.70    3.00
  -4   7   1    1.90    1.90
   4   7  -1    4.70    2.00
   4   7  -1    5.10    2.10
  -3  -7   1   18.40    3.40
   3  -7  -1   18.00    3.20
   3   7  -1   20.50    2.90
  -3   7   1   10.60    2.70
   3   7  -1   23.80    2.70
  -2  -7   1  473.75   21.60
   2  -7  -1  463.55   21.10
   2   7  -1  479.35   21.00
   2   7  -1  442.96   19.80
  -2   7   1  473.75   21.30
   1  -7  -1  741.13   32.60
   1  -7  -1  824.82   32.00
  -1  -7   1  672.03   31.30
  -1  -7   1  831.42   33.30
   1   7  -1  781.92   31.30
   1   7  -1  754.22   32.60
  -1   7   1  795.22   31.80
  -1   7   1  772.02   33.10
   0  -7  -1  226.98   10.60
   0  -7   1  249.08   11.20
   0  -7  -1  232.68   11.00
   0  -7  -1  225.88   10.30
   0  -7   1  227.68    9.90
   0   7  -1  248.28   10.60
   0   7  -1  243.28    9.80
   0   7   1  235.18   10.50
   0   7   1  197.48   10.20
  -1  -7  -1   29.80    2.90
  -1  -7  -1   36.00    3.10
   1  -7   1   29.70    2.40
   1   7   1   31.80    2.70
  -1   7  -1   38.50    2.20
   1   7   1   32.60    2.10
  -1   7  -1   32.90    3.30
  -2  -7  -1   80.89    5.70
   2  -7   1   78.69    5.00
   2   7   1   72.69    4.20
  -2   7  -1   72.09    5.30
   2   7   1   72.79    4.80
  -3  -7  -1   24.70    3.60
   3  -7   1   18.70    2.90
  -3   7  -1   24.40    3.60
   3   7   1   20.20    2.90
   3   7   1   16.70    2.40
   4  -7   1    5.00    2.70
  -4  -7  -1    7.40    3.30
   4   7   1    5.80    2.00
   4   7   1    2.20    1.90
   4  -8  -1    1.50    1.70
  -4  -8   1   -0.20    2.40
   4   8  -1    2.70    2.10
  -4   8   1    1.50    2.40
   3  -8  -1    0.00    1.70
  -3  -8   1   -0.60    1.80
  -3   8   1    2.50    2.00
   3   8  -1    2.50    1.60
   3   8  -1    0.30    1.00
  -2  -8   1    3.90    1.90
   2  -8  -1   -0.10    0.90
   2   8  -1    0.80    0.60
   2   8  -1    2.20    1.20
  -2   8   1    0.50    0.30
  -2   8   1   -0.40    0.30
  -2   8   1    0.80    1.50
  -1  -8   1    5.80    1.60
   1  -8  -1    5.00    1.40
   1  -8  -1    7.70    1.70
  -1   8   1    6.80    1.00
  -1   8   1    4.70    1.60
   1   8  -1    6.20    0.60
   1   8  -1    6.20    0.50
   0  -8   1   16.70    2.20
   0  -8  -1   14.20    1.80
   0  -8  -1   16.50    1.70
   0  -8  -1   15.90    2.20
   0  -8   1   17.20    1.30
   0   8   1   17.40    1.70
   0   8   1   17.60    1.90
   0   8  -1   15.20    1.10
   0   8  -1   22.30    2.10
   1  -8   1  554.54   24.60
  -1  -8  -1  599.04   25.60
   1  -8   1  574.74   25.40
   1   8   1  587.94   24.10
   1   8   1  553.44   24.90
  -1   8  -1  578.74   24.20
  -1   8  -1  575.54   25.60
   2  -8   1    3.10    1.30
  -2  -8  -1    0.20    1.00
   2   8   1    0.90    0.80
  -2   8  -1    2.30    1.80
   2   8   1    3.90    1.40
   3  -8   1   21.20    3.30
  -3  -8  -1   17.60    3.40
   3   8   1   22.60    2.70
  -3   8  -1   15.50    3.40
   3   8   1   17.00    2.90
  -4  -8  -1    3.40    2.70
   4  -8   1    6.40    3.00
   4   8   1    5.30    2.50
   4   8   1    4.60    2.00
  -4   8  -1    2.50    2.80
  -4  -9   1    5.30    2.50
   4  -9  -1    5.60    3.00
   4   9  -1    6.90    2.30
  -3  -9   1    1.90    2.10
   3  -9  -1    0.60    1.90
   3   9  -1    0.20    1.80
  -3   9   1   -0.60    1.80
   3   9  -1    2.00    1.10
   2  -9  -1   33.10    3.70
  -2  -9   1   32.60    3.90
   2   9  -1   24.80    3.20
  -2   9   1   28.90    1.70
  -2   9   1   28.70    3.60
   2   9  -1   32.80    2.10
  -1  -9   1    7.00    1.80
   1  -9  -1    6.40    1.40
   1  -9  -1    5.10    1.60
  -1   9   1    5.40    1.70
   1   9  -1    7.30    1.50
   1   9  -1    6.80    0.50
   1   9  -1    6.40    0.50
  -1   9   1    6.20    1.10
   0  -9   1  140.59    7.60
   0  -9   1  127.79    6.10
   0  -9  -1  128.69    6.50
   0  -9  -1  128.79    7.40
   0   9  -1  136.09    6.90
   0   9  -1  137.89    6.00
   0   9   1  132.19    6.80
   0   9   1  128.89    6.50
   1  -9   1    3.10    1.10
   1  -9   1    5.00    1.70
  -1  -9  -1    3.30    1.50
   1   9   1    4.10    0.90
   1   9   1    2.30    1.20
  -1   9  -1    2.80    1.60
  -1   9  -1    4.10    1.00
   2  -9   1   75.69    5.40
  -2  -9  -1   84.19    6.20
   2   9   1   85.19    5.50
  -2   9  -1   80.79    3.60
   2   9   1   79.09    4.40
  -2   9  -1   72.29    5.60
   3  -9   1    3.60    2.20
  -3  -9  -1    3.50    2.50
  -3   9  -1    3.20    2.50
   3   9   1    4.80    1.90
   3   9   1    4.50    1.40
  -4  -9  -1    2.80    3.00
   4  -9   1    1.80    2.60
   4   9   1    0.00    2.20
  -4   9  -1    7.90    2.90
  -4 -10   1   15.90    4.30
   4 -10  -1    8.20    3.30
   4  10  -1    5.40    2.60
   3 -10  -1   20.50    3.80
  -3 -10   1   22.10    4.10
  -3  10   1   12.60    3.30
   3  10  -1   13.70    2.90
  -2 -10   1    6.00    1.90
   2 -10  -1    5.70    1.80
  -2  10   1    1.90    1.90
   2  10  -1    4.90    1.90
   2  10  -1    4.70    0.90
  -2  10   1    3.30    0.70
  -1 -10   1    6.80    1.90
   1 -10  -1    9.20    1.70
   1 -10  -1    7.30    1.70
   1  10  -1    5.80    1.50
  -1  10   1    5.90    1.70
   1  10  -1    7.70    0.40
  -1  10   1    8.50    1.30
   0 -10   1  616.44   27.30
   0 -10   1  625.94   28.90
   0 -10  -1  654.03   27.80
   0 -10  -1  701.33   29.10
   0  10   1  649.74   27.80
   0  10   1  695.53   28.30
   0  10  -1  658.83   28.30
   1 -10   1  176.08    9.00
   1 -10   1  191.88   10.00
  -1 -10  -1  195.78   10.30
  -1  10  -1  190.38    8.80
  -1  10  -1  170.18   10.00
   1  10   1  166.58    9.30
   1  10   1  190.18    8.40
  -2 -10  -1   12.30    2.80
   2 -10   1   14.40    2.30
  -2  10  -1   13.30    1.40
  -2  10  -1    5.90    2.20
   2  10   1   11.00    2.30
   2  10   1   15.40    1.70
  -3 -10  -1    1.80    2.20
   3 -10   1    3.60    2.20
   3  10   1    4.10    1.30
  -3  10  -1    0.80    2.20
   3  10   1   -0.70    1.00
   4 -10   1   -0.10    2.60
  -4 -10  -1   -1.00    2.70
   4  10   1    1.40    1.60
  -4  10  -1    3.10    2.80
   4 -11  -1    4.60    3.10
  -4 -11   1    6.40    3.50
   4  11  -1    3.70    2.60
  -4  11   1    7.30    3.60
   3 -11  -1    6.00    2.60
  -3 -11   1    5.10    2.80
  -3  11   1    6.70    3.00
   3  11  -1    7.60    2.60
  -2 -11   1    1.30    1.30
   2 -11  -1    1.80    1.20
  -2  11   1    0.80    1.60
   2  11  -1    0.50    1.40
  -1 -11   1    1.40    1.30
   1 -11  -1   -1.00    1.00
   1 -11  -1   -1.30    0.80
  -1  11   1    0.60    1.50
   1  11  -1    0.20    1.10
  -1  11   1   -0.30    0.70
   0 -11  -1   40.70    3.00
   0 -11   1   34.20    2.40
   0 -11  -1   40.60    3.60
   0 -11   1   38.10    4.10
   0  11  -1   40.40    3.20
   0  11   1   37.80    3.20
   0  11   1   40.40    3.00
  -1 -11  -1    0.30    1.00
   1 -11   1   -1.50    0.70
   1 -11   1   -0.10    1.00
   1  11   1   -0.30    0.80
  -1  11  -1    1.50    1.50
   1  11   1   -0.30    0.50
  -1  11  -1   -0.50    0.70
   2 -11   1   10.10    2.30
  -2 -11  -1    6.70    2.30
   2  11   1    6.50    2.00
   2  11   1    8.70    1.30
  -2  11  -1    8.80    2.40
   3 -11   1   -0.40    2.00
  -3 -11  -1    2.80    2.40
  -3  11  -1   -1.10    2.10
   3  11   1   -1.10    1.60
  -4 -11  -1   27.60    5.40
   4 -11   1   21.40    4.40
   4  11   1   23.00    3.90
  -4  11  -1   27.50    5.40
  -4 -12   1   -1.90    3.00
   4 -12  -1   -1.90    2.70
   4  12  -1    3.40    2.70
  -4  12   1    1.00    2.90
   3 -12  -1    2.70    1.80
  -3 -12   1    2.70    2.70
   3  12  -1    3.10    1.60
  -3  12   1    2.80    2.40
  -2 -12   1   -0.50    1.50
   2 -12  -1   -0.40    1.30
  -2  12   1   -0.20    1.90
   2  12  -1    0.40    1.00
  -1 -12   1    5.90    2.10
   1 -12  -1    1.50    1.30
   1 -12  -1    4.30    1.70
  -1  12   1    4.70    1.30
   1  12  -1    5.80    1.60
  -1  12   1    5.30    2.20
   0 -12   1  301.17   15.50
   0 -12  -1  320.67   14.10
   0 -12   1  305.57   13.60
   0 -12  -1  321.37   15.70
   0  12   1  308.37   14.70
   0  12   1  302.67   14.10
   0  12  -1  327.37   14.80
   1 -12   1   -0.90    0.70
  -1 -12  -1    2.20    1.70
   1 -12   1    1.10    1.10
  -1  12  -1    1.40    0.70
   1  12   1    0.70    0.90
  -1  12  -1    1.70    1.80
   1  12   1    0.10    0.60
   2 -12   1   19.40    3.00
  -2 -12  -1   21.20    3.60
  -2  12  -1   18.80    3.40
   2  12   1   11.90    2.40
  -3 -12  -1    2.90    2.00
   3 -12   1   -0.20    2.20
   3  12   1    1.70    1.70
  -3  12  -1   -1.60    2.50
   4 -12   1    2.40    3.00
  -4 -12  -1    2.70    2.70
  -4  12  -1    1.50    2.50
   4  12   1    4.30    3.10
  -4 -13   1   -1.60    3.00
   4 -13  -1    7.90    3.50
   4  13  -1    3.60    2.10
  -4  13   1    1.90    3.00
   3 -13  -1   40.20    5.30
  -3 -13   1   41.10    5.50
   3  13  -1   29.10    4.20
  -3  13   1   32.10    5.20
   2 -13  -1   17.90    3.10
  -2 -13   1   13.30    3.20
   2  13  -1   18.40    3.20
  -2  13   1   12.30    3.10
  -1 -13   1   59.99    5.70
   1 -13  -1   45.40    4.00
   1 -13  -1   50.89    5.20
  -1  13   1   48.60    3.60
   1  13  -1   40.30    4.30
  -1  13   1   43.10    5.00
   0 -13  -1   38.60    4.50
   0 -13   1   39.40    4.40
   0 -13   1   35.00    2.50
   0 -13  -1   33.20    2.80
   0  13   1   37.00    2.90
   0  13   1   38.00    3.80
   0  13  -1   35.00    2.50
   0  13  -1   44.00    3.70
   0  13  -1   36.80    4.60
   1 -13   1   31.80    4.00
   1 -13   1   25.20    2.90
  -1 -13  -1   26.80    3.80
   1  13   1   26.90    3.30
   1  13   1   25.40    2.10
  -1  13  -1   22.00    3.50
  -1  13  -1   29.50    3.00
  -2 -13  -1    3.50    1.90
   2 -13   1    3.30    1.80
  -2  13  -1    5.50    2.50
   2  13   1    3.50    1.90
   3 -13   1   -2.00    2.00
  -3 -13  -1    2.50    2.70
   3  13   1   -1.10    1.20
  -3  13  -1    1.30    2.60
   4 -13   1   22.20    5.00
  -4 -13  -1   19.10    5.10
   4  13   1   18.50    4.30
  -4  13  -1   19.90    4.70
   3 -14  -1   17.40    3.70
  -3 -14   1   16.60    4.30
  -3  14   1   19.40    4.30
   3  14  -1   16.90    3.60
   2 -14  -1   20.30    3.50
  -2 -14   1   22.20    3.90
   2  14  -1   18.70    3.40
  -2  14   1   27.80    4.40
   1 -14  -1   25.50    3.40
   1 -14  -1   22.90    3.70
  -1 -14   1   19.50    3.70
   1  14  -1   20.20    3.10
  -1  14   1   24.90    2.90
  -1  14   1   27.10    4.10
   0 -14  -1    1.50    1.00
   0 -14  -1    0.30    1.60
   0 -14   1    2.90    1.80
   0  14  -1    0.20    1.60
   0  14   1    2.30    1.10
   0  14  -1    3.40    1.50
   0  14   1    1.70    1.40
   1 -14   1    4.10    2.00
   1 -14   1    3.90    1.50
  -1 -14  -1    5.10    2.40
  -1  14  -1    1.40    1.80
   1  14   1    4.40    1.90
  -1  14  -1    4.20    1.50
   2 -14   1    4.90    2.10
  -2 -14  -1    7.90    3.00
   2  14   1    5.10    2.10
  -2  14  -1    4.30    2.70
   3 -14   1    4.60    2.80
  -3 -14  -1    0.30    2.70
  -3  14  -1   -0.20    2.80
   3  14   1    7.00    2.90
   3 -15  -1    7.80    3.30
  -3 -15   1   12.30    3.90
   3  15  -1    8.50    3.20
  -3  15   1    6.00    3.50
  -2 -15   1   99.19    8.10
   2 -15  -1   83.59    6.60
  -2  15   1   92.39    7.90
   2  15  -1   76.69    6.40
  -1 -15   1  203.48   12.50
   1 -15  -1  214.28   11.20
   1 -15  -1  210.78   12.40
  -1  15   1  216.08   10.90
   1  15  -1  201.78   11.70
  -1  15   1  228.38   13.00
   0 -15   1    5.70    2.00
   0 -15  -1    4.50    2.30
   0  15   1    7.40    2.70
   0  15  -1    8.00    2.50
   0  15  -1    5.70    2.00
   0  15   1    7.30    2.00
   0  15   1    5.20    1.70
   1 -15   1   31.70    4.40
  -1 -15  -1   22.00    4.00
   1 -15   1   29.90    3.40
   1  15   1   19.20    3.30
  -1  15  -1   22.60    3.00
  -1  15  -1   17.30    3.70
   2 -15   1   27.30    3.90
  -2 -15  -1   34.60    5.20
  -2  15  -1   23.50    4.60
   2  15   1   26.20    3.80
  -3 -15  -1   37.40    6.20
   3 -15   1   46.30    5.90
  -3  15  -1   39.30    6.20
   3  15   1   39.20    5.60
  -3 -16   1   -1.50    2.90
   3 -16  -1    0.80    2.70
  -3  16   1   -3.00    2.70
   3  16  -1    1.20    1.90
  -2 -16   1    3.40    2.90
   2 -16  -1    2.30    2.20
   2  16  -1    4.00    2.50
  -2  16   1   -1.30    1.80
  -1 -16   1    7.40    2.40
   1 -16  -1    0.10    2.10
   1 -16  -1    1.40    1.70
  -1  16   1    0.70    2.40
   1  16  -1    2.10    1.60
  -1  16   1    0.20    1.50
   0 -16   1   -0.80    1.70
   0 -16  -1    2.40    2.10
   0  16  -1    3.90    2.50
   0  16  -1   -0.30    1.40
   0  16   1    1.40    1.60
   0  16   1   -0.20    2.10
  -1 -16  -1    9.10    2.90
   1 -16   1    7.80    2.30
  -1  16  -1    9.80    2.80
  -1  16  -1    7.00    2.00
   1  16   1   11.40    2.70
   2 -16   1    1.40    2.00
  -2 -16  -1    2.20    2.90
   2  16   1    6.70    2.60
  -2  16  -1    7.20    3.50
  -3 -16  -1    1.30    3.40
   3 -16   1    0.50    2.60
  -3  16  -1    0.10    3.20
   3  16   1   -1.60    2.30
  -3 -17   1    2.70    3.40
   3 -17  -1    2.20    3.10
  -3  17   1   -3.50    3.00
   3  17  -1    0.40    2.50
  -2 -17   1   14.70    4.20
   2 -17  -1   10.30    3.10
   2  17  -1   10.00    2.80
  -2  17   1   11.60    4.00
  -1 -17   1   -2.10    1.20
   1 -17  -1   -0.40    2.10
   1  17  -1    0.50    2.10
  -1  17   1    4.50    1.80
  -1  17   1   -2.70    2.20
   0 -17  -1    1.00    1.90
   0 -17   1    3.50    2.30
   0  17   1    1.90    1.70
   0  17  -1    3.20    2.70
   0  17   1    3.30    2.60
   0  17  -1    5.30    1.90
   1 -17   1    3.90    2.60
  -1 -17  -1   -0.10    1.40
  -1  17  -1    1.60    1.60
   1  17   1    1.90    1.80
  -1  17  -1   -1.30    2.30
  -2 -17  -1    3.10    3.00
  -2  17  -1   -0.60    2.80
   2  17   1    0.70    2.10
  -3 -17  -1   -3.10    3.00
   3 -17   1    1.00    2.90
  -3  17  -1   -0.80    3.20
   3  17   1    3.60    2.80
  -2 -18   1   -2.90    2.60
   2  18  -1    4.10    2.40
  -2  18   1   -4.20    2.80
   1 -18  -1   20.40    4.40
  -1 -18   1   19.60    3.90
   1  18  -1   23.90    4.10
  -1  18   1   27.90    5.20
   0 -18  -1   -1.50    1.10
   0 -18   1    1.80    2.30
   0  18  -1    4.00    3.00
   0  18   1   -1.80    1.60
   0  18   1   -1.50    1.70
   0  18  -1    2.10    2.10
  -1 -18  -1   -1.10    2.50
   1 -18   1    0.20    2.10
  -1  18  -1   -1.10    2.60
   1  18   1    0.00    1.90
  -2 -18  -1   -0.10    2.80
  -2  18  -1    0.90    2.30
   2  18   1    3.50    2.00
  -2 -19   1    3.80    3.40
  -2  19   1    2.90    3.40
   2  19  -1    1.70    1.90
   1 -19  -1   14.20    4.20
  -1 -19   1    9.10    3.10
  -1  19   1   14.10    4.30
   1  19  -1   12.20    2.90
   0 -19  -1    4.10    2.80
   0 -19   1    3.50    2.70
   0  19   1    4.70    3.10
   0  19   1    3.30    2.20
   0  19  -1    1.70    2.20
   0  19  -1    4.10    3.20
  -1 -19  -1    1.20    2.40
   1 -19   1    0.50    2.30
   1  19   1    1.80    1.70
  -1  19  -1    2.60    3.10
  -2 -19  -1    2.60    2.90
  -2  19  -1    0.90    2.40
   2  19   1   -0.70    1.80
  -1 -20   1    5.80    2.80
   1 -20  -1    9.10    3.90
  -1  20   1    4.20    3.40
   1  20  -1   10.80    3.20
   0 -20  -1    0.30    2.50
   0 -20   1    2.90    2.50
   0  20  -1   -0.20    3.20
   0  20   1    0.80    2.20
   0  20  -1    0.10    1.60
   0  20   1    0.40    2.90
  -1 -20  -1    2.40    3.00
   1 -20   1    1.70    2.20
  -1  20  -1   -1.10    2.10
   1  20   1    1.70    1.80
   0 -21  -1    5.10    3.50
   0 -21   1    8.30    3.30
   0  21   1    1.40    2.40
   0  21  -1    5.10    2.80
   0  21   1    3.80    3.80
   0  21  -1    3.40    3.40
   5   0  -2   28.10    4.90
  -5   0   2   35.50    5.70
  -4   0   2   -2.30    1.80
   4   0  -2   -1.40    1.70
   3   0  -2  226.08   11.50
   3   0  -2  212.18   10.40
  -3   0   2  230.48   11.70
   2   0  -2   85.09    4.50
   2   0  -2   88.29    5.00
  -2   0   2   83.29    5.00
   1   0  -2  180.58    8.70
   1   0  -2  183.28    8.50
   1   0  -2  191.38    8.50
  -1   0   2  203.68    8.60
  -1   0   2  202.98    8.50
   0   0  -2 1635.14   65.19
   0   0   2 1536.05   65.59
   0   0  -2 1611.34   65.59
   0   0   2 1514.35   65.19
   0   0  -2 1725.33   65.69
   0   0   2 1575.74   65.59
   0   0   2 1709.03   65.59
  -1   0  -2 4828.22  192.38
  -1   0  -2 4790.92  192.68
   1   0   2 4674.93  192.28
   1   0   2 4741.23  192.48
  -2   0  -2 1018.80   41.40
   2   0   2 1024.20   41.30
  -2   0  -2  973.50   42.20
   2   0   2  975.90   41.80
   3   0   2  145.59    7.40
   3   0   2  160.38    8.60
  -3   0  -2  148.69    9.00
  -4   0  -2   17.30    3.60
   4   0   2   19.60    3.20
  -5   0  -2    2.70    3.40
   5   0   2   -0.90    2.40
   5  -1  -2    6.20    2.70
  -5  -1   2    8.90    3.40
   5   1  -2    9.20    3.70
  -5   1   2    8.30    3.90
   4  -1  -2    3.70    2.10
  -4  -1   2    3.00    2.30
   4   1  -2    5.50    2.30
  -4   1   2    7.90    2.60
  -3  -1   2   32.90    3.70
   3  -1  -2   25.40    2.30
   3  -1  -2   26.10    3.30
   3   1  -2   26.60    3.30
  -3   1   2   40.30    4.00
   3   1  -2   31.40    2.80
   2  -1  -2    0.00    0.40
   2  -1  -2    1.10    0.70
  -2  -1   2   -0.80    0.70
  -2   1   2   -0.60    0.60
   2   1  -2    0.40    0.70
   2   1  -2    0.00    0.60
   1  -1  -2 1609.54   65.99
   1  -1  -2 1553.34   65.59
   1  -1  -2 1625.74   65.49
  -1  -1   2 1527.45   65.69
   1   1  -2 1610.84   65.79
  -1   1   2 1633.94   65.59
   1   1  -2 1643.54   65.69
  -1   1   2 1673.53   65.49
   0  -1   2 1209.58   48.60
   0  -1  -2 1168.18   48.30
   0  -1   2 1198.28   48.40
   0  -1  -2 1243.98   48.80
   0  -1   2 1193.28   48.70
   0  -1  -2 1129.69   48.70
   0  -1   2 1132.19   48.50
   0  -1  -2 1252.17   48.70
   0   1   2 1172.78   48.30
   0   1   2 1212.78   48.70
   0   1   2 1116.99   48.70
   0   1  -2 1183.78   48.50
   0   1  -2 1207.58   48.70
   0   1  -2 1278.27   48.60
   0   1   2 1225.98   48.80
   0   1  -2 1183.08   48.50
   1  -1   2  509.45   21.60
  -1  -1  -2  526.15   21.60
  -1  -1  -2  500.35   21.70
   1  -1   2  496.65   21.30
  -1   1  -2  527.25   21.30
  -1   1  -2  521.25   21.80
   1   1   2  516.65   21.60
   2  -1   2  460.05   20.00
  -2  -1  -2  494.35   20.50
   2  -1   2  482.55   20.80
  -2  -1  -2  483.35   21.30
  -2   1  -2  461.35   20.10
   2   1   2  456.15   20.30
  -2   1  -2  491.55   21.20
   2   1   2  484.95   20.80
  -3  -1  -2   21.30    3.30
   3  -1   2   24.30    3.20
   3  -1   2   26.80    2.10
   3   1   2   21.60    2.90
  -3   1  -2   26.00    3.50
   3   1   2   25.90    2.60
  -4  -1  -2    7.80    2.90
   4  -1   2   10.40    2.90
  -4   1  -2    4.40    2.60
   4   1   2    3.90    2.40
  -5  -1  -2   -0.50    3.00
   5  -1   2    0.90    2.80
  -5   1  -2    0.80    3.00
   5   1   2    1.60    2.40
   5  -2  -2   10.40    3.60
  -5  -2   2   13.50    4.30
   5   2  -2   10.10    3.60
  -5   2   2   22.00    4.90
   4  -2  -2    3.30    2.20
  -4  -2   2    2.60    2.20
   4   2  -2    2.80    2.00
  -4   2   2    0.20    2.10
   3  -2  -2    0.70    0.70
  -3  -2   2   -0.30    1.30
   3  -2  -2    1.10    1.40
   3   2  -2    0.20    1.10
  -3   2   2   -0.90    1.20
   3   2  -2   -0.50    0.90
  -2  -2   2    4.00    1.20
   2  -2  -2    3.90    1.20
   2  -2  -2    4.30    0.70
   2   2  -2    3.00    0.90
  -2   2   2    3.90    1.10
   2   2  -2    4.00    1.10
  -1  -2   2   52.69    3.20
   1  -2  -2   54.49    2.80
   1  -2  -2   57.39    3.40
  -1  -2   2   56.49    3.00
   1   2  -2   52.49    3.00
   1   2  -2   56.69    3.20
  -1   2   2   59.09    3.10
  -1   2   2   60.39    2.90
   0  -2  -2  601.74   26.00
   0  -2  -2  652.73   25.90
   0  -2  -2  601.74   25.90
   0  -2   2  629.84   25.70
   0  -2   2  640.64   25.90
   0  -2  -2  610.84   25.70
   0  -2   2  634.64   25.90
   0   2   2  616.64   26.00
   0   2   2  622.64   25.90
   0   2  -2  637.34   25.90
   0   2  -2  623.44   25.90
   0   2   2  655.83   26.00
   0   2  -2  603.04   25.70
   0   2  -2  662.53   26.00
   0   2   2  607.64   25.70
  -1  -2  -2  333.17   14.40
  -1  -2  -2  331.17   14.50
   1  -2   2  326.47   13.90
   1  -2   2  326.67   14.30
  -1   2  -2  339.77   14.60
   1   2   2  329.57   14.30
  -1   2  -2  335.77   13.90
   2  -2   2   18.40    1.40
  -2  -2  -2   16.70    2.30
   2  -2   2   20.70    2.30
  -2  -2  -2   19.60    2.10
   2  -2   2   20.70    1.50
   2   2   2   23.40    2.20
  -2   2  -2   21.30    2.60
   2   2   2   23.20    2.30
  -2   2  -2   18.30    1.50
   3  -2   2    0.40    0.70
   3  -2   2   -1.00    1.30
  -3  -2  -2   -1.20    1.30
   3   2   2    1.20    0.80
  -3   2  -2    1.60    1.20
   3   2   2    0.90    1.00
   4  -2   2    1.70    2.10
  -4  -2  -2   -0.30    2.20
  -4   2  -2    2.30    2.40
   4   2   2    0.40    1.40
   5  -2   2   -0.50    1.70
   5   2   2   -0.30    2.20
  -5  -3   2   15.80    4.50
   5  -3  -2   15.00    4.10
  -5   3   2   11.60    3.80
   5   3  -2    9.10    3.40
   4  -3  -2    5.10    2.00
  -4  -3   2    3.90    2.70
   4   3  -2   10.20    2.30
   4   3  -2    4.30    2.00
  -4   3   2    4.70    2.70
   3  -3  -2   60.19    3.30
   3  -3  -2   69.49    5.10
  -3  -3   2   52.59    4.60
  -3   3   2   67.19    5.00
   3   3  -2   60.49    4.50
   3   3  -2   67.69    4.50
   2  -3  -2    0.20    0.40
   2  -3  -2    0.30    0.80
  -2  -3   2    0.20    0.80
   2   3  -2    0.30    0.60
  -2   3   2   -0.70    0.30
   2   3  -2   -0.70    0.70
  -2   3   2    0.10    0.80
   1  -3  -2 1260.47   51.89
   1  -3  -2 1213.78   52.59
  -1  -3   2 1344.37   52.59
  -1  -3   2 1293.07   51.89
   1   3  -2 1237.08   52.39
  -1   3   2 1288.97   51.89
   1   3  -2 1289.37   51.99
  -1   3   2 1253.27   52.29
   0  -3   2  204.98    9.00
   0  -3  -2  214.88    9.30
   0  -3   2  208.98    9.20
   0  -3  -2  201.78    8.90
   0  -3  -2  198.18    9.00
   0  -3  -2  198.08    8.80
   0  -3   2  212.98    8.60
   0   3   2  194.78    8.80
   0   3  -2  212.58    9.10
   0   3  -2  208.18    9.00
   0   3   2  194.18    9.00
   0   3   2  205.68    9.30
   0   3  -2  186.58    8.50
   1  -3   2  170.18    7.60
  -1  -3  -2  175.68    8.30
   1  -3   2  173.28    8.00
  -1  -3  -2  169.58    8.20
   1   3   2  180.28    8.00
   1   3   2  166.48    8.10
  -1   3  -2  187.38    8.50
  -1   3  -2  175.58    7.60
   2  -3   2  106.39    4.80
  -2  -3  -2  109.19    5.90
  -2  -3  -2  107.69    6.40
   2  -3   2  106.79    5.90
   2  -3   2   96.99    4.70
  -2   3  -2  101.39    4.80
  -2   3  -2  103.49    6.20
   2   3   2  105.69    5.70
   2   3   2  104.99    5.70
   3  -3   2    5.20    0.90
   3  -3   2    3.40    1.70
  -3  -3  -2    4.80    2.00
   3   3   2    5.90    1.70
  -3   3  -2    4.90    1.90
   3   3   2    6.60    1.50
   4  -3   2   30.30    4.30
  -4  -3  -2   31.60    4.80
  -4   3  -2   32.00    4.70
   4   3   2   32.20    4.20
  -4  -4   2   -0.60    2.20
   4  -4  -2   -0.50    2.00
   4   4  -2    0.60    1.30
   4   4  -2   -2.50    1.50
  -4   4   2   -2.20    1.90
  -3  -4   2   35.60    4.20
   3  -4  -2   36.40    4.00
  -3   4   2   39.10    4.10
   3   4  -2   35.40    3.10
   3   4  -2   32.60    3.40
  -2  -4   2   32.80    3.30
   2  -4  -2   28.40    3.00
   2  -4  -2   25.40    1.60
   2   4  -2   23.50    2.50
   2   4  -2   27.60    2.20
  -2   4   2   29.10    2.90
  -2   4   2   28.10    1.70
  -1  -4   2  790.12   32.10
   1  -4  -2  770.22   33.10
  -1  -4   2  794.52   33.10
   1  -4  -2  806.12   32.30
  -1   4   2  774.12   32.80
  -1   4   2  777.82   32.30
   1   4  -2  782.82   32.20
   1   4  -2  788.82   32.90
   0  -4  -2   98.19    4.70
   0  -4  -2   92.69    4.70
   0  -4   2   99.29    4.20
   0  -4   2  100.69    4.90
   0  -4  -2   86.89    4.70
   0   4  -2   99.29    4.70
   0   4   2   99.29    5.00
   0   4  -2   85.09    4.20
   0   4   2   98.99    4.80
   1  -4   2   -0.10    0.40
   1  -4   2    0.30    0.40
  -1  -4  -2   -0.40    0.60
  -1   4  -2    1.20    0.80
   1   4   2    6.50    1.20
  -1   4  -2    0.30    0.30
  -2  -4  -2  731.13   31.30
  -2  -4  -2  723.63   30.80
   2  -4   2  745.23   30.80
   2  -4   2  665.13   29.30
  -2   4  -2  684.13   31.10
  -2   4  -2  728.13   29.40
   2   4   2  735.93   30.70
   2   4   2  735.43   30.50
   3  -4   2    9.80    2.30
  -3  -4  -2    8.20    2.50
   3   4   2   11.10    1.90
  -3   4  -2    5.40    2.10
   3   4   2   12.60    2.20
   4  -4   2   -0.50    1.20
  -4  -4  -2    0.00    2.20
   4   4   2    0.30    1.70
  -4   4  -2   -2.50    1.90
   4   4   2   -0.20    1.50
  -4  -5   2   35.00    5.10
   4  -5  -2   27.60    4.60
  -4   5   2   20.80    4.10
   4   5  -2   22.40    3.50
   4   5  -2   24.70    3.50
   3  -5  -2    6.20    1.80
  -3  -5   2    4.70    1.70
   3   5  -2    5.90    1.80
  -3   5   2    8.20    2.20
   3   5  -2    5.70    1.50
   2  -5  -2    1.70    0.40
  -2  -5   2    0.70    1.00
   2  -5  -2    0.90    1.00
   2   5  -2   -0.30    0.60
  -2   5   2    0.00    0.40
  -2   5   2    0.20    1.00
   2   5  -2   -0.30    0.60
  -1  -5   2   59.39    2.70
   1  -5  -2   57.59    3.10
  -1  -5   2   54.49    3.70
   1  -5  -2   55.89    3.70
  -1   5   2   67.99    3.80
   1   5  -2   60.09    2.90
   1   5  -2   62.89    3.70
  -1   5   2   58.89    3.10
   0  -5  -2 1149.98   46.70
   0  -5  -2 1134.69   46.60
   0  -5   2 1194.68   45.90
   0  -5  -2 1107.99   46.80
   0  -5   2 1124.89   46.90
   0   5   2 1065.39   46.60
   0   5  -2 1105.99   45.90
   0   5  -2 1165.48   46.70
   1  -5   2    1.10    0.40
   1  -5   2    1.30    0.50
  -1  -5  -2    2.80    1.00
  -1  -5  -2   -0.40    0.50
  -1   5  -2    0.80    0.90
   1   5   2    1.30    0.70
   1   5   2    0.00    0.70
  -1   5  -2    1.30    0.50
   2  -5   2   73.69    3.40
  -2  -5  -2   82.69    5.20
  -2  -5  -2   75.89    5.30
   2  -5   2   74.69    4.90
   2   5   2   80.69    5.00
  -2   5  -2   74.99    3.50
   2   5   2   79.99    4.70
  -2   5  -2   92.09    5.80
   3  -5   2    3.20    1.70
  -3  -5  -2    1.60    1.50
   3   5   2    2.40    1.50
   3   5   2    4.80    1.40
  -3   5  -2    4.20    2.10
  -4  -5  -2    1.10    2.30
   4  -5   2    0.60    2.00
  -4   5  -2   -0.30    2.30
   4   5   2    1.60    1.90
   4   5   2    0.00    1.60
  -4  -6   2    4.70    2.70
   4  -6  -2    1.00    1.60
   4   6  -2    0.80    1.90
   4   6  -2    2.60    1.80
  -4   6   2    2.80    2.40
   3  -6  -2   13.20    2.70
  -3  -6   2   10.20    2.70
  -3   6   2   22.50    3.20
   3   6  -2   14.80    2.20
   3   6  -2   11.20    2.10
  -2  -6   2   62.89    4.80
   2  -6  -2   61.89    3.10
   2  -6  -2   67.49    4.70
  -2   6   2   66.49    3.10
   2   6  -2   62.59    3.70
  -2   6   2   68.39    4.70
   2   6  -2   69.79    4.50
   1  -6  -2   14.60    1.40
  -1  -6   2   13.00    1.90
  -1  -6   2   13.70    0.80
   1  -6  -2   14.10    1.90
   1   6  -2   13.20    0.90
   1   6  -2   13.20    1.70
  -1   6   2   16.30    2.00
   0  -6   2   52.39    3.50
   0  -6  -2   56.69    3.60
   0  -6   2   58.39    2.70
   0  -6  -2   59.69    3.40
   0  -6  -2   57.79    3.30
   0   6   2   54.99    3.30
   0   6  -2   54.39    2.60
   0   6   2   51.49    3.20
   0   6  -2   59.09    3.40
   1  -6   2  318.47   13.60
  -1  -6  -2  297.47   14.00
  -1  -6  -2  293.87   14.20
   1   6   2  295.27   13.50
  -1   6  -2  321.27   13.30
  -1   6  -2  327.27   14.50
   1   6   2  299.07   13.90
   2  -6   2  893.51   38.70
  -2  -6  -2  929.91   40.70
   2  -6   2 1012.00   40.70
  -2  -6  -2  904.21   41.10
  -2   6  -2  941.91   38.80
  -2   6  -2 1037.30   41.40
   2   6   2  948.81   40.60
   2   6   2 1002.10   40.10
  -3  -6  -2   -1.20    1.50
   3  -6   2    0.00    1.00
   3   6   2    1.30    1.30
   3   6   2    2.40    1.60
  -3   6  -2    4.10    1.70
   4  -6   2    4.10    2.50
  -4  -6  -2    9.00    2.70
  -4   6  -2    2.30    2.60
   4   6   2    8.00    2.40
   4   6   2    7.80    2.40
   4  -7  -2   34.00    5.00
  -4  -7   2   31.90    5.20
  -4   7   2   34.60    5.10
   4   7  -2   23.90    3.40
   4   7  -2   34.00    4.30
  -3  -7   2    9.80    2.70
   3  -7  -2    8.20    2.30
  -3   7   2   12.40    2.60
   3   7  -2    9.20    1.80
   3   7  -2    8.20    2.20
   2  -7  -2   16.70    2.60
   2  -7  -2   18.60    1.30
  -2  -7   2   20.80    3.00
  -2   7   2   18.00    1.30
  -2   7   2   20.10    1.30
   2   7  -2   17.30    1.80
  -2   7   2   23.10    2.90
   2   7  -2   19.80    2.60
  -1  -7   2   26.80    2.90
   1  -7  -2   23.70    2.60
   1  -7  -2   22.30    1.80
  -1   7   2   23.60    1.80
  -1   7   2   26.10    2.70
   0  -7   2   49.90    3.60
   0  -7  -2   53.49    3.30
   0  -7  -2   53.89    3.60
   0  -7   2   52.59    2.60
   0  -7  -2   57.19    3.50
   0   7  -2   51.99    2.50
   0   7   2   53.89    3.40
   0   7  -2   54.49    3.40
   0   7   2   54.39    3.30
  -1  -7  -2   12.10    2.00
   1  -7   2   15.50    1.70
  -1  -7  -2   13.30    2.00
   1   7   2   13.60    2.00
  -1   7  -2   12.70    2.20
   1   7   2   12.40    1.50
  -1   7  -2   10.80    1.30
  -2  -7  -2    6.00    1.70
  -2  -7  -2   10.00    2.50
   2  -7   2    8.50    0.70
   2  -7   2    9.70    2.10
  -2   7  -2    8.80    0.80
  -2   7  -2   10.30    0.80
  -2   7  -2    9.80    2.70
   2   7   2   13.40    1.90
   2   7   2   10.70    1.90
   3  -7   2   26.70    3.70
  -3  -7  -2   30.70    4.30
   3   7   2   26.70    3.00
  -3   7  -2   23.70    3.80
   3   7   2   23.40    3.20
   4  -7   2   -0.60    2.20
  -4  -7  -2    2.50    2.10
   4   7   2    0.20    1.80
   4   7   2    0.10    1.40
  -4  -8   2   30.50    4.90
   4  -8  -2   35.80    5.30
   4   8  -2   32.80    4.20
  -4   8   2   33.90    5.10
  -3  -8   2   -1.80    1.60
   3  -8  -2    1.00    1.70
   3   8  -2   -0.30    0.80
   3   8  -2   -0.90    0.90
  -3   8   2    1.10    1.80
   2  -8  -2  112.99    5.20
  -2  -8   2  108.49    7.10
   2  -8  -2  107.39    6.90
  -2   8   2  113.99    5.10
  -2   8   2  124.09    7.20
   2   8  -2  104.59    5.40
  -2   8   2  115.09    5.20
   2   8  -2  108.99    6.70
   1  -8  -2    4.00    0.90
   1  -8  -2    4.20    1.30
   1  -8  -2    4.70    1.30
  -1  -8   2    4.10    1.40
  -1   8   2    4.00    1.40
   1   8  -2    4.50    1.20
  -1   8   2    4.30    0.90
   0  -8   2   76.49    5.00
   0  -8  -2   80.49    4.70
   0  -8   2   80.19    3.80
   0  -8  -2   81.19    5.00
   0  -8  -2   86.79    4.60
   0   8   2   75.69    4.50
   0   8   2   68.79    4.30
   0   8  -2   81.09    3.60
   0   8  -2   83.49    4.70
   1  -8   2  143.29    7.30
  -1  -8  -2  150.18    8.30
  -1  -8  -2  143.39    7.90
   1   8   2  151.48    7.90
   1   8   2  150.28    7.30
  -1   8  -2  150.08    7.20
  -1   8  -2  169.08    8.70
   2  -8   2  132.59    6.00
   2  -8   2  137.99    7.70
  -2  -8  -2  145.79    8.60
  -2   8  -2  136.69    6.00
  -2   8  -2  133.49    6.00
  -2   8  -2  142.19    8.50
   2   8   2  142.79    7.80
   2   8   2  151.78    7.20
   3  -8   2   62.19    5.80
  -3  -8  -2   52.89    5.90
   3   8   2   65.99    5.30
   3   8   2   58.49    4.50
  -3   8  -2   64.19    6.20
  -4  -8  -2    6.70    3.30
   4  -8   2    5.30    2.70
   4   8   2    4.30    2.00
  -4   8  -2    6.70    3.10
   4   8   2    2.70    2.20
   4  -9  -2   13.70    3.50
  -4  -9   2   23.40    4.90
   4   9  -2   20.20    3.80
  -4   9   2   19.30    4.30
   3  -9  -2   45.30    5.30
  -3  -9   2   47.40    5.70
   3   9  -2   39.30    4.60
  -3   9   2   53.49    5.50
  -2  -9   2    2.80    1.80
   2  -9  -2    2.80    1.60
  -2   9   2    4.40    0.80
   2   9  -2    3.00    0.80
   2   9  -2    2.30    1.30
  -2   9   2    4.50    2.00
   1  -9  -2   27.40    3.00
   1  -9  -2   29.30    3.10
   1  -9  -2   28.70    2.30
  -1  -9   2   34.10    3.70
   1   9  -2   29.70    3.10
  -1   9   2   28.20    2.20
  -1   9   2   27.30    3.20
   0  -9  -2  557.14   26.30
   0  -9   2  617.94   26.70
   0  -9  -2  589.24   25.70
   0  -9   2  580.74   24.90
   0  -9  -2  609.34   26.10
   0   9  -2  606.44   26.00
   0   9   2  634.44   25.80
   0   9   2  616.54   26.00
   0   9  -2  609.14   24.70
   1  -9   2   17.30    2.50
   1  -9   2   19.00    2.10
  -1  -9  -2   16.50    2.70
  -1  -9  -2   16.90    2.30
   1   9   2   16.40    1.90
  -1   9  -2   18.10    2.80
   1   9   2   15.60    2.20
  -1   9  -2   16.90    1.80
   2  -9   2  146.19    8.20
  -2  -9  -2  144.09    9.00
  -2   9  -2  140.29    6.60
   2   9   2  153.98    7.60
  -2   9  -2  165.38    9.30
   2   9   2  154.18    8.50
  -3  -9  -2   78.29    7.10
   3  -9   2   87.29    6.60
   3   9   2   89.19    6.60
  -3   9  -2   98.49    7.40
   3   9   2   84.69    5.50
   4  -9   2    1.50    2.60
  -4  -9  -2    1.40    3.00
   4   9   2   -0.90    2.10
   4   9   2    3.70    2.10
  -4   9  -2    2.70    2.10
   4 -10  -2    0.60    2.10
  -4 -10   2    0.40    2.70
   4  10  -2   -0.90    2.10
   3 -10  -2   -4.00    1.40
  -3 -10   2    2.60    2.30
   3  10  -2    2.30    1.80
  -3  10   2    1.70    2.10
  -2 -10   2  141.59    8.60
   2 -10  -2  120.59    7.70
   2  10  -2  121.89    6.10
   2  10  -2  132.49    7.80
  -2  10   2  149.69    8.40
  -1 -10   2   37.80    4.10
   1 -10  -2   41.80    3.60
   1 -10  -2   30.40    2.60
   1 -10  -2   36.30    3.60
  -1  10   2   30.10    2.50
  -1  10   2   35.00    3.80
   1  10  -2   31.50    3.40
   0 -10   2   10.80    1.20
   0 -10  -2    7.00    1.40
   0 -10  -2    9.80    2.00
   0 -10  -2    8.90    1.70
   0 -10   2   11.20    2.10
   0  10   2   11.10    1.70
   0  10  -2   11.50    1.00
   0  10   2    7.00    1.60
   0  10  -2   12.30    1.90
   1 -10   2  167.88    8.40
  -1 -10  -2  179.48    9.70
   1 -10   2  168.78    9.40
  -1 -10  -2  159.78    9.10
  -1  10  -2  169.68    9.70
   1  10   2  173.28    9.10
   1  10   2  162.68    8.10
  -1  10  -2  174.78    8.30
  -2 -10  -2   51.99    5.30
   2 -10   2   45.20    4.30
  -2  10  -2   48.10    5.00
   2  10   2   46.00    3.30
   2  10   2   44.20    4.40
  -2  10  -2   44.40    2.90
   3 -10   2    6.30    2.40
  -3 -10  -2    8.80    3.20
   3  10   2    7.10    1.70
   3  10   2   11.80    2.70
  -3  10  -2    6.90    2.90
   4 -10   2    3.00    2.60
  -4 -10  -2    0.20    3.00
  -4  10  -2   -0.30    2.10
   4  10   2    4.90    2.60
   4 -11  -2    6.00    3.40
  -4 -11   2    7.90    3.70
   4  11  -2    2.80    2.70
  -3 -11   2    4.60    2.70
   3 -11  -2    3.40    2.50
  -3  11   2    0.80    2.20
   3  11  -2    6.20    2.30
  -2 -11   2   26.50    3.80
   2 -11  -2   17.70    3.10
   2  11  -2   27.80    3.50
  -2  11   2   22.80    3.50
  -1 -11   2   84.09    6.30
   1 -11  -2   93.19    6.20
   1 -11  -2   91.09    5.80
   1 -11  -2   91.69    5.30
  -1  11   2   96.09    5.20
   1  11  -2   90.79    5.90
  -1  11   2   87.09    6.30
   0 -11  -2   14.50    2.50
   0 -11   2    9.50    1.20
   0 -11  -2    9.30    1.70
   0 -11   2   11.60    2.30
   0 -11  -2   13.30    1.90
   0  11  -2   11.80    1.10
   0  11  -2    8.90    2.30
   0  11   2   12.50    1.90
   0  11  -2   10.10    1.90
   0  11   2   11.60    1.70
   1 -11   2  112.69    6.90
  -1 -11  -2  104.89    6.60
  -1 -11  -2  108.69    7.00
   1 -11   2   96.09    5.60
   1  11   2   89.49    5.30
   1  11   2   91.99    6.20
  -1  11  -2  100.79    7.00
  -1  11  -2  105.69    5.70
   2 -11   2    2.20    1.40
  -2 -11  -2    1.00    1.30
   2  11   2   -0.10    0.80
  -2  11  -2    0.40    1.70
   2  11   2   -1.90    1.20
   3 -11   2   17.80    3.50
  -3 -11  -2   19.20    4.10
   3  11   2    9.70    2.70
  -3  11  -2   17.60    3.90
   4 -11   2    8.20    3.60
  -4 -11  -2   12.50    3.70
  -4  11  -2    8.60    3.10
   4  11   2    5.30    3.10
  -4 -12   2   -1.00    3.00
   4 -12  -2    7.90    3.70
   4  12  -2    3.50    2.20
  -4  12   2    4.90    3.30
  -3 -12   2   26.30    4.50
   3 -12  -2    9.90    3.20
   3  12  -2   16.60    3.30
  -3  12   2    8.40    3.00
  -2 -12   2   49.90    5.70
   2 -12  -2   53.79    5.40
  -2  12   2   50.89    5.60
   2  12  -2   62.39    4.90
  -1 -12   2    4.40    1.90
   1 -12  -2    6.00    2.00
   1 -12  -2    5.40    1.70
  -1  12   2    6.10    1.40
  -1  12   2    5.00    2.10
   1  12  -2    5.50    1.80
   0 -12  -2   74.09    4.50
   0 -12  -2   74.39    5.00
   0 -12   2   62.59    5.00
   0 -12   2   60.99    3.40
   0 -12  -2   63.89    5.20
   0  12  -2   64.49    4.70
   0  12  -2   72.09    5.70
   0  12   2   59.59    4.20
   0  12   2   64.19    4.60
   1 -12   2   78.39    5.80
  -1 -12  -2   72.99    5.70
   1 -12   2   74.19    4.70
  -1  12  -2   80.89    4.80
  -1  12  -2   67.49    5.90
   1  12   2   72.09    5.30
   1  12   2   72.29    4.40
   2 -12   2   20.30    3.00
  -2 -12  -2   17.30    3.50
  -2  12  -2   18.10    3.50
   2  12   2   15.30    2.80
   2  12   2   15.60    2.00
  -3 -12  -2    5.70    3.00
   3 -12   2    3.60    2.40
   3  12   2    5.30    2.40
  -3  12  -2    1.30    2.50
   4 -12   2    2.20    3.10
  -4 -12  -2    4.00    3.90
   4  12   2    1.50    2.00
  -4  12  -2    0.40    3.30
  -4 -13   2    2.10    3.40
   4 -13  -2   -1.10    2.80
   4  13  -2   -0.30    1.70
  -4  13   2    3.10    3.40
   3 -13  -2    8.10    3.10
  -3 -13   2    5.60    3.00
   3  13  -2    7.00    2.70
  -3  13   2    9.60    3.40
   2 -13  -2    8.40    2.40
  -2 -13   2    5.90    2.40
  -2  13   2   12.60    3.20
   2  13  -2    9.00    2.30
   1 -13  -2   11.70    2.50
  -1 -13   2   14.40    2.90
   1 -13  -2   12.00    2.30
  -1  13   2    9.70    1.90
  -1  13   2   11.40    2.60
   1  13  -2    9.50    2.10
   0 -13  -2  153.18    9.30
   0 -13   2  144.29    7.10
   0 -13  -2  168.38    8.30
   0 -13   2  152.78    9.40
   0  13   2  159.18    8.50
   0  13   2  159.68    8.20
   0  13  -2  161.28    8.70
   0  13  -2  147.09    9.60
  -1 -13  -2   84.49    6.70
   1 -13   2   78.39    5.20
   1 -13   2   96.19    6.70
   1  13   2   86.49    4.90
  -1  13  -2   86.09    6.80
   1  13   2   88.99    5.90
  -1  13  -2   85.59    5.40
   2 -13   2   -0.30    1.40
  -2 -13  -2   -1.50    1.70
   2  13   2    0.40    1.10
  -2  13  -2    0.60    2.10
   3 -13   2   11.00    3.10
  -3 -13  -2    5.40    3.30
  -3  13  -2    7.50    3.40
   3  13   2   10.10    2.70
  -3 -14   2    3.00    2.60
   3 -14  -2   -2.80    2.30
   3  14  -2   -0.70    1.90
  -3  14   2    1.10    2.00
   2 -14  -2    0.40    1.90
  -2 -14   2    4.60    2.50
   2  14  -2    3.50    2.10
  -2  14   2    1.80    2.30
   1 -14  -2   82.09    5.70
   1 -14  -2   62.99    5.60
  -1 -14   2   75.89    6.40
   1  14  -2   63.69    5.60
  -1  14   2   81.29    5.10
  -1  14   2   79.09    6.30
   0 -14   2   -0.90    1.60
   0 -14  -2    0.60    1.40
   0 -14  -2    0.40    1.60
   0  14  -2   -0.90    0.90
   0  14   2    1.10    1.40
   0  14  -2    1.40    2.10
   0  14   2   -0.20    1.20
  -1 -14  -2    7.90    2.50
   1 -14   2   10.00    2.00
   1 -14   2   13.40    2.90
  -1  14  -2    9.20    2.00
   1  14   2    7.60    1.90
  -1  14  -2    9.60    2.80
   1  14   2    8.00    2.10
   2 -14   2    4.40    2.00
  -2 -14  -2   10.10    3.20
   2  14   2    3.80    2.00
  -2  14  -2    2.00    2.50
  -3 -14  -2    4.50    3.20
   3 -14   2    3.00    2.70
   3  14   2    4.10    2.60
  -3  14  -2    0.00    2.00
  -3 -15   2    0.90    2.10
   3 -15  -2   -0.40    2.60
   3  15  -2    1.30    1.80
  -3  15   2   -0.50    2.70
  -2 -15   2   35.10    5.30
   2 -15  -2   28.40    4.30
   2  15  -2   34.80    4.70
  -2  15   2   32.40    5.20
  -1 -15   2   16.20    3.40
   1 -15  -2   17.40    3.50
   1 -15  -2   19.20    3.20
   1  15  -2   20.60    3.40
  -1  15   2   28.50    4.40
  -1  15   2   17.60    2.80
   0 -15  -2   22.60    2.90
   0 -15  -2   17.10    3.40
   0 -15   2   19.20    3.60
   0  15  -2   12.20    3.30
   0  15   2   17.00    2.90
   0  15   2   23.50    2.90
   0  15   2   17.30    3.60
   0  15  -2   18.30    3.10
   1 -15   2    7.50    2.10
   1 -15   2   12.70    3.10
  -1 -15  -2   11.30    3.00
   1  15   2    6.90    2.10
  -1  15  -2    9.20    3.00
  -1  15  -2   13.00    2.20
   2 -15   2    4.90    2.30
  -2 -15  -2    8.00    3.20
  -2  15  -2    6.70    2.90
   2  15   2    5.90    2.40
  -3 -15  -2    1.20    3.10
   3 -15   2   -1.50    2.30
  -3  15  -2    1.70    3.00
   3  15   2   -1.00    1.50
  -3 -16   2    4.70    3.50
   3 -16  -2   -3.60    2.50
  -3  16   2   -2.80    2.60
   3  16  -2   -4.70    2.20
   2 -16  -2   11.20    3.20
  -2 -16   2   11.80    3.60
  -2  16   2    7.40    2.90
   2  16  -2    8.10    2.40
   1 -16  -2    1.10    1.80
   1 -16  -2    1.30    2.10
  -1 -16   2    3.50    2.50
   1  16  -2    0.70    1.50
  -1  16   2    0.30    1.50
  -1  16   2    4.10    2.70
   0 -16   2   10.80    3.10
   0 -16  -2    5.70    2.70
   0  16   2    8.80    3.10
   0  16   2    8.60    2.40
   0  16  -2    6.70    2.30
   0  16  -2    7.10    3.00
  -1 -16  -2    6.20    2.70
   1 -16   2    0.00    2.00
   1  16   2    4.30    1.90
  -1  16  -2    2.20    1.60
  -1  16  -2    1.70    2.40
   2 -16   2   10.00    2.70
  -2 -16  -2    2.50    2.70
  -2  16  -2    2.10    2.80
   2  16   2    3.60    2.20
  -3 -16  -2    1.20    3.30
   3 -16   2    3.60    2.80
   3  16   2    2.50    2.60
  -3  16  -2   -2.00    3.20
   3 -17  -2   14.50    4.40
  -3 -17   2   10.70    4.20
  -3  17   2   14.00    4.40
   3  17  -2    8.60    3.70
   2 -17  -2   -0.60    2.10
  -2 -17   2    2.20    2.10
  -2  17   2    1.60    2.70
   2  17  -2    5.70    2.70
  -1 -17   2   99.99    8.50
   1 -17  -2  114.69    8.50
   1 -17  -2   95.29    8.30
  -1  17   2  121.89    7.20
   1  17  -2   94.69    7.80
  -1  17   2  121.29    9.40
   0 -17  -2    3.30    2.50
   0 -17   2    6.70    2.90
   0  17   2    6.30    3.10
   0  17   2    3.10    1.70
   0  17  -2    7.60    3.10
   0  17  -2    2.70    1.80
   1 -17   2    5.60    2.60
  -1 -17  -2    3.30    2.60
   1  17   2    1.90    1.60
  -1  17  -2    3.30    2.80
  -1  17  -2   -1.20    1.50
  -2 -17  -2    1.90    2.80
  -2  17  -2    8.20    3.60
   2  17   2    7.00    3.00
  -2 -18   2   22.20    5.10
   2 -18  -2   18.80    4.30
   2  18  -2   24.40    4.10
  -2  18   2   22.10    5.00
   1 -18  -2    3.90    2.80
  -1 -18   2    4.90    2.90
   1  18  -2    3.20    2.00
  -1  18   2    3.30    3.20
   0 -18   2   40.40    5.70
   0 -18  -2   34.70    5.50
   0  18  -2   39.10    5.90
   0  18   2   32.90    4.30
   0  18   2   42.50    6.00
   0  18  -2   30.70    4.40
  -1 -18  -2    1.10    2.50
   1 -18   2    2.00    2.00
   1  18   2   -1.00    1.10
  -1  18  -2    4.40    2.40
  -2 -18  -2   -0.20    2.80
  -2  18  -2    0.90    3.30
   2  18   2   -0.10    1.50
  -2 -19   2    4.40    3.60
  -2  19   2   11.20    4.20
   2  19  -2    3.90    3.10
   1 -19  -2   34.50    5.50
  -1 -19   2   29.40    5.30
   1  19  -2   22.30    4.40
  -1  19   2   23.90    5.20
   0 -19  -2    3.70    2.80
   0 -19   2    2.50    2.60
   0  19   2    3.60    2.30
   0  19   2    3.10    3.40
   0  19  -2    3.90    3.30
   0  19  -2    2.30    2.60
   1 -19   2    9.00    3.20
  -1 -19  -2   -0.90    2.70
  -1  19  -2    1.70    3.20
   1  19   2    1.80    1.80
  -2 -19  -2    1.60    3.20
  -2  19  -2    2.50    3.40
   2  19   2    1.40    2.00
  -1 -20   2    6.70    3.50
   1 -20  -2    3.50    3.30
   1  20  -2    6.00    2.60
  -1  20   2    9.60    4.10
   0 -20   2   13.70    4.00
   0 -20  -2   15.30    4.40
   0  20   2   13.70    3.50
   0  20  -2   12.60    4.60
   0  20   2   14.30    4.50
   0  20  -2   11.30    3.20
  -1 -20  -2   -0.90    1.80
   1 -20   2   -1.20    2.30
   1  20   2    0.90    1.60
  -1  20  -2   -2.30    2.90
   0 -21   2    4.20    3.30
   0 -21  -2    1.90    3.30
   0  21  -2    4.80    4.00
   0  21   2    4.90    4.00
   0  21   2    6.90    3.00
   0  21  -2    8.80    3.30
  -5   0   3   -1.00    2.90
   5   0  -3    5.30    3.20
  -4   0   3   -0.60    2.00
   4   0  -3    5.50    2.30
   3   0  -3    0.50    0.90
   3   0  -3    1.30    1.30
  -3   0   3   -0.20    1.30
   2   0  -3    2.30    0.90
   2   0  -3   -0.40    0.70
  -2   0   3    1.00    0.80
   1   0  -3    1.00    0.60
   1   0  -3    0.00    0.40
   1   0  -3    0.90    0.50
  -1   0   3    0.30    0.30
   0   0   3    0.30    0.40
   0   0  -3    0.10    0.10
   0   0  -3    0.90    0.50
   0   0   3    0.30    0.20
  -1   0  -3    0.00    0.60
   1   0   3    0.10    0.50
  -1   0  -3    0.60    0.60
   2   0   3    2.40    1.20
  -2   0  -3    0.10    0.70
  -2   0  -3   -1.20    1.00
  -3   0  -3    0.40    1.50
  -3   0  -3   -0.60    0.90
   3   0   3   -1.70    1.00
   3   0   3   -1.40    1.30
   4   0   3    0.90    1.50
  -4   0  -3    0.50    2.20
  -5  -1   3    2.30    3.20
   5  -1  -3    3.40    2.80
   5   1  -3    4.70    2.20
  -5   1   3    2.30    3.10
  -4  -1   3   12.90    3.20
   4  -1  -3   11.00    2.60
   4   1  -3   12.30    2.90
  -4   1   3   10.40    3.20
   3  -1  -3   11.50    2.30
  -3  -1   3   14.60    2.60
   3  -1  -3   12.70    1.80
   3   1  -3   14.20    2.50
   3   1  -3   17.90    2.30
  -3   1   3   12.70    2.40
   2  -1  -3  237.98   11.50
   2  -1  -3  232.98   10.70
  -2  -1   3  235.08   11.30
  -2   1   3  242.88   11.20
   2   1  -3  242.08   11.00
   2   1  -3  238.08   11.30
  -1  -1   3   31.90    2.00
   1  -1  -3   31.10    1.90
   1  -1  -3   29.80    2.00
   1  -1  -3   29.00    2.20
   1   1  -3   28.50    1.90
   1   1  -3   30.60    2.20
   1   1  -3   29.90    2.10
  -1   1   3   31.80    1.90
   0  -1   3 1883.41   72.79
   0  -1  -3 1729.03   72.89
   0  -1  -3 1761.72   72.29
   0  -1   3 1687.83   72.49
   0   1   3 1719.33   72.19
   0   1  -3 1760.32   72.49
   0   1  -3 2049.89   73.29
   0   1   3 1774.72   72.89
   0   1  -3 1785.82   72.89
   0   1  -3 1748.53   72.49
  -1  -1  -3 1541.75   62.69
  -1  -1  -3 1517.55   62.79
   1  -1   3 1499.55   62.69
  -1   1  -3 1583.24   62.79
  -1   1  -3 1498.15   62.49
   1   1   3 1543.25   62.79
  -2  -1  -3  121.09    6.70
   2  -1   3  122.69    6.30
  -2  -1  -3  108.49    5.90
   2   1   3  109.09    5.90
   2   1   3  107.39    6.20
  -2   1  -3  119.79    6.70
  -2   1  -3  107.69    5.70
   3  -1   3  101.39    6.20
   3  -1   3   81.89    4.80
  -3  -1  -3   89.69    5.30
  -3  -1  -3   77.29    5.90
  -3   1  -3   90.29    6.40
   3   1   3   88.49    5.20
   3   1   3   76.69    5.50
  -3   1  -3   85.19    5.00
  -4  -1  -3    4.20    2.40
   4  -1   3    1.40    2.20
   4   1   3    4.10    2.20
  -4   1  -3    2.40    2.40
   5  -2  -3   10.00    3.80
  -5  -2   3    4.50    3.50
  -5   2   3   11.80    4.20
   5   2  -3   12.80    3.70
   4  -2  -3    3.20    2.10
  -4  -2   3    3.40    2.40
  -4   2   3    4.50    2.70
   4   2  -3    3.20    1.90
   3  -2  -3    5.20    1.90
  -3  -2   3    3.50    1.80
   3  -2  -3    4.50    1.10
   3   2  -3    2.70    1.30
  -3   2   3    6.20    1.90
   3   2  -3    5.80    1.50
   2  -2  -3  353.96   16.50
  -2  -2   3  341.97   16.20
   2  -2  -3  362.96   15.40
   2   2  -3  353.46   16.00
   2   2  -3  352.46   15.90
  -2   2   3  378.56   16.10
   1  -2  -3   14.50    1.40
  -1  -2   3   15.40    1.50
   1  -2  -3   17.80    1.90
   1  -2  -3   15.90    1.30
   1   2  -3   15.20    1.60
   1   2  -3   16.30    1.40
  -1   2   3   20.00    1.40
   0  -2   3  390.86   15.70
   0  -2  -3  378.16   15.90
   0  -2  -3  377.56   16.00
   0  -2   3  368.66   15.60
   0  -2  -3  354.66   15.40
   0   2  -3  359.96   15.60
   0   2   3  359.56   15.30
   0   2  -3  378.26   15.90
   0   2   3  353.86   15.90
   0   2  -3  379.96   15.70
   0   2  -3  384.46   15.70
  -1  -2  -3   19.80    1.90
  -1  -2  -3   19.90    2.00
   1  -2   3   20.00    1.80
   1   2   3   23.90    2.10
  -1   2  -3   18.50    1.50
  -2  -2  -3  468.45   20.90
   2  -2   3  467.95   20.50
  -2  -2  -3  463.85   20.30
  -2   2  -3  466.05   19.70
  -2   2  -3  432.06   20.60
   2   2   3  465.45   20.20
   2   2   3  475.35   20.40
   3  -2   3  152.58    8.40
   3  -2   3  136.49    6.70
  -3  -2  -3  139.89    7.60
  -3  -2  -3  133.69    8.60
   3   2   3  140.19    7.90
  -3   2  -3  139.79    6.90
   3   2   3  140.19    7.50
  -3   2  -3  126.49    8.20
   4  -2   3    3.00    2.30
  -4  -2  -3    2.10    2.30
  -4   2  -3   -0.90    2.10
   4   2   3    4.60    2.30
  -4  -3   3   35.40    5.10
   4  -3  -3   44.10    5.30
   4   3  -3   34.70    3.90
   4   3  -3   31.70    4.20
  -4   3   3   49.99    5.60
   3  -3  -3  130.89    6.40
   3  -3  -3  129.19    8.10
  -3  -3   3  128.89    8.00
  -3   3   3  140.39    8.00
   3   3  -3  124.79    7.50
   3   3  -3  137.79    7.50
  -2  -3   3   46.30    3.50
   2  -3  -3   44.10    2.70
   2  -3  -3   43.80    3.60
  -2   3   3   52.29    3.60
   2   3  -3   42.10    3.10
   2   3  -3   42.70    3.30
  -1  -3   3  215.18    9.70
  -1  -3   3  211.18    9.50
   1  -3  -3  196.48    9.90
   1  -3  -3  215.98    9.30
   1   3  -3  216.58    9.80
   1   3  -3  208.48    9.30
  -1   3   3  201.98    9.30
   0  -3   3  176.58    7.80
   0  -3  -3  165.48    7.50
   0  -3  -3  169.48    7.90
   0  -3  -3  169.28    8.00
   0  -3   3  177.18    7.50
   0   3  -3  164.18    7.80
   0   3  -3  163.48    7.80
   0   3  -3  171.78    7.50
   0   3   3  164.08    7.50
   0   3  -3  170.38    7.90
   0   3   3  186.98    8.00
  -1  -3  -3  332.77   15.00
   1  -3   3  326.87   14.80
  -1  -3  -3  339.37   15.10
   1   3   3  349.96   15.00
  -1   3  -3  333.47   14.50
  -1   3  -3  361.86   15.20
  -2  -3  -3  189.78    9.80
  -2  -3  -3  182.08    9.30
   2  -3   3  180.68    9.20
   2   3   3  195.58    9.30
  -2   3  -3  183.08    9.60
  -2   3  -3  187.98    8.40
   2   3   3  188.28    9.30
   3  -3   3   28.20    3.10
  -3  -3  -3    5.00    1.80
  -3  -3  -3    9.00    2.10
   3  -3   3   10.20    1.40
  -3   3  -3    8.30    1.30
   3   3   3   11.70    2.40
   3   3   3   10.40    2.10
  -3   3  -3   11.30    2.70
  -4  -3  -3    3.00    2.60
   4  -3   3    4.20    1.90
  -4   3  -3    6.20    2.80
   4   3   3    3.90    2.30
   4  -4  -3   15.70    3.70
  -4  -4   3   26.90    4.50
   4   4  -3   23.50    3.40
  -4   4   3   30.50    4.30
   4   4  -3   16.70    3.20
   3  -4  -3    0.60    0.70
   3  -4  -3   -2.70    1.20
  -3  -4   3    0.40    1.60
   3   4  -3    1.10    1.10
  -3   4   3    2.20    1.50
   3   4  -3    0.80    1.00
   2  -4  -3    0.00    0.50
   2  -4  -3   -0.80    0.60
  -2  -4   3    0.30    0.90
   2   4  -3    0.40    0.70
  -2   4   3   -0.50    0.80
   2   4  -3   -0.80    0.50
  -1  -4   3  105.59    5.00
  -1  -4   3  106.19    5.60
   1  -4  -3  115.19    5.30
   1  -4  -3  105.39    5.90
   1   4  -3  106.59    5.70
  -1   4   3  110.09    5.40
   1   4  -3  100.49    5.00
   0  -4  -3  561.14   23.50
   0  -4   3  557.64   23.40
   0  -4   3  549.95   22.80
   0  -4  -3  555.34   23.40
   0  -4  -3  542.25   23.10
   0   4  -3  569.54   23.50
   0   4  -3  582.24   23.40
   0   4  -3  503.45   22.80
   0   4   3  580.84   23.50
   0   4   3  522.25   23.10
   1  -4   3   28.40    2.10
  -1  -4  -3   28.30    2.30
  -1  -4  -3   30.20    2.50
  -1   4  -3   31.50    2.00
   1   4   3   27.90    2.20
  -1   4  -3   31.70    2.60
   2  -4   3  298.97   13.80
  -2  -4  -3  290.67   13.80
  -2  -4  -3  300.37   14.30
   2   4   3  286.47   13.50
  -2   4  -3  295.77   12.60
  -2   4  -3  292.37   14.20
   2   4   3  292.97   13.70
  -3  -4  -3   82.89    5.70
  -3  -4  -3   89.59    6.60
   3  -4   3   77.09    5.60
  -3   4  -3   91.79    6.50
   3   4   3   84.79    5.70
   3   4   3   83.19    5.60
  -4  -4  -3    4.00    3.00
   4  -4   3    4.40    2.20
   4   4   3    5.00    2.50
  -4   4  -3    7.90    3.10
   4   4   3    5.70    2.10
  -4  -5   3   82.59    7.30
   4  -5  -3   72.39    7.40
   4   5  -3   71.69    6.00
  -4   5   3   81.09    7.00
   4   5  -3   60.69    5.60
  -3  -5   3    4.80    1.90
   3  -5  -3    4.50    1.60
  -3   5   3    4.20    1.70
   3   5  -3    6.70    1.80
   3   5  -3    2.80    1.30
   2  -5  -3    2.00    1.20
   2  -5  -3    1.30    0.60
  -2  -5   3    1.00    1.10
   2   5  -3   -0.20    0.50
  -2   5   3   -0.10    0.90
   2   5  -3   -0.20    1.00
  -1  -5   3  174.08    7.50
   1  -5  -3  185.08    8.00
   1  -5  -3  161.28    8.60
  -1  -5   3  177.78    8.60
   1   5  -3  166.18    8.50
   1   5  -3  173.48    7.60
  -1   5   3  174.38    8.30
   0  -5  -3   21.40    1.80
   0  -5  -3   21.40    2.00
   0  -5   3   20.00    2.10
   0  -5   3   20.90    1.30
   0  -5  -3   24.10    2.00
   0   5  -3   22.50    2.20
   0   5   3   23.00    1.90
   0   5  -3   15.40    1.30
   0   5  -3   19.10    1.90
  -1  -5  -3   27.10    2.50
  -1  -5  -3   22.10    2.40
   1  -5   3   29.90    2.10
  -1   5  -3   24.00    2.60
   1   5   3   25.80    2.20
   1   5   3   25.50    2.60
  -1   5  -3   25.30    1.80
  -2  -5  -3   26.70    3.00
   2  -5   3   29.00    3.10
   2  -5   3   28.00    1.90
  -2  -5  -3   29.80    3.40
   2   5   3   30.90    3.00
  -2   5  -3   29.00    1.90
   2   5   3   28.60    3.10
  -2   5  -3   30.80    3.50
   3  -5   3   28.30    3.60
  -3  -5  -3   21.60    3.70
   3   5   3   35.50    3.70
   3   5   3   28.10    3.40
  -3   5  -3   30.40    3.90
   4  -5   3   -2.80    1.90
  -4  -5  -3    2.20    1.90
  -4   5  -3    4.00    2.50
   4   5   3   -1.90    1.60
   4   5   3   -0.70    1.60
   4  -6  -3   51.09    6.10
  -4  -6   3   56.79    6.70
   4   6  -3   45.70    5.10
  -4   6   3   50.09    5.80
   4   6  -3   52.59    5.20
   3  -6  -3    2.10    1.60
  -3  -6   3    1.00    1.70
  -3   6   3    2.40    1.70
   3   6  -3    2.30    1.40
   3   6  -3    1.10    1.50
   2  -6  -3    0.50    0.50
   2  -6  -3   -0.80    0.90
  -2  -6   3    1.30    1.20
   2   6  -3   -0.70    0.60
  -2   6   3   -0.70    0.90
   2   6  -3   -0.30    1.10
  -1  -6   3  100.59    5.70
   1  -6  -3  104.69    5.00
  -1  -6   3   97.29    4.20
  -1  -6   3   84.39    4.20
   1  -6  -3   93.79    5.60
   1   6  -3   99.89    4.30
   1   6  -3  108.49    5.70
  -1   6   3   90.99    5.30
   0  -6   3  128.59    6.90
   0  -6   3  139.89    5.90
   0  -6  -3  134.49    6.80
   0  -6  -3  136.09    6.80
   0  -6  -3  137.69    6.80
   0   6  -3  139.99    6.80
   0   6   3  134.09    6.70
   0   6  -3  118.29    5.90
   0   6  -3  141.49    7.10
   1  -6   3  130.59    6.30
  -1  -6  -3  121.79    6.80
  -1  -6  -3  117.39    6.90
  -1   6  -3  125.39    7.10
  -1   6  -3  133.69    6.20
   1   6   3  126.79    6.80
   1   6   3  129.59    6.50
  -2  -6  -3   73.09    5.20
   2  -6   3   72.29    3.70
   2  -6   3   82.29    5.10
  -2  -6  -3   65.09    5.30
  -2   6  -3   71.89    5.50
   2   6   3   74.59    5.10
  -2   6  -3   75.99    3.70
   2   6   3   75.59    4.70
  -3  -6  -3   80.49    6.70
   3  -6   3   90.09    6.30
  -3   6  -3   88.09    6.70
   3   6   3   85.79    5.70
   3   6   3   84.99    6.00
  -4  -6  -3    3.30    2.70
   4  -6   3    3.10    2.40
  -4   6  -3    0.50    2.50
   4   6   3    2.60    2.00
   4   6   3    1.10    2.00
   4  -7  -3   12.50    3.20
  -4  -7   3    9.10    3.60
  -4   7   3   21.70    4.10
   4   7  -3    4.50    2.40
   3  -7  -3   55.29    5.60
  -3  -7   3   67.09    6.20
  -3   7   3   54.89    4.70
   3   7  -3   49.90    4.40
   3   7  -3   51.89    4.00
  -2  -7   3   91.79    6.00
   2  -7  -3   87.79    5.80
   2  -7  -3   85.69    4.30
  -2   7   3   80.59    5.50
   2   7  -3   77.29    4.40
   2   7  -3   81.89    5.50
   1  -7  -3  460.05   19.10
  -1  -7   3  451.65   17.90
  -1  -7   3  451.05   20.00
  -1  -7   3  404.06   17.90
   1  -7  -3  445.86   19.90
   1   7  -3  431.26   19.70
  -1   7   3  456.05   19.70
   0  -7  -3  110.59    5.90
   0  -7   3  122.39    4.90
   0  -7   3  100.99    6.00
   0  -7  -3  109.19    5.90
   0  -7  -3  109.19    5.80
   0   7  -3  104.19    4.90
   0   7  -3  100.59    6.10
   0   7   3   95.49    5.60
   0   7  -3  108.49    5.80
   1  -7   3  710.53   30.30
  -1  -7  -3  710.73   31.20
  -1  -7  -3  721.23   31.10
   1   7   3  720.73   31.00
  -1   7  -3  733.13   30.20
  -1   7  -3  730.23   31.40
   1   7   3  715.63   30.50
  -2  -7  -3   -0.20    1.20
   2  -7   3   -0.40    0.50
   2  -7   3   -0.20    0.80
  -2  -7  -3   -0.20    1.40
   2   7   3    2.30    1.20
   2   7   3    1.30    1.30
  -2   7  -3   -0.70    1.40
  -2   7  -3    0.10    0.50
  -3  -7  -3    2.40    2.20
   3  -7   3    3.80    2.20
   3   7   3    0.20    1.20
   3   7   3    0.60    1.40
  -3   7  -3    1.30    2.00
   4  -7   3   -0.40    2.30
  -4  -7  -3    1.00    2.60
  -4   7  -3    2.60    2.70
   4   7   3   -1.30    1.90
   4   7   3    0.20    1.30
  -4  -8   3    2.30    2.30
   4  -8  -3    3.70    2.80
   4   8  -3    1.70    2.30
  -3  -8   3   19.50    3.80
   3  -8  -3   17.40    3.40
   3   8  -3   18.80    3.10
   3   8  -3   13.60    2.20
  -3   8   3   18.50    3.20
  -2  -8   3   -0.30    1.30
   2  -8  -3   -0.50    1.20
   2  -8  -3   -0.30    0.50
   2   8  -3   -0.40    0.50
   2   8  -3    0.70    0.90
  -2   8   3    0.20    1.20
   1  -8  -3  302.47   13.40
   1  -8  -3  290.97   14.10
   1  -8  -3  293.37   13.90
  -1  -8   3  292.77   14.20
  -1   8   3  301.07   14.10
   1   8  -3  300.37   14.10
   0  -8   3   16.00    2.10
   0  -8  -3   16.40    1.90
   0  -8  -3   13.40    1.80
   0  -8   3   13.00    1.00
   0  -8  -3   11.80    1.90
   0   8   3   11.70    1.60
   0   8  -3    9.00    1.90
   0   8   3   13.70    1.80
   0   8  -3   11.60    1.70
   0   8  -3   10.10    1.00
   1  -8   3   23.60    2.10
  -1  -8  -3   31.90    3.40
  -1  -8  -3   24.30    2.80
  -1   8  -3   26.10    3.20
  -1   8  -3   24.30    2.20
   1   8   3   28.00    2.60
   1   8   3   28.70    3.00
  -2  -8  -3  134.69    7.80
  -2  -8  -3  124.39    7.90
   2  -8   3  120.79    7.20
  -2   8  -3  122.39    5.90
   2   8   3  129.59    6.90
  -2   8  -3  118.09    7.80
   2   8   3  140.39    7.70
  -3  -8  -3   56.29    6.30
   3  -8   3   54.69    5.30
  -3   8  -3   49.40    5.50
   3   8   3   61.49    4.70
   3   8   3   57.39    5.40
   4  -8   3   -1.30    2.30
  -4  -8  -3    0.10    2.70
   4   8   3    1.30    2.10
  -4   8  -3   -1.90    2.30
   4   8   3    2.70    2.10
   4  -9  -3   14.00    3.80
  -4  -9   3    9.70    3.70
   4   9  -3   13.70    3.30
   3  -9  -3   33.60    4.50
  -3  -9   3   39.90    5.20
   3   9  -3   38.50    4.40
  -3   9   3   41.40    4.90
   2  -9  -3   49.99    4.30
   2  -9  -3   53.89    3.20
  -2  -9   3   52.89    4.70
   2   9  -3   47.50    2.80
  -2   9   3   53.49    3.10
   2   9  -3   37.90    4.30
  -2   9   3   49.30    4.40
  -1  -9   3    5.80    1.70
   1  -9  -3    5.20    1.60
   1  -9  -3    7.10    1.30
   1  -9  -3    3.50    1.40
  -1   9   3    4.90    1.50
  -1   9   3    6.50    1.20
   1   9  -3    4.20    1.40
   0  -9  -3   45.20    3.40
   0  -9  -3   47.80    3.40
   0  -9  -3   43.90    3.60
   0  -9   3   45.90    3.70
   0  -9   3   43.70    2.30
   0   9   3   43.50    3.30
   0   9   3   45.00    3.30
   0   9  -3   41.80    3.40
   0   9  -3   42.90    3.90
   0   9  -3   40.90    2.30
   1  -9   3    0.40    0.70
  -1  -9  -3    0.80    1.10
  -1  -9  -3   -0.70    1.10
  -1   9  -3    3.10    1.60
   1   9   3    1.20    0.90
  -1   9  -3    1.80    0.90
   1   9   3    0.80    1.10
  -2  -9  -3   43.80    4.80
  -2  -9  -3   40.70    4.40
   2  -9   3   45.40    3.90
  -2   9  -3   45.00    4.80
   2   9   3   39.70    4.20
  -2   9  -3   42.80    2.60
   2   9   3   47.40    3.50
   3  -9   3   24.00    3.70
  -3  -9  -3   20.40    4.00
   3   9   3   17.30    3.00
   3   9   3   19.60    2.90
  -3   9  -3   15.50    3.50
  -4  -9  -3   -3.40    2.70
   4  -9   3    3.80    2.70
   4   9   3    2.00    2.00
   4   9   3    2.10    1.90
  -4   9  -3    1.70    2.90
  -4 -10   3    6.10    3.60
   4 -10  -3    0.60    2.00
   4  10  -3    5.10    2.20
  -3 -10   3  130.59    9.20
   3 -10  -3  106.99    8.00
  -3  10   3  139.99    8.80
   3  10  -3  101.69    8.00
  -2 -10   3   29.40    4.00
   2 -10  -3   32.80    2.50
   2 -10  -3   23.50    3.40
  -2  10   3   36.50    4.10
   2  10  -3   27.00    3.60
  -2  10   3   32.50    2.40
  -1 -10   3   50.39    4.20
   1 -10  -3   42.10    4.20
   1 -10  -3   52.49    4.10
   1 -10  -3   51.39    3.50
   1  10  -3   49.20    4.00
  -1  10   3   39.60    3.20
  -1  10   3   51.19    4.20
   0 -10  -3    3.80    1.40
   0 -10   3    3.80    0.70
   0 -10  -3    3.10    1.20
   0 -10  -3    2.50    1.20
   0 -10   3    4.30    1.50
   0  10  -3    3.50    1.30
   0  10  -3    1.70    1.40
   0  10   3    2.20    1.20
   0  10   3    1.40    1.00
   0  10  -3    2.90    0.60
  -1 -10  -3  109.89    6.80
  -1 -10  -3  116.39    7.30
   1 -10   3  111.89    6.00
   1  10   3  113.49    6.70
   1  10   3  105.69    6.10
  -1  10  -3  114.49    6.10
  -1  10  -3  120.09    7.50
   2 -10   3   -0.60    1.30
  -2 -10  -3    0.80    1.60
  -2 -10  -3    0.10    1.70
  -2  10  -3    2.20    2.00
   2  10   3   -0.90    1.40
  -2  10  -3    0.90    0.80
   2  10   3    1.00    1.00
   3 -10   3   17.20    3.30
  -3 -10  -3   12.70    3.50
  -3  10  -3    9.90    3.30
   3  10   3   16.30    2.60
   3  10   3    7.50    2.50
  -4 -10  -3    7.10    3.90
   4 -10   3    5.70    3.00
  -4  10  -3   -0.70    2.70
   4  10   3    1.40    2.60
   4 -11  -3   -0.90    1.80
  -4 -11   3    5.00    3.30
   4  11  -3    3.40    2.60
  -4  11   3    4.20    3.00
   3 -11  -3   52.09    5.90
  -3 -11   3   62.89    6.90
  -3  11   3   53.69    6.00
   3  11  -3   59.79    6.10
   2 -11  -3    4.80    1.80
  -2 -11   3    7.30    2.30
   2 -11  -3    7.10    1.50
  -2  11   3   10.50    1.50
   2  11  -3    8.50    2.10
  -2  11   3    6.90    2.30
   1 -11  -3   14.40    2.50
  -1 -11   3   21.60    3.20
   1 -11  -3   13.20    2.50
   1 -11  -3   16.10    2.20
  -1  11   3   21.20    2.40
  -1  11   3   20.90    3.10
   1  11  -3   19.40    2.80
   0 -11  -3   27.10    3.10
   0 -11   3   29.90    3.60
   0 -11  -3   21.80    2.60
   0 -11   3   22.60    1.60
   0 -11  -3   27.90    3.40
   0  11  -3   31.50    3.80
   0  11  -3   29.00    3.10
   0  11  -3   22.90    1.60
   0  11   3   31.90    3.00
   0  11   3   23.90    2.90
   1 -11   3    7.30    1.60
  -1 -11  -3    6.40    1.90
   1 -11   3    2.20    1.30
  -1 -11  -3    5.90    1.80
   1  11   3    8.60    1.70
  -1  11  -3    4.10    1.60
  -1  11  -3    1.50    0.90
   1  11   3    3.80    1.70
  -2 -11  -3   96.29    6.90
   2 -11   3   91.49    6.20
  -2 -11  -3  100.79    7.30
   2  11   3   98.09    5.60
  -2  11  -3   83.49    6.90
   2  11   3   86.79    6.50
  -3 -11  -3   17.40    4.00
   3 -11   3   16.60    3.40
  -3  11  -3   10.00    3.40
   3  11   3   13.80    3.10
   3  11   3   11.20    2.30
  -4 -11  -3   20.80    5.40
   4 -11   3   18.40    4.50
   4  11   3   19.90    4.00
  -4  11  -3   17.70    4.60
   4 -12  -3    4.60    3.50
  -4 -12   3    1.30    3.30
   4  12  -3   -2.70    2.20
  -4  12   3    1.10    3.00
   3 -12  -3    3.90    2.70
  -3 -12   3    9.00    3.30
   3  12  -3    7.00    2.60
  -3  12   3    3.10    2.50
  -2 -12   3   13.40    3.00
   2 -12  -3   11.70    2.90
  -2  12   3   15.50    3.30
   2  12  -3   13.80    2.70
   1 -12  -3   59.69    5.00
   1 -12  -3   58.09    4.20
   1 -12  -3   62.49    4.90
  -1 -12   3   70.29    5.50
  -1  12   3   59.49    4.00
  -1  12   3   64.69    5.30
   1  12  -3   52.99    4.70
   0 -12   3  135.99    8.10
   0 -12  -3  131.99    7.90
   0 -12  -3  132.39    7.10
   0 -12   3  122.09    5.80
   0 -12  -3  116.49    7.20
   0  12  -3  126.29    7.40
   0  12   3  113.59    6.90
   0  12  -3  129.89    8.30
   0  12   3  130.39    7.20
  -1 -12  -3   99.79    7.40
  -1 -12  -3  100.89    7.10
   1 -12   3  104.69    6.20
   1 -12   3  115.29    7.60
   1  12   3  118.79    7.30
  -1  12  -3  120.79    8.00
   1  12   3  118.19    6.40
  -1  12  -3  125.89    6.60
   2 -12   3    4.20    1.90
  -2 -12  -3    2.00    2.30
  -2  12  -3    3.50    1.90
   2  12   3    3.50    1.60
   2  12   3    3.40    1.60
   3 -12   3    7.00    2.60
  -3 -12  -3    2.30    3.00
  -3  12  -3   -2.70    2.20
   3  12   3    1.60    1.70
   4 -12   3    3.10    2.40
  -4 -12  -3    3.20    3.60
   4  12   3   -0.40    1.90
  -4  12  -3   -1.10    3.20
  -3 -13   3    1.20    2.70
   3 -13  -3    2.00    2.40
   3  13  -3    2.50    2.20
  -3  13   3    0.20    2.40
   2 -13  -3   -1.70    1.70
  -2 -13   3    0.20    1.90
  -2  13   3    3.90    2.30
   2  13  -3   -1.00    1.10
  -1 -13   3   27.90    4.00
   1 -13  -3   23.10    2.80
   1 -13  -3   27.20    3.80
   1 -13  -3   27.60    3.50
   1  13  -3   25.60    3.60
  -1  13   3   26.50    2.90
  -1  13   3   24.60    3.90
   0 -13  -3   15.80    2.80
   0 -13  -3   21.20    3.30
   0 -13  -3   24.40    2.90
   0 -13   3   20.40    3.50
   0  13   3   25.20    3.20
   0  13   3   25.60    3.00
   0  13  -3   25.40    4.00
   0  13  -3   22.20    3.00
  -1 -13  -3   63.39    5.20
  -1 -13  -3   65.19    5.80
   1 -13   3   75.69    6.00
   1 -13   3   61.09    4.30
   1  13   3   68.19    4.70
  -1  13  -3   61.99    6.30
  -1  13  -3   74.09    4.90
   1  13   3   57.59    4.90
  -2 -13  -3    1.70    2.10
   2 -13   3    0.40    1.50
   2  13   3   -4.00    1.20
   2  13   3    1.20    1.30
  -2  13  -3    4.30    2.50
  -3 -13  -3    0.80    2.70
   3 -13   3    0.40    2.30
  -3  13  -3    2.40    2.40
   3  13   3    1.40    2.20
  -3 -14   3    1.30    2.80
   3 -14  -3    4.60    3.00
  -3  14   3    2.70    2.70
   3  14  -3    5.80    3.10
  -2 -14   3   35.90    5.10
   2 -14  -3   30.00    4.40
  -2  14   3   29.50    4.60
   2  14  -3   29.50    4.10
   1 -14  -3   65.59    5.70
   1 -14  -3   61.49    5.30
  -1 -14   3   66.39    6.60
  -1  14   3   54.49    6.10
  -1  14   3   68.19    4.80
   1  14  -3   63.19    5.50
   0 -14  -3   43.90    5.20
   0 -14  -3   43.90    3.90
   0 -14   3   48.90    5.30
   0 -14  -3   52.39    4.30
   0  14   3   42.70    3.90
   0  14  -3   46.70    4.60
   0  14  -3   55.99    6.00
   0  14   3   51.89    4.20
   1 -14   3   -0.60    1.00
  -1 -14  -3   -1.60    1.50
   1 -14   3    3.30    1.90
  -1  14  -3    0.80    2.30
  -1  14  -3   -0.80    1.30
   1  14   3   -1.60    1.00
   1  14   3    0.00    1.20
   2 -14   3    4.30    2.10
  -2 -14  -3    6.00    2.40
   2  14   3    5.80    2.30
  -2  14  -3    1.30    2.40
  -3 -14  -3    0.40    2.70
   3 -14   3    0.30    2.30
   3  14   3    2.80    2.50
  -3  14  -3   -1.10    2.80
  -3 -15   3    2.40    2.80
   3 -15  -3    4.90    3.10
   3  15  -3    2.40    2.40
  -3  15   3    5.30    3.40
  -2 -15   3   -1.70    2.00
   2 -15  -3   -0.20    1.90
  -2  15   3   -0.50    2.40
   2  15  -3    2.70    2.30
   1 -15  -3   43.90    4.80
  -1 -15   3   52.29    6.00
   1 -15  -3   51.59    5.60
  -1  15   3   41.80    5.50
   1  15  -3   45.90    5.20
  -1  15   3   46.20    4.10
   0 -15   3   92.89    7.50
   0 -15  -3   98.39    7.60
   0 -15  -3  106.09    6.60
   0  15   3   99.79    6.70
   0  15   3  109.69    8.20
   0  15   3   87.09    6.10
   0  15  -3  111.69    7.10
   0  15  -3   96.79    8.00
  -1 -15  -3    1.00    1.50
   1 -15   3    1.40    1.90
  -1  15  -3   -1.20    1.40
   1  15   3    1.30    1.60
  -1  15  -3   -1.30    1.80
   2 -15   3   13.20    2.90
  -2 -15  -3   13.10    3.90
  -2  15  -3   16.30    3.60
   2  15   3   17.40    3.50
  -3 -15  -3    1.40    3.10
   3 -15   3    2.30    2.70
   3  15   3    2.20    2.10
  -3  15  -3    2.20    3.00
   3 -16  -3    8.90    3.00
  -3 -16   3   10.20    3.80
  -3  16   3    5.60    3.40
   3  16  -3   -1.80    2.40
   2 -16  -3   -0.80    2.00
  -2 -16   3    1.30    2.40
  -2  16   3    3.60    2.90
   2  16  -3    0.40    2.10
   1 -16  -3   46.00    4.90
   1 -16  -3   51.29    5.70
  -1 -16   3   46.10    5.70
   1  16  -3   37.90    4.90
  -1  16   3   41.30    4.20
  -1  16   3   45.70    5.10
  -1  16   3   52.69    6.30
   0 -16  -3   90.09    7.60
   0 -16   3  107.99    8.00
   0 -16  -3   94.89    7.30
   0  16   3   99.49    8.20
   0  16  -3  113.69    8.70
   0  16   3   99.09    6.70
   0  16  -3   98.79    6.80
   0  16   3   90.49    6.40
   1 -16   3    8.70    3.00
  -1 -16  -3    9.90    3.20
  -1  16  -3    9.90    3.50
   1  16   3    6.00    2.50
  -1  16  -3   11.30    2.50
  -2 -16  -3   -0.10    2.50
  -2  16  -3    3.00    2.80
   2  16   3    3.20    2.30
   3 -16   3    2.50    2.70
  -3 -16  -3    2.20    3.70
   3  16   3    2.90    2.10
  -3  16  -3    2.30    3.20
  -2 -17   3    7.20    3.30
   2 -17  -3    4.20    2.70
  -2  17   3    7.20    3.50
   2  17  -3    7.70    2.50
  -1 -17   3   13.40    3.60
   1 -17  -3   15.70    3.70
   1 -17  -3   15.10    3.20
  -1  17   3   14.30    2.80
  -1  17   3   16.90    4.30
  -1  17   3   14.40    3.20
   1  17  -3   17.00    3.80
   0 -17   3    1.60    2.30
   0 -17  -3    1.00    1.70
   0  17  -3   -3.50    1.80
   0  17  -3    0.30    2.60
   0  17   3    0.00    2.40
   0  17   3   -0.90    1.80
  -1 -17  -3   27.50    4.90
   1 -17   3   20.70    4.20
  -1  17  -3   20.80    4.60
   1  17   3   23.10    3.90
  -1  17  -3   18.80    3.40
  -2 -17  -3   -1.80    2.70
   2  17   3   -0.50    1.40
  -2  17  -3   -2.60    2.60
  -2 -18   3   -1.40    1.70
   2 -18  -3   -0.70    2.20
  -2  18   3    2.70    3.30
   2  18  -3    1.90    2.30
   1 -18  -3    4.80    2.90
  -1 -18   3    8.80    3.40
  -1  18   3    8.50    3.80
   1  18  -3    2.50    2.70
   0 -18   3   16.70    3.90
   0 -18  -3   19.80    4.20
   0  18   3   14.50    4.20
   0  18  -3   10.70    3.70
   0  18   3   11.10    2.90
   0  18  -3    5.50    2.40
   1 -18   3    0.50    2.60
  -1 -18  -3   -3.10    2.30
  -1  18  -3   -3.50    2.70
   1  18   3    0.80    2.30
  -2 -18  -3    1.90    2.20
   2  18   3    5.10    2.40
  -2  18  -3   -2.50    2.90
  -2 -19   3    0.80    3.10
  -2  19   3   -2.00    3.20
   2  19  -3   -2.20    2.40
   1 -19  -3   -3.40    2.30
  -1 -19   3   -2.30    2.30
  -1  19   3    4.10    3.40
   1  19  -3    0.70    1.80
   0 -19   3   18.50    4.30
   0 -19  -3   12.60    3.90
   0  19  -3   16.80    4.80
   0  19   3   21.90    4.90
   0  19   3   14.80    3.30
   0  19  -3   17.00    3.30
  -1 -19  -3    3.10    3.10
   1 -19   3    4.00    2.60
   1  19   3    0.60    2.40
  -1  19  -3    0.90    3.10
  -2 -19  -3   -0.20    3.20
  -2  19  -3    4.30    3.80
   2  19   3    5.80    2.60
  -1 -20   3    1.60    3.00
   1 -20  -3    7.70    3.60
   1  20  -3    4.60    3.00
  -1  20   3   -3.50    3.20
   0 -20  -3   -1.30    2.60
   0 -20   3    2.20    3.00
   0  20  -3   -0.50    3.00
   0  20   3    1.00    1.80
   0  20  -3   -4.00    2.00
   0  20   3    0.90    3.40
   1 -20   3    0.60    1.80
  -1 -20  -3    0.80    2.80
  -1  20  -3    3.10    2.80
   1  20   3   -0.40    2.20
  -4   0   4    3.40    2.30
   4   0  -4    3.10    2.00
   3   0  -4   17.50    2.30
   3   0  -4   23.20    3.20
  -3   0   4   17.60    2.80
  -2   0   4  174.18    8.70
   2   0  -4  178.68    9.10
   2   0  -4  176.08    8.60
   1   0  -4 1104.49   44.60
  -1   0   4 1085.69   44.60
   1   0  -4 1088.19   45.20
   1   0  -4 1086.69   45.50
   0   0  -4  116.69    5.30
   0   0   4  116.29    5.30
   0   0  -4  131.09    5.30
   0   0  -4  127.99    6.10
   0   0   4  130.19    6.10
  -1   0  -4   73.89    4.20
  -1   0  -4   77.09    4.20
   1   0   4   76.09    4.30
  -2   0  -4    3.50    1.50
  -2   0  -4    3.20    1.10
   2   0   4    3.80    1.40
  -3   0  -4   29.20    3.00
  -3   0  -4   27.00    3.80
   3   0   4   31.40    3.00
   3   0   4   31.70    3.70
  -4   0  -4   33.60    5.10
   4   0   4   24.90    3.80
   4  -1  -4    4.30    1.90
  -4  -1   4    2.70    2.30
   4   1  -4    5.30    2.40
  -4   1   4    3.60    2.30
   3  -1  -4   57.09    4.80
  -3  -1   4   52.29    4.60
   3  -1  -4   52.39    3.80
  -3   1   4   63.89    4.70
   3   1  -4   53.49    4.10
   3   1  -4   58.69    4.70
   2  -1  -4   54.99    4.20
  -2  -1   4   65.39    4.20
   2  -1  -4   68.69    4.00
   2   1  -4   71.49    4.30
  -2   1   4   61.49    4.00
   2   1  -4   70.79    4.50
   1  -1  -4   25.40    2.50
   1  -1  -4   22.60    1.50
  -1  -1   4   24.50    1.70
   1  -1  -4   25.60    2.00
   1   1  -4   21.80    1.90
   1   1  -4   22.90    2.00
  -1   1   4   20.30    1.50
   1   1  -4   22.50    1.60
   0  -1  -4    7.10    0.60
   0  -1  -4    8.60    1.20
   0  -1   4    9.40    0.80
   0  -1   4    9.90    1.20
   0   1  -4    7.40    0.80
   0   1  -4    9.00    0.80
   0   1  -4    5.20    1.00
   0   1   4    7.10    1.10
   0   1   4    8.10    0.60
   1  -1   4  341.47   15.10
  -1  -1  -4  339.47   15.10
  -1  -1  -4  337.07   15.00
  -1   1  -4  340.27   15.00
  -1   1  -4  360.26   15.10
   1   1   4  336.77   15.20
  -2  -1  -4  223.98   11.40
  -2  -1  -4  235.18   11.00
   2  -1   4  242.28   11.20
  -2   1  -4  217.38   11.30
  -2   1  -4  240.68   10.70
   2   1   4  217.18   11.00
   3  -1   4   34.90    2.90
  -3  -1  -4   34.00    3.40
   3  -1   4   29.60    3.70
  -3  -1  -4   34.60    4.30
   3   1   4   33.70    3.30
   3   1   4   33.90    3.80
  -3   1  -4   40.90    4.50
  -3   1  -4   33.10    2.90
   4  -1   4   21.50    3.90
  -4  -1  -4   19.90    4.00
   4   1   4   15.30    3.40
  -4   1  -4   10.90    3.10
   4  -2  -4    2.40    2.10
  -4  -2   4    0.10    2.30
  -4   2   4    6.00    2.60
   4   2  -4    8.60    2.60
  -3  -2   4    1.30    1.50
   3  -2  -4    1.20    0.90
   3  -2  -4    2.80    1.70
  -3   2   4    4.70    1.60
   3   2  -4    0.90    1.30
   3   2  -4    1.10    1.30
   2  -2  -4  117.49    5.80
   2  -2  -4  109.39    6.60
  -2  -2   4  107.99    6.20
   2   2  -4  103.69    6.20
   2   2  -4  118.29    6.30
  -2   2   4  114.19    6.10
  -1  -2   4   12.90    1.40
   1  -2  -4   14.90    1.90
   1  -2  -4   14.10    1.30
   1  -2  -4   14.50    1.60
   1   2  -4   13.10    1.60
   1   2  -4   14.50    1.70
  -1   2   4   12.90    1.10
   0  -2  -4   16.20    1.10
   0  -2   4   21.00    1.60
   0  -2  -4   16.60    1.70
   0  -2   4   19.10    1.30
   0   2  -4   17.40    1.70
   0   2  -4   16.50    1.40
   0   2   4   16.20    1.80
   0   2   4   17.10    1.00
   0   2  -4   18.50    1.40
  -1  -2  -4  635.04   26.50
   1  -2   4  608.14   26.30
  -1  -2  -4  618.94   26.30
  -1   2  -4  641.04   26.40
  -1   2  -4  644.14   26.20
   1   2   4  577.24   26.40
   2  -2   4  182.58    9.20
  -2  -2  -4  187.48    9.60
  -2  -2  -4  168.78    9.00
   2   2   4  191.38    9.30
  -2   2  -4  182.58    8.60
  -2   2  -4  180.88    9.50
   3  -2   4   27.30    2.60
   3  -2   4   25.60    3.40
  -3  -2  -4   29.20    4.00
  -3  -2  -4   28.30    3.20
  -3   2  -4   23.20    3.50
   3   2   4   27.40    3.40
  -3   2  -4   24.70    2.60
   3   2   4   29.20    3.20
  -4  -2  -4   26.20    4.70
   4  -2   4   29.20    4.40
   4   2   4   31.50    4.40
  -4   2  -4   28.00    4.80
  -4  -3   4   24.30    4.30
   4  -3  -4   28.60    4.60
   4   3  -4   28.70    3.70
   4   3  -4   33.50    4.30
  -4   3   4   26.90    4.30
  -3  -3   4   59.69    4.80
   3  -3  -4   60.79    5.10
   3  -3  -4   53.89    3.50
   3   3  -4   47.30    4.60
   3   3  -4   53.89    4.30
  -3   3   4   47.60    4.30
  -2  -3   4   16.70    2.30
   2  -3  -4   17.10    2.50
   2  -3  -4   14.50    1.70
  -2   3   4   19.80    2.20
   2   3  -4   18.10    2.30
   2   3  -4   14.60    2.00
   1  -3  -4  150.48    7.10
   1  -3  -4  156.08    8.00
   1  -3  -4  161.78    7.40
  -1  -3   4  161.68    7.40
  -1   3   4  145.29    7.00
   1   3  -4  147.29    7.20
  -1   3   4  158.38    7.00
   1   3  -4  153.18    7.70
   0  -3  -4  207.88    9.70
   0  -3   4  231.38   10.00
   0  -3   4  217.58   10.00
   0  -3  -4  234.98   10.40
   0  -3  -4  233.38   10.50
   0   3  -4  219.18   10.00
   0   3  -4  231.58   10.30
   0   3   4  222.28    9.60
   0   3   4  229.08   10.40
  -1  -3  -4    3.30    1.00
  -1  -3  -4    2.20    0.90
   1  -3   4    2.60    0.90
  -1   3  -4    3.10    0.80
  -1   3  -4    3.10    1.00
   1   3   4    3.90    1.20
  -2  -3  -4  231.38   12.00
   2  -3   4  237.98   11.60
  -2  -3  -4  244.98   11.80
   2   3   4  236.78   11.70
   2   3   4  241.28   11.70
  -2   3  -4  244.78   10.90
  -2   3  -4  247.98   12.10
  -3  -3  -4   20.80    3.30
  -3  -3  -4   27.60    3.40
   3  -3   4   27.50    3.40
  -3   3  -4   26.90    2.50
   3   3   4   21.60    2.90
  -3   3  -4   24.80    3.60
   3   3   4   19.20    2.90
   4  -3   4    3.90    2.40
  -4  -3  -4    7.30    3.20
   4   3   4    1.30    2.20
  -4   3  -4    6.70    3.10
  -4  -4   4   21.00    4.20
   4  -4  -4    8.90    2.80
  -4   4   4   17.40    3.50
   4   4  -4   11.40    2.80
   4   4  -4   14.00    2.90
   3  -4  -4   -1.70    1.30
  -3  -4   4    2.30    1.60
   3  -4  -4   -1.20    0.80
   3   4  -4    1.30    1.40
  -3   4   4    1.00    1.30
   3   4  -4    1.20    1.10
   2  -4  -4   55.99    3.30
  -2  -4   4   57.19    4.10
   2  -4  -4   55.49    4.20
   2   4  -4   54.79    3.60
   2   4  -4   51.49    4.00
  -2   4   4   53.09    3.70
  -1  -4   4  608.04   25.20
   1  -4  -4  576.04   25.70
   1  -4  -4  618.74   25.00
  -1  -4   4  567.04   24.60
  -1   4   4  578.74   24.70
   1   4  -4  598.24   25.40
   1   4  -4  581.14   24.70
   0  -4   4  963.60   37.70
   0  -4  -4  911.11   38.20
   0  -4   4  919.81   38.00
   0  -4  -4  902.31   38.30
   0  -4  -4  895.31   37.70
   0   4   4  920.91   38.30
   0   4   4  871.21   37.60
   0   4  -4  929.91   38.20
   0   4  -4  904.61   38.10
  -1  -4  -4  191.88    9.20
   1  -4   4  173.58    8.70
  -1  -4  -4  193.58    9.10
  -1   4  -4  195.48    8.70
  -1   4  -4  169.08    9.00
   1   4   4  197.78    9.10
  -2  -4  -4    2.70    1.40
   2  -4   4    1.90    1.20
  -2  -4  -4   -0.20    1.30
  -2   4  -4    0.70    1.40
   2   4   4    2.50    1.40
  -2   4  -4    0.00    0.70
   2   4   4   -0.10    1.10
  -3  -4  -4   83.69    5.90
   3  -4   4   86.39    6.10
  -3  -4  -4   91.09    6.80
   3   4   4   87.29    6.00
  -3   4  -4   81.49    6.40
   3   4   4   76.29    5.40
   4  -4   4    8.10    2.50
  -4  -4  -4    0.40    2.70
   4   4   4   12.20    3.00
   4   4   4    6.30    2.40
  -4   4  -4    7.90    2.70
  -4  -5   4   12.80    3.60
   4  -5  -4    6.90    3.00
   4   5  -4    8.40    2.50
  -4   5   4   17.10    3.70
   4   5  -4   15.00    3.10
  -3  -5   4    9.80    2.60
   3  -5  -4    5.50    2.20
  -3   5   4   12.10    2.50
   3   5  -4   12.50    2.20
   3   5  -4    9.60    2.30
   2  -5  -4   88.39    4.70
   2  -5  -4   89.69    6.00
  -2  -5   4   91.49    5.70
   2   5  -4   79.69    4.90
   2   5  -4   93.49    5.70
  -2   5   4   88.79    5.30
   1  -5  -4  217.38   10.90
  -1  -5   4  219.48   10.50
  -1  -5   4  210.48    9.70
   1  -5  -4  243.48   10.30
  -1  -5   4  231.08    9.80
   1   5  -4  225.18    9.80
  -1   5   4  211.98   10.10
   1   5  -4  211.88   10.60
   0  -5  -4  694.03   29.60
   0  -5  -4  669.53   29.10
   0  -5  -4  715.73   29.50
   0  -5   4  712.03   28.80
   0  -5   4  675.03   29.40
   0   5  -4  667.43   29.40
   0   5  -4  716.83   29.60
   0   5   4  710.53   29.60
   1  -5   4    8.70    1.30
  -1  -5  -4    9.70    1.70
  -1  -5  -4   10.50    1.80
  -1   5  -4    8.80    1.30
   1   5   4    9.90    1.50
  -1   5  -4    8.70    1.60
   2  -5   4  105.59    6.30
  -2  -5  -4  110.09    6.60
  -2  -5  -4  104.69    6.80
   2   5   4  107.59    6.30
  -2   5  -4  108.19    5.50
   2   5   4  113.19    6.60
  -2   5  -4  118.69    7.00
  -3  -5  -4   -1.80    1.30
   3  -5   4    5.40    1.90
  -3  -5  -4    2.80    2.20
   3   5   4    1.40    1.70
   3   5   4   -0.60    1.50
  -3   5  -4    2.90    2.20
  -4  -5  -4    4.00    2.20
   4  -5   4   -1.30    1.40
   4   5   4    2.40    2.00
  -4   5  -4    3.60    2.80
   4   5   4    4.70    2.30
  -4  -6   4    7.70    3.30
   4  -6  -4    1.70    2.50
  -4   6   4    6.90    2.90
   4   6  -4    7.40    2.40
   4   6  -4    6.00    2.50
  -3  -6   4   31.10    4.20
   3  -6  -4   24.20    3.70
  -3   6   4   26.80    3.60
   3   6  -4   26.80    3.10
   3   6  -4   21.80    3.20
   2  -6  -4  186.88    8.30
   2  -6  -4  174.08    9.60
  -2  -6   4  185.38    9.60
   2   6  -4  177.78    9.40
   2   6  -4  156.48    8.30
  -2   6   4  178.98    9.10
  -1  -6   4   24.40    1.60
  -1  -6   4   21.10    1.50
   1  -6  -4   23.90    2.90
   1  -6  -4   25.30    2.00
  -1  -6   4   18.80    2.40
  -1   6   4   27.00    2.40
   1   6  -4   24.60    1.60
   1   6  -4   24.30    2.60
   0  -6   4  297.17   13.50
   0  -6   4  299.27   12.50
   0  -6  -4  292.07   13.40
   0  -6  -4  294.27   13.50
   0  -6  -4  294.97   13.20
   0   6   4  290.57   13.50
   0   6  -4  287.77   13.60
   0   6  -4  283.87   13.30
  -1  -6  -4   41.60    3.30
  -1  -6  -4   46.60    3.50
   1  -6   4   40.00    2.80
   1   6   4   40.90    3.10
  -1   6  -4   45.20    2.90
  -1   6  -4   37.00    3.40
   2  -6   4   43.00    3.40
  -2  -6  -4   39.40    4.00
  -2  -6  -4   41.40    4.30
   2   6   4   43.30    3.50
  -2   6  -4   41.90    2.70
   2   6   4   47.50    3.80
  -2   6  -4   46.00    4.40
   3  -6   4   56.69    5.30
  -3  -6  -4   56.39    5.70
  -3  -6  -4   56.79    5.40
  -3   6  -4   53.49    5.70
   3   6   4   45.90    4.70
   3   6   4   57.69    5.30
   4  -6   4    7.70    3.00
  -4  -6  -4    6.70    3.20
  -4   6  -4    3.40    3.00
   4   6   4    7.50    2.30
   4   6   4    3.40    2.30
  -4  -7   4    9.20    3.80
   4  -7  -4    9.30    3.30
   4   7  -4    8.80    3.00
  -4   7   4    8.10    3.10
  -3  -7   4  116.99    8.20
   3  -7  -4  110.19    7.90
  -3   7   4  111.79    7.40
   3   7  -4  105.39    7.10
   3   7  -4  107.59    6.40
   2  -7  -4   52.09    3.10
  -2  -7   4   56.79    4.50
   2  -7  -4   48.40    4.80
   2   7  -4   42.80    3.00
  -2   7   4   46.10    3.80
   2   7  -4   46.80    4.50
  -1  -7   4   25.40    1.50
  -1  -7   4   34.50    3.30
   1  -7  -4   31.00    3.30
   1  -7  -4   29.70    2.40
  -1  -7   4   25.90    1.50
   1   7  -4   24.20    2.80
  -1   7   4   29.30    2.60
   0  -7  -4   31.80    2.60
   0  -7   4   33.30    2.90
   0  -7  -4   29.40    2.50
   0  -7   4   29.70    1.90
   0  -7  -4   35.00    2.80
   0   7  -4   31.10    2.70
   0   7  -4   32.30    3.30
   0   7   4   22.80    2.60
  -1  -7  -4    7.20    1.70
  -1  -7  -4    6.80    1.50
   1  -7   4    5.00    1.20
   1   7   4    5.50    1.40
   1   7   4    4.80    1.30
  -1   7  -4    4.50    1.40
  -1   7  -4    9.10    1.40
  -2  -7  -4   46.30    4.60
  -2  -7  -4   49.60    4.60
   2  -7   4   54.69    4.10
   2   7   4   54.49    4.00
   2   7   4   57.99    4.50
  -2   7  -4   45.50    4.70
  -2   7  -4   54.39    3.10
   3  -7   4  101.19    7.10
  -3  -7  -4  101.29    7.90
  -3  -7  -4   91.69    6.80
   3   7   4   99.19    6.80
   3   7   4  105.49    6.80
  -3   7  -4  108.49    7.60
  -4  -7  -4   -1.40    2.50
   4  -7   4   -1.20    2.30
   4   7   4    1.70    1.70
   4   7   4   -0.30    1.90
   4  -8  -4    2.40    2.20
  -4  -8   4    2.10    2.80
   4   8  -4    4.90    2.70
  -4   8   4    1.40    2.70
   3  -8  -4  147.39    9.50
  -3  -8   4  161.18   10.00
  -3   8   4  158.18    9.40
   3   8  -4  134.39    9.10
   2  -8  -4   44.10    4.60
   2  -8  -4   38.00    2.60
  -2  -8   4   34.60    3.90
   2   8  -4   32.10    2.40
   2   8  -4   33.10    3.80
  -2   8   4   33.40    3.60
   1  -8  -4  107.69    5.80
  -1  -8   4  102.39    6.30
   1  -8  -4  108.79    6.00
  -1  -8   4  108.79    4.40
   1  -8  -4  106.09    6.50
  -1  -8   4   98.29    4.40
  -1   8   4  104.49    6.10
   1   8  -4  117.29    6.50
   0  -8  -4   23.00    2.60
   0  -8   4   21.10    2.60
   0  -8  -4   19.80    2.40
   0  -8   4   22.40    1.50
   0  -8  -4   23.50    2.50
   0   8  -4   15.90    2.40
   0   8  -4   23.00    2.40
   0   8   4   21.20    2.40
  -1  -8  -4   25.20    3.10
  -1  -8  -4   22.10    2.90
   1  -8   4   24.20    2.30
  -1   8  -4   26.30    2.30
  -1   8  -4   24.50    3.10
   1   8   4   22.90    2.60
   1   8   4   25.60    3.00
  -2  -8  -4    6.60    2.20
   2  -8   4    7.50    1.90
  -2  -8  -4    4.00    1.80
   2   8   4    7.80    2.00
   2   8   4    9.50    1.90
  -2   8  -4    7.00    1.20
  -2   8  -4    4.10    1.60
  -3  -8  -4    0.70    2.10
  -3  -8  -4    1.90    2.50
   3  -8   4    3.70    2.20
  -3   8  -4    3.80    2.60
   3   8   4    0.40    1.50
   3   8   4   -0.80    1.50
  -4  -8  -4    5.60    3.70
   4  -8   4   13.10    3.60
   4   8   4    8.10    2.70
   4   8   4    5.40    2.80
  -4  -9   4    5.50    3.50
   4  -9  -4    0.10    2.70
   4   9  -4    4.30    2.30
   3  -9  -4  143.09    9.40
  -3  -9   4  136.49    9.40
  -3   9   4  143.39    8.90
   3   9  -4  114.09    8.20
   2  -9  -4   -0.30    0.70
  -2  -9   4   -0.70    1.40
   2  -9  -4   -0.10    1.30
   2   9  -4    0.60    0.70
  -2   9   4    1.00    1.40
   2   9  -4    1.40    1.00
   1  -9  -4    1.30    1.00
   1  -9  -4    2.60    1.40
   1  -9  -4    0.30    0.90
  -1  -9   4    0.60    1.20
   1   9  -4    2.40    1.10
  -1   9   4    3.40    1.40
   0  -9   4   17.70    1.30
   0  -9  -4   12.80    2.10
   0  -9   4   19.90    2.70
   0  -9  -4   17.50    2.40
   0  -9  -4   14.00    2.10
   0   9  -4   15.80    1.60
   0   9   4   15.60    2.20
   0   9  -4   18.30    2.40
   0   9  -4   14.30    2.40
   0   9   4   21.80    2.60
  -1  -9  -4    5.30    1.70
   1  -9   4    8.60    1.50
  -1  -9  -4    6.30    1.90
   1   9   4    6.00    1.60
  -1   9  -4    4.80    1.20
  -1   9  -4    7.10    2.00
   1   9   4    4.00    1.30
  -2  -9  -4   46.10    4.80
   2  -9   4   39.90    4.00
  -2  -9  -4   47.40    5.00
   2   9   4   51.29    3.90
  -2   9  -4   38.60    2.70
  -2   9  -4   35.10    4.40
   2   9   4   41.00    4.20
   3  -9   4   36.70    4.50
  -3  -9  -4   42.60    5.70
  -3  -9  -4   37.30    4.80
   3   9   4   32.00    4.50
  -3   9  -4   38.90    5.20
   3   9   4   44.30    4.40
  -4  -9  -4    3.30    3.20
   4  -9   4    1.80    1.80
   4   9   4    0.10    2.20
   4   9   4   -0.30    2.40
  -4 -10   4   10.00    3.90
   4 -10  -4    4.70    3.10
   4  10  -4    8.60    3.20
  -4  10   4    4.10    3.00
   3 -10  -4    1.20    2.50
  -3 -10   4   -1.20    1.60
  -3  10   4    1.70    2.10
   3  10  -4   -1.80    1.70
   2 -10  -4   89.99    6.60
   2 -10  -4   92.89    5.30
  -2 -10   4   94.19    6.90
  -2  10   4  101.99    6.70
   2  10  -4   88.09    6.60
  -2  10   4   99.39    5.30
  -1 -10   4   27.50    3.50
   1 -10  -4   23.60    2.60
   1 -10  -4   24.40    3.00
   1 -10  -4   26.00    3.40
   1  10  -4   22.90    3.20
  -1  10   4   30.40    2.60
  -1  10   4   26.40    3.30
   0 -10   4   38.10    2.20
   0 -10  -4   35.40    3.50
   0 -10  -4   41.30    3.40
   0 -10  -4   37.60    3.80
   0 -10   4   31.50    3.60
   0  10   4   36.40    3.20
   0  10  -4   37.20    3.20
   0  10   4   36.40    3.50
   0  10  -4   34.00    3.90
   0  10  -4   40.20    2.50
  -1 -10  -4    6.60    2.00
   1 -10   4    6.10    1.40
  -1 -10  -4    6.40    1.70
  -1  10  -4    9.20    2.30
   1  10   4    5.10    1.60
  -1  10  -4    7.60    1.50
   1  10   4    9.40    1.90
   2 -10   4  187.38   10.00
  -2 -10  -4  180.38   10.50
  -2 -10  -4  186.28   11.10
  -2  10  -4  190.68   11.20
   2  10   4  184.58   10.40
   2  10   4  191.18    9.80
  -3 -10  -4   37.40    5.70
   3 -10   4   32.20    4.50
  -3  10  -4   35.20    5.20
   3  10   4   43.90    4.30
   3  10   4   39.30    4.90
  -4 -10  -4    5.90    3.10
   4 -10   4    4.90    2.50
   4  10   4    3.10    2.60
   4  10   4   -0.90    2.50
  -4 -11   4   10.70    4.10
   4 -11  -4   11.50    3.50
  -4  11   4    4.00    3.10
   4  11  -4    6.00    2.60
  -3 -11   4   18.70    3.80
   3 -11  -4   16.90    3.70
   3  11  -4    8.70    2.30
  -3  11   4    6.30    2.70
   2 -11  -4   75.49    4.60
   2 -11  -4   65.09    6.30
  -2 -11   4   70.19    6.20
   2  11  -4   72.69    6.10
  -2  11   4   66.29    4.40
  -2  11   4   63.59    5.70
   1 -11  -4   44.30    4.00
   1 -11  -4   42.20    3.60
   1 -11  -4   40.90    4.30
  -1 -11   4   46.80    4.80
   1  11  -4   44.40    3.90
  -1  11   4   44.00    4.50
  -1  11   4   50.49    3.70
   0 -11   4   61.19    3.20
   0 -11  -4   61.89    4.80
   0 -11   4   64.39    5.10
   0 -11  -4   65.09    4.60
   0 -11  -4   67.39    4.70
   0  11   4   56.59    4.40
   0  11  -4   58.19    5.10
   0  11  -4   67.19    4.80
   0  11   4   59.29    4.40
   1 -11   4   16.90    2.10
  -1 -11  -4   15.80    2.80
  -1 -11  -4   13.10    2.80
   1  11   4   13.90    2.60
  -1  11  -4   12.90    2.90
  -1  11  -4   13.60    2.10
   1  11   4   13.40    2.20
   2 -11   4   20.00    3.10
  -2 -11  -4   21.70    4.00
  -2 -11  -4   27.40    3.60
   2  11   4   17.30    2.90
  -2  11  -4   20.20    3.90
   2  11   4   15.20    2.60
  -3 -11  -4    1.10    2.80
   3 -11   4    1.40    1.70
   3  11   4    3.90    2.20
   3  11   4    5.30    2.00
  -3  11  -4    2.90    2.60
  -4 -11  -4    2.10    3.90
   4 -11   4    1.80    2.70
   4  11   4   -0.70    2.70
  -4  11  -4    3.80    3.60
   4 -12  -4    3.40    3.30
  -4 -12   4    8.10    4.00
   4  12  -4    3.70    2.80
  -4  12   4    3.50    3.30
  -3 -12   4    3.30    2.70
   3 -12  -4    1.10    2.40
  -3  12   4    2.10    2.50
   3  12  -4    5.00    1.90
   2 -12  -4  299.27   16.20
  -2 -12   4  342.67   16.90
   2  12  -4  297.27   15.90
  -2  12   4  317.67   16.20
  -1 -12   4   32.40    4.10
   1 -12  -4   32.70    3.30
   1 -12  -4   33.80    3.90
   1 -12  -4   31.60    3.90
  -1  12   4   32.30    4.10
  -1  12   4   35.40    3.40
   1  12  -4   22.70    3.50
   0 -12   4   36.10    4.30
   0 -12  -4   33.40    3.80
   0 -12  -4   35.30    4.10
   0 -12  -4   41.00    3.90
   0 -12   4   36.60    2.40
   0  12   4   36.30    3.80
   0  12  -4   33.30    3.70
   0  12   4   36.80    3.70
   0  12  -4   36.60    4.30
  -1 -12  -4   78.09    6.50
   1 -12   4   93.09    5.30
  -1 -12  -4   92.89    6.30
   1  12   4   81.49    5.90
  -1  12  -4   86.89    7.00
   1  12   4   77.19    5.40
  -1  12  -4   97.89    5.80
   2 -12   4    7.50    2.20
  -2 -12  -4    4.50    2.00
  -2 -12  -4   11.40    3.00
   2  12   4    6.10    1.90
  -2  12  -4    7.20    2.80
   2  12   4    6.60    2.10
   3 -12   4    3.20    2.30
  -3 -12  -4    2.70    2.90
  -3  12  -4   -0.10    2.40
   3  12   4    0.60    1.50
  -3 -13   4    2.30    2.10
   3 -13  -4    1.30    2.40
   3  13  -4    2.70    2.20
  -3  13   4    2.70    2.70
  -2 -13   4   55.69    6.30
   2 -13  -4   41.40    5.30
   2  13  -4   51.69    5.40
  -2  13   4   44.40    5.30
  -1 -13   4   23.40    3.80
   1 -13  -4   29.70    3.90
   1 -13  -4   22.10    3.00
   1 -13  -4   25.50    3.60
   1  13  -4   15.70    3.10
  -1  13   4   23.10    3.60
  -1  13   4   24.60    3.60
  -1  13   4   34.40    3.50
   0 -13  -4   27.00    3.30
   0 -13   4   34.10    4.30
   0 -13  -4   26.00    3.50
   0 -13  -4   27.10    3.90
   0  13   4   29.20    3.40
   0  13   4   26.80    3.50
   0  13  -4   31.10    3.60
   0  13  -4   28.20    4.20
   1 -13   4   88.19    5.40
   1 -13   4  102.49    7.30
  -1 -13  -4   94.29    7.00
  -1 -13  -4   89.59    7.00
  -1  13  -4   88.69    6.00
  -1  13  -4   93.79    7.60
   1  13   4   89.59    5.90
   1  13   4   93.99    6.80
  -2 -13  -4    0.20    1.20
  -2 -13  -4    0.30    2.20
   2 -13   4    2.00    1.80
   2  13   4    0.40    1.40
   2  13   4    0.60    1.30
  -2  13  -4    0.10    1.70
  -3 -13  -4   11.40    4.00
   3 -13   4    3.90    2.70
  -3  13  -4    5.10    3.40
   3  13   4   12.50    3.50
   3 -14  -4    9.50    3.00
  -3 -14   4   12.70    3.80
   3  14  -4   11.60    3.50
  -3  14   4   10.60    3.60
  -2 -14   4   53.29    6.30
   2 -14  -4   56.39    5.90
   2  14  -4   33.70    4.70
  -2  14   4   62.99    6.40
   1 -14  -4   15.60    3.00
   1 -14  -4    8.10    2.60
  -1 -14   4    9.40    2.90
   1 -14  -4    7.50    2.10
  -1  14   4   11.00    2.30
   1  14  -4    9.00    2.90
  -1  14   4    8.20    2.90
  -1  14   4    9.00    2.70
   0 -14  -4  128.99    8.10
   0 -14   4  130.29    8.60
   0 -14  -4  118.29    8.30
   0 -14  -4  124.79    7.50
   0  14  -4  116.39    7.80
   0  14  -4  125.59    9.00
   0  14   4  117.69    7.60
   0  14   4  127.89    7.50
  -1 -14  -4   40.20    4.90
  -1 -14  -4   48.20    5.60
   1 -14   4   38.00    5.00
  -1  14  -4   60.39    6.30
   1  14   4   37.80    4.80
  -1  14  -4   42.00    3.70
   1  14   4   43.00    4.10
  -2 -14  -4   -0.40    1.70
   2 -14   4    1.90    1.80
   2  14   4    3.60    2.40
  -2  14  -4    2.90    2.80
   3 -14   4    7.70    3.00
  -3 -14  -4    6.10    3.60
  -3  14  -4    2.50    2.80
   3  14   4    3.90    2.90
   3 -15  -4    5.10    2.50
  -3 -15   4    0.20    2.70
  -3  15   4    2.80    3.00
   3  15  -4   -1.20    2.40
  -2 -15   4    7.80    3.20
   2 -15  -4    4.80    2.50
  -2  15   4    8.70    3.20
   2  15  -4    4.10    2.20
  -1 -15   4    2.10    2.20
   1 -15  -4    5.50    2.10
   1 -15  -4    5.80    2.30
   1 -15  -4    5.40    2.40
  -1  15   4    4.90    1.80
   1  15  -4    6.40    2.50
  -1  15   4   -3.00    2.00
  -1  15   4    3.70    2.30
   0 -15  -4  108.19    8.00
   0 -15  -4  117.19    7.80
   0 -15  -4  122.59    7.20
   0 -15   4   97.79    7.90
   0  15  -4  103.69    8.60
   0  15   4  102.69    6.90
   0  15   4  105.09    8.30
   0  15  -4  104.09    7.10
   0  15   4  109.89    7.40
  -1 -15  -4    9.20    2.70
  -1 -15  -4   12.50    2.90
   1 -15   4   15.40    3.30
   1  15   4   16.00    3.10
   1  15   4   13.50    2.80
  -1  15  -4   11.40    2.60
  -1  15  -4   12.30    3.20
  -2 -15  -4    8.20    3.40
   2 -15   4    3.30    2.00
  -2  15  -4    7.00    2.70
   2  15   4    1.30    2.00
  -3 -15  -4    1.10    3.40
   3 -15   4    1.50    2.40
   3  15   4   -0.70    2.70
  -3  15  -4    0.60    2.80
   3 -16  -4    5.70    3.00
  -3 -16   4    6.40    3.50
   3  16  -4    4.30    2.60
  -3  16   4    4.40    3.50
  -2 -16   4   10.10    3.20
   2 -16  -4    6.00    2.90
   2  16  -4    3.50    2.00
  -2  16   4    6.60    3.30
   1 -16  -4   26.40    4.00
  -1 -16   4   23.70    4.30
   1 -16  -4   27.80    4.30
  -1  16   4   25.70    4.60
  -1  16   4   18.40    3.60
   1  16  -4   13.30    3.40
  -1  16   4   27.00    3.50
   0 -16  -4   67.79    6.40
   0 -16  -4   63.99    6.70
   0 -16   4   77.09    7.40
   0  16   4   55.89    5.40
   0  16  -4   53.89    5.80
   0  16  -4   67.59    7.40
   0  16   4   65.49    7.20
   0  16   4   63.99    6.00
  -1 -16  -4    5.10    2.80
   1 -16   4    8.00    2.80
  -1  16  -4    7.60    2.40
   1  16   4   10.10    2.70
  -1  16  -4    5.20    2.50
  -2 -16  -4   -0.70    2.70
  -2  16  -4    3.00    3.10
   2  16   4    0.70    2.10
  -3 -16  -4    0.10    2.30
   3 -16   4    3.20    3.10
   3  16   4    1.50    2.00
  -3  16  -4   -1.80    3.00
   2 -17  -4   -0.10    2.50
  -2 -17   4   -0.70    2.40
   2  17  -4    1.60    2.50
  -2  17   4    1.00    2.90
   1 -17  -4    7.30    3.10
   1 -17  -4    9.80    2.80
  -1 -17   4   15.50    3.70
  -1  17   4    6.60    2.40
   1  17  -4    8.00    2.60
  -1  17   4    9.00    2.70
  -1  17   4    8.80    3.50
   0 -17   4   -0.50    2.50
   0 -17  -4    4.10    2.90
   0  17  -4    4.50    2.70
   0  17  -4    5.40    3.30
   0  17   4    5.60    2.50
   0  17   4    3.90    3.10
  -1 -17  -4   27.90    5.10
   1 -17   4   29.50    4.90
   1  17   4   35.30    4.70
  -1  17  -4   21.80    4.60
  -2 -17  -4   -0.30    2.90
  -2  17  -4   -3.50    2.50
   2  17   4   -1.10    2.20
  -2 -18   4   -1.10    1.70
   2 -18  -4   -3.10    2.40
  -2  18   4   -2.70    2.80
   2  18  -4    0.60    2.50
  -1 -18   4   41.00    6.10
   1 -18  -4   51.49    6.30
  -1  18   4   51.99    6.70
   1  18  -4   40.90    5.60
   0 -18   4   11.50    3.90
   0 -18  -4    5.90    3.10
   0  18   4    8.10    2.50
   0  18  -4    8.40    3.00
   0  18  -4    9.90    3.70
   0  18   4    4.40    3.50
  -1 -18  -4   -1.40    2.50
   1 -18   4   -0.50    2.40
  -1  18  -4    2.90    3.20
   1  18   4    3.40    2.60
  -2 -18  -4    5.20    2.90
   2  18   4   -1.00    2.50
  -2  18  -4    3.20    3.70
   1 -19  -4   33.70    5.60
  -1 -19   4   29.30    5.40
  -1  19   4   27.50    5.50
   1  19  -4   31.50    5.10
   0 -19   4    6.80    3.30
   0 -19  -4    2.90    3.00
   0  19  -4   13.40    3.40
   0  19   4    5.90    3.80
   0  19   4    6.50    2.90
   0  19  -4   11.50    4.20
   1 -19   4   -1.10    2.50
  -1 -19  -4    0.30    3.10
   1  19   4    3.80    2.90
  -1  19  -4   -1.10    3.50
   1 -20  -4    5.50    3.40
  -1 -20   4    2.20    3.10
   1  20  -4    1.70    3.80
  -1  20   4    1.30    3.60
   1  20  -4    6.00    2.70
   0 -20  -4   -0.40    2.80
   0 -20   4    1.30    2.90
   0  20  -4    2.00    3.60
   0  20   4    1.10    3.30
   0  20  -4    2.00    2.10
   0  20   4   -2.20    2.20
  -1 -20  -4    9.10    4.10
  -1  20  -4   18.50    5.10
   1  20   4   15.10    3.50
   4   0  -5   -0.10    1.90
  -4   0   5   -1.00    2.20
  -3   0   5    1.40    1.40
   3   0  -5   -0.40    0.90
   3   0  -5    1.30    1.30
   2   0  -5    2.60    1.40
   2   0  -5    2.50    1.00
  -1   0   5    0.60    0.60
   1   0  -5    0.70    0.50
   1   0  -5    0.60    0.40
  -1   0   5    0.00    0.30
   1   0  -5   -0.20    0.50
   0   0   5   -0.20    0.30
   0   0  -5    0.20    0.60
   0   0   5    0.10    0.60
   0   0  -5    0.30    0.20
   0   0  -5    0.10    0.20
  -1   0  -5    0.10    0.70
   1   0   5    0.50    0.80
  -1   0  -5   -0.20    0.70
  -2   0  -5    1.40    1.00
   2   0   5    3.90    1.30
  -2   0  -5    1.00    1.20
  -3   0  -5    0.30    1.10
  -3   0  -5   -1.20    1.60
   3   0   5    0.80    1.60
   3   0   5   -2.30    1.00
   4   0   5    0.90    2.30
  -4   0  -5    3.00    2.20
  -4  -1   5    0.40    2.10
   4  -1  -5   -1.00    1.80
   4   1  -5   -0.20    2.10
  -4   1   5   -1.10    1.90
   3  -1  -5   95.19    5.70
   3  -1  -5   89.99    6.30
   3   1  -5   92.99    5.80
   3   1  -5   84.09    6.10
  -3   1   5  104.09    6.30
   2  -1  -5  639.84   28.60
   2  -1  -5  690.63   27.90
  -2  -1   5  646.54   27.80
   2   1  -5  626.34   28.30
   2   1  -5  624.74   28.00
  -2   1   5  663.93   27.70
   1  -1  -5    1.70    0.70
  -1  -1   5    1.00    0.50
   1  -1  -5    1.10    0.40
  -1  -1   5    0.40    0.50
   1  -1  -5    1.90    0.80
   1   1  -5    0.90    0.50
   1   1  -5    0.50    0.50
   1   1  -5    0.40    0.80
  -1   1   5    1.20    0.40
   0  -1   5   96.89    4.80
   0  -1  -5   85.89    3.80
   0  -1  -5   94.49    4.90
   0   1   5   95.19    4.90
   0   1  -5   88.19    4.10
   0   1  -5   82.79    4.80
   0   1  -5   82.49    4.00
   0   1   5   75.59    3.70
  -1  -1  -5  326.57   14.70
   1  -1   5  337.77   15.00
  -1  -1  -5  315.47   14.90
   1   1   5  344.67   15.20
  -1   1  -5  336.07   14.90
  -1   1  -5  336.07   14.70
   2  -1   5  336.07   15.70
  -2  -1  -5  323.27   15.40
  -2  -1  -5  327.17   15.80
   2   1   5  357.46   15.90
  -2   1  -5  332.07   15.80
  -2   1  -5  353.26   15.40
   3  -1   5   30.80    3.10
  -3  -1  -5   26.90    3.20
   3  -1   5   35.00    3.90
  -3  -1  -5   23.30    3.80
   3   1   5   32.20    3.30
  -3   1  -5   26.70    3.90
  -3   1  -5   35.40    3.30
   3   1   5   28.30    3.60
   4  -1   5    2.10    2.30
  -4  -1  -5    4.90    3.10
   4   1   5   -1.00    2.20
  -4   1  -5    3.40    3.10
   4  -2  -5   -2.30    1.20
  -4  -2   5    5.10    2.80
  -4   2   5   -1.80    2.00
   4   2  -5    1.10    2.10
   3  -2  -5   21.70    2.60
   3  -2  -5   23.70    3.50
  -3  -2   5   20.30    3.10
   3   2  -5   25.40    3.30
  -3   2   5   33.80    3.60
   3   2  -5   18.90    2.80
   2  -2  -5    1.20    1.20
  -2  -2   5   -2.20    0.70
   2  -2  -5    2.40    1.00
  -2   2   5    6.20    1.30
   2   2  -5    0.90    1.00
   2   2  -5    1.60    1.00
  -1  -2   5   34.00    2.30
   1  -2  -5   36.80    2.10
   1  -2  -5   35.50    3.00
  -1  -2   5   38.60    2.70
   1  -2  -5   37.70    2.70
  -1   2   5   34.50    2.00
   1   2  -5   38.00    2.80
   1   2  -5   36.40    2.70
   0  -2  -5 1128.89   47.60
   0  -2  -5 1130.99   48.60
   0  -2   5 1251.17   48.50
   0   2  -5 1206.88   48.00
   0   2  -5 1131.99   48.00
   0   2   5 1112.09   47.50
   0   2  -5 1173.08   48.70
   0   2   5 1249.28   48.90
  -1  -2  -5  189.48    9.10
  -1  -2  -5  180.18    8.80
   1  -2   5  182.88    8.90
  -1   2  -5  189.18    8.90
   1   2   5  196.48    9.30
  -1   2  -5  176.58    8.80
   2  -2   5    2.50    1.30
  -2  -2  -5    2.60    1.10
  -2  -2  -5    2.30    1.40
  -2   2  -5    2.10    1.40
  -2   2  -5    1.40    1.00
   2   2   5    2.90    1.50
  -3  -2  -5    6.00    2.40
  -3  -2  -5    7.20    1.90
   3  -2   5    3.80    1.90
   3  -2   5    5.20    1.50
  -3   2  -5    3.70    1.30
   3   2   5    1.50    1.70
  -3   2  -5   10.30    2.60
   3   2   5    6.90    2.00
  -4  -2  -5   24.80    4.80
   4  -2   5   30.00    4.50
   4   2   5   29.70    4.20
  -4   2  -5   26.40    4.70
   4  -3  -5   33.30    5.10
  -4  -3   5   35.80    5.10
   4   3  -5   35.40    4.20
  -4   3   5   40.70    5.00
   4   3  -5   31.20    4.30
   3  -3  -5   52.79    3.60
  -3  -3   5   53.19    4.70
   3  -3  -5   47.10    5.10
   3   3  -5   43.90    4.50
  -3   3   5   49.70    4.30
   3   3  -5   49.90    4.30
   2  -3  -5    4.20    1.60
   2  -3  -5    3.50    1.10
  -2  -3   5    1.10    1.30
  -2   3   5    2.50    1.00
   2   3  -5    4.00    1.20
   2   3  -5    2.30    1.10
   1  -3  -5   35.50    2.70
   1  -3  -5   29.70    2.10
  -1  -3   5   34.80    2.50
   1  -3  -5   31.90    3.20
  -1  -3   5   35.40    2.50
   1   3  -5   32.10    2.90
   1   3  -5   36.70    2.60
  -1   3   5   32.60    2.00
  -1   3   5   33.90    2.00
   0  -3   5  567.64   24.00
   0  -3  -5  567.94   24.60
   0  -3   5  595.54   24.30
   0  -3  -5  541.55   23.60
   0   3   5  593.94   24.80
   0   3   5  558.54   23.60
   0   3  -5  574.74   24.10
   0   3  -5  583.94   24.60
  -1  -3  -5   87.99    4.90
   1  -3   5   83.49    4.90
  -1  -3  -5   91.39    5.20
  -1   3  -5   91.49    5.00
  -1   3  -5   80.49    4.80
   1   3   5   86.49    5.20
  -2  -3  -5   20.80    3.00
   2  -3   5   22.10    2.70
  -2  -3  -5   19.50    2.60
   2   3   5   22.90    2.80
  -2   3  -5   24.60    2.40
  -2   3  -5   22.90    2.90
  -3  -3  -5   10.40    2.10
  -3  -3  -5    9.50    2.90
   3  -3   5   13.00    2.60
   3   3   5    6.90    2.10
  -3   3  -5    7.30    1.50
   3   3   5    7.70    2.20
  -3   3  -5    9.90    2.80
   4  -3   5    7.30    2.90
  -4  -3  -5    8.10    3.60
  -4   3  -5    9.50    3.40
   4   3   5    6.10    2.70
   4  -4  -5    2.10    2.70
  -4  -4   5    7.00    3.00
   4   4  -5    6.30    2.40
  -4   4   5   10.90    3.20
   4   4  -5    8.30    2.70
   3  -4  -5   53.99    5.50
   3  -4  -5   59.59    3.90
  -3  -4   5   62.79    5.20
   3   4  -5   58.39    4.60
  -3   4   5   64.49    4.80
   3   4  -5   50.39    4.40
  -2  -4   5    2.10    1.30
   2  -4  -5    1.90    0.90
   2  -4  -5    3.70    1.60
   2   4  -5    1.50    0.90
   2   4  -5    0.90    0.90
  -2   4   5    2.20    1.00
  -1  -4   5 1039.20   41.80
   1  -4  -5  975.10   42.80
  -1  -4   5 1010.40   42.00
   1  -4  -5 1037.60   42.10
  -1   4   5  996.80   41.40
   1   4  -5 1003.70   42.50
   1   4  -5  983.10   41.70
   0  -4   5  157.68    7.30
   0  -4  -5  152.38    7.80
   0  -4  -5  140.89    7.60
   0  -4   5  151.88    7.20
   0  -4  -5  143.39    6.90
   0   4   5  160.58    7.80
   0   4  -5  145.39    7.60
   0   4  -5  162.98    7.50
   0   4   5  141.99    6.80
  -1  -4  -5  173.18    8.30
  -1  -4  -5  175.58    8.60
   1  -4   5  176.58    8.20
  -1   4  -5  169.38    8.10
   1   4   5  151.78    8.30
  -1   4  -5  152.68    8.30
  -2  -4  -5    1.70    1.20
   2  -4   5    0.80    0.90
  -2  -4  -5    0.10    1.20
  -2   4  -5    0.70    1.10
  -2   4  -5    1.30    0.90
   2   4   5    0.70    1.10
  -3  -4  -5   75.59    5.70
  -3  -4  -5   78.59    6.70
   3  -4   5   85.49    6.20
  -3   4  -5   85.59    6.80
   3   4   5   84.09    6.10
   3   4   5   86.39    5.80
   4  -4   5   27.10    4.50
  -4  -4  -5   29.20    5.10
   4   4   5   23.90    3.70
  -4   4  -5   28.40    4.80
   4  -5  -5   20.60    4.20
  -4  -5   5   35.50    5.00
   4   5  -5   28.90    4.10
   4   5  -5   27.00    4.10
  -4   5   5   34.20    4.60
   3  -5  -5   12.50    2.90
  -3  -5   5    8.00    2.30
   3   5  -5   10.90    2.20
  -3   5   5   10.50    2.30
   3   5  -5    5.90    2.20
   2  -5  -5   34.70    2.80
   2  -5  -5   38.20    4.10
  -2  -5   5   40.00    3.50
   2   5  -5   36.00    2.90
   2   5  -5   44.50    3.70
  -2   5   5   38.40    3.00
   1  -5  -5    9.80    1.50
   1  -5  -5    6.90    1.60
  -1  -5   5   11.50    1.40
  -1  -5   5   10.50    1.70
   1   5  -5    8.00    1.20
  -1   5   5   10.30    1.40
   1   5  -5   10.40    1.80
   0  -5  -5    2.20    0.90
   0  -5   5    3.10    0.80
   0  -5  -5    2.10    1.10
   0  -5   5    1.50    0.70
   0  -5  -5    1.90    0.80
   0   5  -5    0.90    0.70
   0   5   5    2.40    1.10
   0   5  -5    1.40    0.90
   1  -5   5  106.19    5.50
  -1  -5  -5   97.49    5.70
  -1  -5  -5   93.69    5.80
   1   5   5  101.19    5.80
  -1   5  -5   99.99    5.90
  -1   5  -5  106.39    5.50
   2  -5   5   11.80    2.10
  -2  -5  -5   13.00    2.40
  -2  -5  -5   12.30    2.20
  -2   5  -5   11.90    2.40
   2   5   5   11.60    2.20
  -2   5  -5   10.40    1.50
   2   5   5   15.50    2.40
   3  -5   5   11.80    2.80
  -3  -5  -5   19.40    3.80
  -3  -5  -5   16.60    2.90
  -3   5  -5   19.30    3.60
   3   5   5   21.60    3.20
   3   5   5   15.20    2.60
  -4  -5  -5   43.30    6.40
   4  -5   5   41.40    5.40
   4   5   5   61.79    6.10
  -4   5  -5   51.49    6.50
   4   5   5   43.90    4.90
  -4  -6   5   53.99    6.40
   4  -6  -5   41.80    5.90
  -4   6   5   46.60    5.50
   4   6  -5   42.00    5.00
  -3  -6   5   13.40    3.00
   3  -6  -5   18.80    3.50
   3   6  -5   21.50    3.30
  -3   6   5   19.10    3.10
   3   6  -5   16.30    2.60
  -2  -6   5    1.90    1.40
   2  -6  -5    1.30    0.80
   2  -6  -5   -1.70    1.00
   2   6  -5    1.10    0.90
  -2   6   5    0.60    0.90
   2   6  -5   -0.30    0.90
   1  -6  -5   75.79    5.10
  -1  -6   5   73.19    4.60
  -1  -6   5   59.29    3.50
   1  -6  -5   74.89    4.40
  -1   6   5   72.89    4.10
   1   6  -5   72.09    4.70
   0  -6   5  101.69    5.90
   0  -6  -5  102.39    5.50
   0  -6   5  108.99    5.30
   0  -6  -5  103.49    5.90
   0  -6  -5  108.29    6.10
   0   6   5  104.89    6.10
   0   6  -5  111.99    6.10
   0   6  -5  108.29    6.10
   1  -6   5   16.50    2.00
  -1  -6  -5   16.40    2.30
  -1  -6  -5   17.80    2.40
  -1   6  -5   17.30    2.40
   1   6   5   19.60    2.50
  -1   6  -5   16.00    1.90
  -2  -6  -5   -0.40    1.40
  -2  -6  -5    1.40    1.30
   2  -6   5    1.50    1.30
  -2   6  -5    0.40    0.80
   2   6   5    1.20    1.30
  -2   6  -5    3.10    1.80
   2   6   5    2.90    1.50
   3  -6   5   66.49    5.30
  -3  -6  -5   68.79    5.90
  -3  -6  -5   67.19    6.80
   3   6   5   64.09    5.60
   3   6   5   75.89    5.60
  -3   6  -5   56.39    6.10
  -4  -6  -5   -2.50    2.90
   4  -6   5   10.50    3.30
   4   6   5    3.10    2.30
   4   6   5   -0.90    2.00
  -4   6  -5    2.10    3.10
   4  -7  -5   -1.00    2.40
  -4  -7   5    4.50    3.00
  -4   7   5    1.00    2.50
   4   7  -5    4.00    2.00
  -3  -7   5   19.00    3.60
   3  -7  -5   20.90    3.80
  -3   7   5   19.20    3.20
   3   7  -5   20.30    3.50
   3   7  -5   20.60    2.80
   2  -7  -5  100.79    5.50
   2  -7  -5   98.79    6.70
  -2  -7   5  104.19    6.60
   2   7  -5   98.69    6.40
  -2   7   5  106.89    6.10
   2   7  -5   98.29    5.40
  -1  -7   5   63.39    3.40
  -1  -7   5   66.39    3.70
   1  -7  -5   68.89    4.30
   1  -7  -5   64.79    4.90
  -1  -7   5   71.89    4.70
  -1   7   5   69.79    4.30
   1   7  -5   58.39    4.40
   0  -7   5  144.79    6.70
   0  -7  -5  156.48    7.90
   0  -7  -5  144.99    7.70
   0  -7   5  149.19    7.70
   0  -7  -5  135.79    7.30
   0   7  -5  145.19    7.70
   0   7   5  121.99    7.50
   0   7  -5  147.99    7.90
  -1  -7  -5   28.50    3.20
  -1  -7  -5   26.90    3.20
   1  -7   5   27.80    2.40
  -1   7  -5   26.20    2.60
   1   7   5   32.80    3.20
  -1   7  -5   29.50    3.30
  -2  -7  -5   24.80    3.40
  -2  -7  -5   18.10    3.00
   2  -7   5   21.10    2.80
  -2   7  -5   18.60    3.00
  -2   7  -5   19.50    2.10
   2   7   5   21.10    3.00
   2   7   5   19.60    2.80
  -3  -7  -5    0.30    2.10
  -3  -7  -5   12.60    3.40
   3  -7   5    2.50    2.10
   3   7   5    1.50    2.10
  -3   7  -5   10.00    3.20
   3   7   5    7.90    2.40
  -4  -7  -5    8.00    3.90
   4  -7   5   -0.40    2.50
   4   7   5   -1.50    2.10
   4   7   5    2.20    1.70
  -4   7  -5    0.10    3.20
  -4  -8   5    4.10    3.10
   4  -8  -5    2.10    2.90
   4   8  -5    1.60    1.90
  -4   8   5    3.80    2.70
   3  -8  -5   28.90    4.50
  -3  -8   5   24.20    4.10
  -3   8   5   30.30    3.90
   3   8  -5   25.50    4.00
   2  -8  -5    8.20    2.40
   2  -8  -5    8.50    1.50
  -2  -8   5    9.20    1.40
  -2  -8   5   11.00    2.40
   2   8  -5    9.50    1.40
   2   8  -5    8.80    2.10
  -2   8   5   12.00    2.20
  -1  -8   5  258.37   12.60
   1  -8  -5  272.87   13.00
   1  -8  -5  262.07   12.00
  -1  -8   5  249.88   10.80
  -1  -8   5  234.88   10.70
   1   8  -5  258.57   12.60
  -1   8   5  244.48   12.00
   0  -8   5   11.60    1.30
   0  -8  -5   10.30    1.90
   0  -8  -5    9.70    1.90
   0  -8  -5    8.80    1.80
   0  -8   5    8.60    1.80
   0   8  -5   10.00    2.00
   0   8  -5    9.70    1.70
   0   8   5   12.00    2.00
   1  -8   5   97.49    5.30
  -1  -8  -5  107.09    6.30
  -1  -8  -5   86.69    5.90
  -1   8  -5   94.09    5.40
   1   8   5   95.49    5.80
  -1   8  -5   83.49    6.00
   2  -8   5   -0.10    0.80
  -2  -8  -5    1.00    1.20
  -2  -8  -5    2.00    1.70
   2   8   5   -0.70    1.30
  -2   8  -5   -1.10    1.50
  -2   8  -5   -0.20    0.80
   2   8   5    1.70    1.20
  -3  -8  -5   78.99    7.10
   3  -8   5   70.29    6.00
  -3  -8  -5   79.49    7.20
  -3   8  -5   71.39    7.10
   3   8   5   74.39    5.80
   3   8   5   76.99    6.30
  -4  -8  -5    6.30    3.70
   4  -8   5    3.70    2.90
   4   8   5    6.10    2.70
  -4   8  -5    5.00    3.60
   4   8   5    8.20    3.10
   4  -9  -5    7.80    2.90
  -4  -9   5    8.10    3.60
   4   9  -5    8.90    3.20
  -3  -9   5   48.90    5.80
   3  -9  -5   34.10    5.00
   3   9  -5   38.90    5.00
  -3   9   5   49.40    5.00
  -2  -9   5   91.89    6.60
   2  -9  -5   95.69    5.30
   2  -9  -5   82.69    6.40
   2   9  -5   93.99    6.60
  -2   9   5   93.59    6.20
  -1  -9   5   36.30    1.80
  -1  -9   5   37.80    1.80
  -1  -9   5   47.10    4.40
   1  -9  -5   37.50    3.40
   1  -9  -5   36.00    3.20
   1  -9  -5   34.20    4.00
  -1   9   5   40.90    3.90
   1   9  -5   34.30    3.80
   0  -9   5    5.00    1.60
   0  -9  -5    4.90    1.60
   0  -9   5    2.60    0.70
   0  -9  -5    2.50    1.30
   0  -9  -5    2.40    1.10
   0   9  -5    0.40    1.20
   0   9  -5    3.80    1.20
   0   9   5    1.70    1.30
  -1  -9  -5    2.50    1.20
   1  -9   5    2.50    1.10
  -1  -9  -5    1.10    1.30
  -1   9  -5    6.00    2.00
  -1   9  -5    4.00    1.30
   1   9   5    3.00    1.40
   1   9   5    5.00    1.50
  -2  -9  -5   22.70    3.70
  -2  -9  -5   17.30    3.20
   2  -9   5   18.50    2.70
   2   9   5   20.40    3.30
  -2   9  -5   23.60    2.40
  -2   9  -5   19.80    3.40
   2   9   5   23.90    3.10
   3  -9   5    2.80    2.20
  -3  -9  -5   -1.90    2.10
  -3  -9  -5    0.30    2.50
   3   9   5    4.40    2.00
   3   9   5    0.80    1.90
  -3   9  -5    0.70    2.40
  -4  -9  -5    1.60    3.50
   4  -9   5    0.10    2.50
   4   9   5   -1.20    2.00
   4   9   5   -1.50    2.40
  -4 -10   5   -0.90    3.00
   4 -10  -5    6.10    3.30
   4  10  -5    2.80    2.20
  -4  10   5    6.40    3.00
   3 -10  -5   -1.90    1.40
  -3 -10   5    0.80    2.20
  -3  10   5    0.90    2.00
   3  10  -5   -2.20    1.90
  -2 -10   5   96.49    7.40
   2 -10  -5   98.29    7.40
   2 -10  -5  105.59    6.00
  -2  10   5  108.29    7.00
   2  10  -5  106.39    7.40
   1 -10  -5  124.99    7.20
   1 -10  -5  125.99    7.30
   1 -10  -5  124.89    7.90
  -1 -10   5  130.09    7.90
  -1  10   5  126.09    7.60
   1  10  -5  135.59    7.80
  -1  10   5  129.99    7.90
   0 -10  -5   93.89    6.00
   0 -10   5  104.89    4.80
   0 -10  -5   95.79    6.20
   0 -10  -5  100.19    6.20
   0 -10   5   97.59    6.40
   0  10   5   87.59    5.90
   0  10  -5   90.59    6.50
   0  10  -5   95.09    6.10
   1 -10   5   46.30    3.30
  -1 -10  -5   47.20    4.80
  -1 -10  -5   35.00    4.10
   1  10   5   46.60    4.50
   1  10   5   41.40    4.00
  -1  10  -5   39.30    4.40
  -1  10  -5   44.30    3.60
  -2 -10  -5   25.80    4.00
  -2 -10  -5   30.60    4.60
   2 -10   5   34.40    3.60
   2  10   5   37.80    4.00
  -2  10  -5   33.90    3.30
  -2  10  -5   29.30    4.50
   2  10   5   30.70    4.30
  -3 -10  -5    1.20    2.90
  -3 -10  -5   -1.90    2.00
   3 -10   5    2.50    2.20
   3  10   5    4.00    2.10
  -3  10  -5   -0.30    2.30
   3  10   5    3.10    2.40
   4 -10   5   -1.70    2.40
  -4 -10  -5    6.80    4.00
   4  10   5   -2.50    2.60
   4  10   5    2.80    2.40
   4 -11  -5    8.40    3.90
  -4 -11   5    1.90    3.30
   4  11  -5    2.50    3.00
  -4  11   5   -0.40    2.90
  -3 -11   5   37.60    5.40
   3 -11  -5   33.80    5.10
   3  11  -5   41.90    5.30
  -3  11   5   42.70    4.90
  -2 -11   5  262.97   13.90
   2 -11  -5  231.98   13.60
   2 -11  -5  248.88   12.00
   2  11  -5  257.17   13.60
  -2  11   5  234.48   11.80
  -2  11   5  255.77   13.20
   1 -11  -5    7.10    1.80
   1 -11  -5    6.70    2.30
   1 -11  -5    3.60    1.60
  -1 -11   5    5.20    2.10
   1  11  -5    5.70    2.00
  -1  11   5    5.30    2.00
  -1  11   5    7.50    2.10
   0 -11  -5   13.00    2.30
   0 -11   5   12.90    1.30
   0 -11   5   15.80    2.90
   0 -11  -5   16.70    2.60
   0 -11  -5   15.20    2.70
   0  11   5   14.40    2.40
   0  11   5   17.70    2.70
   0  11  -5   18.00    3.10
   0  11  -5   16.40    2.40
   1 -11   5  118.29    6.60
  -1 -11  -5  126.59    8.00
  -1 -11  -5  120.99    7.80
   1  11   5  132.09    7.40
   1  11   5  123.49    7.70
  -1  11  -5  119.29    8.30
  -1  11  -5  118.09    7.00
  -2 -11  -5   -0.60    1.90
   2 -11   5    0.70    1.20
  -2 -11  -5    1.90    1.70
   2  11   5    0.60    1.50
  -2  11  -5    5.00    2.50
   2  11   5    2.10    1.60
  -3 -11  -5    4.60    2.20
  -3 -11  -5    2.90    3.10
   3 -11   5   -0.70    2.10
  -3  11  -5    3.80    3.00
   3  11   5    6.40    2.30
   3  11   5    3.50    2.00
   3 -12  -5    7.60    3.40
  -3 -12   5    9.70    3.40
  -3  12   5    5.90    2.90
   3  12  -5    6.30    2.90
  -2 -12   5    2.30    2.40
   2 -12  -5    0.40    2.10
  -2  12   5   -4.00    1.60
   2  12  -5   -0.20    1.50
  -1 -12   5   27.90    3.90
   1 -12  -5   18.60    3.10
   1 -12  -5   30.60    3.90
   1 -12  -5   30.40    3.50
  -1  12   5   27.60    3.20
  -1  12   5   23.50    3.60
  -1  12   5   21.90    3.50
   1  12  -5   25.30    3.50
   0 -12  -5   10.40    2.30
   0 -12  -5   12.90    2.40
   0 -12  -5    9.40    2.30
   0 -12   5    7.10    2.10
   0  12  -5   10.50    2.50
   0  12   5   15.40    2.60
   0  12  -5    8.70    2.20
   0  12   5   14.30    2.40
   1 -12   5  289.17   13.50
  -1 -12  -5  273.37   15.00
  -1 -12  -5  296.47   15.20
  -1  12  -5  273.77   13.90
   1  12   5  296.57   15.00
   1  12   5  299.27   14.20
  -1  12  -5  297.67   15.70
  -2 -12  -5    0.10    1.50
   2 -12   5    2.90    1.90
  -2 -12  -5    1.40    2.20
   2  12   5    2.00    1.60
  -2  12  -5   -3.80    1.90
   2  12   5    0.30    1.50
   3 -12   5    0.70    2.10
  -3 -12  -5    3.00    3.20
  -3  12  -5    1.40    2.90
   3  12   5    0.70    1.80
   3  12   5    0.40    1.60
   3 -13  -5   16.80    4.20
  -3 -13   5   16.40    4.10
   3  13  -5   20.60    4.00
  -3  13   5   26.30    4.50
  -2 -13   5    5.30    2.70
   2 -13  -5    6.90    2.90
  -2  13   5    6.10    2.40
   2  13  -5    6.70    2.60
  -1 -13   5  213.08   12.20
   1 -13  -5  200.28   10.90
   1 -13  -5  209.98   11.50
   1 -13  -5  213.28   11.90
  -1  13   5  217.88   10.90
  -1  13   5  218.68   12.00
   1  13  -5  208.88   11.90
  -1  13   5  190.68   11.50
   0 -13  -5   29.20    4.00
   0 -13  -5   35.80    3.90
   0 -13  -5   34.10    4.00
   0 -13   5   43.50    4.90
   0  13  -5   33.70    3.90
   0  13  -5   34.10    4.70
   0  13   5   42.60    4.20
   0  13   5   32.40    3.90
  -1 -13  -5  246.58   14.00
  -1 -13  -5  278.27   14.60
   1 -13   5  262.37   12.70
  -1  13  -5  276.57   13.40
   1  13   5  259.67   13.30
   1  13   5  266.67   14.00
  -1  13  -5  269.57   15.00
  -2 -13  -5    0.50    1.70
  -2 -13  -5    3.10    2.40
   2 -13   5    4.10    1.90
  -2  13  -5    4.80    2.80
   2  13   5    6.90    2.40
   2  13   5    3.10    1.80
  -3 -13  -5   -0.80    2.80
   3 -13   5    1.90    2.50
   3  13   5    0.50    2.50
  -3  13  -5    5.10    2.60
   3 -14  -5    0.20    2.90
  -3 -14   5    0.40    2.70
   3  14  -5    0.00    1.40
  -3  14   5   -1.20    2.40
   2 -14  -5    2.00    1.70
  -2 -14   5   -0.20    2.00
  -2  14   5    2.20    2.20
   2  14  -5    2.00    2.10
   1 -14  -5  187.78   10.60
  -1 -14   5  201.58   11.80
   1 -14  -5  186.48   11.20
   1 -14  -5  208.48   11.30
  -1  14   5  188.18   11.20
  -1  14   5  180.78   11.40
   1  14  -5  185.68   11.30
  -1  14   5  193.58   10.40
   0 -14  -5    8.00    2.40
   0 -14  -5   14.30    3.10
   0 -14   5    7.70    2.80
   0  14  -5    7.70    3.20
   0  14   5    9.30    2.60
   0  14   5   10.80    2.70
   0  14  -5   15.40    2.80
  -1 -14  -5   56.99    6.40
  -1 -14  -5   59.09    6.30
  -1  14  -5   54.39    6.40
   1  14   5   58.99    6.10
  -1  14  -5   58.19    5.00
   1  14   5   68.09    5.40
  -2 -14  -5   48.20    6.00
   2 -14   5   33.30    4.20
  -2 -14  -5   32.30    5.10
  -2  14  -5   41.30    5.70
   2  14   5   30.00    4.50
  -3 -14  -5    2.00    3.10
   3 -14   5    5.20    3.00
  -3  14  -5    1.90    3.50
   3  14   5    0.70    2.70
  -3 -15   5   -1.70    2.80
   3 -15  -5   -1.20    2.00
  -3  15   5   -2.80    2.50
   3  15  -5    1.50    1.90
   2 -15  -5    3.00    2.60
  -2 -15   5    3.30    2.50
  -2  15   5    5.70    2.80
   2  15  -5    0.70    2.30
   1 -15  -5   65.99    6.20
  -1 -15   5   49.90    6.10
   1 -15  -5   49.50    5.60
   1 -15  -5   56.29    5.40
  -1  15   5   63.69    5.10
   1  15  -5   43.00    5.50
  -1  15   5   53.59    5.80
  -1  15   5   60.19    6.30
   0 -15  -5    8.90    2.90
   0 -15  -5   17.10    3.60
   0 -15   5   13.00    3.40
   0  15  -5   13.70    3.20
   0  15   5    8.30    2.70
   0  15   5   12.00    2.70
   0  15  -5   10.50    3.50
   0  15   5   11.20    3.30
  -1 -15  -5   -2.70    1.70
  -1 -15  -5   -0.40    1.50
   1  15   5   -2.00    1.40
  -1  15  -5    0.60    1.80
  -1  15  -5   -1.10    1.00
   1  15   5    2.00    1.60
  -2 -15  -5    4.40    2.80
  -2 -15  -5    5.60    3.20
   2  15   5    4.20    2.70
  -2  15  -5   10.10    3.60
  -3 -15  -5   -0.50    3.50
   3 -15   5   -1.10    2.50
   3  15   5    0.10    2.60
  -3  15  -5    6.00    3.90
   2 -16  -5    5.60    2.90
  -2 -16   5   -1.00    2.50
   2  16  -5    1.60    2.50
  -2  16   5    1.70    2.60
   1 -16  -5   49.40    5.70
  -1 -16   5   54.09    6.40
   1 -16  -5   45.20    4.80
   1 -16  -5   49.20    5.60
  -1  16   5   46.20    4.80
   1  16  -5   55.29    5.80
  -1  16   5   44.60    5.80
  -1  16   5   51.39    5.60
   0 -16   5  244.28   14.40
   0 -16  -5  233.08   13.40
   0  16  -5  248.98   13.70
   0  16   5  227.28   13.10
   0  16  -5  265.57   15.20
   0  16   5  258.17   14.60
   0  16   5  244.48   13.10
  -1 -16  -5   -0.70    1.30
  -1 -16  -5    1.70    2.30
  -1  16  -5    1.90    2.00
   1  16   5   -1.30    1.50
  -1  16  -5   -0.20    1.80
  -2 -16  -5    1.40    2.90
   2  16   5    0.50    2.20
  -2  16  -5    0.60    3.00
  -2 -17   5    3.90    2.40
   2 -17  -5    6.20    3.10
  -2  17   5    0.00    3.00
   2  17  -5    3.30    2.70
   1 -17  -5    0.70    2.20
   1 -17  -5    0.00    2.00
   1 -17  -5    0.90    2.40
  -1 -17   5   -0.30    2.40
   1  17  -5    0.20    2.20
  -1  17   5    0.30    1.80
  -1  17   5   -0.60    2.00
  -1  17   5   -4.00    2.40
   0 -17   5    3.80    3.10
   0 -17  -5    7.60    3.30
   0 -17  -5   10.60    3.30
   0  17   5   -2.90    2.30
   0  17   5    2.00    2.90
   0  17   5    3.40    2.70
   0  17  -5    5.60    3.70
   0  17  -5    9.90    3.10
  -1 -17  -5    0.50    2.20
  -1 -17  -5   -0.30    2.80
  -1  17  -5   -3.20    1.60
   1  17   5    6.00    2.60
  -2 -17  -5    1.00    3.00
  -2  17  -5    8.40    4.00
   2  17   5    0.50    2.40
   2 -18  -5    1.20    2.90
  -2 -18   5    2.80    3.10
  -2  18   5    4.50    3.10
   2  18  -5   -0.60    1.70
  -2  18   5    9.10    3.70
  -1 -18   5   20.10    4.50
   1 -18  -5   29.20    4.50
   1 -18  -5   23.50    4.50
   1  18  -5   17.20    4.00
  -1  18   5   22.20    4.00
   1  18  -5   24.30    5.50
  -1  18   5   23.10    4.80
   0 -18  -5   42.50    5.90
   0 -18   5   40.70    5.90
   0  18  -5   38.30    6.30
   0  18   5   43.00    5.10
   0  18   5   39.30    6.10
   0  18  -5   39.90    5.20
  -1 -18  -5   -3.10    2.60
  -1  18  -5   -1.40    3.00
   1  18   5    4.80    2.90
  -2 -18  -5   -1.50    3.10
  -2  18  -5    4.40    4.00
   2  18   5   -2.00    2.70
  -1 -19   5   -1.80    2.60
   1 -19  -5    3.90    3.00
   1  19  -5    1.30    2.10
  -1  19   5    4.20    3.40
   1  19  -5    1.40    3.50
   0 -19   5    1.70    2.80
   0 -19  -5   -0.60    2.60
   0  19   5   -3.50    3.10
   0  19   5    2.10    2.40
   0  19  -5    4.40    2.90
   0  19  -5    3.30    3.70
  -1 -19  -5   -0.60    2.10
  -1  19  -5   -1.10    3.40
   1  19   5    0.10    1.60
   0 -20  -5    0.40    3.10
   0 -20   5   -0.30    2.70
   0  20  -5    1.70    2.60
   0  20   5   -3.10    3.30
   0  20  -5   -3.60    3.30
   0  20   5   -0.50    2.40
  -4   0   6   11.10    3.10
   4   0  -6   11.50    3.10
  -3   0   6    2.90    1.60
   3   0  -6    3.10    1.50
   3   0  -6    2.00    1.70
   2   0  -6  294.87   14.00
   2   0  -6  303.37   14.60
  -2   0   6  294.37   13.50
  -1   0   6   12.70    1.90
   1   0  -6   10.10    1.00
   1   0  -6   13.80    1.90
  -1   0   6   10.40    1.00
   1   0  -6   13.50    2.00
   0   0  -6  249.68   10.30
   0   0  -6  229.28   10.30
   0   0  -6  254.27   11.70
   0   0   6  260.87   11.70
  -1   0  -6   61.79    4.10
  -1   0  -6   62.99    3.90
   1   0   6   63.89    4.30
   2   0   6   21.00    2.70
  -2   0  -6   16.50    2.30
  -2   0  -6   19.00    2.70
  -3   0  -6   12.10    2.30
   3   0   6    6.50    2.40
  -3   0  -6    6.90    2.60
   4   0   6    3.40    2.60
  -4   0  -6    3.90    2.90
  -4  -1   6    0.50    2.20
   4  -1  -6   -1.70    2.00
  -4   1   6   -1.80    1.80
   4   1  -6    1.40    2.00
   3  -1  -6    1.20    1.20
  -3  -1   6    1.30    1.40
   3  -1  -6   -0.90    1.30
   3   1  -6    1.00    1.40
  -3   1   6    3.40    1.60
   3   1  -6    1.80    1.70
   2  -1  -6    0.60    1.20
  -2  -1   6    2.00    1.00
   2  -1  -6    0.60    0.70
  -2   1   6    3.60    1.10
   2   1  -6    0.50    0.80
   2   1  -6    0.80    0.80
   1  -1  -6  369.76   16.20
  -1  -1   6  393.26   16.60
   1  -1  -6  389.96   17.90
   1  -1  -6  418.06   17.70
  -1  -1   6  394.86   17.60
   1   1  -6  400.36   16.50
   1   1  -6  383.86   17.60
  -1   1   6  396.06   16.20
   1   1  -6  391.36   17.70
  -1   1   6  396.26   17.90
   0  -1   6   71.49    4.30
   0  -1  -6   72.09    3.10
   0  -1  -6   71.69    4.40
   0   1   6   66.79    3.10
   0   1  -6   68.39    4.30
   0   1  -6   72.99    3.40
   0   1   6   66.99    4.30
   0   1  -6   68.49    3.40
  -1  -1  -6  452.75   19.50
   1  -1   6  467.55   20.10
  -1  -1  -6  439.36   20.00
  -1   1  -6  446.16   19.50
  -1   1  -6  435.86   19.80
   1   1   6  456.85   20.10
   2  -1   6    0.90    1.40
  -2  -1  -6    5.20    1.60
  -2  -1  -6    2.10    1.40
  -2   1  -6    5.30    1.70
   2   1   6    1.60    1.10
  -2   1  -6    3.60    1.30
  -3  -1  -6   30.60    3.70
  -3  -1  -6   27.80    4.30
   3  -1   6   34.50    4.00
  -3   1  -6   29.40    4.20
   3   1   6   28.00    3.80
  -3   1  -6   26.80    3.20
   3   1   6   27.40    3.50
  -4  -1  -6    1.60    2.80
   4  -1   6   -1.30    2.20
  -4   1  -6   -1.40    2.50
   4   1   6    0.60    1.70
   4  -2  -6    1.20    2.30
  -4  -2   6   -2.30    2.00
  -4   2   6    0.10    2.20
   4   2  -6    1.50    2.00
   3  -2  -6   19.00    2.50
  -3  -2   6   17.30    2.90
   3  -2  -6   11.80    2.90
   3   2  -6   17.60    2.80
  -3   2   6   13.10    2.40
   3   2  -6   13.90    2.50
  -2  -2   6   90.89    5.40
   2  -2  -6   86.89    6.00
   2  -2  -6   96.69    5.50
  -2   2   6   89.09    5.00
   2   2  -6   90.49    5.70
   2   2  -6   88.89    5.70
   1  -2  -6  258.27   12.20
   1  -2  -6  257.67   12.60
   1  -2  -6  242.58   10.90
  -1  -2   6  259.17   12.10
  -1  -2   6  274.07   11.50
  -1   2   6  252.67   10.90
  -1   2   6  259.47   10.90
   1   2  -6  261.77   12.40
  -1   2   6  267.67   12.60
   1   2  -6  260.97   12.20
   1   2  -6  274.37   11.80
   0  -2  -6  306.77   14.20
   0  -2  -6  298.67   12.80
   0  -2   6  320.87   14.00
   0   2  -6  313.97   13.40
   0   2   6  292.47   12.80
   0   2  -6  328.27   14.30
   0   2  -6  308.67   13.30
   0   2   6  313.87   14.30
   1  -2   6   21.30    2.60
  -1  -2  -6   22.40    2.70
  -1  -2  -6   25.60    2.50
  -1   2  -6   30.00    2.70
   1   2   6   22.70    2.70
  -1   2  -6   28.70    2.50
  -2  -2  -6   14.10    2.40
   2  -2   6   17.80    2.60
  -2  -2  -6   14.50    2.40
  -2   2  -6   16.40    2.20
   2   2   6   15.30    2.50
  -2   2  -6   12.90    2.20
  -3  -2  -6   24.80    3.40
   3  -2   6   25.10    3.60
  -3  -2  -6   24.90    4.10
  -3   2  -6   27.30    4.00
   3   2   6   23.50    3.30
   3   2   6   27.80    3.50
  -3   2  -6   27.90    3.10
  -4  -2  -6    7.70    3.50
   4  -2   6    9.00    2.80
  -4   2  -6   -0.40    2.80
   4   2   6    6.30    2.80
   4  -3  -6   21.80    4.00
  -4  -3   6   17.00    3.80
   4   3  -6   25.50    3.80
   4   3  -6   19.80    3.60
  -4   3   6   22.10    4.20
   3  -3  -6   11.60    2.90
   3  -3  -6   10.90    2.00
  -3  -3   6    8.70    2.50
  -3   3   6    6.70    2.00
   3   3  -6    8.50    2.30
   3   3  -6   11.20    2.50
  -2  -3   6  122.09    6.70
   2  -3  -6  117.59    6.50
   2  -3  -6  117.29    7.40
   2   3  -6  118.79    6.80
   2   3  -6  125.39    7.20
  -2   3   6  121.59    6.20
   1  -3  -6  968.20   38.50
   1  -3  -6  915.51   39.00
  -1  -3   6  932.91   37.80
  -1  -3   6  857.91   38.00
  -1   3   6  885.21   37.10
  -1   3   6  884.21   37.00
   1   3  -6  923.71   38.60
   1   3  -6  898.91   38.20
   0  -3  -6    3.30    1.00
   0  -3  -6    5.20    0.70
   0  -3   6    3.30    1.10
   0   3   6    3.30    0.50
   0   3  -6    2.50    0.70
   0   3   6    2.20    1.30
   0   3  -6    3.30    1.00
  -1  -3  -6  157.78    8.60
  -1  -3  -6  182.88    8.40
   1  -3   6  168.88    8.60
  -1   3  -6  172.18    8.50
  -1   3  -6  154.08    8.30
   1   3   6  178.98    9.00
  -2  -3  -6   78.09    5.60
   2  -3   6   88.99    5.70
  -2  -3  -6   75.19    5.50
  -2   3  -6   92.19    5.80
  -2   3  -6   77.89    5.00
   2   3   6   95.39    5.90
  -3  -3  -6   26.80    4.20
   3  -3   6   27.50    3.80
  -3  -3  -6   38.50    4.20
   3   3   6   28.20    3.70
  -3   3  -6   32.40    3.70
   3   3   6   30.90    4.00
  -3   3  -6   39.40    4.80
  -4  -3  -6    2.20    3.20
   4  -3   6   -0.30    1.60
  -4   3  -6    4.10    3.20
   4   3   6    1.40    2.40
   4  -4  -6   14.10    3.80
  -4  -4   6   19.90    4.10
  -4   4   6   23.00    4.20
   4   4  -6   14.40    3.30
   4   4  -6   16.00    3.40
   3  -4  -6    8.30    2.60
   3  -4  -6   11.50    2.10
  -3  -4   6    8.60    2.50
  -3   4   6    7.20    2.00
   3   4  -6    7.10    2.10
   3   4  -6    6.20    1.70
   2  -4  -6   40.00    3.20
   2  -4  -6   43.50    4.50
  -2  -4   6   34.60    3.60
   2   4  -6   40.40    4.00
  -2   4   6   42.80    3.10
   2   4  -6   37.60    3.20
   1  -4  -6   69.19    4.30
  -1  -4   6   68.59    4.10
  -1  -4   6   63.19    4.00
   1  -4  -6   72.39    5.00
  -1   4   6   69.89    3.60
  -1   4   6   56.29    4.70
  -1   4   6   66.99    3.40
   1   4  -6   72.09    4.10
   1   4  -6   67.79    4.60
   0  -4   6    5.20    1.20
   0  -4  -6    4.10    1.10
   0  -4  -6    3.60    0.80
   0  -4   6    5.50    1.10
   0   4  -6    5.80    1.40
   0   4   6    3.90    0.70
   0   4   6    3.10    1.10
   0   4  -6    4.40    1.10
  -1  -4  -6   30.40    2.90
  -1  -4  -6   30.90    3.30
   1  -4   6   31.10    3.00
  -1   4  -6   28.20    3.00
  -1   4  -6   33.60    2.90
   1   4   6   39.80    3.60
  -2  -4  -6   19.60    2.90
   2  -4   6   16.00    2.50
  -2  -4  -6   19.10    2.70
   2   4   6   15.60    2.40
  -2   4  -6   11.70    2.50
  -2   4  -6   14.90    2.10
  -3  -4  -6   -0.60    1.90
   3  -4   6    0.40    1.90
  -3  -4  -6    5.60    2.10
   3   4   6    4.30    2.00
   3   4   6    3.50    2.00
  -3   4  -6    6.50    2.40
   4  -4   6    8.60    3.30
  -4  -4  -6    7.70    3.80
  -4   4  -6   11.50    3.90
   4   4   6    9.70    3.10
  -4  -5   6   11.60    3.40
   4  -5  -6    4.60    3.20
  -4   5   6    5.30    2.70
   4   5  -6    6.70    3.10
   4   5  -6    4.30    2.60
   3  -5  -6   23.70    4.00
  -3  -5   6   25.00    3.60
   3   5  -6   25.30    3.30
   3   5  -6   26.00    3.60
  -3   5   6   26.30    3.40
   2  -5  -6   -1.30    1.20
   2  -5  -6   -0.10    0.80
  -2  -5   6    1.20    1.20
   2   5  -6    1.00    0.90
  -2   5   6    1.00    1.00
   2   5  -6   -1.40    0.60
  -1  -5   6    9.40    1.60
  -1  -5   6    9.90    1.50
   1  -5  -6    6.80    1.50
   1  -5  -6    7.10    1.80
   1   5  -6    9.20    1.80
  -1   5   6    5.20    1.60
  -1   5   6    9.50    1.20
   0  -5   6  146.09    7.00
   0  -5  -6  132.99    6.60
   0  -5   6  132.09    7.00
   0  -5  -6  133.99    7.40
   0   5  -6  130.79    7.20
   0   5  -6  145.19    7.60
   0   5   6  159.18    7.90
  -1  -5  -6  208.38   10.90
   1  -5   6  226.48   10.50
  -1  -5  -6  202.98   10.40
   1   5   6  215.68   10.90
  -1   5  -6  222.58   10.50
  -1   5  -6  220.48   10.80
  -2  -5  -6   50.99    4.70
  -2  -5  -6   48.10    4.60
   2  -5   6   49.00    4.00
   2   5   6   44.20    3.80
  -2   5  -6   39.80    4.30
  -2   5  -6   42.20    3.30
  -3  -5  -6    5.40    2.70
   3  -5   6    2.10    1.70
  -3  -5  -6    6.10    2.50
   3   5   6    8.00    2.50
  -3   5  -6    1.60    2.40
   3   5   6    5.90    2.00
   4  -5   6    1.10    2.50
  -4  -5  -6    3.90    3.60
  -4  -5  -6    5.10    2.60
   4   5   6    0.40    1.70
  -4   5  -6    1.70    3.30
   4   5   6    2.80    2.60
   4  -6  -6   63.69    7.40
   4   6  -6   58.99    6.20
  -4   6   6   70.19    6.40
  -3  -6   6    3.20    2.10
   3  -6  -6   10.80    3.10
   3   6  -6    6.50    2.50
   3   6  -6    8.50    2.20
  -3   6   6    9.40    2.30
   2  -6  -6    6.10    1.40
  -2  -6   6    2.30    1.20
   2  -6  -6    2.90    1.80
  -2  -6   6    5.60    1.60
   2   6  -6    2.40    1.50
   2   6  -6    4.30    1.30
  -2   6   6    4.40    1.30
  -1  -6   6   82.69    4.50
   1  -6  -6   88.09    5.10
   1  -6  -6   78.09    5.70
  -1  -6   6   88.29    5.30
  -1   6   6   87.79    4.60
  -1   6   6   80.79    5.70
   1   6  -6   84.89    5.50
   0  -6  -6 1038.10   44.10
   0  -6  -6 1001.20   43.30
   0  -6   6 1059.39   43.80
   0  -6   6 1057.89   43.30
   0   6  -6 1010.60   44.00
   0   6   6 1041.70   44.30
   0   6  -6 1086.79   44.10
  -1  -6  -6   37.60    3.80
   1  -6   6   41.50    3.10
  -1  -6  -6   36.30    3.20
  -1   6  -6   38.50    3.50
   1   6   6   37.00    3.30
  -1   6  -6   36.10    3.10
   2  -6   6   15.50    2.50
  -2  -6  -6   18.10    2.80
  -2  -6  -6   15.10    2.90
   2   6   6   19.90    3.00
  -2   6  -6   17.50    3.00
  -2   6  -6   17.50    2.20
  -3  -6  -6   24.90    3.90
  -3  -6  -6   25.10    4.30
   3  -6   6   19.00    3.50
  -3   6  -6   20.90    3.90
   3   6   6   25.40    3.70
   3   6   6   17.10    3.40
  -4  -6  -6    3.60    2.70
  -4  -6  -6   -1.30    3.30
   4  -6   6   -4.50    2.20
   4   6   6    0.30    2.50
   4   6   6   -1.60    2.10
  -4   6  -6    4.60    3.50
   4  -7  -6    8.30    3.40
  -4  -7   6    5.90    3.30
  -4   7   6    9.50    2.90
   4   7  -6    4.60    2.50
   3  -7  -6  109.69    8.10
  -3  -7   6  113.49    8.10
   3   7  -6  117.49    7.70
  -3   7   6  114.39    7.50
  -2  -7   6    4.80    1.20
   2  -7  -6    3.10    1.60
  -2  -7   6    6.60    2.00
   2  -7  -6    3.40    1.30
   2   7  -6    3.80    1.80
  -2   7   6    4.40    1.40
   2   7  -6    4.10    1.10
   1  -7  -6    2.70    1.60
  -1  -7   6    7.20    1.20
   1  -7  -6    6.40    1.50
  -1  -7   6    8.00    1.90
  -1   7   6    7.10    1.40
   1   7  -6    5.80    1.60
  -1   7   6    5.20    1.90
   0  -7  -6    7.00    1.90
   0  -7  -6    6.00    1.40
   0  -7   6    9.80    1.40
   0  -7   6    8.80    1.70
   0  -7  -6    9.20    1.90
   0   7  -6    8.30    1.90
   0   7  -6    8.70    2.00
   0   7   6    7.10    1.90
  -1  -7  -6   81.99    5.40
  -1  -7  -6   74.09    5.40
   1  -7   6   82.09    5.00
  -1   7  -6   83.59    5.10
  -1   7  -6   86.89    5.70
   1   7   6   96.19    5.80
  -2  -7  -6   16.10    2.90
  -2  -7  -6   17.20    3.00
   2  -7   6   15.80    2.40
   2   7   6   18.30    2.80
   2   7   6   15.30    2.80
  -2   7  -6   14.50    2.80
  -2   7  -6    9.60    1.70
  -3  -7  -6   10.10    3.20
   3  -7   6    6.60    2.60
  -3  -7  -6   12.70    3.70
   3   7   6    5.10    2.70
  -3   7  -6   11.10    3.50
   3   7   6   11.60    2.60
   4  -7   6    6.60    3.20
  -4  -7  -6   10.30    3.50
  -4   7  -6   13.20    4.40
   4   7   6   17.10    3.70
   4   7   6   13.80    3.60
   4  -8  -6    1.30    3.00
  -4  -8   6    7.20    3.50
   4   8  -6    3.00    2.80
  -4   8   6    7.00    3.00
  -3  -8   6   19.40    3.90
   3  -8  -6   18.80    4.10
   3   8  -6   18.10    3.60
  -3   8   6   19.50    3.40
  -2  -8   6    0.30    1.00
   2  -8  -6    2.30    1.10
  -2  -8   6    2.30    1.60
   2  -8  -6    1.80    1.60
  -2   8   6    0.40    1.30
   2   8  -6   -0.40    1.50
   2   8  -6    1.10    0.90
   1  -8  -6    3.70    1.30
  -1  -8   6    1.30    0.70
  -1  -8   6    1.40    1.10
   1  -8  -6    2.30    1.50
  -1   8   6    0.80    0.90
   1   8  -6    2.00    1.10
  -1   8   6    5.50    1.80
   0  -8  -6   68.09    4.60
   0  -8  -6   78.59    5.30
   0  -8  -6   81.69    5.30
   0  -8   6   76.49    4.10
   0  -8   6   75.39    5.10
   0   8  -6   70.49    5.10
   0   8  -6   78.19    5.30
   0   8   6   70.79    5.20
   1  -8   6    9.40    1.70
  -1  -8  -6   10.50    2.20
  -1  -8  -6    9.90    2.00
  -1   8  -6    7.50    2.20
   1   8   6    9.50    1.90
  -1   8  -6    9.60    1.70
  -2  -8  -6    6.00    2.00
  -2  -8  -6    9.10    2.70
   2  -8   6    7.40    2.00
  -2   8  -6    7.70    1.60
   2   8   6    7.50    2.10
  -2   8  -6    7.40    2.70
   2   8   6   10.10    2.50
   3  -8   6    2.90    1.90
  -3  -8  -6    3.70    2.50
  -3  -8  -6    3.30    3.10
   3   8   6    7.90    2.60
   3   8   6    0.50    2.30
   4  -8   6   14.60    3.80
  -4  -8  -6   14.20    4.70
   4   8   6   14.30    3.50
   4   8   6   15.60    3.90
   4  -9  -6    4.60    3.10
  -4  -9   6    2.00    3.10
   4   9  -6    2.90    2.20
  -4   9   6    4.60    2.90
  -3  -9   6   72.69    7.00
   3  -9  -6   74.09    7.30
  -3   9   6   62.09    5.50
   3   9  -6   63.89    6.40
   2  -9  -6   99.69    5.70
  -2  -9   6   94.39    6.80
   2  -9  -6   93.99    7.20
   2   9  -6   90.19    6.80
  -2   9   6   89.29    6.20
  -1  -9   6  169.28    7.70
   1  -9  -6  164.68    9.10
  -1  -9   6  177.68    9.70
   1  -9  -6  190.28   10.20
  -1   9   6  190.58   10.20
   1   9  -6  169.88    9.60
  -1   9   6  168.38    9.00
   0  -9  -6   -0.30    1.00
   0  -9   6    0.40    0.60
   0  -9   6    1.10    1.10
   0  -9  -6   -1.50    1.00
   0  -9  -6    1.30    1.00
   0   9  -6    0.70    1.30
   0   9   6    0.10    1.30
   0   9  -6   -1.10    1.10
  -1  -9  -6   11.60    2.40
   1  -9   6   14.00    2.00
  -1  -9  -6    7.90    2.20
   1   9   6   12.80    2.40
  -1   9  -6   12.10    2.00
  -1   9  -6   10.90    2.60
  -2  -9  -6  221.08   12.50
  -2  -9  -6  223.38   12.60
   2  -9   6  220.98   11.60
  -2   9  -6  215.68   10.80
   2   9   6  225.38   12.50
  -2   9  -6  237.58   12.90
   2   9   6  221.38   11.80
  -3  -9  -6    4.70    3.00
   3  -9   6    4.60    2.50
  -3  -9  -6    7.80    3.20
   3   9   6    2.70    2.30
   3   9   6    8.90    2.80
  -4  -9  -6    1.80    3.60
   4  -9   6    4.80    3.20
   4   9   6    0.30    1.90
   4   9   6    3.10    2.30
  -4   9  -6    3.90    3.70
  -4 -10   6    8.20    3.80
   4 -10  -6    8.90    3.80
   4  10  -6    2.10    2.90
  -3 -10   6   -0.30    2.20
   3 -10  -6    3.40    2.50
  -3  10   6   -0.40    1.70
   3  10  -6   -1.50    1.50
   2 -10  -6  109.99    8.10
   2 -10  -6  110.39    6.50
  -2 -10   6  113.29    7.90
   2  10  -6  113.79    7.90
  -2  10   6  103.79    6.90
   1 -10  -6    3.10    1.40
  -1 -10   6    5.50    2.00
   1 -10  -6    6.30    1.90
   1 -10  -6    4.30    2.00
   1  10  -6    5.70    2.00
  -1  10   6    6.10    1.80
  -1  10   6    7.10    2.30
   0 -10   6   65.09    5.10
   0 -10  -6   66.29    5.10
   0 -10   6   69.39    3.70
   0 -10  -6   64.69    5.00
   0 -10  -6   62.79    4.70
   0  10   6   67.89    5.10
   0  10  -6   63.09    5.30
   0  10  -6   60.59    4.90
   1 -10   6   19.10    2.40
  -1 -10  -6   22.40    3.30
  -1 -10  -6   16.10    2.80
  -1  10  -6   18.70    3.40
  -1  10  -6   15.70    2.40
   1  10   6   23.40    3.40
   1  10   6   14.40    2.60
  -2 -10  -6  271.87   15.20
  -2 -10  -6  276.47   15.40
   2 -10   6  296.07   14.30
   2  10   6  278.27   15.20
  -2  10  -6  290.47   15.70
   2  10   6  293.77   14.50
  -3 -10  -6   -0.10    2.10
  -3 -10  -6    2.10    3.10
   3 -10   6    4.30    2.50
   3  10   6    3.10    2.10
   3  10   6    1.10    2.40
  -3  10  -6    7.60    3.10
   3 -11  -6   -1.70    2.20
  -3 -11   6    1.10    2.30
   3  11  -6   -0.70    2.10
  -3  11   6   -3.10    1.70
   2 -11  -6  230.08   13.20
   2 -11  -6  233.18   11.70
  -2 -11   6  250.67   13.30
  -2  11   6  235.78   12.40
   2  11  -6  222.48   13.00
   1 -11  -6   28.00    3.50
  -1 -11   6   27.30    3.80
   1 -11  -6   30.60    3.40
   1 -11  -6   29.50    4.00
   1  11  -6   33.10    4.00
  -1  11   6   29.30    3.90
  -1  11   6   30.70    3.60
   0 -11   6    5.30    1.00
   0 -11  -6    2.50    1.40
   0 -11  -6    3.30    1.60
   0 -11   6    6.90    2.10
   0  11  -6    3.40    1.70
   0  11   6    3.70    1.80
   0  11  -6    5.00    2.20
  -1 -11  -6    2.40    1.70
  -1 -11  -6   -1.50    1.00
   1 -11   6    0.20    1.10
  -1  11  -6   -1.40    1.20
   1  11   6   -0.60    1.10
  -1  11  -6    1.60    2.20
   1  11   6    0.90    1.60
  -2 -11  -6  115.19    8.70
  -2 -11  -6  103.99    8.00
   2 -11   6  119.99    7.60
  -2  11  -6  117.19    9.00
   2  11   6  127.39    7.80
   2  11   6  120.19    8.20
   3 -11   6    3.60    2.50
  -3 -11  -6   -2.70    2.40
  -3 -11  -6    2.30    2.80
   3  11   6   -0.40    1.90
  -3  11  -6   -3.10    2.60
   3  11   6    2.70    2.60
  -3 -12   6    5.90    3.20
   3 -12  -6   -3.60    2.30
  -3  12   6    5.70    2.50
   3  12  -6    3.10    2.20
   2 -12  -6   23.10    4.20
  -2 -12   6   34.00    4.70
   2  12  -6   16.90    3.30
  -2  12   6   20.70    3.50
   1 -12  -6   56.79    4.90
  -1 -12   6   52.39    5.50
   1 -12  -6   44.10    4.60
   1 -12  -6   60.79    5.90
  -1  12   6   48.10    5.30
  -1  12   6   63.59    5.40
   1  12  -6   49.60    5.20
   0 -12   6   58.59    5.30
   0 -12  -6   64.49    5.40
   0 -12  -6   60.19    5.10
   0  12   6   68.59    5.20
   0  12  -6   68.29    6.00
   0  12  -6   62.79    5.20
   0  12   6   58.59    5.20
  -1 -12  -6   43.70    5.30
   1 -12   6   51.79    3.90
  -1 -12  -6   60.29    5.80
   1  12   6   42.90    5.20
  -1  12  -6   55.19    6.10
  -1  12  -6   46.70    4.60
   1  12   6   54.19    5.10
   2 -12   6   48.60    4.90
  -2 -12  -6   57.19    6.10
  -2 -12  -6   58.79    6.50
   2  12   6   52.09    5.60
  -2  12  -6   53.29    6.40
   2  12   6   54.69    5.20
  -3 -12  -6   19.60    4.80
   3 -12   6   18.50    3.80
  -3 -12  -6   19.40    4.10
   3  12   6   21.50    3.60
   3  12   6   10.00    3.40
  -3  12  -6   24.50    4.90
   3 -13  -6    6.30    3.30
  -3 -13   6    4.00    3.00
  -3  13   6    5.00    2.70
   3  13  -6    2.00    2.70
   2 -13  -6   13.10    3.50
  -2 -13   6   15.10    3.40
  -2  13   6   10.30    2.80
   2  13  -6    7.20    2.90
   1 -13  -6   78.69    6.60
  -1 -13   6   67.19    5.90
   1 -13  -6   72.69    5.80
   1 -13  -6   72.39    5.80
   1  13  -6   79.19    6.50
  -1  13   6   81.19    5.90
  -1  13   6   76.69    6.20
  -1  13   6   69.79    6.30
   0 -13  -6    0.70    1.60
   0 -13  -6   -1.50    1.60
   0 -13   6    0.30    1.80
   0  13  -6    2.30    1.50
   0  13   6    0.40    1.80
   0  13   6    2.10    1.90
   0  13  -6   -2.30    1.80
  -1 -13  -6   26.50    4.20
  -1 -13  -6   14.80    3.10
   1  13   6   24.30    3.70
  -1  13  -6   23.20    4.30
  -1  13  -6   23.70    3.50
   1  13   6   21.50    3.40
  -2 -13  -6   27.80    4.80
   2 -13   6   24.20    3.60
  -2 -13  -6   25.30    4.60
   2  13   6   21.80    4.00
  -2  13  -6   24.90    4.70
   2  13   6   19.20    3.40
  -3 -13  -6    0.70    3.10
  -3 -13  -6   -1.50    1.70
   3 -13   6    1.40    2.60
  -3  13  -6   -1.70    3.00
   3  13   6   -2.60    1.40
   3 -14  -6    3.90    3.40
  -3 -14   6    6.30    3.40
  -3  14   6    9.00    3.30
   3  14  -6    6.60    3.20
  -2 -14   6   14.10    3.60
   2 -14  -6   11.30    3.50
   2  14  -6    9.00    3.20
  -2  14   6   10.20    2.90
   1 -14  -6    0.80    1.80
   1 -14  -6    1.90    2.20
   1 -14  -6    2.10    2.10
  -1 -14   6    0.70    2.20
  -1  14   6    0.60    1.70
   1  14  -6   -1.90    2.10
  -1  14   6   -2.50    1.90
  -1  14   6    2.80    2.50
   0 -14   6   94.49    7.20
   0 -14  -6   83.29    6.70
   0 -14  -6   84.59    6.60
   0  14   6   73.89    6.20
   0  14  -6   85.29    7.60
   0  14   6   83.99    6.60
   0  14  -6   84.09    6.60
  -1 -14  -6  115.79    8.70
  -1 -14  -6  123.89    9.00
   1  14   6  120.19    8.60
  -1  14  -6  122.09    7.90
  -1  14  -6  130.59    9.60
   1  14   6  126.79    8.00
  -2 -14  -6   10.80    3.60
   2 -14   6    3.90    2.20
  -2 -14  -6   15.20    3.80
   2  14   6   11.00    3.40
   2  14   6    7.00    2.50
  -2  14  -6    9.80    3.70
   3 -14   6    0.60    2.70
  -3 -14  -6    4.30    3.50
   3  14   6   -2.90    1.50
  -3  14  -6    4.40    3.00
   3 -15  -6    0.10    2.20
  -3 -15   6   -4.00    2.70
   3  15  -6    0.20    2.80
  -2 -15   6   28.10    4.80
   2 -15  -6   26.20    4.50
   2  15  -6   10.70    3.10
  -2  15   6   24.40    4.30
   1 -15  -6    1.40    1.80
   1 -15  -6    0.80    2.00
   1 -15  -6    3.60    2.60
  -1 -15   6   -1.00    2.10
  -1  15   6   -3.40    1.90
  -1  15   6    0.50    2.20
   1  15  -6    0.40    2.10
  -1  15   6   -0.10    1.70
   0 -15  -6   39.60    5.10
   0 -15  -6   48.10    5.50
   0 -15   6   44.10    5.70
   0  15  -6   54.49    6.50
   0  15   6   49.10    5.40
   0  15   6   39.80    5.50
   0  15  -6   36.90    5.00
   0  15   6   35.10    4.50
  -1 -15  -6   33.70    4.70
  -1 -15  -6   30.20    4.70
   1  15   6   36.50    4.80
  -1  15  -6   24.50    5.00
  -1  15  -6   34.40    4.20
   1  15   6   35.60    4.30
  -2 -15  -6   -1.10    2.30
  -2 -15  -6   -0.50    2.80
  -2  15  -6    3.70    3.50
   2  15   6    4.00    2.70
   2 -16  -6    2.80    2.80
  -2 -16   6    0.00    2.40
  -2  16   6    1.90    2.60
  -2  16   6    0.30    2.50
   2  16  -6   -1.70    1.80
  -1 -16   6   -0.60    2.20
   1 -16  -6    2.50    2.20
   1 -16  -6    0.80    2.20
   1 -16  -6   -1.70    2.00
  -1  16   6   -0.80    1.70
  -1  16   6    0.90    2.30
  -1  16   6   -0.20    1.90
   1  16  -6    0.80    2.60
   0 -16  -6   75.99    6.90
   0 -16   6   73.09    7.50
   0 -16  -6   70.29    6.90
   0  16   6   72.39    7.40
   0  16  -6   80.69    8.40
   0  16  -6   71.69    6.10
   0  16   6   65.19    6.30
   0  16   6   71.19    6.80
  -1 -16  -6    7.90    3.10
  -1 -16  -6    7.40    3.00
   1  16   6   10.40    3.40
  -1  16  -6   10.40    2.80
  -1  16  -6    5.40    3.40
  -2 -16  -6   -1.20    2.50
  -2 -16  -6    0.30    3.00
   2  16   6   -1.40    2.30
  -2  16  -6   -1.80    2.90
   2 -17  -6    9.60    3.40
  -2 -17   6    9.70    3.80
  -2  17   6   10.90    3.30
   2  17  -6    5.10    2.40
  -2  17   6    5.60    3.40
  -1 -17   6    6.60    2.60
   1 -17  -6    4.70    2.50
   1 -17  -6    3.10    2.50
   1 -17  -6    5.20    2.80
  -1  17   6    2.10    2.30
   1  17  -6    1.90    2.90
  -1  17   6    6.80    3.30
   1  17  -6    6.10    3.00
  -1  17   6    5.00    2.40
   0 -17  -6   25.80    4.50
   0 -17  -6   22.20    4.30
   0 -17   6   35.80    5.30
   0  17   6   25.60    4.30
   0  17  -6   23.30    5.10
   0  17   6   19.80    4.40
   0  17   6   31.20    4.30
   0  17  -6   27.50    4.30
  -1 -17  -6   -1.40    2.50
  -1 -17  -6   -2.70    2.40
  -1  17  -6   -3.20    2.80
   1  17   6    1.80    2.50
  -2 -17  -6   -4.40    3.10
  -2  17  -6    1.50    3.60
   2  17   6    0.60    1.90
   1 -18  -6   11.60    3.50
  -1 -18   6    7.30    3.50
   1 -18  -6   15.30    3.80
   1  18  -6   13.50    4.60
  -1  18   6    4.10    3.20
  -1  18   6    6.20    3.00
   1  18  -6    9.50    3.60
   0 -18   6   15.90    4.20
   0 -18  -6   17.50    4.20
   0 -18  -6   17.70    3.50
   0  18  -6   26.80    5.50
   0  18   6   15.90    3.40
   0  18  -6   16.40    3.50
   0  18   6   12.00    4.30
  -1 -18  -6    5.00    2.70
  -1 -18  -6   13.40    4.10
   1  18   6    3.10    2.00
  -1  18  -6    8.20    4.40
   1 -19  -6   23.40    4.60
  -1 -19   6   25.80    5.30
   1  19  -6   24.90    5.20
   1  19  -6   31.20    6.10
  -1  19   6   29.20    5.50
   0 -19  -6   -1.00    2.60
   0 -19  -6   -0.20    2.50
   0 -19   6    4.50    3.30
   0  19   6    0.70    2.50
   0  19  -6    2.10    3.70
   0  19  -6    4.00    2.30
   0  19   6    5.50    3.90
  -1 -19  -6   33.60    5.90
  -1  19  -6   28.30    6.20
   1  19   6   31.60    5.40
  -4   0   7   -0.30    2.20
   4   0  -7    0.20    2.20
  -3   0   7    0.40    1.60
   3   0  -7   -1.30    1.40
   3   0  -7   -1.10    1.20
   2   0  -7    0.70    0.90
  -2   0   7    0.80    0.90
   2   0  -7   -0.90    1.20
   1   0  -7    3.80    1.20
   1   0  -7    0.60    0.30
  -1   0   7   -0.10    0.30
  -1   0   7   -0.40    0.90
   1   0  -7   -0.20    0.90
   0   0  -7   -0.20    0.30
   0   0  -7   -0.20    0.60
   0   0   7   -0.30    0.90
   0   0  -7    1.20    0.40
  -1   0  -7   -0.10    0.60
  -1   0  -7    0.40    1.10
   1   0   7    0.50    0.70
  -2   0  -7    3.60    1.70
   2   0   7    0.00    1.40
  -2   0  -7    0.60    1.00
  -3   0  -7    4.00    2.30
  -3   0  -7   -0.10    1.30
   3   0   7    1.40    1.80
   4   0   7   -1.10    2.30
  -4   0  -7   -3.10    2.70
  -4  -1   7    5.40    2.70
   4  -1  -7    5.00    3.00
  -4   1   7   12.40    5.00
   4   1  -7    2.40    2.60
   3  -1  -7    3.60    1.60
   3  -1  -7    2.80    2.00
  -3  -1   7    3.90    1.70
  -3   1   7    1.00    1.70
   3   1  -7    4.20    1.80
   3   1  -7    4.20    2.00
  -2  -1   7    1.00    1.00
   2  -1  -7    1.20    1.40
   2  -1  -7   -0.40    0.70
   2   1  -7   -0.50    1.10
   2   1  -7    0.80    1.30
  -2   1   7    1.00    0.90
   1  -1  -7   12.20    2.10
  -1  -1   7    9.20    1.80
   1  -1  -7   11.70    2.00
  -1  -1   7   13.00    1.20
   1   1  -7   11.30    1.90
   1   1  -7   11.90    2.00
   1   1  -7   10.30    1.00
  -1   1   7   10.30    2.00
   0  -1   7  109.29    6.00
   0  -1  -7  104.69    4.60
   0  -1  -7  108.19    6.20
   0  -1  -7  105.59    4.60
   0   1  -7  104.89    6.20
   0   1  -7  107.69    5.00
   0   1  -7  107.99    4.90
   0   1   7  110.39    6.20
   1  -1   7    1.90    1.20
  -1  -1  -7    2.10    1.00
  -1  -1  -7    2.80    1.10
   1   1   7    3.40    1.40
  -1   1  -7    2.90    1.00
  -1   1  -7    2.10    0.90
  -2  -1  -7  175.38    9.60
  -2  -1  -7  171.58    9.40
   2  -1   7  177.28    9.60
   2   1   7  189.68   10.00
  -2   1  -7  180.88    9.40
  -2   1  -7  175.88    9.60
   3  -1   7    3.90    1.80
  -3  -1  -7    5.40    2.50
  -3  -1  -7    4.30    2.00
  -3   1  -7    6.70    2.00
   3   1   7    6.60    2.40
  -3   1  -7    1.50    2.30
  -4  -1  -7   10.70    4.10
   4  -1   7    2.70    2.00
  -4   1  -7    0.90    3.30
   4   1   7    5.50    2.90
   4  -2  -7    8.30    3.20
  -4  -2   7    2.70    2.50
   4   2  -7    6.80    2.30
   3  -2  -7    1.40    2.00
   3  -2  -7    3.20    1.60
  -3  -2   7    2.30    1.60
  -3   2   7    2.70    1.70
   3   2  -7    4.30    1.90
   3   2  -7    3.80    2.00
   2  -2  -7    1.00    1.50
   2  -2  -7   -0.70    1.00
  -2  -2   7    1.30    1.10
   2   2  -7    1.20    1.30
   2   2  -7    2.90    1.40
  -2   2   7    0.10    0.60
  -1  -2   7   15.80    1.40
   1  -2  -7   12.40    2.10
  -1  -2   7   14.80    2.20
   1  -2  -7   18.40    2.40
   1   2  -7   16.20    2.20
   1   2  -7   14.50    2.20
  -1   2   7   14.70    2.30
   1   2  -7   17.10    1.50
   0  -2  -7   59.09    2.80
   0  -2  -7   66.59    4.30
   0  -2   7   66.29    4.20
   0   2   7   59.69    2.80
   0   2  -7   63.39    4.30
   0   2  -7   66.19    3.50
   0   2   7   54.29    4.10
   0   2  -7   62.89    3.30
  -1  -2  -7   58.99    3.80
  -1  -2  -7   56.09    4.30
   1  -2   7   53.99    4.00
   1   2   7   58.69    4.40
  -1   2  -7   60.29    3.90
  -1   2  -7   55.19    4.10
  -2  -2  -7   11.50    2.20
  -2  -2  -7    6.80    2.00
   2  -2   7    5.90    1.90
   2   2   7    9.80    2.40
  -2   2  -7    6.40    1.70
  -2   2  -7   10.00    2.10
  -3  -2  -7   12.50    2.70
  -3  -2  -7   11.70    3.20
   3  -2   7   10.20    2.40
  -3   2  -7    8.40    2.90
  -3   2  -7    8.90    2.20
   3   2   7    5.90    2.30
   4  -2   7    2.90    2.80
  -4  -2  -7    4.10    3.50
   4   2   7   -0.30    1.80
  -4   2  -7    8.60    4.00
  -4  -3   7   -3.40    2.00
   4  -3  -7   -1.80    2.40
   4   3  -7    1.80    2.30
   4   3  -7   -1.10    2.00
   3  -3  -7   51.99    4.20
  -3  -3   7   50.49    4.90
   3  -3  -7   41.20    5.20
   3   3  -7   58.19    5.00
  -3   3   7   48.80    4.20
   3   3  -7   46.00    4.90
   2  -3  -7   18.60    2.40
   2  -3  -7   22.40    3.20
  -2  -3   7   13.90    2.10
  -2   3   7   11.50    1.60
   2   3  -7   11.80    2.30
   2   3  -7   19.70    2.70
  -1  -3   7  123.09    6.70
  -1  -3   7  131.69    6.20
   1  -3  -7  116.89    6.80
   1  -3  -7  123.59    7.40
  -1   3   7  131.49    7.50
  -1   3   7  119.19    5.20
  -1   3   7  117.99    5.30
   1   3  -7  133.89    6.90
   1   3  -7  127.39    7.20
   0  -3  -7  129.89    6.00
   0  -3   7  139.39    7.20
   0  -3  -7  144.19    7.60
   0   3   7  128.79    5.90
   0   3   7  146.49    7.70
   0   3  -7  139.79    6.60
   0   3  -7  143.39    7.60
   1  -3   7  110.29    6.30
  -1  -3  -7  115.49    6.80
  -1  -3  -7  116.19    6.10
  -1   3  -7  108.19    6.10
  -1   3  -7  100.29    6.20
   1   3   7  114.39    6.80
   2  -3   7   17.10    2.70
  -2  -3  -7   15.90    2.70
  -2  -3  -7   15.30    2.70
  -2   3  -7   15.40    2.70
  -2   3  -7   16.00    2.30
   2   3   7   14.40    2.60
  -3  -3  -7   12.80    3.00
  -3  -3  -7   16.30    3.60
   3  -3   7   15.20    3.10
   3   3   7   11.70    2.90
  -3   3  -7   13.30    3.10
   3   3   7   10.90    2.70
   4  -3   7   16.50    3.80
  -4  -3  -7   19.80    5.00
   4   3   7   20.30    4.20
  -4   3  -7   12.00    4.00
  -4  -4   7    2.10    2.60
   4  -4  -7    3.80    2.90
   4   4  -7   -1.70    2.00
   4   4  -7    0.60    2.10
   3  -4  -7   89.79    7.40
  -3  -4   7   96.79    7.00
   3  -4  -7   94.39    6.00
   3   4  -7   92.59    6.60
  -3   4   7   86.09    6.00
   3   4  -7   95.49    6.80
  -2  -4   7   86.49    5.60
   2  -4  -7   86.29    6.40
  -2  -4   7   93.59    5.60
   2  -4  -7   90.09    5.60
   2   4  -7   86.19    6.00
  -2   4   7   92.09    5.00
   2   4  -7   86.39    5.60
   1  -4  -7    0.10    0.70
  -1  -4   7    0.50    0.60
  -1  -4   7   -0.80    0.80
   1  -4  -7   -0.10    0.90
  -1   4   7    0.10    0.40
  -1   4   7   -0.30    0.80
   1   4  -7    2.50    1.20
  -1   4   7    0.70    0.50
   0  -4   7  122.59    6.70
   0  -4  -7  130.19    7.20
   0  -4  -7  121.29    5.80
   0   4   7  126.09    5.70
   0   4  -7  126.79    6.50
   0   4   7  135.69    7.40
   0   4  -7  131.39    7.10
  -1  -4  -7  506.85   23.30
  -1  -4  -7  510.45   23.90
   1  -4   7  555.04   23.70
  -1   4  -7  538.55   23.70
   1   4   7  576.44   24.30
  -1   4  -7  533.45   23.50
  -2  -4  -7   19.50    3.10
  -2  -4  -7   17.40    2.80
   2  -4   7   19.90    2.80
   2   4   7   25.30    3.30
  -2   4  -7   25.00    2.80
  -2   4  -7   18.30    3.00
   3  -4   7   15.00    3.00
  -3  -4  -7   11.50    2.90
  -3  -4  -7   15.80    3.70
   3   4   7    2.50    2.00
  -3   4  -7    9.40    2.60
   3   4   7   16.20    3.30
   4  -4   7    1.90    2.70
  -4  -4  -7   -0.20    3.60
  -4   4  -7   -1.40    3.20
   4   4   7   -1.20    1.80
  -4  -5   7   35.40    5.20
   4  -5  -7   28.90    4.80
   4   5  -7   29.00    4.50
   3  -5  -7   81.29    6.90
   3  -5  -7   88.59    6.40
  -3  -5   7   87.29    6.60
  -3   5   7   95.99    6.30
   3   5  -7   90.29    6.80
   3   5  -7   88.89    6.30
  -2  -5   7    2.00    1.30
   2  -5  -7    2.30    1.70
   2  -5  -7    0.60    1.10
  -2  -5   7   -0.90    1.00
  -2   5   7    0.60    0.80
   2   5  -7    1.20    1.10
   2   5  -7    1.40    1.30
  -1  -5   7  175.28    8.80
   1  -5  -7  171.28    9.20
   1  -5  -7  181.28   10.00
  -1  -5   7  184.48    9.00
  -1   5   7  177.28    8.10
   1   5  -7  187.48    9.80
  -1   5   7  184.48    8.30
  -1   5   7  195.58   10.10
   0  -5  -7  402.66   18.50
   0  -5  -7  371.16   17.20
   0  -5   7  437.66   18.00
   0   5  -7  411.26   18.00
   0   5   7  412.36   18.80
   0   5  -7  397.76   18.50
  -1  -5  -7   -0.90    0.70
  -1  -5  -7   -0.20    0.90
   1  -5   7    1.00    0.80
   1   5   7   -0.40    1.20
  -1   5  -7   -0.30    1.20
  -1   5  -7   -0.40    1.20
  -2  -5  -7    2.90    1.80
  -2  -5  -7   -0.30    1.30
   2  -5   7    0.00    1.40
   2   5   7   -0.50    1.00
  -2   5  -7    1.70    1.00
  -2   5  -7    0.40    1.60
  -3  -5  -7   30.60    4.70
   3  -5   7   35.10    4.50
  -3  -5  -7   26.20    4.10
  -3   5  -7   30.90    4.60
   3   5   7   33.90    4.40
   3   5   7   30.40    4.20
   4  -5   7   32.30    4.90
  -4  -5  -7   26.60    4.80
  -4  -5  -7   19.40    5.10
   4   5   7   24.40    4.60
   4   5   7   26.20    4.70
  -4   5  -7   40.50    6.20
   4  -6  -7   -1.40    2.60
  -4  -6   7   -1.50    2.50
   4   6  -7   -0.40    1.60
  -3  -6   7    1.50    1.90
   3  -6  -7    1.40    2.40
  -3   6   7    3.00    1.70
   3   6  -7    1.10    1.90
   3   6  -7    3.90    1.80
  -2  -6   7   29.50    3.00
   2  -6  -7   30.70    3.20
  -2  -6   7   38.30    3.80
   2  -6  -7   32.10    4.40
   2   6  -7   30.00    3.80
  -2   6   7   32.40    2.70
   2   6  -7   33.50    2.90
  -1  -6   7   45.00    3.40
  -1  -6   7   40.10    3.00
   1  -6  -7   43.60    4.50
   1  -6  -7   35.40    3.20
  -1   6   7   43.60    2.70
   1   6  -7   46.30    3.80
  -1   6   7   39.90    4.30
   0  -6  -7   81.79    4.60
   0  -6   7   92.09    5.10
   0  -6  -7   81.49    5.60
   0  -6   7   84.49    5.10
   0   6  -7   83.79    5.40
   0   6   7   82.89    5.80
   0   6  -7   90.39    5.50
   1  -6   7   50.09    3.80
  -1  -6  -7   50.99    3.90
  -1  -6  -7   46.90    4.20
  -1   6  -7   46.90    3.90
  -1   6  -7   50.29    4.10
   1   6   7   50.89    4.20
  -2  -6  -7   11.00    2.50
   2  -6   7    8.10    2.10
  -2  -6  -7    5.10    2.30
   2   6   7   10.80    2.60
  -2   6  -7    6.80    2.20
  -2   6  -7    7.70    1.70
   3  -6   7   61.59    6.00
  -3  -6  -7   63.39    6.40
  -3  -6  -7   68.29    7.00
  -3   6  -7   61.29    6.40
   3   6   7   60.69    6.00
   3   6   7   48.60    5.70
  -4  -6  -7    3.30    3.80
   4  -6   7   -2.20    2.40
  -4  -6  -7    2.80    2.80
  -4   6  -7    6.60    3.70
   4   6   7    2.70    2.80
   4   6   7   -2.80    2.40
   4  -7  -7    4.80    3.20
  -4  -7   7    5.30    3.30
   4   7  -7    4.90    2.30
  -3  -7   7   10.90    3.00
   3  -7  -7    5.60    2.80
   3   7  -7    4.00    1.90
  -3   7   7    7.80    2.30
   2  -7  -7    4.70    1.60
  -2  -7   7    3.50    1.20
  -2  -7   7    3.50    1.70
   2  -7  -7    3.90    2.00
   2   7  -7    5.90    2.10
   2   7  -7    3.90    1.20
  -2   7   7    4.20    1.50
  -1  -7   7    4.30    1.20
   1  -7  -7    3.80    1.30
  -1  -7   7    2.20    1.30
   1  -7  -7    1.40    1.50
  -1   7   7    3.90    1.10
  -1   7   7    1.70    1.60
   1   7  -7    4.40    1.70
   0  -7  -7  137.99    7.90
   0  -7  -7  135.69    7.10
   0  -7   7  143.69    7.60
   0  -7   7  146.49    7.10
   0   7  -7  137.29    7.80
   0   7  -7  136.39    7.90
   0   7   7  134.29    8.00
   1  -7   7    0.20    1.00
  -1  -7  -7   -0.50    0.90
  -1  -7  -7    0.20    1.30
   1   7   7    1.00    1.40
  -1   7  -7   -1.80    1.00
  -1   7  -7    0.30    1.00
   2  -7   7    0.00    1.00
  -2  -7  -7   -1.20    1.60
  -2  -7  -7    0.80    1.60
  -2   7  -7   -1.00    1.70
   2   7   7    0.30    1.20
  -2   7  -7    0.60    1.20
  -3  -7  -7  113.69    8.30
  -3  -7  -7  106.79    8.60
   3  -7   7   96.09    7.10
  -3   7  -7   89.59    7.50
   3   7   7  102.89    7.70
   3   7   7   96.99    7.90
  -4  -7  -7    1.70    2.30
   4  -7   7    2.40    3.00
  -4  -7  -7    4.30    3.90
  -4   7  -7    0.40    3.30
   4   7   7    3.10    2.20
   4   7   7   -1.10    1.80
   4  -8  -7    2.90    2.40
  -4  -8   7    5.00    3.30
   4   8  -7    0.40    1.70
  -3  -8   7   26.40    4.30
   3  -8  -7   35.00    5.00
   3   8  -7   35.00    4.50
  -2  -8   7   26.80    3.70
   2  -8  -7   23.80    2.90
   2  -8  -7   28.30    4.00
  -2   8   7   23.50    2.80
   2   8  -7   24.90    3.70
  -1  -8   7    2.30    1.30
   1  -8  -7    0.80    1.00
   1  -8  -7    0.90    1.10
  -1  -8   7    0.80    0.90
  -1   8   7    2.70    1.20
   1   8  -7    0.10    1.40
  -1   8   7    2.10    1.50
   0  -8  -7   48.80    4.10
   0  -8   7   39.70    3.60
   0  -8   7   44.10    3.10
   0  -8  -7   40.10    3.30
   0   8  -7   39.50    4.00
   0   8   7   44.70    4.40
   0   8  -7   51.29    4.20
   1  -8   7   67.79    4.40
  -1  -8  -7   60.79    4.70
  -1  -8  -7   62.89    5.00
   1   8   7   55.99    4.60
  -1   8  -7   62.79    5.10
  -1   8  -7   64.29    4.60
  -2  -8  -7   38.50    4.60
   2  -8   7   38.90    4.10
  -2  -8  -7   37.90    4.60
   2   8   7   32.70    4.10
  -2   8  -7   32.70    3.40
   2   8   7   36.50    4.60
  -2   8  -7   36.30    4.40
   3  -8   7   60.09    6.10
  -3  -8  -7   60.19    6.70
  -3  -8  -7   53.49    6.80
  -3   8  -7   57.09    6.60
   3   8   7   68.79    6.80
   3   8   7   69.89    6.50
   4  -8   7    2.90    3.10
  -4  -8  -7    0.40    3.50
  -4  -8  -7    2.70    3.00
  -4   8  -7    0.70    2.50
   4   8   7    1.80    2.70
   4   8   7    0.40    2.90
  -4  -9   7   12.30    4.00
   4  -9  -7    6.50    3.70
   4   9  -7    7.40    3.40
   3  -9  -7   -0.80    2.20
  -3  -9   7    5.20    2.70
   3   9  -7    3.10    2.10
   2  -9  -7  128.79    7.60
   2  -9  -7  145.09    9.50
  -2  -9   7  148.89    8.80
   2   9  -7  129.99    8.90
  -2   9   7  145.99    8.10
   1  -9  -7   63.59    5.30
  -1  -9   7   69.99    5.10
   1  -9  -7   61.79    4.80
   1   9  -7   70.59    5.50
  -1   9   7   66.29    4.60
  -1   9   7   71.19    5.70
   0  -9  -7    1.40    1.10
   0  -9   7    1.40    1.30
   0  -9  -7    2.00    1.20
   0  -9   7    1.70    1.00
   0   9  -7    5.00    1.80
   0   9   7    1.90    1.60
   0   9  -7    0.10    1.40
   1  -9   7    9.70    1.90
  -1  -9  -7    8.30    2.10
  -1  -9  -7   10.60    2.50
  -1   9  -7    6.30    2.20
   1   9   7    6.90    2.20
  -1   9  -7   11.10    2.00
  -2  -9  -7   26.10    4.00
   2  -9   7   19.30    3.10
  -2  -9  -7   21.00    3.90
   2   9   7   16.50    3.50
  -2   9  -7   18.90    2.70
   2   9   7   12.10    3.00
  -2   9  -7   17.30    3.80
  -3  -9  -7   35.20    5.70
   3  -9   7   33.30    4.70
  -3  -9  -7   36.40    5.30
  -3   9  -7   36.30    5.70
   3   9   7   31.20    5.00
   3   9   7   42.90    5.10
  -3 -10   7   24.30    4.40
   3 -10  -7   20.90    4.00
   3  10  -7   10.50    3.50
  -2 -10   7    3.20    2.20
   2 -10  -7    0.60    2.30
   2 -10  -7    2.00    1.60
   2  10  -7    2.70    2.20
  -2  10   7    2.70    2.00
  -1 -10   7   21.00    3.20
   1 -10  -7   26.90    3.90
   1 -10  -7   22.90    3.10
  -1  10   7   23.30    2.90
  -1  10   7   18.40    3.20
   1  10  -7   22.80    3.50
   0 -10  -7    3.60    1.50
   0 -10   7    0.40    1.40
   0 -10   7   -0.20    0.60
   0 -10  -7    0.00    1.00
   0  10  -7    1.00    1.60
   0  10   7    1.80    1.70
   0  10  -7    0.30    1.40
  -1 -10  -7   54.89    5.50
  -1 -10  -7   55.39    5.70
   1 -10   7   66.79    4.50
  -1  10  -7   66.29    4.90
  -1  10  -7   76.79    6.10
   1  10   7   60.79    5.20
  -2 -10  -7    3.50    2.40
   2 -10   7    2.90    2.00
  -2 -10  -7    6.00    2.30
   2  10   7    2.40    1.80
   2  10   7    2.40    1.70
  -2  10  -7    2.80    2.70
  -3 -10  -7    0.70    2.70
   3 -10   7    1.60    2.40
  -3 -10  -7    2.30    3.20
  -3  10  -7   -2.90    2.80
   3  10   7    1.40    1.70
   3  10   7    0.30    2.70
  -3 -11   7    0.40    2.50
   3 -11  -7   -1.00    2.60
   3  11  -7   -0.40    1.70
   2 -11  -7   28.60    5.70
  -2 -11   7   36.80    4.70
   2 -11  -7   29.80    3.60
  -2  11   7   27.90    3.70
   2  11  -7   32.90    4.40
   1 -11  -7   20.80    3.70
  -1 -11   7   30.70    4.10
   1 -11  -7   25.50    3.50
  -1  11   7   22.30    3.80
  -1  11   7   23.30    3.20
   1  11  -7   22.90    3.70
   0 -11  -7  129.29    7.80
   0 -11  -7  136.79    8.30
   0 -11   7  141.99    8.40
   0  11   7  116.09    8.00
   0  11  -7  138.99    8.70
   0  11  -7  123.59    8.00
  -1 -11  -7    6.90    2.30
   1 -11   7    9.00    1.90
  -1 -11  -7    7.70    2.50
  -1  11  -7    8.00    2.80
   1  11   7    7.80    2.40
  -1  11  -7    6.40    2.00
   1  11   7    7.00    2.70
  -2 -11  -7   17.10    3.70
  -2 -11  -7   11.80    3.60
   2 -11   7   14.00    2.90
   2  11   7   14.60    3.70
  -2  11  -7   13.00    3.60
   2  11   7   12.30    3.10
  -3 -11  -7   21.60    5.00
  -3 -11  -7   22.80    4.50
   3 -11   7   16.20    3.80
   3  11   7   10.60    3.00
   3  11   7   19.80    4.30
  -3  11  -7   24.50    5.10
   3 -12  -7    4.30    2.60
  -3 -12   7    7.90    3.20
   3  12  -7    3.00    2.90
  -2 -12   7   35.80    4.80
   2 -12  -7   30.70    4.70
   2  12  -7   36.30    4.90
  -2  12   7   32.60    4.30
   1 -12  -7   98.69    7.30
  -1 -12   7   94.49    6.90
   1 -12  -7   82.39    5.90
   1 -12  -7   84.29    6.30
   1  12  -7   75.09    6.30
  -1  12   7   74.39    6.70
  -1  12   7   87.69    6.30
   0 -12  -7    2.80    1.60
   0 -12  -7    8.00    2.20
   0 -12   7    2.20    1.90
   0  12  -7    4.10    2.10
   0  12  -7    4.60    2.50
   0  12   7    2.80    2.00
  -1 -12  -7   59.79    5.50
  -1 -12  -7   65.49    6.30
   1 -12   7   65.39    4.60
  -1  12  -7   58.29    6.40
   1  12   7   59.89    5.40
  -1  12  -7   72.39    5.40
   1  12   7   57.09    5.90
   2 -12   7   21.10    3.40
  -2 -12  -7   25.10    4.60
  -2 -12  -7   35.20    5.10
   2  12   7   26.00    4.10
   2  12   7   21.20    4.30
  -2  12  -7   31.00    5.10
  -3 -12  -7    9.30    4.10
   3 -12   7    8.70    3.20
  -3 -12  -7    9.50    3.60
  -3  12  -7    3.40    3.50
   3  12   7    8.40    3.40
   3  12   7    7.50    3.00
  -3 -13   7    0.30    2.70
   3 -13  -7    3.50    3.10
   3  13  -7   -0.30    1.80
   2 -13  -7   -0.20    2.30
  -2 -13   7   -0.30    2.10
  -2  13   7   -0.90    2.40
  -2  13   7   -0.80    2.20
   2  13  -7   -0.60    1.30
   1 -13  -7  306.37   16.00
  -1 -13   7  328.87   16.80
   1 -13  -7  314.87   15.80
   1 -13  -7  326.07   17.00
  -1  13   7  297.27   16.00
   1  13  -7  318.47   16.80
  -1  13   7  342.97   17.10
   0 -13  -7   39.20    4.60
   0 -13  -7   42.30    4.60
   0 -13   7   40.20    4.90
   0  13   7   39.10    4.60
   0  13  -7   48.70    5.70
   0  13  -7   41.20    4.70
   0  13   7   39.50    4.80
  -1 -13  -7   20.60    3.90
  -1 -13  -7   16.80    3.50
   1  13   7   15.90    3.20
   1  13   7   20.20    3.90
  -1  13  -7   15.10    3.00
  -1  13  -7   14.80    3.40
   2 -13   7   39.50    4.50
  -2 -13  -7   40.80    5.80
  -2 -13  -7   43.20    5.80
   2  13   7   50.79    6.20
  -2  13  -7   36.30    5.80
   2  13   7   48.00    5.20
   3 -13   7    1.50    2.60
  -3 -13  -7   -1.00    3.00
  -3 -13  -7    0.40    3.10
  -3  13  -7   -2.00    3.30
   3  13   7    0.00    2.60
  -3 -14   7    5.00    3.40
   3 -14  -7    5.30    3.40
   3  14  -7    3.70    2.60
  -2 -14   7    3.60    2.90
   2 -14  -7    5.70    3.00
   2  14  -7    6.20    2.40
  -2  14   7    6.90    3.20
  -1 -14   7   43.20    5.50
   1 -14  -7   32.60    4.50
   1 -14  -7   44.00    5.40
   1 -14  -7   34.30    4.40
  -1  14   7   38.10    4.50
  -1  14   7   27.10    4.60
  -1  14   7   41.00    5.00
   1  14  -7   34.20    5.00
   0 -14  -7   12.60    3.00
   0 -14   7   11.90    3.20
   0 -14  -7   24.30    4.00
   0  14   7   14.70    3.40
   0  14   7   13.40    3.20
   0  14  -7   16.20    3.50
   0  14  -7   20.00    4.20
   0  14   7   22.10    3.80
  -1 -14  -7   42.00    5.30
  -1 -14  -7   41.50    5.20
   1  14   7   47.80    5.20
   1  14   7   51.29    5.80
  -1  14  -7   50.89    5.10
  -1  14  -7   46.90    6.30
  -2 -14  -7   -3.00    2.40
  -2 -14  -7    0.90    1.90
   2  14   7   -1.20    2.10
   2  14   7   -0.30    1.60
  -2  14  -7   -2.60    2.80
   2 -15  -7   -2.20    1.50
  -2 -15   7    2.10    2.70
   2  15  -7    0.30    2.60
  -2  15   7   -0.10    1.80
  -1 -15   7    4.00    2.60
   1 -15  -7    7.50    2.60
   1 -15  -7    8.70    2.80
   1 -15  -7    2.90    2.30
   1  15  -7    6.20    2.40
  -1  15   7    8.90    2.70
   1  15  -7    1.30    3.00
  -1  15   7   10.90    2.70
  -1  15   7    4.10    2.60
   0 -15   7   26.50    4.60
   0 -15  -7   27.00    4.40
   0 -15  -7   21.40    4.10
   0  15   7   21.10    3.80
   0  15   7   26.20    4.20
   0  15  -7   20.70    4.00
   0  15   7   30.80    4.70
   0  15  -7   20.60    4.50
  -1 -15  -7   -1.70    2.10
  -1 -15  -7    0.40    2.80
   1  15   7    0.90    2.30
  -1  15  -7    4.10    3.20
   1  15   7   -1.70    1.90
  -1  15  -7   -0.80    2.00
  -2 -15  -7   -1.90    1.50
  -2 -15  -7    2.00    3.00
  -2  15  -7    4.10    3.40
   2  15   7    1.80    1.90
   2 -16  -7   21.10    4.60
  -2 -16   7    4.80    3.10
   2  16  -7   10.00    3.70
  -2  16   7   17.40    4.10
  -1 -16   7   -1.00    2.30
   1 -16  -7    3.00    2.60
   1 -16  -7    2.20    2.40
   1 -16  -7   -0.90    2.00
  -1  16   7   -0.90    2.30
  -1  16   7    0.80    1.90
   1  16  -7    0.30    2.80
   1  16  -7   -0.60    1.60
  -1  16   7    1.30    2.30
   0 -16  -7   29.10    4.40
   0 -16  -7   19.10    3.90
   0 -16   7   26.10    4.60
   0  16   7   32.40    4.50
   0  16   7   29.00    4.40
   0  16  -7   28.90    4.20
   0  16   7   30.30    5.00
   0  16  -7   28.30    5.60
  -1 -16  -7    4.70    3.00
  -1 -16  -7    6.10    3.30
   1  16   7   -0.80    2.50
   1  16   7    6.20    2.80
  -1  16  -7    6.60    3.70
  -1  16  -7    6.00    3.30
  -2 -16  -7    1.20    3.10
  -2 -16  -7    1.70    2.90
   2  16   7    1.00    2.60
  -2  16  -7    3.50    3.60
   2 -17  -7   -2.50    2.60
  -2 -17   7   -3.10    2.70
   2  17  -7   -2.20    2.80
  -2  17   7   -0.50    2.70
   1 -17  -7    1.40    2.30
   1 -17  -7    2.40    2.70
  -1 -17   7    6.80    3.10
   1 -17  -7    1.70    2.80
  -1  17   7    0.30    2.10
   1  17  -7    5.20    3.80
  -1  17   7    3.40    2.70
   1  17  -7   -1.10    2.70
  -1  17   7    2.90    3.30
   0 -17   7    9.10    3.50
   0 -17  -7    4.50    2.90
   0 -17  -7    5.50    3.20
   0  17   7    9.10    3.10
   0  17   7   -1.30    2.50
   0  17  -7    7.20    4.30
   0  17  -7    5.50    3.00
   0  17   7   11.50    3.80
  -1 -17  -7    7.30    3.30
  -1 -17  -7    1.80    2.10
  -1  17  -7    1.10    3.70
   1  17   7    1.40    2.20
   1 -18  -7    3.00    3.00
  -1 -18   7   -0.40    2.60
   1  18  -7    0.90    3.60
   1  18  -7   -0.10    2.70
  -1  18   7    2.00    2.90
   0 -18   7    1.10    2.60
   0 -18  -7   -1.00    2.70
   0 -18  -7    1.40    2.70
   0  18  -7    9.20    4.60
   0  18  -7    2.20    2.90
   0  18   7    4.50    3.40
   0  18   7    3.10    2.80
  -1 -18  -7    5.60    3.20
  -1 -18  -7    4.50    3.50
  -1  18  -7    4.90    4.30
   1  18   7    3.10    3.00
   4   0  -8   22.00    4.50
   3   0  -8   10.40    2.60
   3   0  -8   10.70    2.50
   2   0  -8   21.60    3.30
  -2   0   8   18.50    2.90
   2   0  -8   15.90    2.60
  -2   0   8   20.20    2.20
   1   0  -8   16.00    2.50
  -1   0   8   19.30    2.70
   1   0  -8   19.60    2.80
   0   0   8  450.15   19.10
   0   0  -8  415.86   17.00
   0   0  -8  395.36   17.10
   0   0  -8  408.16   19.00
   1   0   8   40.50    3.90
  -1   0  -8   33.70    2.70
  -1   0  -8   36.90    3.70
   2   0   8   46.80    4.60
  -2   0  -8   44.40    4.30
  -2   0  -8   35.10    3.80
  -3   0  -8   -2.30    1.90
  -3   0  -8    1.70    1.90
   3   0   8    0.50    1.30
   4   0   8    4.20    3.00
  -4   0  -8    2.10    3.50
   4  -1  -8    3.00    3.00
   4   1  -8    3.50    2.90
   3  -1  -8    2.60    1.80
   3  -1  -8   -0.10    1.90
   3   1  -8    2.30    1.80
   3   1  -8    4.00    2.20
   2  -1  -8  118.99    7.20
  -2  -1   8  121.39    6.20
   2  -1  -8  110.59    7.50
  -2  -1   8  105.89    7.00
   2   1  -8  117.79    7.00
   2   1  -8  112.09    7.20
  -2   1   8  105.59    7.40
  -2   1   8  115.49    5.90
   1  -1  -8  134.79    7.70
   1  -1  -8  135.79    7.90
  -1  -1   8  135.69    7.60
  -1  -1   8  135.99    5.80
   1   1  -8  136.99    7.70
  -1   1   8  142.19    7.90
   1   1  -8  140.09    7.80
   1   1  -8  128.59    5.70
   1   1  -8  134.19    5.80
   0  -1   8    1.60    1.20
   0  -1  -8    0.00    1.30
   0   1   8    4.90    1.50
   0   1  -8    0.60    0.50
   0   1  -8    0.50    0.60
   0   1  -8    1.50    1.20
   1  -1   8    0.40    1.30
  -1  -1  -8    0.00    0.70
  -1  -1  -8    2.70    1.40
  -1   1  -8    0.80    1.10
   1   1   8    1.10    1.30
  -1   1  -8    0.20    0.80
  -2  -1  -8   29.30    3.70
   2  -1   8   28.70    3.70
  -2  -1  -8   33.10    3.70
   2   1   8   27.30    3.60
  -2   1  -8   35.10    3.70
  -2   1  -8   32.50    3.60
   3  -1   8   11.00    2.50
  -3  -1  -8   15.00    3.00
  -3  -1  -8   19.30    3.70
   3   1   8   15.80    3.30
  -3   1  -8   10.10    3.10
  -3   1  -8   13.00    2.70
   4  -1   8    3.80    2.90
  -4  -1  -8    0.50    3.20
  -4   1  -8    2.70    3.30
   4   1   8    1.20    2.80
   4  -2  -8   19.80    4.40
   4   2  -8   24.10    4.00
  -3  -2   8   14.20    2.60
   3  -2  -8   17.90    3.00
   3  -2  -8   15.30    3.30
   3   2  -8   16.00    3.10
   3   2  -8   19.10    3.40
  -2  -2   8  214.88   10.00
  -2  -2   8  204.98   11.00
   2  -2  -8  217.68   10.90
   2  -2  -8  212.58   11.60
   2   2  -8  192.78   10.90
  -2   2   8  205.78    9.60
   2   2  -8  192.68   10.90
  -2   2   8  205.78   11.50
   1  -2  -8    7.40    1.80
  -1  -2   8    9.20    1.10
  -1  -2   8    8.80    1.90
   1  -2  -8   10.10    2.10
   1   2  -8    8.40    1.10
   1   2  -8   10.80    2.00
   1   2  -8    9.40    2.00
   1   2  -8    9.00    1.10
  -1   2   8   11.00    2.20
   0  -2  -8  148.59    8.40
   0  -2   8  164.28    8.40
   0   2   8  169.38    8.80
   0   2  -8  153.98    7.10
   0   2  -8  146.99    8.50
   0   2  -8  155.68    7.60
  -1  -2  -8   -0.10    0.80
   1  -2   8   -0.10    1.30
  -1  -2  -8    0.20    0.90
  -1   2  -8    0.00    0.70
   1   2   8   -0.50    1.20
  -1   2  -8    1.10    1.10
  -2  -2  -8   80.19    5.70
  -2  -2  -8   82.79    5.90
   2  -2   8   83.29    5.80
   2   2   8   88.09    6.30
  -2   2  -8   79.19    5.60
  -2   2  -8   75.99    5.50
  -3  -2  -8    6.40    2.80
  -3  -2  -8   10.00    2.60
   3  -2   8    4.70    2.50
  -3   2  -8    4.30    1.90
   3   2   8    2.70    2.40
  -3   2  -8    5.90    2.70
  -4  -2  -8    9.00    4.00
   4  -2   8    7.70    3.40
   4   2   8    7.30    2.70
  -4   2  -8    7.60    3.90
   4  -3  -8    2.20    2.60
   4   3  -8    2.70    2.50
   4   3  -8   -1.50    2.10
  -3  -3   8   52.99    4.70
   3  -3  -8   53.19    4.70
   3  -3  -8   55.99    6.20
   3   3  -8   47.40    5.20
   3   3  -8   56.99    5.50
  -2  -3   8   62.99    4.30
   2  -3  -8   56.99    4.50
  -2  -3   8   65.59    5.00
   2  -3  -8   62.79    6.00
   2   3  -8   65.79    5.00
   2   3  -8   57.19    4.80
  -2   3   8   62.99    4.10
  -1  -3   8   -0.50    0.90
   1  -3  -8    0.90    0.90
  -1  -3   8    0.30    0.60
   1  -3  -8   -1.80    0.90
   1   3  -8    0.90    0.90
  -1   3   8    0.20    0.90
   0  -3  -8   12.10    2.20
   0  -3  -8    9.50    0.80
   0  -3   8   11.40    2.00
   0   3   8   11.30    2.20
   0   3  -8    9.90    1.40
   0   3   8    9.60    0.70
   0   3  -8   10.10    2.20
   1  -3   8   15.30    2.40
  -1  -3  -8   17.50    2.20
  -1  -3  -8   18.80    2.60
  -1   3  -8   14.40    2.10
  -1   3  -8   16.40    2.50
  -2  -3  -8    0.40    1.50
   2  -3   8   -1.20    1.30
  -2  -3  -8    0.20    1.00
   2   3   8    0.50    1.60
  -2   3  -8    1.20    1.20
  -2   3  -8    0.70    1.60
  -3  -3  -8   21.10    3.90
   3  -3   8   20.70    3.50
  -3  -3  -8   18.70    3.50
   3   3   8   15.30    3.30
  -3   3  -8   11.70    3.30
   4  -3   8   18.30    4.20
  -4  -3  -8   17.80    4.70
   4   3   8   18.20    4.20
  -4   3  -8   17.10    4.50
   4  -4  -8   -0.50    2.50
   4   4  -8    2.40    1.90
  -3  -4   8    3.60    2.00
   3  -4  -8    1.40    2.30
   3  -4  -8    3.60    1.90
   3   4  -8    1.50    2.00
   3   4  -8    2.70    1.80
   2  -4  -8    1.90    1.40
  -2  -4   8    2.20    1.30
  -2  -4   8    0.90    1.30
   2  -4  -8    1.10    1.10
   2   4  -8    1.40    1.20
   2   4  -8    1.10    1.30
  -1  -4   8    4.00    1.60
   1  -4  -8    7.70    2.10
  -1  -4   8    5.50    1.20
   1  -4  -8    5.50    1.50
  -1   4   8    4.50    1.80
   1   4  -8    2.20    1.20
   0  -4  -8   46.50    3.90
   0  -4   8   52.09    3.80
   0  -4  -8   49.30    2.60
   0   4   8   45.00    2.50
   0   4  -8   55.99    4.10
   0   4   8   50.49    4.20
   0   4  -8   53.69    3.40
  -1  -4  -8    2.30    1.30
  -1  -4  -8    3.90    1.40
   1  -4   8    4.50    1.60
   1   4   8    2.60    1.80
  -1   4  -8    4.50    1.40
  -1   4  -8    6.20    1.50
   2  -4   8    8.00    2.30
  -2  -4  -8    0.10    1.30
  -2  -4  -8   -1.40    1.40
  -2   4  -8    4.50    1.90
   2   4   8    2.30    1.40
  -2   4  -8    1.20    1.40
  -3  -4  -8    8.80    3.10
   3  -4   8    3.80    1.90
  -3  -4  -8    6.80    2.20
   3   4   8    7.30    2.30
  -3   4  -8    8.20    3.00
   3   4   8    4.80    2.50
  -4  -4  -8   14.30    4.80
   4  -4   8    8.80    3.60
   4   4   8   14.90    3.30
  -4   4  -8    4.30    3.10
   4  -5  -8   -0.70    2.70
   4   5  -8   -1.20    2.30
   3  -5  -8   -2.40    2.20
   3  -5  -8    1.40    1.60
  -3  -5   8    1.10    1.80
   3   5  -8    0.70    1.60
   3   5  -8    1.60    2.10
   2  -5  -8    3.20    1.60
  -2  -5   8    6.20    1.80
  -2  -5   8    1.70    1.40
   2  -5  -8    1.20    1.40
   2   5  -8    0.50    1.20
   2   5  -8    1.90    1.80
  -1  -5   8   -0.80    0.80
   1  -5  -8   -1.90    1.30
   1  -5  -8   -0.40    0.70
  -1  -5   8   -0.20    0.60
   1   5  -8    2.40    1.50
  -1   5   8    1.10    0.40
  -1   5   8    0.30    1.40
   0  -5  -8    5.60    1.00
   0  -5   8    7.10    1.60
   0  -5  -8    7.80    2.00
   0   5   8    4.90    1.10
   0   5  -8    8.20    1.50
   0   5   8    2.90    1.30
   0   5  -8    7.50    1.90
  -1  -5  -8    5.00    1.50
   1  -5   8    5.20    1.70
  -1  -5  -8    4.10    1.30
  -1   5  -8    6.40    1.60
  -1   5  -8    5.50    1.60
   1   5   8    6.30    2.00
  -2  -5  -8   67.99    5.60
  -2  -5  -8   68.79    5.40
   2  -5   8   71.09    5.30
   2   5   8   56.29    5.60
  -2   5  -8   61.19    4.50
  -2   5  -8   54.49    5.10
  -3  -5  -8    8.10    2.60
   3  -5   8    6.10    2.60
  -3  -5  -8    9.20    3.20
   3   5   8    7.40    2.90
  -3   5  -8    0.60    2.30
   3   5   8    8.00    2.50
   4  -5   8   20.20    4.50
  -4  -5  -8   21.00    5.30
   4   5   8   21.80    4.40
   4  -6  -8   -3.90    2.50
   4   6  -8    0.00    2.40
   3  -6  -8   28.30    5.00
  -3  -6   8   32.70    4.30
   3   6  -8   32.60    4.60
   2  -6  -8   -0.60    1.20
  -2  -6   8   -0.70    1.10
   2  -6  -8   -0.60    1.70
  -2  -6   8    1.50    1.60
   2   6  -8    1.70    1.20
   2   6  -8   -0.50    1.70
  -1  -6   8   59.29    3.90
   1  -6  -8   48.50    4.20
   1  -6  -8   53.19    5.20
  -1  -6   8   52.49    3.70
  -1   6   8   47.30    2.90
  -1   6   8   62.29    5.10
   1   6  -8   53.09    4.50
   0  -6  -8   49.70    3.90
   0  -6  -8   42.90    2.90
   0  -6   8   47.50    3.50
   0   6  -8   36.40    3.90
   0   6  -8   43.50    3.50
   0   6   8   41.40    4.30
  -1  -6  -8   27.30    3.50
  -1  -6  -8   42.30    3.80
   1  -6   8   25.50    3.10
  -1   6  -8   35.20    3.70
  -1   6  -8   38.60    3.70
   1   6   8   27.40    3.50
  -2  -6  -8   56.29    5.10
  -2  -6  -8   57.79    5.20
   2  -6   8   62.69    5.10
   2   6   8   62.99    5.90
  -2   6  -8   59.19    5.30
  -2   6  -8   65.19    4.70
  -3  -6  -8    4.50    2.90
  -3  -6  -8    2.90    2.00
   3  -6   8    2.60    2.60
  -3   6  -8   -1.00    2.40
   3   6   8   -0.80    1.60
   3   6   8   -0.90    2.20
   4  -6   8    1.90    3.00
  -4   6  -8   -0.20    3.60
   4   6   8   -0.30    2.80
   4   6   8    5.30    3.20
   4  -7  -8    1.20    2.90
   4   7  -8    1.60    2.80
   3  -7  -8  127.09    8.90
  -3  -7   8  113.99    8.10
   3   7  -8  108.09    8.30
  -2  -7   8    7.40    2.10
   2  -7  -8    4.60    2.40
   2  -7  -8    3.90    1.70
  -2  -7   8    2.50    1.60
   2   7  -8    3.90    1.40
   2   7  -8    2.60    1.60
  -1  -7   8    7.40    1.70
   1  -7  -8    5.60    1.90
  -1  -7   8    4.50    1.40
   1  -7  -8    6.60    1.90
  -1   7   8    3.90    1.70
  -1   7   8    4.70    1.10
   1   7  -8    4.00    1.80
   0  -7  -8    4.50    1.50
   0  -7   8    4.10    1.30
   0  -7  -8    3.80    1.20
   0   7  -8    5.70    1.70
   0   7   8    7.80    2.10
   0   7  -8    5.40    1.50
  -1  -7  -8   71.99    5.60
   1  -7   8   76.89    5.00
  -1  -7  -8   81.09    5.40
   1   7   8   82.39    5.90
  -1   7  -8   76.49    5.60
  -1   7  -8   76.09    5.50
  -2  -7  -8    8.90    2.50
  -2  -7  -8    2.80    2.10
   2  -7   8   14.80    2.80
   2   7   8    7.70    2.60
  -2   7  -8   10.30    2.80
  -2   7  -8    8.30    2.10
  -3  -7  -8    2.20    2.80
   3  -7   8    0.00    2.20
  -3  -7  -8    1.70    1.90
   3   7   8   -1.90    2.30
  -3   7  -8    3.80    2.20
   3   7   8   -1.80    2.30
   4  -8  -8   -0.70    2.90
   4   8  -8    1.10    2.70
   3  -8  -8   20.20    4.60
  -3  -8   8   20.10    3.60
   3   8  -8   20.30    4.10
   2  -8  -8   21.50    3.80
  -2  -8   8   24.60    3.60
   2  -8  -8   18.60    2.90
  -2   8   8   23.90    3.90
   2   8  -8   24.20    3.60
   1  -8  -8   24.70    3.10
   1  -8  -8   23.10    3.60
  -1  -8   8   28.70    3.30
  -1  -8   8   24.30    2.50
   1   8  -8   24.70    3.30
  -1   8   8   20.50    3.20
  -1   8   8   25.80    2.50
   0  -8   8    3.10    1.50
   0  -8  -8    3.20    1.10
   0  -8   8    2.20    1.10
   0  -8  -8    1.30    1.50
   0   8   8    6.10    1.90
   0   8  -8    1.80    1.60
   0   8  -8    2.60    1.50
   1  -8   8    1.80    1.30
  -1  -8  -8    2.00    1.40
  -1  -8  -8    3.30    2.00
  -1   8  -8    3.90    1.80
   1   8   8    3.00    2.00
  -1   8  -8    2.70    1.90
   2  -8   8   21.40    3.20
  -2  -8  -8    9.60    2.70
  -2  -8  -8   14.70    3.10
  -2   8  -8   15.70    2.60
   2   8   8   16.40    3.10
  -2   8  -8   22.50    3.80
   3  -8   8    4.70    2.10
  -3  -8  -8    0.60    2.90
  -3  -8  -8    2.30    2.70
  -3   8  -8    0.10    2.70
   3   8   8   -0.50    2.30
   3   8   8    0.40    2.40
   3  -9  -8   28.10    4.90
  -3  -9   8   39.80    5.00
   3   9  -8   29.60    4.70
   2  -9  -8    1.40    2.00
  -2  -9   8   -0.20    1.50
   2  -9  -8    0.20    1.30
   2   9  -8   -0.10    1.20
  -2   9   8   -0.50    2.20
  -1  -9   8   30.90    3.80
   1  -9  -8   29.70    4.30
   1  -9  -8   30.70    3.70
   1   9  -8   28.70    3.90
  -1   9   8   29.80    4.10
  -1   9   8   32.50    3.30
   0  -9   8    4.80    1.70
   0  -9  -8    5.10    1.60
   0  -9   8    6.60    1.40
   0  -9  -8    9.00    2.30
   0   9  -8    8.60    2.10
   0   9   8    2.80    1.60
   0   9  -8    2.60    1.80
  -1  -9  -8   99.49    7.20
  -1  -9  -8   84.79    6.30
   1   9   8   93.89    6.50
  -1   9  -8   99.79    7.00
  -1   9  -8   97.19    6.50
   2  -9   8    1.70    1.30
  -2  -9  -8    1.30    1.60
  -2  -9  -8    5.20    2.50
   2   9   8    0.40    1.50
   2   9   8   -1.10    2.10
  -2   9  -8    1.50    1.60
  -2   9  -8    1.10    2.30
  -3  -9  -8    3.60    3.30
   3  -9   8    2.40    2.50
  -3  -9  -8    4.50    3.10
   3   9   8   -0.20    2.30
   3   9   8    2.20    2.70
  -3   9  -8    3.10    3.20
   3 -10  -8   13.40    4.00
  -3 -10   8   16.20    3.70
   3  10  -8    8.40    2.60
  -2 -10   8   13.90    3.00
   2 -10  -8    7.80    2.20
   2 -10  -8   12.60    3.30
  -2  10   8    9.70    3.10
   2  10  -8    6.90    2.50
  -1 -10   8   13.90    2.70
   1 -10  -8    8.60    2.60
   1 -10  -8    3.90    1.50
   1  10  -8    7.00    2.50
  -1  10   8    8.60    2.80
   0 -10  -8    6.30    1.60
   0 -10  -8    7.80    2.50
   0 -10   8    8.20    2.20
   0 -10   8   10.90    1.60
   0  10   8   10.00    2.40
   0  10  -8   11.20    2.60
   0  10  -8    4.10    2.10
   1 -10   8   98.19    5.90
  -1 -10  -8   87.59    6.70
  -1 -10  -8   82.69    6.40
  -1  10  -8   93.89    6.50
  -1  10  -8   92.39    7.00
   1  10   8   86.39    6.60
   2 -10   8    5.20    2.20
  -2 -10  -8    6.40    2.60
  -2 -10  -8    6.10    3.00
  -2  10  -8    3.40    2.70
   2  10   8    4.60    2.50
   2  10   8    5.80    2.60
  -3 -10  -8    7.20    3.70
   3 -10   8   15.50    3.80
  -3 -10  -8   14.00    4.40
   3  10   8   12.90    3.90
  -3  10  -8   19.30    4.40
   3  10   8   18.10    3.50
  -3 -11   8    2.80    2.50
   3 -11  -8    2.30    2.90
   3  11  -8   -0.10    2.60
  -2 -11   8    0.30    2.00
   2 -11  -8   -0.60    2.10
   2 -11  -8    1.10    1.70
   2  11  -8   -0.40    1.90
  -2  11   8   -0.60    2.20
   1 -11  -8  117.89    8.40
   1 -11  -8  108.79    7.50
  -1 -11   8  108.69    7.60
   1  11  -8  113.69    8.10
   1  11  -8  120.39    8.30
  -1  11   8  118.39    8.50
   0 -11   8   91.19    6.60
   0 -11  -8   93.09    7.00
   0  11  -8   98.09    7.00
   0  11   8   98.69    7.10
   0  11  -8   95.99    7.20
   1 -11   8    5.20    2.00
  -1 -11  -8    5.20    2.10
  -1 -11  -8    1.90    1.70
  -1  11  -8    5.00    2.10
  -1  11  -8   -0.10    2.20
   1  11   8    2.10    2.20
  -2 -11  -8   14.10    3.60
  -2 -11  -8    8.80    3.10
   2 -11   8   13.10    2.90
   2  11   8    4.50    2.40
   2  11   8    7.70    2.60
  -2  11  -8    9.50    3.40
  -3 -11  -8   17.70    4.70
  -3 -11  -8    3.60    3.30
   3 -11   8   10.90    3.40
   3  11   8    9.90    3.80
  -3  11  -8    7.40    4.10
   3  11   8    8.60    2.70
   3 -12  -8   -1.30    2.70
  -3 -12   8    0.90    2.70
   3  12  -8    1.40    2.00
   2 -12  -8   25.60    4.40
  -2 -12   8   23.40    4.00
  -2  12   8   13.30    3.00
   2  12  -8   14.70    3.10
  -1 -12   8    3.20    2.10
   1 -12  -8    0.30    2.10
   1 -12  -8   -0.50    2.00
   1  12  -8   -0.40    1.50
   1  12  -8    0.50    2.30
  -1  12   8    0.70    2.30
   0 -12  -8   39.20    4.40
   0 -12   8   37.80    4.60
   0 -12  -8   36.60    4.80
   0  12  -8   35.00    4.90
   0  12   8   41.00    4.90
   0  12   8   50.59    5.00
   0  12  -8   38.80    4.80
  -1 -12  -8    2.50    2.00
  -1 -12  -8    1.00    2.10
  -1  12  -8    0.30    1.70
  -1  12  -8   -1.30    2.10
   1  12   8   -2.30    2.00
   1  12   8   -0.60    2.00
  -2 -12  -8   52.09    6.20
   2 -12   8   42.30    4.70
  -2 -12  -8   55.89    6.30
   2  12   8   52.29    5.70
   2  12   8   44.40    5.70
  -2  12  -8   49.60    6.50
  -3 -12  -8    7.80    3.80
   3 -12   8    1.30    2.80
  -3 -12  -8   10.20    4.30
  -3  12  -8    0.90    3.60
   3  12   8    7.60    2.60
   3  12   8    6.20    3.10
  -3 -13   8    3.90    3.10
   3 -13  -8    4.20    3.20
   3  13  -8    2.60    3.00
   2 -13  -8    0.30    2.40
  -2 -13   8    0.00    2.20
  -2  13   8    0.30    2.70
   2  13  -8    1.90    2.40
  -1 -13   8   -0.40    1.90
   1 -13  -8    0.70    1.90
   1 -13  -8   -2.30    2.00
   1  13  -8   -1.60    2.40
   1  13  -8   -0.10    2.10
  -1  13   8    0.70    2.30
   0 -13   8    3.50    2.20
   0 -13  -8    8.40    2.60
   0 -13  -8    3.70    1.80
   0  13   8    2.20    2.30
   0  13  -8    1.10    2.70
   0  13   8    2.20    1.90
   0  13  -8    5.50    2.60
  -1 -13  -8   58.69    6.30
  -1 -13  -8   59.99    6.30
  -1  13  -8   58.09    6.80
   1  13   8   54.39    6.10
   1  13   8   55.69    5.60
  -1  13  -8   63.99    5.50
  -2 -13  -8    2.20    2.70
   2 -13   8   -2.50    1.80
  -2 -13  -8    2.00    3.00
  -2  13  -8    4.30    3.40
   2  13   8    2.60    3.00
   2  13   8    3.30    2.60
   2 -14  -8    5.20    3.20
  -2 -14   8    0.40    2.40
  -2  14   8    7.20    3.10
   2  14  -8    4.40    3.00
   1 -14  -8   17.80    3.60
   1 -14  -8    9.70    2.90
  -1 -14   8   10.70    3.20
  -1  14   8   12.80    3.60
   1  14  -8   13.50    3.80
   1  14  -8   10.20    2.80
  -1  14   8   13.20    3.20
   0 -14   8   15.60    3.40
   0 -14  -8    9.50    2.70
   0 -14  -8    6.80    2.90
   0  14   8    9.40    2.90
   0  14   8   17.90    3.30
   0  14   8   12.00    3.10
   0  14  -8   11.20    3.20
   0  14  -8   16.10    4.20
  -1 -14  -8   -0.60    2.40
  -1 -14  -8   -1.50    1.90
  -1  14  -8    0.50    1.50
  -1  14  -8    1.80    2.90
   1  14   8   -2.30    2.20
   1  14   8   -0.20    2.20
  -2 -14  -8   16.60    4.20
  -2 -14  -8    7.50    3.60
   2  14   8   15.90    4.30
   2  14   8   11.20    3.40
  -2  14  -8   16.30    4.30
   2 -15  -8    8.40    3.50
  -2 -15   8   10.00    3.50
  -2  15   8    7.60    3.20
   2  15  -8    5.50    2.60
   1 -15  -8   23.20    4.10
   1 -15  -8   22.10    4.50
  -1 -15   8   27.70    4.60
  -1  15   8   28.50    4.30
   1  15  -8   21.10    4.20
   1  15  -8   24.10    4.80
  -1  15   8   18.80    4.10
   0 -15   8   94.39    7.90
   0 -15  -8  106.89    8.30
   0  15  -8  105.69    9.10
   0  15   8   99.79    8.10
   0  15  -8   92.99    8.00
  -1 -15  -8    0.80    2.40
  -1 -15  -8    1.30    2.10
  -1  15  -8    3.60    3.30
   1  15   8    0.00    2.30
   1  15   8    2.50    2.10
  -1  15  -8    2.60    2.30
  -2 -15  -8    1.40    3.00
  -2 -15  -8    1.10    3.20
  -2  15  -8    1.90    3.80
   2  15   8    4.20    3.30
   2  15   8    2.50    2.70
  -2 -16   8    4.70    3.00
   2 -16  -8    3.10    3.40
   2  16  -8    0.30    1.60
  -2  16   8   -1.50    2.70
   1 -16  -8   -2.90    1.90
   1 -16  -8    0.20    2.60
  -1 -16   8    1.90    2.50
  -1  16   8    2.90    2.20
   1  16  -8   -3.90    2.80
  -1  16   8    2.10    2.70
   1  16  -8    0.50    2.80
   0 -16  -8   47.00    6.20
   0 -16   8   41.50    5.80
   0  16  -8   53.39    6.10
   0  16  -8   27.00    5.50
   0  16   8   42.30    5.30
   0  16   8   33.90    5.30
  -1 -16  -8   41.40    6.10
  -1 -16  -8   29.50    5.30
   1  16   8   46.00    6.30
   1  16   8   34.30    4.90
  -1  16  -8   45.00    6.80
   1 -17  -8    3.10    3.00
   1 -17  -8   -0.30    2.50
  -1 -17   8    0.10    2.60
   1  17  -8    0.40    2.90
  -1  17   8    7.50    2.80
   1  17  -8    3.50    3.80
  -1  17   8   -0.60    2.20
   0 -17   8   16.20    4.00
   0 -17  -8   15.40    3.70
   0  17  -8   17.10    5.00
   0  17   8   15.80    3.80
   0  17  -8   17.70    4.00
   0  17   8   22.40    4.00
  -1 -17  -8    4.70    3.10
  -1  17  -8   -3.80    3.70
   1  17   8    0.40    2.90
   0 -18  -8    8.60    3.60
   0 -18   8    5.60    3.20
   0  18  -8    2.00    2.30
   0  18  -8    8.20    4.70
   0  18   8    2.70    3.00
   4   0  -9   -0.60    2.50
   3   0  -9    3.80    2.10
   3   0  -9    0.90    1.40
   2   0  -9   10.70    2.30
  -2   0   9   -1.30    1.50
   2   0  -9    0.90    1.70
   1   0  -9   -0.40    1.10
   1   0  -9    2.10    1.70
  -1   0   9    3.10    1.90
   0   0   9    0.50    1.30
   0   0  -9   -1.80    0.70
   1   0   9   -0.70    1.30
  -1   0  -9   -1.20    0.90
  -1   0  -9   -0.20    1.20
   2   0   9   -0.30    1.20
  -2   0  -9   -0.40    1.40
  -2   0  -9   -1.00    1.50
   3   0   9    0.20    1.50
  -3   0  -9   -1.00    1.10
  -3   0  -9   -2.70    2.00
  -4   0  -9   -1.80    3.00
   4   0   9    3.20    2.80
   4  -1  -9   16.80    4.20
   4   1  -9   14.70    3.90
   3  -1  -9   30.40    4.10
   3  -1  -9   38.40    5.10
   3   1  -9   22.40    3.70
   3   1  -9   23.00    3.90
   2  -1  -9   60.59    5.70
   2  -1  -9   34.50    4.20
  -2  -1   9   49.80    4.90
  -2   1   9   53.99    5.40
   2   1  -9   56.89    4.70
   2   1  -9   47.00    4.70
  -1  -1   9  448.16   20.80
   1  -1  -9  463.65   21.30
   1  -1  -9  445.96   21.00
   1   1  -9  446.06   21.00
  -1   1   9  425.46   21.00
   1   1  -9  487.95   21.20
   0  -1  -9    1.10    1.00
   0  -1   9   -0.90    1.20
   0   1  -9    0.90    0.50
   0   1  -9    0.10    0.90
   0   1   9   -0.50    1.30
  -1  -1  -9    6.00    1.50
   1  -1   9    5.70    2.00
  -1  -1  -9    5.30    1.90
  -1   1  -9    7.70    1.60
   1   1   9    8.00    2.10
  -1   1  -9    4.20    1.80
   2  -1   9   -2.00    0.90
  -2  -1  -9   -0.90    1.30
  -2  -1  -9   -0.10    1.00
  -2   1  -9    2.30    1.60
   2   1   9    2.00    1.40
  -2   1  -9    1.50    1.60
   3  -1   9    3.40    1.90
  -3  -1  -9    2.00    2.00
  -3  -1  -9    2.70    2.40
   3   1   9    1.40    2.30
  -3   1  -9    2.10    1.90
  -3   1  -9    5.40    2.70
   4  -1   9    5.30    3.30
   4   1   9    5.50    3.20
   4  -2  -9   -0.20    2.80
   4   2  -9   -0.80    2.40
   3  -2  -9   54.39    6.30
   3  -2  -9   64.99    5.40
   3   2  -9   53.59    5.60
   3   2  -9   51.19    5.50
   2  -2  -9    4.50    2.30
   2  -2  -9    8.30    2.30
  -2  -2   9    9.20    2.40
   2   2  -9    6.70    1.90
   2   2  -9    7.50    2.30
  -2   2   9    9.40    2.70
   1  -2  -9    8.90    2.30
  -1  -2   9    3.60    1.80
   1  -2  -9    3.40    1.90
  -1   2   9    4.90    1.90
   1   2  -9    4.80    1.80
   0  -2  -9   27.20    3.30
   0  -2   9   33.90    3.60
   0   2  -9   28.20    3.30
   0   2   9   23.90    3.30
   0   2  -9   27.60    2.00
  -1  -2  -9   74.79    4.60
   1  -2   9   74.39    5.30
  -1  -2  -9   73.59    5.50
  -1   2  -9   71.79    5.50
   1   2   9   74.19    5.60
  -2  -2  -9    1.70    1.80
  -2  -2  -9    3.40    1.90
   2  -2   9    1.20    1.80
  -2   2  -9    0.20    1.50
  -2   2  -9    3.30    1.70
   2   2   9    2.50    1.40
  -3  -2  -9   17.40    3.80
  -3  -2  -9   18.50    3.60
   3  -2   9   21.90    3.50
   3   2   9   16.70    3.60
  -3   2  -9   19.20    3.90
  -3   2  -9   11.50    2.70
   4  -3  -9   -0.10    2.70
   4   3  -9   -1.60    2.30
   4   3  -9    2.00    2.80
   3  -3  -9    7.10    2.40
  -3  -3   9    5.80    2.50
   3  -3  -9    2.20    2.60
   3   3  -9    4.60    2.30
   3   3  -9   -1.40    1.10
  -2  -3   9   23.70    3.50
   2  -3  -9   24.90    3.90
   2  -3  -9   22.60    3.10
  -2   3   9   15.90    3.10
   2   3  -9   20.10    3.20
   2   3  -9   21.30    3.30
  -1  -3   9    2.00    1.40
   1  -3  -9    0.10    1.40
   1  -3  -9    0.20    1.10
  -1  -3   9    2.10    0.80
   1   3  -9    2.20    1.10
  -1   3   9    1.70    1.70
   1   3  -9   -0.50    1.00
   0  -3  -9   61.99    4.80
   0  -3   9   56.29    4.40
   0   3   9   54.79    4.70
   0   3  -9   55.29    3.30
   0   3  -9   57.39    4.50
   1  -3   9  126.29    7.40
  -1  -3  -9  116.89    6.50
  -1  -3  -9  112.69    7.50
  -1   3  -9  116.59    6.50
   1   3   9  120.39    7.60
  -1   3  -9  119.89    7.40
   2  -3   9    4.70    2.20
  -2  -3  -9    2.40    1.80
  -2  -3  -9    0.70    1.70
  -2   3  -9    0.20    1.50
   2   3   9    2.60    2.10
  -2   3  -9    2.00    1.90
  -3  -3  -9   18.70    3.90
   3  -3   9   18.30    3.60
  -3  -3  -9   15.50    3.40
  -3   3  -9   19.60    4.00
   3   3   9   16.10    3.40
   4  -4  -9   -0.50    2.70
   4   4  -9    5.80    3.00
  -3  -4   9   27.80    4.00
   3  -4  -9   37.60    5.20
   3  -4  -9   40.10    4.30
   3   4  -9   35.10    4.70
   3   4  -9   31.60    4.30
  -2  -4   9  422.96   19.60
   2  -4  -9  429.96   19.80
   2  -4  -9  406.56   20.80
   2   4  -9  413.46   20.20
   2   4  -9  413.96   19.60
   1  -4  -9    6.50    2.10
  -1  -4   9    8.30    1.40
  -1  -4   9    6.30    1.80
   1  -4  -9   15.70    2.70
   1   4  -9    9.70    2.30
  -1   4   9    8.50    2.20
   1   4  -9    7.30    1.40
   0  -4  -9    1.00    1.10
   0  -4   9    3.50    1.50
   0   4   9    0.20    0.90
   0   4  -9    0.00    1.00
   0   4  -9    1.30    1.00
  -1  -4  -9   49.70    3.70
   1  -4   9   53.09    4.50
  -1  -4  -9   47.90    4.90
  -1   4  -9   53.19    4.00
   1   4   9   62.99    5.10
  -1   4  -9   52.39    4.30
  -2  -4  -9   -1.90    1.40
   2  -4   9    1.00    1.80
  -2  -4  -9   -0.90    1.40
   2   4   9    2.20    2.10
  -2   4  -9    1.60    1.60
  -2   4  -9   -1.70    1.40
  -3  -4  -9    4.80    2.70
  -3  -4  -9    3.80    2.70
   3  -4   9    2.50    2.00
  -3   4  -9    4.50    2.90
   3   4   9   -2.20    2.00
   4  -5  -9   -1.80    2.70
   4   5  -9    3.10    2.80
  -3  -5   9   13.40    2.90
   3  -5  -9    9.20    2.60
   3  -5  -9    6.10    3.10
   3   5  -9   10.90    3.20
   3   5  -9   15.60    3.00
  -2  -5   9  231.28   12.20
   2  -5  -9  270.87   14.20
   2  -5  -9  251.17   12.80
   2   5  -9  221.58   12.80
   2   5  -9  250.97   12.40
   1  -5  -9   22.70    3.60
   1  -5  -9   21.20    3.00
  -1  -5   9   24.20    2.90
  -1  -5   9   25.80    2.60
   1   5  -9   20.60    3.10
   1   5  -9   21.20    2.50
  -1   5   9   18.60    3.30
   0  -5  -9    0.30    1.10
   0  -5   9   -1.00    1.10
   0   5  -9    1.00    1.10
   0   5  -9    0.10    1.30
   0   5   9    1.50    1.50
  -1  -5  -9   42.20    3.50
   1  -5   9   40.70    4.10
  -1  -5  -9   39.20    4.40
  -1   5  -9   35.60    3.60
   1   5   9   37.80    4.20
  -1   5  -9   41.10    4.20
  -2  -5  -9    3.10    2.00
  -2  -5  -9    3.30    2.20
   2  -5   9    6.20    2.30
  -2   5  -9    0.00    1.40
   2   5   9    1.90    1.70
  -2   5  -9    1.10    1.70
  -3  -5  -9    1.80    2.80
   3  -5   9    6.20    2.30
  -3  -5  -9    6.80    2.80
   3   5   9    5.40    2.70
  -3   5  -9    4.80    3.00
   3   5   9    3.00    2.70
   3  -6  -9    1.50    2.50
   3   6  -9    2.80    1.80
  -2  -6   9   84.29    6.50
  -2  -6   9   76.59    5.40
   2  -6  -9   85.39    6.10
   2  -6  -9   88.39    7.30
   2   6  -9   77.39    6.60
  -2   6   9   82.69    7.20
  -1  -6   9   18.70    2.30
   1  -6  -9   13.10    2.50
   1  -6  -9   17.40    3.20
  -1  -6   9   17.30    2.40
  -1   6   9   10.30    2.90
   1   6  -9   13.20    2.70
   1   6  -9   14.70    2.40
   0  -6  -9    0.60    1.30
   0  -6   9    0.80    1.20
   0   6  -9    1.00    1.20
   0   6   9    0.80    1.20
   0   6  -9    1.90    1.40
   1  -6   9    0.50    1.50
  -1  -6  -9    0.70    1.10
  -1  -6  -9   -0.40    1.00
  -1   6  -9    3.20    1.60
   1   6   9    3.50    2.00
  -1   6  -9   -0.20    1.50
   2  -6   9    5.90    2.20
  -2  -6  -9    2.70    1.90
  -2  -6  -9    2.90    2.40
   2   6   9    4.80    2.40
  -2   6  -9    1.50    2.10
  -2   6  -9    1.30    1.70
   3  -6   9   -1.60    2.10
  -3  -6  -9   -0.20    2.60
  -3  -6  -9   -1.90    2.20
  -3   6  -9    4.60    3.00
   3   6   9   -2.90    2.40
   3   6   9   -1.30    2.20
   3  -7  -9   35.60    5.70
   3   7  -9   36.50    4.70
   2  -7  -9   26.10    4.30
   2  -7  -9   19.20    3.10
  -2  -7   9   25.30    3.50
   2   7  -9   19.00    3.50
  -2   7   9   17.00    3.60
   1  -7  -9    2.30    1.40
  -1  -7   9    1.10    1.40
   1  -7  -9    7.00    2.10
  -1  -7   9    4.20    1.50
   1   7  -9    5.10    1.60
  -1   7   9    4.70    2.20
   1   7  -9    4.60    1.90
   0  -7   9    8.80    1.80
   0  -7  -9    2.60    1.80
   0   7   9    6.80    2.20
   0   7  -9    5.70    2.10
   0   7  -9    3.60    1.60
  -1  -7  -9   14.90    2.90
   1  -7   9   16.60    2.60
  -1  -7  -9   17.70    2.60
  -1   7  -9   16.10    2.70
   1   7   9   16.30    2.90
  -1   7  -9   16.80    3.10
   2  -7   9   13.30    2.90
  -2  -7  -9   20.30    3.40
  -2  -7  -9   19.20    3.40
  -2   7  -9   21.40    3.50
  -2   7  -9   18.10    3.00
   2   7   9   17.00    3.30
  -3  -7  -9   24.20    4.30
  -3  -7  -9   22.10    4.60
   3  -7   9   20.50    4.00
   3   7   9   22.80    4.00
  -3   7  -9   20.40    4.30
   3   7   9   25.40    4.10
   3  -8  -9    5.60    3.30
   3   8  -9    4.30    2.30
   2  -8  -9    1.40    2.10
   2  -8  -9    5.30    2.00
  -2  -8   9    1.10    2.00
   2   8  -9   -1.20    1.80
  -2   8   9    3.00    2.40
  -1  -8   9    2.90    1.50
   1  -8  -9    0.70    1.50
  -1  -8   9   -0.10    1.40
   1  -8  -9    0.20    1.30
   1   8  -9    1.40    1.60
   1   8  -9    1.40    1.80
  -1   8   9   -0.40    1.80
   0  -8   9   38.50    3.30
   0  -8  -9   40.10    4.50
   0   8  -9   41.20    4.10
   0   8   9   42.10    4.70
   0   8  -9   30.30    3.70
  -1  -8  -9    5.50    1.90
  -1  -8  -9    7.70    2.60
   1  -8   9    4.70    1.80
  -1   8  -9    3.70    2.00
   1   8   9    4.20    2.20
  -1   8  -9    4.80    2.00
  -2  -8  -9   -2.30    1.90
   2  -8   9   -0.40    1.90
  -2  -8  -9   -0.80    1.80
  -2   8  -9    0.10    2.10
  -2   8  -9    1.70    1.80
   2   8   9   -0.20    2.20
  -3  -8  -9    1.20    2.00
  -3  -8  -9    4.10    3.40
   3  -8   9    2.40    2.40
   3   8   9    1.20    2.80
   3   8   9    0.10    1.80
  -3   8  -9    3.80    3.10
   3  -9  -9    2.90    2.30
   3   9  -9    1.30    1.90
   2  -9  -9   -2.00    1.60
  -2  -9   9    0.60    2.00
   2  -9  -9    0.00    1.50
   2   9  -9   -2.40    1.80
  -2   9   9   -0.60    1.60
   1  -9  -9   14.10    3.10
   1  -9  -9   14.40    2.70
  -1  -9   9   14.00    2.60
   1   9  -9   13.40    3.00
  -1   9   9   12.20    3.00
   1   9  -9    6.10    2.50
   0  -9  -9   25.20    3.70
   0  -9   9   23.90    2.70
   0   9  -9   26.50    3.80
   0   9   9   26.40    3.90
   0   9  -9   26.80    3.70
  -1  -9  -9    1.50    1.90
  -1  -9  -9    0.40    1.70
   1  -9   9    0.20    1.40
   1   9   9   -0.10    1.80
  -1   9  -9   -1.60    1.80
  -1   9  -9    1.10    1.80
  -2  -9  -9   44.70    5.40
  -2  -9  -9   41.00    5.20
  -2   9  -9   45.40    5.50
  -2   9  -9   43.70    4.60
   2   9   9   48.00    5.40
   3  -9   9    4.70    2.90
  -3  -9  -9    0.10    1.90
  -3  -9  -9    0.50    3.10
  -3   9  -9    2.80    3.20
   3   9   9    4.90    3.00
   3   9   9   -0.70    2.00
   3 -10  -9   -0.10    2.80
   3  10  -9    2.60    2.40
   2 -10  -9    1.40    2.50
  -2 -10   9    0.40    2.10
   2 -10  -9    3.80    1.90
   2  10  -9    4.50    2.20
  -2  10   9    6.30    3.10
   1 -10  -9    0.60    1.90
  -1 -10   9   -1.70    1.60
   1 -10  -9   -1.20    1.00
  -1  10   9    2.20    2.20
   1  10  -9   -2.70    2.20
   1  10  -9   -1.30    1.10
   0 -10  -9    4.50    2.20
   0 -10   9    7.00    2.00
   0  10  -9    2.90    2.20
   0  10  -9    9.00    2.50
   0  10   9    6.00    2.50
   1 -10   9   15.20    2.60
  -1 -10  -9   22.10    3.60
  -1 -10  -9   15.20    3.20
  -1  10  -9   18.10    3.60
  -1  10  -9   20.00    3.10
   1  10   9   14.90    3.20
   2 -10   9    1.30    2.00
  -2 -10  -9   -1.50    2.20
  -2 -10  -9    1.20    2.20
   2  10   9    2.00    2.30
  -2  10  -9    3.20    2.90
   2  10   9    3.70    2.60
  -3 -10  -9   19.70    4.20
   3 -10   9   21.30    4.20
  -3 -10  -9   27.80    5.40
   3  10   9   15.30    3.90
  -3  10  -9   25.50    5.20
   3  10   9   15.50    3.80
   3 -11  -9    0.90    2.80
   3  11  -9   -1.80    2.20
   2 -11  -9   14.60    3.90
   2 -11  -9   19.10    3.00
  -2 -11   9   17.00    3.30
  -2  11   9   16.10    4.20
   2  11  -9   13.40    3.00
   1 -11  -9    0.10    2.00
   1 -11  -9   -1.00    1.10
  -1 -11   9    0.30    1.70
   1  11  -9    2.10    2.20
   1  11  -9    0.20    1.20
  -1  11   9    1.10    2.30
   0 -11  -9   21.40    3.80
   0 -11   9   16.70    3.10
   0  11  -9   26.30    3.90
   0  11  -9   20.60    3.70
   0  11   9   25.70    4.10
   1 -11   9    0.40    1.40
  -1 -11  -9   -1.90    1.80
   1  11   9    0.90    2.00
  -1  11  -9   -0.30    1.30
  -1  11  -9    3.50    2.40
   2 -11   9   18.30    3.40
  -2 -11  -9   15.70    3.90
  -2 -11  -9   15.70    3.70
  -2  11  -9   16.30    3.60
   2  11   9   20.40    3.50
   2  11   9   18.60    4.10
  -3 -11  -9    3.90    2.50
   3 -11   9    7.10    3.30
  -3 -11  -9    2.60    3.70
   3  11   9    0.80    1.90
   3  11   9    4.70    3.20
  -3  11  -9    4.90    4.20
   3 -12  -9    2.80    3.00
   3  12  -9   -2.60    1.60
  -2 -12   9    1.30    2.30
   2 -12  -9    0.40    1.80
   2  12  -9    1.80    2.20
  -2  12   9   -0.90    2.40
   1 -12  -9   23.00    3.90
  -1 -12   9   27.80    4.10
   1 -12  -9   28.70    4.80
   1  12  -9   18.80    4.00
   1  12  -9   24.00    4.30
  -1  12   9   21.10    4.00
   0 -12  -9   53.99    6.00
   0 -12   9   45.80    5.30
   0  12  -9   61.59    5.30
   0  12   9   66.19    6.50
   0  12  -9   66.89    6.50
  -1 -12  -9    2.70    2.40
  -1  12  -9   -1.50    2.50
   1  12   9   -1.00    2.00
  -1  12  -9    5.20    1.90
   2 -12   9   15.80    3.20
  -2 -12  -9   17.10    3.80
  -2 -12  -9   19.40    4.10
   2  12   9   17.50    3.80
   2  12   9   19.20    3.40
  -2  12  -9   25.20    5.00
  -2 -13   9    1.30    2.30
   2 -13  -9    1.50    2.80
  -2  13   9    3.00    3.00
   2  13  -9    2.60    2.00
  -1 -13   9    1.00    2.30
   1 -13  -9    5.50    2.80
   1 -13  -9    3.90    2.40
   1  13  -9    6.80    3.20
   1  13  -9   11.10    2.90
  -1  13   9    3.60    2.80
   0 -13   9   40.40    5.00
   0 -13  -9   36.60    4.90
   0  13   9   37.00    5.00
   0  13  -9   29.80    4.50
   0  13  -9   37.80    5.30
  -1 -13  -9   23.10    4.60
  -1  13  -9   21.20    3.60
   1  13   9   27.80    4.90
   1  13   9   25.50    4.20
  -1  13  -9   28.30    4.90
  -2 -13  -9   10.00    3.30
  -2 -13  -9   14.40    5.10
   2  13   9    9.80    3.50
   2  13   9   11.00    3.30
  -2  13  -9   17.70    4.70
   2 -14  -9    4.60    2.80
  -2 -14   9    0.40    2.40
   2  14  -9   -0.20    2.70
  -2  14   9    1.60    3.00
  -1 -14   9   19.50    3.90
   1 -14  -9   19.80    4.30
   1 -14  -9   17.10    3.60
   1  14  -9    8.50    3.70
   1  14  -9   13.50    3.70
  -1  14   9    3.90    3.10
   0 -14   9    9.50    3.20
   0 -14  -9    9.10    2.80
   0  14   9   10.40    2.80
   0  14  -9   16.80    3.70
   0  14   9    4.40    2.20
   0  14  -9    6.20    4.20
  -1 -14  -9   28.50    5.00
  -1  14  -9   23.50    3.90
   1  14   9   26.30    4.40
  -1  14  -9   17.10    4.40
   1  14   9   21.20    4.40
  -2 -14  -9   26.30    5.40
  -2  14  -9   23.10    5.40
   2  14   9   20.20    4.80
   2  14   9   23.80    4.50
  -2 -15   9   -2.20    2.50
   2 -15  -9   -3.30    2.70
  -2  15   9    1.60    2.70
   2  15  -9   -2.40    2.60
   1 -15  -9   -3.20    2.30
   1 -15  -9    0.90    2.40
  -1 -15   9    2.20    2.50
   1  15  -9    1.20    3.30
   1  15  -9    1.00    1.80
  -1  15   9    2.60    2.80
  -1  15   9    2.90    2.40
   0 -15   9   -0.30    2.20
   0 -15  -9   -1.30    2.50
   0  15   9   -0.80    2.30
   0  15  -9    2.10    2.40
   0  15  -9   -3.80    2.80
   0  15   9    0.10    2.40
  -1 -15  -9    2.50    2.80
   1  15   9    3.10    2.90
  -1  15  -9   -0.10    3.30
   1  15   9    4.60    2.90
  -1  15  -9   -0.70    2.40
  -1 -16   9    5.80    3.30
   1 -16  -9   -1.20    2.40
   1 -16  -9    3.70    3.20
  -1  16   9   -0.20    2.30
   1  16  -9    7.60    3.30
  -1  16   9    5.50    3.10
   1  16  -9    4.30    3.70
   0 -16   9    0.70    2.60
   0 -16  -9   -0.30    2.90
   0  16   9    0.10    2.40
   0  16  -9    1.40    1.90
   0  16  -9    0.70    3.30
   0  16   9    2.30    2.70
  -1 -16  -9   22.20    4.40
   1  16   9   22.30    4.60
   1  16   9   26.90    4.70
  -1  16  -9   21.60    4.80
   0 -17  -9   21.00    4.70
   0 -17   9   20.10    4.40
   0  17   9   16.80    4.20
   0  17  -9    8.10    4.60
   0  17   9   18.20    4.30
   0  17  -9   15.40    3.90
  -3   0  10    0.10    2.30
   3   0 -10    1.50    2.20
   3   0 -10    2.30    2.40
  -2   0  10   57.19    5.80
   2   0 -10   67.49    5.70
   2   0 -10   65.79    5.70
  -1   0  10   35.40    4.30
   1   0 -10   32.40    4.20
   0   0  10  219.88   11.80
   0   0 -10  224.08   11.90
   1   0  10   31.60    4.10
  -1   0 -10   33.60    3.60
  -1   0 -10   38.10    4.20
   2   0  10    1.70    2.00
  -2   0 -10   -0.10    1.20
  -2   0 -10    0.00    1.90
  -3   0 -10    9.30    3.40
  -3   0 -10    6.60    2.70
   3   0  10   16.20    3.70
   3  -1 -10    3.80    2.50
  -3  -1  10    1.60    2.40
   3  -1 -10    6.20    2.60
   3   1 -10    5.60    2.60
   3   1 -10    2.10    2.40
  -3   1  10    2.70    2.40
   2  -1 -10   34.70    4.60
   2  -1 -10   37.80    4.50
  -2  -1  10   34.20    4.40
   2   1 -10   34.10    4.40
   2   1 -10   31.70    4.20
  -2   1  10   27.60    4.20
  -1  -1  10  310.37   15.60
   1  -1 -10  335.17   16.30
   1  -1 -10  308.47   15.90
  -1   1  10  313.17   15.90
   1   1 -10  313.57   16.00
   0  -1 -10  233.58   12.40
   0  -1  10  249.68   12.40
   0   1 -10  221.38   12.30
   0   1  10  232.88   12.40
  -1  -1 -10    0.50    1.60
   1  -1  10    2.50    1.80
   1   1  10    4.30    2.00
  -1   1 -10    4.00    1.60
  -1   1 -10    1.40    1.30
  -2  -1 -10    7.30    2.50
  -2  -1 -10    6.10    2.40
   2  -1  10   12.80    3.10
  -2   1 -10    7.30    2.20
   2   1  10    5.60    2.50
  -2   1 -10    9.60    2.50
   3  -1  10   -0.30    2.30
  -3  -1 -10    4.50    2.60
  -3  -1 -10    0.70    2.40
  -3   1 -10   -0.10    2.40
   3   1  10   -0.80    2.30
  -3   1 -10    1.10    1.40
  -3  -2  10   17.50    3.70
   3  -2 -10   23.70    4.00
   3  -2 -10   28.50    4.50
   3   2 -10   26.00    4.10
  -3   2  10   22.50    4.00
   3   2 -10   23.30    3.90
   2  -2 -10    2.30    2.10
   2  -2 -10    1.40    1.80
  -2  -2  10    3.80    2.10
   2   2 -10    2.90    1.70
  -2   2  10    3.50    2.30
   2   2 -10    0.60    1.60
   1  -2 -10  528.95   23.80
  -1  -2  10  488.85   22.90
   1  -2 -10  471.75   23.20
   1   2 -10  497.65   23.40
  -1   2  10  505.05   23.50
   0  -2 -10  120.89    7.90
   0  -2  10  135.89    8.00
   0   2 -10  121.09    7.90
   0   2  10  142.79    8.30
  -1  -2 -10    0.20    1.60
   1  -2  10   -1.40    1.60
  -1   2 -10    2.80    1.30
   1   2  10   -1.90    1.50
  -1   2 -10    2.50    1.70
   2  -2  10    2.20    2.10
  -2  -2 -10    1.90    2.10
  -2  -2 -10    3.60    1.70
  -2   2 -10    3.10    1.90
  -2   2 -10    2.70    1.60
   2   2  10    5.60    2.50
   3  -2  10    0.10    2.50
  -3  -2 -10    1.80    2.30
  -3  -2 -10    2.20    2.70
   3   2  10    1.20    1.80
  -3   2 -10   -1.10    2.90
  -3   2 -10   -0.80    2.10
  -3  -3  10   19.20    3.70
   3  -3 -10   21.70    4.30
   3  -3 -10   19.90    3.60
  -3   3  10   14.60    3.80
   3   3 -10   17.40    3.50
   3   3 -10   20.60    3.70
   2  -3 -10   -1.90    1.70
   2  -3 -10   -0.90    1.10
  -2  -3  10   -0.40    1.70
   2   3 -10    0.20    1.80
   2   3 -10   -1.40    1.50
  -2   3  10    0.60    2.10
   1  -3 -10  370.66   18.50
   1  -3 -10  405.36   19.20
  -1  -3  10  376.56   18.00
  -1   3  10  369.96   18.80
   1   3 -10  377.16   18.50
   0  -3 -10   41.20    4.50
   0  -3  10   48.40    4.50
   0   3  10   46.40    4.70
   0   3 -10   41.30    4.70
  -1  -3 -10   17.10    3.20
   1  -3  10   21.60    3.40
  -1   3 -10   20.30    2.60
   1   3  10   20.10    3.40
  -1   3 -10   17.50    3.20
  -2  -3 -10   12.00    3.00
   2  -3  10   12.60    2.90
  -2  -3 -10    8.70    2.70
   2   3  10    6.00    2.10
  -2   3 -10    7.40    2.30
  -2   3 -10    9.80    2.60
  -3  -3 -10   -0.60    2.50
   3  -3  10   -2.00    1.50
  -3  -3 -10    3.50    2.80
   3   3  10   -0.60    2.40
  -3   3 -10   -1.70    2.40
  -3  -4  10    3.20    2.20
   3  -4 -10    0.90    2.50
   3  -4 -10    1.20    2.00
   3   4 -10    2.60    2.20
  -3   4  10   -2.90    2.20
   3   4 -10    2.20    2.10
   2  -4 -10   33.20    4.90
  -2  -4  10   31.80    4.00
   2  -4 -10   34.10    4.30
   2   4 -10   31.10    4.30
  -2   4  10   28.60    4.50
   2   4 -10   28.30    3.80
  -1  -4  10   17.10    2.80
   1  -4 -10   20.70    3.60
   1  -4 -10   16.70    2.90
   1   4 -10   14.60    3.10
  -1   4  10   17.10    3.50
   0  -4  10   17.10    2.60
   0  -4 -10   13.00    2.50
   0   4 -10   13.40    2.90
   0   4  10   16.90    2.90
   1  -4  10    6.10    2.20
  -1  -4 -10    7.00    2.10
   1   4  10    4.00    1.80
  -1   4 -10    5.60    1.80
  -1   4 -10    4.00    1.60
  -2  -4 -10    1.50    1.50
  -2  -4 -10   -2.20    1.90
   2  -4  10   -0.10    1.40
  -2   4 -10    0.10    1.20
   2   4  10   -0.10    2.00
  -2   4 -10   -0.80    1.70
  -3  -4 -10    5.70    2.90
  -3  -4 -10    3.10    2.70
   3  -4  10    5.30    2.40
  -3   4 -10    0.10    2.70
   3   4  10    5.60    2.90
   3  -5 -10    1.90    2.20
   3  -5 -10    0.00    2.50
   3   5 -10    9.60    2.90
  -3   5  10    5.60    3.10
   2  -5 -10   76.49    6.70
   2  -5 -10   73.59    6.20
  -2  -5  10   81.09    5.80
  -2   5  10   75.39    6.60
   2   5 -10   80.79    5.90
   2   5 -10   71.89    6.90
   1  -5 -10    0.50    1.20
  -1  -5  10    0.20    1.60
   1  -5 -10    3.40    2.10
   1   5 -10    0.50    1.20
  -1   5  10    0.70    2.10
   0  -5 -10    7.50    2.10
   0  -5  10    0.30    1.60
   0   5 -10    4.50    1.60
   0   5  10    6.20    2.10
  -1  -5 -10   40.00    4.70
   1  -5  10   41.10    4.40
  -1   5 -10   47.00    3.90
   1   5  10   49.60    5.20
  -1   5 -10   51.39    5.10
  -2  -5 -10   16.10    3.10
  -2  -5 -10   26.20    4.40
   2  -5  10   22.80    3.80
   2   5  10   22.20    3.90
  -2   5 -10   22.40    3.70
  -2   5 -10   24.20    3.50
  -3  -5 -10    6.40    3.30
  -3  -5 -10    3.10    3.20
   3  -5  10    5.30    2.90
   3   5  10   10.00    3.30
  -3   5 -10    1.70    2.90
   3  -6 -10   -3.30    2.40
   3   6 -10    4.00    2.60
  -3   6  10    2.30    2.90
   2  -6 -10   54.59    4.80
  -2  -6  10   50.89    4.50
   2  -6 -10   51.39    6.10
   2   6 -10   52.49    5.60
  -2   6  10   50.39    5.90
   1  -6 -10   76.59    5.90
  -1  -6  10   74.69    5.30
   1  -6 -10   80.89    6.70
   1   6 -10   75.09    6.10
  -1   6  10   74.09    6.40
   0  -6 -10    5.90    1.90
   0  -6  10    7.10    2.10
   0   6 -10    3.00    2.00
   0   6 -10   10.00    2.10
   0   6  10    4.90    2.30
   1  -6  10   20.90    3.10
  -1  -6 -10   20.20    3.50
  -1   6 -10   20.20    3.10
  -1   6 -10   17.10    2.80
   1   6  10   15.60    3.30
   2  -6  10   35.20    4.60
  -2  -6 -10   36.70    4.80
   2   6  10   41.10    5.20
  -2   6 -10   37.90    4.50
  -2   6 -10   44.20    5.00
  -3  -6 -10    0.10    2.90
  -3  -6 -10   -1.50    2.40
   3  -6  10    0.30    2.30
  -3   6 -10   -1.50    2.80
   3   6  10   -3.20    2.20
   3   6  10   -0.90    2.50
   3  -7 -10    1.20    2.90
  -3   7  10   -2.00    2.60
   3   7 -10    0.40    1.80
   2  -7 -10   45.30    4.90
   2  -7 -10   48.90    5.90
   2   7 -10   39.00    4.70
  -2   7  10   30.40    4.80
   1  -7 -10   -0.70    1.30
  -1  -7  10    2.50    1.40
   1  -7 -10    1.40    1.70
  -1   7  10    1.90    1.70
   1   7 -10    1.50    1.80
   0  -7 -10    1.20    1.30
   0  -7  10    0.60    1.40
   0   7 -10    3.90    2.00
   0   7  10    0.80    1.90
   0   7 -10    0.60    1.60
   1  -7  10   16.70    2.60
  -1  -7 -10   19.10    3.40
   1   7  10   16.40    3.50
  -1   7 -10   13.70    2.70
  -1   7 -10   17.00    3.20
   2  -7  10    8.90    2.60
  -2  -7 -10   12.50    3.60
   2   7  10    9.70    3.30
  -2   7 -10    7.70    2.60
  -2   7 -10   10.40    3.10
  -3  -7 -10    7.80    2.80
  -3  -7 -10   -0.70    3.10
   3  -7  10    4.20    2.90
  -3   7 -10    7.80    3.60
   3   7  10    8.50    2.90
   3   7  10    4.50    2.90
   3  -8 -10   -1.60    1.90
  -3   8  10    2.90    2.40
   3   8 -10    7.60    2.60
   2  -8 -10    9.90    3.00
   2  -8 -10   10.40    2.40
  -2   8  10   11.40    3.20
   2   8 -10    4.40    2.10
   1  -8 -10   23.40    3.90
   1  -8 -10   13.10    2.60
  -1   8  10   14.40    3.20
   1   8 -10   14.20    2.90
   0  -8 -10   -0.30    1.10
   0  -8  10   -2.00    1.20
   0   8 -10    1.20    1.80
   0   8 -10    2.10    1.50
   0   8  10    0.30    1.90
  -1  -8 -10    3.60    1.90
   1  -8  10    4.80    1.60
  -1   8 -10    7.30    2.40
  -1   8 -10    2.10    2.00
   1   8  10    4.70    2.10
   2  -8  10   12.70    3.10
  -2  -8 -10   11.30    3.40
  -2   8 -10   11.00    2.80
  -2   8 -10   11.90    3.30
   2   8  10    9.00    3.10
   3  -8  10   -2.70    2.20
  -3  -8 -10    0.40    1.90
   3   8  10    2.00    2.20
   3   8  10    3.40    3.00
  -3   8 -10    4.60    3.30
   3  -9 -10    6.50    3.50
   3   9 -10    9.00    3.50
  -3   9  10   15.90    4.10
   2  -9 -10   30.80    4.10
   2  -9 -10   17.20    4.20
   2   9 -10   16.40    3.50
  -2   9  10   23.60    4.80
   1  -9 -10    2.60    1.90
   1  -9 -10   -0.10    1.20
  -1   9  10    0.60    1.70
   1   9 -10    1.50    1.50
   0  -9 -10    0.80    1.40
   0  -9  10    2.40    1.50
   0   9 -10   -0.90    1.30
   0   9  10   -1.70    1.80
   0   9 -10    1.20    2.20
   1  -9  10    1.30    1.50
  -1  -9 -10   -0.30    2.10
  -1   9 -10    1.20    1.90
   1   9  10    2.00    2.20
  -1   9 -10   -2.90    1.00
  -2  -9 -10    0.90    1.90
   2  -9  10    1.10    2.30
  -2   9 -10    1.10    2.60
   2   9  10    4.10    2.70
   3  -9  10    3.00    2.90
  -3  -9 -10    0.00    2.40
   3   9  10    4.10    2.70
   3   9  10    1.50    2.30
  -3   9 -10    3.40    3.50
   3 -10 -10    9.60    3.90
  -3  10  10    4.00    3.40
   3  10 -10    8.90    3.20
   2 -10 -10    9.90    2.60
   2 -10 -10    6.40    3.30
  -2  10  10    5.60    3.20
   2  10 -10    8.30    2.80
   1 -10 -10    9.20    2.70
   1 -10 -10    3.50    2.20
   1  10 -10    7.10    2.80
  -1  10  10    7.10    2.90
   0 -10 -10    9.70    2.80
   0  10 -10    9.20    2.50
   0  10  10    9.70    3.00
   0  10 -10    6.20    2.50
   1 -10  10   -0.20    1.50
  -1 -10 -10    1.70    1.70
  -1  10 -10   -0.10    1.50
  -1  10 -10    0.80    2.20
   1  10  10    3.10    2.40
  -2 -10 -10    4.80    3.10
   2 -10  10    2.30    2.20
  -2  10 -10    5.20    3.00
   2  10  10   -1.60    1.50
   2 -11 -10    0.80    2.10
   2 -11 -10    3.00    2.90
   2  11 -10    1.20    2.40
  -2  11  10   -1.20    2.50
   1 -11 -10    0.30    2.20
   1 -11 -10    2.80    2.10
  -1  11  10   -0.80    2.30
   1  11 -10   -1.60    2.10
   0 -11 -10    7.00    2.80
   0  11 -10    9.00    2.40
   0  11 -10    8.70    2.80
   0  11  10    9.20    3.20
  -1 -11 -10   15.10    3.90
  -1  11 -10   14.90    3.10
   1  11  10   21.90    4.00
  -1  11 -10   18.20    3.80
  -2 -11 -10    2.30    2.60
   2 -11  10   -1.70    2.00
   2  11  10    1.90    1.90
   2  11  10    0.80    3.10
  -2  11 -10    3.10    3.20
   2 -12 -10    0.10    2.20
   2  12 -10   -0.50    1.70
  -2  12  10   -1.20    1.70
   1 -12 -10   17.10    4.10
   1 -12 -10   12.40    3.40
   1  12 -10   13.90    3.60
  -1  12  10   24.70    4.60
   0 -12 -10   -2.10    2.10
   0  12 -10    0.60    2.20
   0  12  10    0.40    2.40
   0  12 -10    2.20    2.70
  -1 -12 -10    3.00    2.80
   1  12  10    0.60    2.50
  -1  12 -10    1.30    1.60
  -1  12 -10   -1.10    2.50
  -2 -12 -10    8.30    3.10
   2  12  10    7.90    3.30
   2  12  10    1.50    2.00
  -2  12 -10    9.50    4.00
   2 -13 -10    5.00    3.40
   2  13 -10    0.00    2.30
  -2  13  10    0.70    3.10
   1 -13 -10    5.00    2.70
  -1 -13  10    6.00    4.20
   1 -13 -10    5.90    3.10
  -1  13  10   13.70    3.50
   1  13 -10    3.30    2.80
   0 -13 -10    9.00    2.70
   0  13 -10    6.40    3.20
   0  13 -10    2.00    2.40
   0  13  10    4.20    2.90
  -1 -13 -10    3.20    3.10
  -1  13 -10    3.90    2.70
   1  13  10    1.10    2.70
  -1  13 -10   10.80    3.90
   1  13  10    5.50    3.00
  -2 -13 -10   10.10    3.20
   2  13  10   10.30    3.10
   2  13  10   12.60    4.20
  -2  13 -10   16.90    4.70
   2 -14 -10   -0.20    3.20
   2  14 -10    0.20    2.20
  -2  14  10    2.60    2.50
   1 -14 -10   -0.50    2.20
   1 -14 -10    3.30    3.00
  -1 -14  10   -0.10    2.50
   1  14 -10    2.00    2.70
  -1  14  10    2.70    2.90
   1  14 -10   -0.10    3.40
   0 -14 -10    0.60    2.80
   0  14 -10    5.20    2.50
   0  14 -10    6.10    4.30
   0  14  10    9.10    3.40
  -1 -14 -10   32.30    5.50
   1  14  10   24.70    4.40
   1  14  10   22.70    4.80
  -1  14 -10   32.80    4.70
  -1  14 -10   35.40    5.90
   1 -15 -10   10.30    3.40
  -1 -15  10    6.60    3.30
   1 -15 -10    4.40    3.40
  -1  15  10    4.90    3.40
   1  15 -10    3.40    4.30
   1  15 -10    6.70    3.40
   0 -15 -10    1.80    2.90
   0  15 -10   -0.50    2.30
   0  15  10   -1.30    2.40
   0  15 -10    0.70    3.30
   0  15  10   -1.00    2.50
  -1 -15 -10   13.20    4.10
   1  15  10    8.70    3.80
  -1  15 -10   12.50    4.40
   1  15  10   11.70    3.90
  -1  15 -10    9.60    3.40
   0 -16 -10   -0.10    2.20
   0  16 -10    4.70    4.00
   0  16  10    0.60    2.80
   0  16 -10    3.00    2.90
   0  16  10    1.90    2.10
   3   0 -11    1.30    1.70
  -3   0  11   -4.00    1.90
   3   0 -11    0.70    2.30
   2   0 -11   -0.90    1.40
   2   0 -11    0.80    1.90
  -2   0  11   -0.20    1.80
   1   0 -11   -0.30    1.70
  -1   0  11   -0.60    1.80
   0   0 -11    3.30    2.10
   0   0  11    5.40    2.50
  -1   0 -11   -0.30    1.80
   1   0  11   -1.60    1.70
  -2   0 -11   -1.30    1.30
   2   0  11    3.50    2.50
   3   0  11    0.20    1.80
  -3   0 -11   -0.80    2.30
   3  -1 -11   22.60    4.40
   3  -1 -11   20.10    3.60
  -3  -1  11   17.50    3.90
  -3   1  11    9.50    3.60
   3   1 -11    6.60    3.10
   3   1 -11   11.00    3.40
   2  -1 -11    9.40    2.80
  -2  -1  11   12.70    3.10
   2  -1 -11   10.50    2.60
   2   1 -11   13.50    3.30
   2   1 -11   12.40    2.80
  -2   1  11   13.80    3.30
  -1  -1  11    5.60    2.40
   1  -1 -11    4.10    2.40
   1   1 -11    3.90    1.90
  -1   1  11    9.30    2.70
   0  -1 -11  573.94   26.90
   0  -1  11  563.44   26.40
   0   1  11  606.44   26.80
   0   1 -11  569.94   26.80
   1  -1  11   18.70    3.40
  -1  -1 -11   16.10    3.00
  -1   1 -11   19.60    3.60
   1   1  11   14.70    3.40
  -2  -1 -11    1.20    2.20
   2  -1  11    2.00    2.50
  -2   1 -11    0.40    2.10
   2   1  11   -1.00    2.20
   3  -1  11    4.10    3.00
  -3  -1 -11    3.30    2.70
   3   1  11    2.50    2.80
  -3   1 -11    4.20    2.70
   3  -2 -11    3.70    3.10
   3  -2 -11    9.30    3.00
  -3  -2  11    8.70    3.20
   3   2 -11   12.40    3.40
   3   2 -11   12.10    3.20
  -3   2  11    3.10    2.80
   2  -2 -11    0.20    1.50
  -2  -2  11   -0.60    1.30
   2  -2 -11    1.80    2.20
  -2   2  11   -3.70    1.90
   2   2 -11   -1.60    1.60
   2   2 -11    1.90    2.10
   1  -2 -11  134.89    8.90
  -1  -2  11  141.89    8.60
   1   2 -11  143.69    9.00
  -1   2  11  114.89    8.50
   0  -2 -11   61.19    6.10
   0  -2  11   61.29    5.40
   0   2  11   53.49    5.70
   0   2 -11   63.39    6.20
  -1  -2 -11    5.20    2.50
   1  -2  11    4.50    2.40
  -1   2 -11    2.80    1.90
   1   2  11    3.80    2.50
   2  -2  11    3.80    2.40
  -2  -2 -11    1.70    2.30
  -2   2 -11    5.70    2.50
   2   2  11   -0.10    2.10
   3  -2  11    4.20    2.80
  -3  -2 -11    1.30    2.60
  -3   2 -11    5.60    3.60
   3   2  11   -1.10    2.40
   3  -3 -11   15.70    3.20
  -3  -3  11   12.60    3.40
   3  -3 -11   21.60    4.50
   3   3 -11   12.50    3.30
   3   3 -11   12.70    3.10
  -3   3  11    8.10    3.50
   2  -3 -11   -1.20    1.20
  -2  -3  11    2.20    2.10
   2  -3 -11    2.80    2.40
  -2   3  11    1.90    2.30
   2   3 -11   -0.80    1.30
   2   3 -11   -1.10    1.40
   1  -3 -11    6.90    2.80
  -1  -3  11    6.00    2.30
   1   3 -11    4.40    2.50
  -1   3  11    5.60    2.10
   0  -3 -11   15.60    3.20
   0  -3  11   18.60    3.10
   0   3  11   23.20    3.80
   0   3 -11   19.60    3.30
  -1  -3 -11  141.29    9.40
   1  -3  11  156.98    9.20
  -1   3 -11  146.99    9.40
   1   3  11  138.09    9.10
  -2  -3 -11   15.00    3.10
   2  -3  11   16.00    3.50
  -2   3 -11   15.50    3.40
   2   3  11   14.30    3.50
  -3  -3 -11   -0.80    2.60
   3  -3  11    3.80    2.80
   3   3  11    1.20    2.80
  -3   3 -11    1.70    2.90
   3  -4 -11   13.30    3.40
   3  -4 -11   11.10    3.20
  -3   4  11    6.10    2.90
   3   4 -11   11.60    3.50
   2  -4 -11   11.80    3.50
  -2  -4  11    1.60    2.10
   2  -4 -11    3.70    1.80
   2   4 -11    1.50    1.80
  -2   4  11    4.90    3.00
   2   4 -11    4.70    2.50
  -1  -4  11    0.90    1.80
   1  -4 -11    4.60    2.30
  -1   4  11    0.60    2.40
   1   4 -11   -1.00    1.80
   0  -4  11  113.29    7.40
   0  -4 -11  112.69    7.60
   0   4 -11  112.39    8.00
   0   4  11  121.29    8.10
   1  -4  11   92.29    6.90
  -1  -4 -11   82.39    6.70
  -1   4 -11   95.19    6.90
   1   4  11  113.39    7.80
  -2  -4 -11   21.30    3.90
   2  -4  11   12.00    3.30
  -2   4 -11   13.90    3.20
   2   4  11   12.40    3.40
  -3  -4 -11    1.60    2.50
   3  -4  11    7.80    3.30
   3   4  11    5.30    3.40
  -3   4 -11    0.60    2.80
   3  -5 -11   12.70    3.40
   3   5 -11   11.80    3.50
  -3   5  11   11.60    3.20
   2  -5 -11   83.19    6.70
   2  -5 -11   84.89    8.00
  -2  -5  11   77.09    6.00
   2   5 -11   73.79    7.20
  -2   5  11   69.09    7.30
  -1  -5  11    0.30    1.70
   1  -5 -11    4.70    2.20
   1  -5 -11    2.70    2.40
  -1   5  11    4.50    2.50
   1   5 -11    4.00    1.80
   0  -5  11    3.50    1.90
   0  -5 -11    5.10    1.90
   0   5  11    5.00    2.20
   0   5 -11    3.60    1.80
   1  -5  11   36.90    4.20
  -1  -5 -11   43.60    5.10
  -1   5 -11   44.50    5.00
   1   5  11   35.30    4.80
  -2  -5 -11   -1.10    1.40
   2  -5  11   -2.10    2.20
   2   5  11   -1.40    2.30
  -2   5 -11   -1.20    2.20
  -2   5 -11    3.30    2.20
   3  -5  11   -0.80    2.60
  -3  -5 -11    2.20    2.20
  -3   5 -11    8.80    3.40
   3   5  11    1.10    3.00
   3  -6 -11    1.10    2.30
   3   6 -11    3.70    3.10
  -3   6  11   -1.10    1.80
   2  -6 -11   22.30    4.10
   2  -6 -11   23.30    3.80
  -2   6  11    9.20    3.80
   2   6 -11   18.10    4.00
   1  -6 -11   -0.80    1.40
   1  -6 -11   -0.30    1.70
  -1  -6  11    0.60    1.60
   1   6 -11    2.40    2.00
  -1   6  11    4.00    2.00
   0  -6 -11    6.60    2.10
   0  -6  11   11.00    2.40
   0   6 -11    8.60    2.70
   0   6  11    9.20    2.90
  -1  -6 -11   21.20    3.60
   1  -6  11   13.00    2.90
  -1   6 -11   25.90    4.10
   1   6  11   15.70    3.50
   2  -6  11   17.40    3.70
  -2  -6 -11   18.90    3.90
  -2   6 -11   19.60    3.50
  -2   6 -11   18.60    3.30
   2   6  11   19.00    4.10
  -3  -6 -11    0.00    1.90
   3  -6  11    5.00    2.90
   3   6  11   -3.30    2.60
  -3   6 -11    2.90    3.20
   3  -7 -11   37.30    5.80
   3   7 -11   27.50    4.90
  -3   7  11   38.70    5.70
   2  -7 -11   30.20    4.90
   2  -7 -11   22.00    4.00
  -2   7  11   29.90    4.80
   2   7 -11   29.00    4.30
  -1  -7  11   42.70    4.20
   1  -7 -11   42.80    5.80
   1  -7 -11   44.60    5.10
   1   7 -11   39.20    5.10
  -1   7  11   51.09    5.70
   0  -7  11    8.40    2.20
   0  -7 -11    5.40    2.40
   0   7 -11    5.80    2.70
   0   7  11    4.10    2.00
  -1  -7 -11    2.00    1.80
   1  -7  11    8.10    2.40
   1   7  11    4.00    2.10
  -1   7 -11    2.30    1.80
   2  -7  11   46.10    5.20
  -2  -7 -11   41.10    5.80
  -2   7 -11   37.10    4.80
   2   7  11   44.00    5.80
  -2   7 -11   42.30    5.20
   3  -8 -11   22.10    4.60
  -3   8  11   23.80    4.70
   3   8 -11   25.50    4.80
   2  -8 -11    1.90    1.80
   2  -8 -11    0.30    1.80
  -2   8  11    0.90    2.10
   2   8 -11    2.00    1.80
   1  -8 -11  134.29    9.30
   1  -8 -11  102.49    7.80
  -1   8  11  110.39    8.60
   1   8 -11  104.59    8.00
   0  -8 -11    1.10    2.10
   0  -8  11    4.60    1.90
   0   8 -11    5.50    2.00
   0   8  11    4.20    2.70
  -1  -8 -11    1.60    2.20
   1  -8  11    5.40    2.30
   1   8  11    3.70    2.60
  -1   8 -11    5.30    2.60
   2  -8  11    1.30    1.80
  -2  -8 -11    2.20    2.10
  -2   8 -11   -1.90    2.20
   2   8  11    2.40    2.90
  -2   8 -11    1.70    2.30
   2  -9 -11   31.80    5.40
   2  -9 -11   32.30    4.50
   2   9 -11   25.00    4.60
  -2   9  11   26.50    5.00
   1  -9 -11   18.10    4.00
   1  -9 -11    8.20    3.00
  -1   9  11   11.50    3.60
   1   9 -11    7.10    3.00
   0  -9 -11    0.90    2.00
   0   9  11   -1.70    2.00
   0   9 -11    1.50    1.70
  -1  -9 -11   -1.80    1.10
   1  -9  11    2.30    2.00
   1   9  11    1.40    2.30
  -1   9 -11   -2.10    2.00
  -2  -9 -11    6.00    3.20
   2  -9  11    8.90    3.00
  -2   9 -11   11.20    3.30
   2   9  11    5.80    3.20
   2 -10 -11    4.00    3.10
   2 -10 -11    1.00    2.30
  -2  10  11   -2.90    2.70
   2  10 -11   -0.90    2.10
   1 -10 -11   39.50    5.70
   1 -10 -11   36.70    4.80
   1  10 -11   33.70    4.90
  -1  10  11   34.40    5.40
   0 -10 -11   54.19    6.30
   0  10  11   76.49    7.20
   0  10 -11   67.79    5.90
   1 -10  11   -3.30    1.80
  -1 -10 -11    0.40    2.30
  -1  10 -11   -1.20    2.20
   1  10  11   -0.20    2.60
  -2 -10 -11    7.70    3.70
   2 -10  11   -1.10    2.20
   2  10  11    1.70    2.00
  -2  10 -11    5.00    3.20
   2 -11 -11   -0.80    2.70
   2 -11 -11    0.50    2.10
  -2  11  11    1.20    2.80
   2  11 -11   -0.90    2.40
   1 -11 -11   -2.00    1.60
   1 -11 -11   -0.80    2.10
  -1  11  11   -0.10    1.90
   1  11 -11    3.60    2.50
   0 -11 -11    4.40    2.20
   0  11  11    6.20    3.30
   0  11 -11    5.90    2.90
  -1 -11 -11    6.00    2.50
  -1  11 -11    6.30    2.90
   1  11  11    0.70    2.60
  -2 -11 -11   -1.30    1.80
   2 -11  11    2.30    2.60
   2  11  11    1.00    2.30
  -2  11 -11   -1.90    3.00
   2  11  11    1.80    2.20
   2 -12 -11    9.20    3.40
  -2  12  11    1.70    2.60
   2  12 -11    7.70    2.80
   1 -12 -11    0.80    2.50
   1 -12 -11    3.90    3.10
   1  12 -11   -2.90    1.40
  -1  12  11   -1.70    2.60
   0 -12 -11   31.30    5.20
   0  12 -11   42.00    5.80
   0  12  11   36.20    5.40
  -1 -12 -11   -0.30    2.40
  -1  12 -11    0.70    1.90
   1  12  11   -0.40    2.60
   1 -13 -11   10.50    3.80
   1 -13 -11    7.60    3.20
  -1  13  11    2.50    3.40
   1  13 -11    8.40    3.40
   0 -13 -11    3.30    2.90
   0  13  11    1.10    2.00
   0  13 -11    0.90    1.90
  -1 -13 -11    2.00    2.10
   1  13  11   -3.20    2.70
  -1  13 -11    2.80    2.90
   1 -14 -11   11.20    3.80
   1  14 -11   16.10    3.70
  -1  14  11   12.30    4.10
   0 -14 -11    3.70    2.60
   0  14 -11    3.10    2.90
   0  14  11    3.00    3.20
  -1 -14 -11    0.90    2.80
   1  14  11    3.70    3.10
   1  14  11   -1.60    3.00
  -1  14 -11    2.10    2.80
   3   0 -12    1.30    2.60
   3   0 -12    2.60    2.70
  -3   0  12    5.30    3.00
   2   0 -12  101.29    8.00
  -2   0  12  103.49    7.90
   2   0 -12   99.39    8.00
  -1   0  12   10.30    2.50
   1   0 -12   11.90    2.90
   0   0  12  399.76   19.70
   0   0 -12  398.86   20.00
   1   0  12   13.90    3.00
  -1   0 -12   16.00    3.30
  -2   0 -12   15.50    3.30
   2   0  12   18.90    3.60
   3   0  12    6.00    3.40
  -3   0 -12    7.20    2.80
   3  -1 -12    3.00    2.80
   3  -1 -12    2.40    2.80
  -3  -1  12    2.40    2.80
   3   1 -12    0.90    2.50
  -3   1  12    3.60    2.90
   3   1 -12    1.10    1.90
   2  -1 -12   -0.20    2.10
  -2  -1  12    3.50    2.50
   2  -1 -12   -2.00    2.10
  -2   1  12   -3.00    2.10
   2   1 -12    2.10    1.90
   2   1 -12    0.00    2.20
   1  -1 -12   -0.50    2.00
  -1  -1  12    2.40    2.20
   1   1 -12    1.20    2.10
  -1   1  12    0.00    2.30
   0  -1 -12    5.70    2.90
   0  -1  12   12.20    3.10
   0   1  12    6.30    2.90
   0   1 -12    3.40    2.90
  -1  -1 -12  106.89    8.40
   1  -1  12  117.39    8.00
  -1   1 -12  123.99    8.60
   1   1  12  117.19    8.10
   2  -1  12    0.80    1.90
  -2  -1 -12    0.60    2.50
   2   1  12    6.30    3.10
  -2   1 -12    5.00    2.90
   3  -1  12   -1.60    2.70
  -3  -1 -12   -0.20    2.90
   3   1  12   -0.90    2.80
   3  -2 -12   -0.30    2.80
   3  -2 -12   -0.50    1.80
  -3  -2  12    3.20    2.80
  -3   2  12    4.30    3.30
   3   2 -12   -0.10    2.70
   3   2 -12    2.70    2.70
   2  -2 -12    1.80    1.70
  -2  -2  12   -1.30    2.20
   2  -2 -12   -0.60    2.20
   2   2 -12    1.50    1.80
  -2   2  12    0.90    2.70
   2   2 -12    2.40    2.50
   1  -2 -12    0.90    2.20
  -1  -2  12    2.20    2.30
  -1   2  12    5.70    2.90
   1   2 -12    6.80    2.30
   0  -2 -12    2.00    1.70
   0  -2  12    1.60    2.20
   0   2  12   -0.60    2.90
   0   2 -12    0.40    2.10
  -1  -2 -12    3.90    2.00
   1  -2  12    2.40    1.90
   1   2  12    4.50    2.80
  -1   2 -12   -2.90    1.20
   2  -2  12    6.80    2.50
  -2  -2 -12    7.00    3.00
  -2   2 -12    4.40    2.60
   2   2  12    6.70    3.10
   3  -3 -12   -2.00    2.70
   3  -3 -12   -1.20    1.60
  -3  -3  12    1.00    4.40
   3   3 -12   -0.70    1.80
   3   3 -12    3.10    2.60
  -3   3  12    0.70    2.90
  -2  -3  12   39.60    5.00
   2  -3 -12   48.80    5.50
   2  -3 -12   44.90    6.00
  -2   3  12   34.00    5.00
   2   3 -12   48.90    5.50
  -1  -3  12  157.18   10.00
   1  -3 -12  187.68   11.10
   1   3 -12  169.58   10.90
  -1   3  12  186.68   11.20
   0  -3  12    6.10    2.50
   0  -3 -12    3.40    1.90
   0   3 -12    2.90    2.30
   0   3  12    4.50    2.00
  -1  -3 -12   30.40    4.80
   1  -3  12   41.10    5.00
  -1   3 -12   48.20    5.50
   1   3  12   36.70    5.20
  -2  -3 -12    1.30    1.90
   2  -3  12   -0.40    1.80
  -2   3 -12    2.00    2.50
   2   3  12    0.30    2.70
   3  -4 -12    4.80    2.40
   3  -4 -12    1.90    3.10
   3   4 -12   -0.20    2.80
  -3   4  12    1.90    2.90
   2  -4 -12   11.60    2.90
   2  -4 -12   22.50    4.60
  -2  -4  12   20.80    3.70
  -2   4  12   23.30    4.40
   2   4 -12   14.70    3.60
  -1  -4  12   19.10    3.40
   1  -4 -12   16.20    3.30
   1   4 -12   18.80    3.50
  -1   4  12   20.70    4.10
   0  -4 -12   15.10    3.20
   0  -4  12   11.30    2.90
   0   4 -12    8.40    2.60
   0   4  12   14.70    3.40
  -1  -4 -12   40.50    5.20
   1  -4  12   50.79    5.50
  -1   4 -12   40.00    5.00
   1   4  12   41.70    5.20
   2  -4  12   -0.10    2.30
  -2  -4 -12    2.10    2.60
   2   4  12    0.20    2.80
  -2   4 -12    1.40    1.90
   3  -5 -12    2.80    3.10
  -3   5  12    3.50    3.30
   3   5 -12    3.80    2.90
   2  -5 -12   55.49    6.00
   2  -5 -12   65.89    7.30
   2   5 -12   61.09    6.60
  -2   5  12   57.69    6.90
   1  -5 -12   21.00    3.50
  -1  -5  12   21.10    3.40
  -1   5  12   26.90    4.30
   1   5 -12   20.60    4.00
   0  -5  12    3.30    2.20
   0  -5 -12    7.40    2.80
   0   5 -12    3.10    2.40
   0   5  12    1.80    1.90
  -1  -5 -12    2.00    2.40
   1  -5  12    3.60    1.90
   1   5  12    5.10    2.70
  -1   5 -12    2.60    2.00
  -2  -5 -12    6.10    3.10
   2  -5  12    8.60    3.30
  -2   5 -12    5.50    2.90
   2   5  12    9.30    3.60
   2  -6 -12   11.40    3.80
   2  -6 -12   19.60    3.60
  -2   6  12   16.80    4.40
   2   6 -12   28.50    4.60
  -1  -6  12   25.20    3.50
   1  -6 -12   23.40    3.90
   1   6 -12   21.60    4.10
  -1   6  12   23.80    4.20
   0  -6 -12   21.80    3.80
   0  -6  12   29.50    3.80
   0   6  12   26.20    4.40
   0   6 -12   26.40    4.20
  -1  -6 -12   36.10    5.00
   1  -6  12   49.50    5.30
   1   6  12   45.00    5.50
  -1   6 -12   48.00    5.60
   2  -6  12   22.40    4.20
  -2  -6 -12   30.50    4.70
   2   6  12   21.30    4.70
  -2   6 -12   16.50    3.90
   2  -7 -12    2.00    2.30
   2  -7 -12    2.40    2.00
   2   7 -12    5.90    2.50
  -2   7  12    1.60    2.20
   1  -7 -12    1.60    2.40
  -1   7  12    4.60    2.80
   1   7 -12    0.20    2.20
   0  -7  12    2.90    1.90
   0  -7 -12   -2.60    1.70
   0   7  12   -0.40    2.20
   0   7 -12    0.80    1.50
  -1  -7 -12    4.00    2.90
   1  -7  12    5.40    2.40
   1   7  12    6.20    3.20
  -1   7 -12    2.30    2.70
   2  -7  12   24.90    4.30
  -2  -7 -12   22.20    4.80
  -2   7 -12   33.20    4.80
   2   7  12   21.10    4.30
   2  -8 -12   16.30    4.00
   2  -8 -12   12.60    3.10
   2   8 -12    8.70    3.00
  -2   8  12   10.00    3.40
   1  -8 -12    0.40    2.50
   1   8 -12    2.40    2.30
  -1   8  12    3.10    2.90
   0  -8  12   19.50    3.60
   0  -8 -12   17.70    3.80
   0   8 -12   13.40    3.20
   0   8  12   13.80    3.20
  -1  -8 -12   22.90    4.10
   1  -8  12   26.30    4.00
  -1   8 -12   27.40    4.50
   1   8  12   33.10    5.20
   2  -8  12    7.80    3.20
  -2  -8 -12    4.50    3.40
  -2   8 -12   10.20    4.30
   2   8  12    7.90    3.60
   2  -9 -12    2.50    2.70
   2  -9 -12    4.20    2.50
  -2   9  12    4.20    3.40
   2   9 -12    2.80    2.60
   1  -9 -12    0.50    2.30
  -1   9  12   -0.60    2.80
   1   9 -12   -1.00    2.40
   0  -9 -12   21.10    3.80
   0   9 -12   16.90    3.50
   0   9  12   14.70    3.60
   1  -9  12   28.90    4.10
  -1  -9 -12   36.50    5.30
  -1   9 -12   33.30    4.90
   1   9  12   31.90    4.90
   2  -9  12   12.10    3.40
  -2  -9 -12   13.50    4.40
   2   9  12    6.90    3.50
   2 -10 -12    2.10    2.60
   2 -10 -12   -0.20    3.20
  -2  10  12    3.20    3.30
   2  10 -12   -1.60    2.50
   1 -10 -12   -2.80    2.10
  -1  10  12    1.90    3.10
   1  10 -12    4.80    2.80
   0 -10 -12   10.90    3.00
   0  10 -12   10.80    2.80
   0  10  12   13.00    4.00
  -1 -10 -12    0.20    2.00
   1  10  12    4.50    2.40
  -1  10 -12   -1.50    2.60
   1 -11 -12   32.10    4.90
   1  11 -12   29.80    4.70
  -1  11  12   25.20    5.30
   0 -11 -12   33.80    5.30
   0  11 -12   30.80    5.00
   0  11  12   30.80    5.40
  -1 -11 -12    1.30    2.70
  -1  11 -12    1.90    2.70
   1  11  12    3.30    2.20
   1 -12 -12    5.40    3.20
  -1  12  12    4.80    3.30
   1  12 -12    4.00    3.10
   0 -12 -12    1.00    2.90
   0  12 -12    3.20    2.80
   0  12  12   -1.90    2.00
  -1 -12 -12   26.90    4.60
   1  12  12   17.90    3.80
  -1  12 -12   16.20    4.00
   0 -13 -12    7.40    2.90
   0  13  12   12.80    3.70
   0  13 -12   12.50    3.30
   2   0 -13   -0.30    1.90
  -2   0  13   -0.40    2.40
  -1   0  13   -1.20    2.30
   1   0 -13    4.90    2.80
   0   0 -13    0.60    2.50
   0   0  13   -1.00    2.40
  -1   0 -13   -2.00    2.20
   1   0  13   -0.50    2.60
  -2   0 -13    7.50    3.00
   2   0  13    1.10    3.00
  -2  -1  13    1.20    2.30
   2  -1 -13    2.90    2.70
   2  -1 -13    0.30    2.60
   2   1 -13   -1.00    2.40
  -2   1  13   -3.20    1.70
   1  -1 -13   48.80    5.80
  -1  -1  13   63.49    6.30
  -1   1  13   43.20    5.60
   1   1 -13   60.49    6.40
   0  -1  13  114.59    8.00
   0  -1 -13   89.19    7.90
   0   1  13  102.89    8.00
   0   1 -13   97.29    8.10
   1  -1  13    4.40    2.90
  -1  -1 -13    6.30    2.60
  -1   1 -13    6.00    2.50
   1   1  13    1.80    2.90
   2  -1  13    5.20    2.70
  -2  -1 -13   15.60    3.90
   2   1  13    8.40    3.60
  -2   1 -13   11.00    3.10
   2  -2 -13    0.30    2.40
  -2  -2  13   -1.70    2.30
   2  -2 -13   -0.50    2.60
   2   2 -13    1.10    1.90
  -2   2  13   -1.90    2.50
   1  -2 -13   69.99    6.90
  -1  -2  13   63.19    6.30
  -1   2  13   50.99    5.90
   1   2 -13   58.99    6.50
   0  -2  13    2.30    2.50
   0  -2 -13    2.20    2.20
   0   2  13    6.60    2.90
   0   2 -13   -0.70    1.60
   1  -2  13   75.19    7.20
  -1  -2 -13   66.49    7.30
   1   2  13   70.09    7.30
  -1   2 -13   86.69    7.40
  -2  -2 -13   13.30    3.70
   2  -2  13   13.60    3.30
   2   2  13   12.80    3.80
  -2   2 -13   16.80    4.00
   2  -3 -13    2.30    2.20
  -2  -3  13    1.30    2.50
   2  -3 -13    2.60    2.10
  -2   3  13    1.40    2.20
   2   3 -13    1.90    2.40
  -1  -3  13   -0.40    2.20
   1  -3 -13    1.20    2.00
  -1   3  13    4.10    2.70
   1   3 -13   -1.40    1.50
   0  -3  13   84.59    6.80
   0  -3 -13   83.49    7.10
   0   3  13   76.09    6.70
   0   3 -13   77.39    7.50
  -1  -3 -13   46.40    5.90
   1  -3  13   37.60    5.20
  -1   3 -13   46.20    5.90
   1   3  13   44.40    5.70
   2  -3  13   23.10    4.10
  -2  -3 -13   39.70    5.30
   2   3  13   33.60    5.00
  -2   3 -13   29.60    4.90
   2  -4 -13   -0.60    2.50
  -2  -4  13   -2.80    2.00
   2  -4 -13    0.00    2.50
  -2   4  13    1.50    3.00
   2   4 -13   -2.60    2.20
  -1  -4  13    6.60    2.80
   1  -4 -13    3.70    2.60
   1   4 -13   11.10    3.40
  -1   4  13   12.90    3.30
   0  -4 -13    8.60    2.70
   0  -4  13    8.20    2.90
   0   4 -13    1.20    2.70
   0   4  13   12.60    3.60
   1  -4  13   25.20    4.20
  -1  -4 -13   23.90    4.10
   1   4  13   29.20    4.80
  -1   4 -13   15.00    3.80
  -2  -4 -13    1.00    2.20
   2  -4  13    3.40    2.20
  -2   4 -13    5.90    3.00
   2   4  13    2.60    3.20
   2  -5 -13   -2.20    2.40
   2  -5 -13    1.10    2.70
  -2   5  13    2.90    3.10
   2   5 -13    1.70    2.50
   1  -5 -13    1.90    2.30
  -1  -5  13   -0.90    1.80
   1   5 -13   -1.00    2.30
  -1   5  13    4.90    3.10
   0  -5  13   12.30    3.00
   0  -5 -13    1.40    2.60
   0   5 -13   12.00    3.10
   0   5  13   10.40    3.00
   1  -5  13    0.40    2.40
  -1  -5 -13    6.30    2.90
   1   5  13    1.60    2.10
  -1   5 -13    0.20    1.80
   2  -5  13   10.00    3.70
  -2  -5 -13   15.00    4.10
   2   5  13   15.30    3.60
  -2   5 -13   12.70    3.90
   2  -6 -13    0.10    2.00
   2  -6 -13   -1.00    2.30
   2   6 -13    0.50    2.00
  -2   6  13    2.90    3.20
   1  -6 -13   20.20    4.10
   1   6 -13   18.10    3.80
  -1   6  13   17.60    4.00
   0  -6  13   18.80    3.40
   0  -6 -13   17.90    3.90
   0   6 -13   22.70    4.00
   0   6  13   19.50    4.20
  -1  -6 -13   20.00    3.80
   1  -6  13   26.50    4.20
   1   6  13   16.80    4.10
  -1   6 -13   21.40    4.00
  -2  -6 -13    6.40    3.70
   2  -6  13    1.10    3.00
  -2   6 -13    8.80    3.70
   2   6  13    0.40    3.10
   2  -7 -13   13.70    3.80
   2  -7 -13    9.90    3.50
  -2   7  13    2.70    2.80
   2   7 -13    7.30    3.00
   1  -7 -13    0.10    1.90
  -1   7  13    2.90    3.00
   1   7 -13    2.10    2.50
   0  -7  13    2.70    2.00
   0  -7 -13    2.40    2.00
   0   7  13   -0.20    2.50
   0   7 -13   -1.80    2.30
  -1  -7 -13    4.40    2.90
   1  -7  13   -1.00    2.10
  -1   7 -13    0.30    2.60
   1   7  13    1.20    2.80
   2  -8 -13    2.30    3.20
   2  -8 -13    3.30    2.80
  -2   8  13    1.10    2.60
   2   8 -13    1.40    2.10
   1  -8 -13    1.00    2.00
   1   8 -13    2.50    2.60
  -1   8  13    2.30    2.20
   0  -8 -13   17.90    4.00
   0   8 -13   13.10    3.60
   0   8  13   14.40    4.00
   1  -8  13    9.50    3.00
  -1  -8 -13    5.50    2.50
  -1   8 -13   11.00    3.60
   1   8  13    4.90    2.60
   1  -9 -13    2.00    2.80
  -1   9  13    1.40    2.10
   1   9 -13   -2.10    2.30
   0  -9 -13   -1.00    1.70
   0   9  13    7.90    2.80
   0   9 -13    3.30    2.40
  -1  -9 -13   12.20    4.10
  -1   9 -13    8.90    3.60
   1   9  13   17.20    4.30
   1 -10 -13   -2.50    2.50
  -1  10  13    2.10    2.60
   1  10 -13    0.40    2.60
   0 -10 -13   -1.70    2.50
   0  10  13   -1.70    2.00
   0  10 -13   -1.00    1.70
  -1 -10 -13   -1.10    2.80
   1  10  13   -1.10    3.00
  -1  10 -13   -0.20    1.80
   0 -11 -13   -2.00    2.80
   0  11  13   -0.40    2.10
   0  11 -13    0.90    3.00
  -2   0  14   25.80    4.80
   2   0 -14   22.00    4.50
   1   0 -14    0.30    2.50
  -1   0  14   -4.90    2.40
   0   0 -14   24.20    4.60
   0   0  14   37.80    5.30
  -1   0 -14  106.69    8.70
   1   0  14  121.59    8.70
  -2  -1  14   11.90    3.70
   2  -1 -14   11.00    3.70
  -2   1  14   11.50    3.90
   2   1 -14   12.00    3.10
  -1  -1  14    1.10    2.00
   1  -1 -14    2.10    1.90
  -1   1  14    4.30    2.90
   1   1 -14    3.20    2.20
   0  -1 -14   19.50    3.80
   0  -1  14   20.00    4.10
   0   1  14   24.00    4.40
   0   1 -14   16.60    4.00
   1  -1  14    1.70    2.90
  -1  -1 -14    1.90    3.00
  -1   1 -14    4.60    2.50
   1   1  14    9.40    3.60
   2  -2 -14    1.70    3.00
  -2  -2  14    4.80    3.10
   2   2 -14    0.60    2.60
  -2   2  14    2.20    3.10
   1  -2 -14   -0.30    2.40
  -1  -2  14    1.50    2.70
   1   2 -14    2.70    2.50
  -1   2  14    1.00    2.70
   0  -2  14    9.40    3.20
   0  -2 -14    1.90    2.70
   0   2  14    5.10    3.10
   0   2 -14    6.10    2.50
   1  -2  14    7.20    3.40
  -1  -2 -14   13.00    4.10
   1   2  14   12.30    3.90
  -1   2 -14   13.90    4.10
   2  -3 -14    5.20    2.50
  -2  -3  14    0.20    2.80
   2   3 -14    2.10    3.00
  -2   3  14    2.80    3.30
   1  -3 -14    0.60    1.60
  -1  -3  14    3.40    2.70
   1   3 -14   -1.70    2.20
  -1   3  14   -1.00    2.60
   0  -3  14    1.20    2.30
   0  -3 -14    0.80    1.80
   0   3  14    2.20    2.90
   0   3 -14   -1.50    1.30
   1  -3  14   17.20    4.10
  -1  -3 -14    9.20    3.10
  -1   3 -14    6.10    3.50
   1   3  14    9.60    3.70
   2  -4 -14    0.00    2.70
   2  -4 -14    6.00    3.70
   2   4 -14    1.70    2.10
  -2   4  14    6.10    3.70
  -1  -4  14   -1.60    2.30
   1  -4 -14   -1.00    2.10
   1   4 -14   -0.90    2.40
  -1   4  14   -0.20    2.70
   0  -4  14    9.80    3.40
   0  -4 -14    7.60    3.30
   0   4 -14    4.80    3.20
   0   4  14    9.00    3.50
   1  -4  14    9.40    2.90
  -1  -4 -14    8.10    3.30
  -1   4 -14    6.20    3.30
   1   4  14    2.60    3.10
   1  -5 -14   -0.30    1.70
  -1  -5  14    2.60    2.40
   1   5 -14    1.30    2.00
  -1   5  14    0.80    2.80
   0  -5 -14    0.70    2.00
   0  -5  14    3.10    2.50
   0   5  14    4.10    3.00
   0   5 -14    1.80    2.70
   1  -5  14   19.40    4.00
  -1  -5 -14   18.50    4.30
  -1   5 -14    7.20    2.80
   1   5  14   12.30    3.80
   1  -6 -14    8.70    3.30
  -1   6  14    8.60    3.20
   1   6 -14    6.10    2.60
   0  -6  14   -2.10    2.00
   0  -6 -14    0.30    2.60
   0   6  14    0.60    2.00
   0   6 -14   -1.30    2.50
  -1  -6 -14    2.00    2.00
   1  -6  14    1.40    2.60
   1   6  14    1.00    3.00
  -1   6 -14    3.00    2.40
   1  -7 -14    4.50    3.00
  -1   7  14   13.90    4.20
   1   7 -14    8.50    3.00
   0  -7 -14    0.00    1.80
   0   7  14   -0.10    2.70
   0   7 -14    2.60    2.90
   1  -7  14   -2.60    2.40
  -1  -7 -14    3.70    3.10
   1   7  14    1.70    2.30
  -1   7 -14    0.10    2.20
   1  -8 -14    2.00    2.20
  -1   8  14    1.60    3.00
   1   8 -14    2.60    2.40
   0  -8 -14   -0.60    2.70
   0   8 -14   -0.80    2.80
   0   8  14    5.40    3.30
  -1   0  15   -0.50    2.80
   1   0 -15   -3.50    2.50
   0   0  15    3.40    3.00
   0   0 -15    3.90    2.90
   1  -1 -15    6.10    2.90
  -1  -1  15    4.00    3.30
   1   1 -15    5.50    3.40
  -1   1  15    6.20    3.40
   0  -1 -15   -0.60    1.80
   0  -1  15    0.00    2.80
   0   1 -15    1.70    3.00
   0   1  15   -0.40    2.60
  -1  -2  15    3.00    3.00
   1  -2 -15   -1.20    2.30
  -1   2  15   -2.30    3.00
   1   2 -15   -0.30    2.10
   0  -2  15    1.50    2.80
   0  -2 -15    3.30    3.20
   0   2  15    5.90    2.70
   0   2 -15    1.40    2.80
   1  -3 -15   20.50    4.20
  -1  -3  15   26.90    4.60
   1   3 -15   20.00    4.20
  -1   3  15   27.00    5.20
   0  -3  15    4.30    2.90
   0  -3 -15    3.20    2.80
   0   3 -15   -2.00    1.50
   0   3  15   -1.00    2.70
   0  -4 -15    0.20    1.90
   0  -4  15   -0.50    2.70
   0   4 -15    2.90    2.20
   0   4  15   -0.60    2.80
   0   0   0    0.00    0.00

_computing_structure_solution     'SHELXT 2014/5 (Sheldrick, 2014)'
;
_shelx_hkl_checksum              37587
