# Supplementary material for: Synthesis, Crystal Design and Anticancer Potential of Novel Cu(II), Ni(II), and Pd(II) Complexes with Carbazate Ligand
Source: ACS Omega. 2025 May 22;10(21):22125–36. doi: 10.1021/acsomega.5c02365 (PMC12138593; doi:10.1021/acsomega.5c02365)
Supplement: Supplementary file 3 [file ao5c02365_si_003.cif]

data_ccg_dsj_ni2
_publ_contact_author_name        'Claudia Cristina Gatto'
_publ_contact_author_address     
;University of Bras\'ilia - UnB
Institute of Chemistry
LASIC - Laboratorio de S\'intese Inorg\^anica e Cristalografia
70904-970
Bras\'ilia - DF
Brazil
;
_publ_contact_author_email       ccgatto@gmail.com
_publ_contact_author_phone       556131073872
_publ_contact_author_fax         556131073900
_publ_author_name
_publ_author_address
'Gatto, C. C.'
;University of Bras\'ilia - UnB
Institute of Chemistry
LASIC - Laboratorio de S\'intese Inorg\^anica e Cristalografia
70904-970
Bras\'ilia - DF
Brazil
;
_audit_creation_date               2025-01-30
_audit_creation_method
;
Olex2 1.5
(compiled 2024.02.16 svn.r378c4104 for OlexSys, GUI svn.r6928)
;
_shelx_SHELXL_version_number       '2018/3'
_audit_contact_author_address      ?
_audit_contact_author_email        ?
_audit_contact_author_name         ''
_audit_contact_author_phone        ?
_publ_contact_author_id_orcid      ?
_publ_section_references
;
Dolomanov, O.V., Bourhis, L.J., Gildea, R.J, Howard, J.A.K. & Puschmann, H.
 (2009), J. Appl. Cryst. 42, 339-341.

Sheldrick, G.M. (2015). Acta Cryst. C71, 3-8.
;
_chemical_name_common              ?
_chemical_name_systematic          ?
_chemical_formula_moiety           'C18 H20 N6 Ni O4'
_chemical_formula_sum              'C18 H20 N6 Ni O4'
_chemical_formula_weight           443.11
_chemical_melting_point            ?
loop_
  _atom_type_symbol
  _atom_type_description
  _atom_type_scat_dispersion_real
  _atom_type_scat_dispersion_imag
  _atom_type_scat_source
 'C' 'C' 0.0033 0.0016 'International Tables Vol C Tables 4.2.6.8 and 6.1.1.4'
 'H' 'H' 0.0000 0.0000 'International Tables Vol C Tables 4.2.6.8 and 6.1.1.4'
 'N' 'N' 0.0061 0.0033 'International Tables Vol C Tables 4.2.6.8 and 6.1.1.4'
 'Ni' 'Ni' 0.3393 1.1124 'International Tables Vol C Tables 4.2.6.8 and 6.1.1.4'
 'O' 'O' 0.0106 0.0060 'International Tables Vol C Tables 4.2.6.8 and 6.1.1.4'

_shelx_space_group_comment
;
The symmetry employed for this shelxl refinement is uniquely defined
by the following loop, which should always be used as a source of
symmetry information in preference to the above space-group names.
They are only intended as comments.
;
_space_group_crystal_system        'monoclinic'
_space_group_IT_number             15
_space_group_name_H-M_alt          'C 1 2/c 1'
_space_group_name_Hall             '-C 2yc'
loop_
  _space_group_symop_operation_xyz
 'x, y, z'
 '-x, y, -z+1/2'
 'x+1/2, y+1/2, z'
 '-x+1/2, y+1/2, -z+1/2'
 '-x, -y, -z'
 'x, -y, z-1/2'
 '-x+1/2, -y+1/2, -z'
 'x+1/2, -y+1/2, z-1/2'

_cell_length_a                     22.110(3)
_cell_length_b                     15.185(2)
_cell_length_c                     15.386(2)
_cell_angle_alpha                  90
_cell_angle_beta                   120.813(3)
_cell_angle_gamma                  90
_cell_volume                       4436.4(12)
_cell_formula_units_Z              8
_cell_measurement_reflns_used      3246
_cell_measurement_temperature      273.(2)
_cell_measurement_theta_max        20.76
_cell_measurement_theta_min        2.65
_shelx_estimated_absorpt_T_max     0.843
_shelx_estimated_absorpt_T_min     0.684
_exptl_absorpt_coefficient_mu      0.908
_exptl_absorpt_correction_T_max    0.7452
_exptl_absorpt_correction_T_min    0.6613
_exptl_absorpt_correction_type     none
_exptl_absorpt_process_details
;
SADABS-2016/2 (Bruker,2016/2) was used for absorption correction.
wR2(int) was 0.0822 before and 0.0577 after correction.
The Ratio of minimum to maximum transmission is 0.8874.
The \l/2 correction factor is Not present.
;
_exptl_absorpt_special_details     ?
_exptl_crystal_colour              red
_exptl_crystal_colour_primary      red
_exptl_crystal_density_diffrn      1.327
_exptl_crystal_density_meas        ?
_exptl_crystal_density_method      'not measured'
_exptl_crystal_description         block
_exptl_crystal_F_000               1840
loop_
  _exptl_crystal_face_index_h
  _exptl_crystal_face_index_k
  _exptl_crystal_face_index_l
  _exptl_crystal_face_perp_dist
 -1.00 -1.00 0.00 0.1500
 1.00 1.00 0.00 0.1330
 -1.00 -1.00 -1.00 0.2060
 1.00 1.00 1.00 0.1830
 0.00 0.00 1.00 0.2180
 1.00 0.00 1.00 0.1700
 -1.00 0.00 -1.00 0.1690
 1.00 0.00 0.00 0.0670
 -1.00 0.00 0.00 0.0970
 1.00 0.00 -1.00 0.2000
 -1.00 0.00 1.00 0.2120
 -1.00 1.00 -1.00 0.2300
 1.00 -1.00 1.00 0.1860
 1.00 -1.00 0.00 0.1460
 -1.00 1.00 0.00 0.1640
 1.00 -1.00 -1.00 0.2040
 -1.00 1.00 1.00 0.2550
 0.00 -1.00 0.00 0.1380
 0.00 1.00 0.00 0.1690
 -1.00 -1.00 1.00 0.2020
 0.00 1.00 1.00 0.2250

_exptl_crystal_size_max            0.453
_exptl_crystal_size_mid            0.338
_exptl_crystal_size_min            0.194
_exptl_transmission_factor_max     ?
_exptl_transmission_factor_min     ?
_diffrn_reflns_av_R_equivalents    0.0730
_diffrn_reflns_av_unetI/netI       0.0514
_diffrn_reflns_Laue_measured_fraction_full  1.000
_diffrn_reflns_Laue_measured_fraction_max  0.998
_diffrn_reflns_limit_h_max         26
_diffrn_reflns_limit_h_min         -26
_diffrn_reflns_limit_k_max         18
_diffrn_reflns_limit_k_min         -18
_diffrn_reflns_limit_l_max         18
_diffrn_reflns_limit_l_min         -18
_diffrn_reflns_number              28855
_diffrn_reflns_point_group_measured_fraction_full  1.000
_diffrn_reflns_point_group_measured_fraction_max  0.998
_diffrn_reflns_theta_full          25.242
_diffrn_reflns_theta_max           25.474
_diffrn_reflns_theta_min           1.717
_diffrn_ambient_temperature        273.15
_diffrn_detector_area_resol_mean   8.3333
_diffrn_measured_fraction_theta_full  1.000
_diffrn_measured_fraction_theta_max  0.998
_diffrn_measurement_device_type    'Bruker APEX-II CCD'
_diffrn_measurement_method         '\f and \w scans'
_diffrn_radiation_type             MoK\a
_diffrn_radiation_wavelength       0.71073
_diffrn_source                     ?
_diffrn_source_current             30.0
_diffrn_source_power               1.35
_diffrn_source_voltage             45.0
_diffrn_standards_number           0
_reflns_Friedel_coverage           0.000
_reflns_Friedel_fraction_full      .
_reflns_Friedel_fraction_max       .
_reflns_number_gt                  2797
_reflns_number_total               4121
_reflns_special_details
;
 Reflections were merged by SHELXL according to the crystal
 class for the calculation of statistics and refinement.
 
 Structure factors included contributions from the .fab file.
 
 _reflns_Friedel_fraction is defined as the number of unique
 Friedel pairs measured divided by the number that would be
 possible theoretically, ignoring centric projections and
 systematic absences.
;
_reflns_threshold_expression       'I > 2\s(I)'
_computing_cell_refinement         'SAINT V8.38A (Bruker, 2018)'
_computing_data_collection         'Bruker Instrument Service v2018.1.0.3'
_computing_data_reduction          'SAINT V8.38A (Bruker, 2018)'
_computing_molecular_graphics      'Olex2 1.5 (Dolomanov et al., 2009)'
_computing_publication_material    'Olex2 1.5 (Dolomanov et al., 2009)'
_computing_structure_refinement    'SHELXL 2018/3 (Sheldrick, 2015)'
_computing_structure_solution      'SHELXT 2018/2 (Sheldrick, 2018)'
_refine_diff_density_max           0.228
_refine_diff_density_min           -0.306
_refine_diff_density_rms           0.055
_refine_ls_extinction_coef         .
_refine_ls_extinction_method       none
_refine_ls_goodness_of_fit_ref     1.036
_refine_ls_hydrogen_treatment      constr
_refine_ls_matrix_type             full
_refine_ls_number_parameters       266
_refine_ls_number_reflns           4121
_refine_ls_number_restraints       0
_refine_ls_R_factor_all            0.0705
_refine_ls_R_factor_gt             0.0396
_refine_ls_restrained_S_all        1.036
_refine_ls_shift/su_max            0.002
_refine_ls_shift/su_mean           0.000
_refine_ls_structure_factor_coef   Fsqd
_refine_ls_weighting_details      
 'w=1/[\s^2^(Fo^2^)+(0.0478P)^2^+0.2153P] where P=(Fo^2^+2Fc^2^)/3'
_refine_ls_weighting_scheme        calc
_refine_ls_wR_factor_gt            0.0914
_refine_ls_wR_factor_ref           0.1027
_refine_special_details            ?
_olex2_refinement_description
;
1. Fixed Uiso
 At 1.2 times of:
  All C(H) groups
 At 1.5 times of:
  All C(H,H,H) groups
2.a Aromatic/amide H refined with riding coordinates:
 C4(H4), C1(H1), C10(H10), C3(H3A), C2(H2), C13(H13), C11(H11), C12(H12)
2.b Idealised Me refined as rotating group:
 C18(H18A,H18B,H18C), C9(H9A,H9B,H9C), C7(H7A,H7B,H7C), C16(H16A,H16B,H16C)
;
_atom_sites_solution_hydrogens     geom
_atom_sites_solution_primary       dual
_atom_sites_solution_secondary     ?
loop_
  _atom_site_label
  _atom_site_type_symbol
  _atom_site_fract_x
  _atom_site_fract_y
  _atom_site_fract_z
  _atom_site_U_iso_or_equiv
  _atom_site_adp_type
  _atom_site_occupancy
  _atom_site_site_symmetry_order
  _atom_site_calc_flag
  _atom_site_refinement_flags_posn
  _atom_site_refinement_flags_adp
  _atom_site_refinement_flags_occupancy
  _atom_site_disorder_assembly
  _atom_site_disorder_group
 Ni1 Ni 0.21231(2) 0.53276(2) 0.61962(3) 0.03189(13) Uani 1 1 d . . . . .
 O1 O 0.14998(10) 0.62907(12) 0.51084(13) 0.0387(5) Uani 1 1 d . . . . .
 O3 O 0.28180(9) 0.62392(12) 0.72670(13) 0.0378(5) Uani 1 1 d . . . . .
 O2 O 0.04723(10) 0.69998(14) 0.45328(15) 0.0541(6) Uani 1 1 d . . . . .
 O4 O 0.39026(10) 0.67995(14) 0.78497(16) 0.0547(6) Uani 1 1 d . . . . .
 N5 N 0.29555(12) 0.52734(15) 0.60297(17) 0.0375(6) Uani 1 1 d . . . . .
 N1 N 0.23586(12) 0.44136(15) 0.73202(16) 0.0376(6) Uani 1 1 d . . . . .
 N2 N 0.12942(12) 0.54452(15) 0.63633(17) 0.0363(6) Uani 1 1 d . . . . .
 N6 N 0.35264(12) 0.58027(17) 0.66322(18) 0.0443(6) Uani 1 1 d . . . . .
 N4 N 0.18143(13) 0.43499(16) 0.50958(17) 0.0430(6) Uani 1 1 d . . . . .
 N3 N 0.07656(12) 0.60255(16) 0.57531(18) 0.0443(6) Uani 1 1 d . . . . .
 C8 C 0.09560(15) 0.64059(18) 0.5149(2) 0.0373(7) Uani 1 1 d . . . . .
 C17 C 0.33661(15) 0.62591(19) 0.7233(2) 0.0389(7) Uani 1 1 d . . . . .
 C6 C 0.12493(16) 0.4959(2) 0.7012(2) 0.0411(7) Uani 1 1 d . . . . .
 C5 C 0.18705(16) 0.43826(19) 0.7593(2) 0.0395(7) Uani 1 1 d . . . . .
 C15 C 0.29474(17) 0.4750(2) 0.5368(2) 0.0459(8) Uani 1 1 d . . . . .
 C14 C 0.23041(18) 0.4215(2) 0.4829(2) 0.0485(8) Uani 1 1 d . . . . .
 C4 C 0.19604(19) 0.3830(2) 0.8378(2) 0.0559(9) Uani 1 1 d . . . . .
 H4 H 0.163082 0.382561 0.858276 0.067 Uiso 1 1 calc R U . . .
 C1 C 0.29203(17) 0.3886(2) 0.7787(2) 0.0500(8) Uani 1 1 d . . . . .
 H1 H 0.325833 0.391185 0.759937 0.060 Uiso 1 1 calc R U . . .
 C10 C 0.1224(2) 0.3870(2) 0.4664(2) 0.0618(10) Uani 1 1 d . . . . .
 H10 H 0.088455 0.397731 0.483683 0.074 Uiso 1 1 calc R U . . .
 C3 C 0.2541(2) 0.3294(2) 0.8842(3) 0.0679(11) Uani 1 1 d . . . . .
 H3A H 0.260769 0.292443 0.936651 0.081 Uiso 1 1 calc R U . . .
 C18 C 0.38316(17) 0.7265(2) 0.8602(2) 0.0599(10) Uani 1 1 d . . . . .
 H18A H 0.337912 0.754597 0.828968 0.090 Uiso 1 1 calc R U . . .
 H18B H 0.419502 0.770203 0.891208 0.090 Uiso 1 1 calc R U . . .
 H18C H 0.387294 0.685828 0.910714 0.090 Uiso 1 1 calc R U . . .
 C9 C 0.06165(18) 0.7489(2) 0.3876(2) 0.0622(10) Uani 1 1 d . . . . .
 H9A H 0.062296 0.709945 0.338899 0.093 Uiso 1 1 calc R U . . .
 H9B H 0.106660 0.777111 0.426233 0.093 Uiso 1 1 calc R U . . .
 H9C H 0.025790 0.792656 0.353115 0.093 Uiso 1 1 calc R U . . .
 C2 C 0.3018(2) 0.3303(2) 0.8538(3) 0.0682(11) Uani 1 1 d . . . . .
 H2 H 0.340315 0.292386 0.882762 0.082 Uiso 1 1 calc R U . . .
 C7 C 0.06322(18) 0.4944(2) 0.7148(3) 0.0666(10) Uani 1 1 d . . . . .
 H7A H 0.037559 0.548569 0.690256 0.100 Uiso 1 1 calc R U . . .
 H7B H 0.078971 0.487742 0.785279 0.100 Uiso 1 1 calc R U . . .
 H7C H 0.033165 0.445925 0.677519 0.100 Uiso 1 1 calc R U . . .
 C13 C 0.2189(2) 0.3594(2) 0.4102(3) 0.0760(12) Uani 1 1 d . . . . .
 H13 H 0.251849 0.352131 0.390382 0.091 Uiso 1 1 calc R U . . .
 C16 C 0.35265(19) 0.4663(2) 0.5147(3) 0.0754(12) Uani 1 1 d . . . . .
 H16A H 0.382714 0.517045 0.540051 0.113 Uiso 1 1 calc R U . . .
 H16B H 0.332978 0.462037 0.442890 0.113 Uiso 1 1 calc R U . . .
 H16C H 0.379570 0.414293 0.546861 0.113 Uiso 1 1 calc R U . . .
 C11 C 0.1105(2) 0.3215(3) 0.3961(3) 0.0870(14) Uani 1 1 d . . . . .
 H11 H 0.070142 0.286881 0.368931 0.104 Uiso 1 1 calc R U . . .
 C12 C 0.1597(3) 0.3090(3) 0.3674(3) 0.0965(16) Uani 1 1 d . . . . .
 H12 H 0.152493 0.266569 0.319442 0.116 Uiso 1 1 calc R U . . .

loop_
  _atom_site_aniso_label
  _atom_site_aniso_U_11
  _atom_site_aniso_U_22
  _atom_site_aniso_U_33
  _atom_site_aniso_U_23
  _atom_site_aniso_U_13
  _atom_site_aniso_U_12
 Ni1 0.0337(2) 0.0324(2) 0.0348(2) 0.00240(18) 0.02132(18) 0.00047(18)
 O1 0.0372(12) 0.0419(12) 0.0419(12) 0.0066(9) 0.0238(10) 0.0050(10)
 O3 0.0319(11) 0.0412(12) 0.0468(12) -0.0064(9) 0.0249(10) -0.0047(9)
 O2 0.0418(13) 0.0581(15) 0.0591(15) 0.0209(12) 0.0233(12) 0.0180(11)
 O4 0.0383(13) 0.0673(15) 0.0577(14) -0.0136(13) 0.0240(12) -0.0183(12)
 N5 0.0406(15) 0.0394(14) 0.0371(14) 0.0045(12) 0.0232(13) 0.0074(12)
 N1 0.0421(15) 0.0373(15) 0.0354(14) 0.0003(11) 0.0213(13) -0.0017(12)
 N2 0.0344(14) 0.0396(14) 0.0366(14) -0.0022(12) 0.0195(12) -0.0035(12)
 N6 0.0325(14) 0.0577(17) 0.0492(16) 0.0004(14) 0.0257(13) 0.0001(13)
 N4 0.0528(17) 0.0359(15) 0.0366(14) 0.0037(12) 0.0203(14) -0.0021(13)
 N3 0.0352(15) 0.0525(16) 0.0497(16) 0.0040(13) 0.0249(13) 0.0034(13)
 C8 0.0344(17) 0.0351(17) 0.0391(18) -0.0039(14) 0.0164(15) 0.0014(14)
 C17 0.0356(17) 0.0389(18) 0.0426(18) 0.0046(14) 0.0203(16) -0.0020(14)
 C6 0.0449(19) 0.0452(18) 0.0431(18) -0.0099(15) 0.0297(16) -0.0126(15)
 C5 0.0455(19) 0.0379(17) 0.0364(17) -0.0062(14) 0.0219(16) -0.0117(14)
 C15 0.052(2) 0.051(2) 0.0449(19) 0.0081(16) 0.0321(17) 0.0153(17)
 C14 0.066(2) 0.0416(19) 0.0398(19) 0.0052(15) 0.0284(18) 0.0191(17)
 C4 0.075(3) 0.060(2) 0.043(2) -0.0020(17) 0.037(2) -0.022(2)
 C1 0.053(2) 0.048(2) 0.049(2) 0.0093(17) 0.0268(18) 0.0068(17)
 C10 0.076(3) 0.052(2) 0.051(2) -0.0013(18) 0.028(2) -0.014(2)
 C3 0.081(3) 0.064(3) 0.053(2) 0.020(2) 0.030(2) -0.007(2)
 C18 0.055(2) 0.063(2) 0.055(2) -0.0171(19) 0.0234(19) -0.0207(19)
 C9 0.064(2) 0.064(2) 0.052(2) 0.0216(19) 0.0244(19) 0.019(2)
 C2 0.081(3) 0.054(2) 0.059(2) 0.0276(19) 0.028(2) 0.012(2)
 C7 0.062(2) 0.085(3) 0.079(3) -0.002(2) 0.055(2) -0.012(2)
 C13 0.092(3) 0.067(3) 0.060(3) -0.018(2) 0.033(2) 0.020(2)
 C16 0.074(3) 0.102(3) 0.075(3) -0.004(2) 0.055(2) 0.021(2)
 C11 0.106(4) 0.057(3) 0.066(3) -0.022(2) 0.021(3) -0.026(3)
 C12 0.125(4) 0.068(3) 0.080(3) -0.036(2) 0.041(3) 0.004(3)

_geom_special_details
;
 All esds (except the esd in the dihedral angle between two l.s. planes)
 are estimated using the full covariance matrix.  The cell esds are taken
 into account individually in the estimation of esds in distances, angles
 and torsion angles; correlations between esds in cell parameters are only
 used when they are defined by crystal symmetry.  An approximate (isotropic)
 treatment of cell esds is used for estimating esds involving l.s. planes.
;
loop_
  _geom_bond_atom_site_label_1
  _geom_bond_atom_site_label_2
  _geom_bond_distance
  _geom_bond_site_symmetry_2
  _geom_bond_publ_flag
 Ni1 O1 2.1157(18) . ?
 Ni1 O3 2.0972(18) . ?
 Ni1 N5 1.986(2) . ?
 Ni1 N1 2.065(2) . ?
 Ni1 N2 1.985(2) . ?
 Ni1 N4 2.086(2) . ?
 O1 C8 1.247(3) . ?
 O3 C17 1.240(3) . ?
 O2 C8 1.348(3) . ?
 O2 C9 1.416(3) . ?
 O4 C17 1.352(3) . ?
 O4 C18 1.431(3) . ?
 N5 N6 1.378(3) . ?
 N5 C15 1.284(3) . ?
 N1 C5 1.344(3) . ?
 N1 C1 1.337(4) . ?
 N2 N3 1.378(3) . ?
 N2 C6 1.286(3) . ?
 N6 C17 1.340(3) . ?
 N4 C14 1.356(4) . ?
 N4 C10 1.337(4) . ?
 N3 C8 1.333(3) . ?
 C6 C5 1.481(4) . ?
 C6 C7 1.482(4) . ?
 C5 C4 1.399(4) . ?
 C15 C14 1.471(4) . ?
 C15 C16 1.490(4) . ?
 C14 C13 1.382(4) . ?
 C4 H4 0.9300 . ?
 C4 C3 1.371(5) . ?
 C1 H1 0.9300 . ?
 C1 C2 1.381(4) . ?
 C10 H10 0.9300 . ?
 C10 C11 1.392(5) . ?
 C3 H3A 0.9300 . ?
 C3 C2 1.357(5) . ?
 C18 H18A 0.9600 . ?
 C18 H18B 0.9600 . ?
 C18 H18C 0.9600 . ?
 C9 H9A 0.9600 . ?
 C9 H9B 0.9600 . ?
 C9 H9C 0.9600 . ?
 C2 H2 0.9300 . ?
 C7 H7A 0.9600 . ?
 C7 H7B 0.9600 . ?
 C7 H7C 0.9600 . ?
 C13 H13 0.9300 . ?
 C13 C12 1.359(5) . ?
 C16 H16A 0.9600 . ?
 C16 H16B 0.9600 . ?
 C16 H16C 0.9600 . ?
 C11 H11 0.9300 . ?
 C11 C12 1.381(6) . ?
 C12 H12 0.9300 . ?

loop_
  _geom_angle_atom_site_label_1
  _geom_angle_atom_site_label_2
  _geom_angle_atom_site_label_3
  _geom_angle
  _geom_angle_site_symmetry_1
  _geom_angle_site_symmetry_3
  _geom_angle_publ_flag
 O3 Ni1 O1 94.78(7) . . ?
 N5 Ni1 O1 101.41(8) . . ?
 N5 Ni1 O3 76.95(8) . . ?
 N5 Ni1 N1 103.14(9) . . ?
 N5 Ni1 N4 78.78(10) . . ?
 N1 Ni1 O1 155.45(8) . . ?
 N1 Ni1 O3 90.96(8) . . ?
 N1 Ni1 N4 92.22(9) . . ?
 N2 Ni1 O1 76.69(8) . . ?
 N2 Ni1 O3 101.09(8) . . ?
 N2 Ni1 N5 177.21(10) . . ?
 N2 Ni1 N1 78.78(9) . . ?
 N2 Ni1 N4 103.25(10) . . ?
 N4 Ni1 O1 92.30(8) . . ?
 N4 Ni1 O3 155.61(9) . . ?
 C8 O1 Ni1 108.15(17) . . ?
 C17 O3 Ni1 108.74(17) . . ?
 C8 O2 C9 117.7(2) . . ?
 C17 O4 C18 116.6(2) . . ?
 N6 N5 Ni1 118.63(17) . . ?
 C15 N5 Ni1 119.4(2) . . ?
 C15 N5 N6 122.0(3) . . ?
 C5 N1 Ni1 112.75(19) . . ?
 C1 N1 Ni1 128.3(2) . . ?
 C1 N1 C5 119.0(3) . . ?
 N3 N2 Ni1 119.10(17) . . ?
 C6 N2 Ni1 119.5(2) . . ?
 C6 N2 N3 121.3(2) . . ?
 C17 N6 N5 106.9(2) . . ?
 C14 N4 Ni1 111.9(2) . . ?
 C10 N4 Ni1 128.4(2) . . ?
 C10 N4 C14 119.6(3) . . ?
 C8 N3 N2 107.0(2) . . ?
 O1 C8 O2 119.8(3) . . ?
 O1 C8 N3 129.1(3) . . ?
 N3 C8 O2 111.1(2) . . ?
 O3 C17 O4 120.7(3) . . ?
 O3 C17 N6 128.8(3) . . ?
 N6 C17 O4 110.6(3) . . ?
 N2 C6 C5 113.0(3) . . ?
 N2 C6 C7 124.1(3) . . ?
 C5 C6 C7 122.8(3) . . ?
 N1 C5 C6 115.8(2) . . ?
 N1 C5 C4 120.6(3) . . ?
 C4 C5 C6 123.6(3) . . ?
 N5 C15 C14 114.0(3) . . ?
 N5 C15 C16 124.8(3) . . ?
 C14 C15 C16 121.2(3) . . ?
 N4 C14 C15 115.9(3) . . ?
 N4 C14 C13 120.2(3) . . ?
 C13 C14 C15 123.9(3) . . ?
 C5 C4 H4 120.4 . . ?
 C3 C4 C5 119.1(3) . . ?
 C3 C4 H4 120.4 . . ?
 N1 C1 H1 118.7 . . ?
 N1 C1 C2 122.6(3) . . ?
 C2 C1 H1 118.7 . . ?
 N4 C10 H10 119.2 . . ?
 N4 C10 C11 121.6(4) . . ?
 C11 C10 H10 119.2 . . ?
 C4 C3 H3A 120.0 . . ?
 C2 C3 C4 120.0(3) . . ?
 C2 C3 H3A 120.0 . . ?
 O4 C18 H18A 109.5 . . ?
 O4 C18 H18B 109.5 . . ?
 O4 C18 H18C 109.5 . . ?
 H18A C18 H18B 109.5 . . ?
 H18A C18 H18C 109.5 . . ?
 H18B C18 H18C 109.5 . . ?
 O2 C9 H9A 109.5 . . ?
 O2 C9 H9B 109.5 . . ?
 O2 C9 H9C 109.5 . . ?
 H9A C9 H9B 109.5 . . ?
 H9A C9 H9C 109.5 . . ?
 H9B C9 H9C 109.5 . . ?
 C1 C2 H2 120.7 . . ?
 C3 C2 C1 118.6(3) . . ?
 C3 C2 H2 120.7 . . ?
 C6 C7 H7A 109.5 . . ?
 C6 C7 H7B 109.5 . . ?
 C6 C7 H7C 109.5 . . ?
 H7A C7 H7B 109.5 . . ?
 H7A C7 H7C 109.5 . . ?
 H7B C7 H7C 109.5 . . ?
 C14 C13 H13 119.7 . . ?
 C12 C13 C14 120.6(4) . . ?
 C12 C13 H13 119.7 . . ?
 C15 C16 H16A 109.5 . . ?
 C15 C16 H16B 109.5 . . ?
 C15 C16 H16C 109.5 . . ?
 H16A C16 H16B 109.5 . . ?
 H16A C16 H16C 109.5 . . ?
 H16B C16 H16C 109.5 . . ?
 C10 C11 H11 120.7 . . ?
 C12 C11 C10 118.7(4) . . ?
 C12 C11 H11 120.7 . . ?
 C13 C12 C11 119.2(4) . . ?
 C13 C12 H12 120.4 . . ?
 C11 C12 H12 120.4 . . ?

loop_
  _geom_hbond_atom_site_label_D
  _geom_hbond_atom_site_label_H
  _geom_hbond_atom_site_label_A
  _geom_hbond_distance_DH
  _geom_hbond_distance_HA
  _geom_hbond_distance_DA
  _geom_hbond_angle_DHA
  _geom_hbond_site_symmetry_A
  _geom_hbond_publ_flag
 C4 H4 O1 0.93 2.51 3.307(4) 143.2 6_566 yes
 C18 H18B O2 0.96 2.52 3.337(4) 143.5 8_566 yes
 C9 H9C O4 0.96 2.65 3.448(4) 140.7 8_465 yes

loop_
  _geom_torsion_atom_site_label_1
  _geom_torsion_atom_site_label_2
  _geom_torsion_atom_site_label_3
  _geom_torsion_atom_site_label_4
  _geom_torsion
  _geom_torsion_site_symmetry_1
  _geom_torsion_site_symmetry_2
  _geom_torsion_site_symmetry_3
  _geom_torsion_site_symmetry_4
  _geom_torsion_publ_flag
 Ni1 O1 C8 O2 179.3(2) . . . . ?
 Ni1 O1 C8 N3 0.7(4) . . . . ?
 Ni1 O3 C17 O4 179.8(2) . . . . ?
 Ni1 O3 C17 N6 0.5(4) . . . . ?
 Ni1 N5 N6 C17 0.2(3) . . . . ?
 Ni1 N5 C15 C14 -2.3(3) . . . . ?
 Ni1 N5 C15 C16 178.2(2) . . . . ?
 Ni1 N1 C5 C6 3.2(3) . . . . ?
 Ni1 N1 C5 C4 -177.0(2) . . . . ?
 Ni1 N1 C1 C2 179.6(2) . . . . ?
 Ni1 N2 N3 C8 -0.4(3) . . . . ?
 Ni1 N2 C6 C5 2.5(3) . . . . ?
 Ni1 N2 C6 C7 -175.4(2) . . . . ?
 Ni1 N4 C14 C15 1.5(3) . . . . ?
 Ni1 N4 C14 C13 -179.5(2) . . . . ?
 Ni1 N4 C10 C11 -177.6(2) . . . . ?
 N5 N6 C17 O3 -0.4(4) . . . . ?
 N5 N6 C17 O4 -179.8(2) . . . . ?
 N5 C15 C14 N4 0.4(4) . . . . ?
 N5 C15 C14 C13 -178.5(3) . . . . ?
 N1 C5 C4 C3 -2.4(5) . . . . ?
 N1 C1 C2 C3 -3.0(5) . . . . ?
 N2 N3 C8 O1 -0.3(4) . . . . ?
 N2 N3 C8 O2 -178.9(2) . . . . ?
 N2 C6 C5 N1 -3.8(4) . . . . ?
 N2 C6 C5 C4 176.5(3) . . . . ?
 N6 N5 C15 C14 177.7(2) . . . . ?
 N6 N5 C15 C16 -1.8(4) . . . . ?
 N4 C14 C13 C12 -2.5(5) . . . . ?
 N4 C10 C11 C12 -3.0(6) . . . . ?
 N3 N2 C6 C5 -179.9(2) . . . . ?
 N3 N2 C6 C7 2.2(4) . . . . ?
 C6 N2 N3 C8 -178.0(3) . . . . ?
 C6 C5 C4 C3 177.3(3) . . . . ?
 C5 N1 C1 C2 0.4(4) . . . . ?
 C5 C4 C3 C2 -0.2(5) . . . . ?
 C15 N5 N6 C17 -179.8(2) . . . . ?
 C15 C14 C13 C12 176.4(3) . . . . ?
 C14 N4 C10 C11 1.7(5) . . . . ?
 C14 C13 C12 C11 1.2(7) . . . . ?
 C4 C3 C2 C1 2.8(5) . . . . ?
 C1 N1 C5 C6 -177.5(3) . . . . ?
 C1 N1 C5 C4 2.3(4) . . . . ?
 C10 N4 C14 C15 -177.9(3) . . . . ?
 C10 N4 C14 C13 1.0(4) . . . . ?
 C10 C11 C12 C13 1.5(6) . . . . ?
 C18 O4 C17 O3 6.4(4) . . . . ?
 C18 O4 C17 N6 -174.1(2) . . . . ?
 C9 O2 C8 O1 -1.6(4) . . . . ?
 C9 O2 C8 N3 177.2(2) . . . . ?
 C7 C6 C5 N1 174.1(3) . . . . ?
 C7 C6 C5 C4 -5.7(5) . . . . ?
 C16 C15 C14 N4 179.9(3) . . . . ?
 C16 C15 C14 C13 1.0(5) . . . . ?

_smtbx_masks_special_details       ?
loop_
  _smtbx_masks_void_nr
  _smtbx_masks_void_average_x
  _smtbx_masks_void_average_y
  _smtbx_masks_void_average_z
  _smtbx_masks_void_volume
  _smtbx_masks_void_count_electrons
  _smtbx_masks_void_content
 1 0.000 0.000 -0.489 369.8 107.6 ?
 2 0.500 0.500 -0.468 369.8 107.6 ?

_smtbx_masks_void_probe_radius     1.2
_smtbx_masks_void_truncation_radius  1.2
_shelx_res_file
;
TITL ccg_dsj_ni2_a.res in C2/c
    ccg_dsj_ni2.res
    created by SHELXL-2018/3 at 17:02:10 on 30-Jan-2025
REM Old TITL ccg_dsj_ni2_b.res in Cc
REM SHELXT solution in C2/c: R1 0.149, Rweak 0.006, Alpha 0.033
REM <I/s> 0.244 for 168 systematic absences, Orientation as input
REM Formula found by SHELXT: C18 N7 Ni O5
CELL 0.71073 22.1098 15.1846 15.3862 90 120.813 90
ZERR 8 0.0034 0.0024 0.0023 0 0.003 0
LATT 7
SYMM -X,+Y,0.5-Z
SFAC C H N Ni O
UNIT 144 160 48 8 32
EQIV $1 +X,1-Y,0.5+Z
EQIV $2 0.5+X,1.5-Y,0.5+Z
EQIV $3 -0.5+X,1.5-Y,-0.5+Z

L.S. 15
PLAN  5
SIZE 0.194 0.338 0.453
TEMP 0
CONF
HTAB C4 O1_$1
HTAB C18 O2_$2
HTAB C9 O4_$3
BOND
HTAB
LIST 6
MORE -1
BOND $H
ABIN
fmap 2
acta
REM <olex2.extras>
REM <HklSrc "%.\\CCG_DSJ_Ni2.hkl">
REM </olex2.extras>

WGHT    0.047800    0.215300
FVAR       0.14177
NI1   4    0.212309    0.532756    0.619619    11.00000    0.03368    0.03241 =
         0.03483    0.00240    0.02132    0.00047
O1    5    0.149982    0.629075    0.510843    11.00000    0.03716    0.04187 =
         0.04193    0.00664    0.02381    0.00498
O3    5    0.281800    0.623924    0.726697    11.00000    0.03191    0.04118 =
         0.04682   -0.00635    0.02485   -0.00470
O2    5    0.047228    0.699984    0.453276    11.00000    0.04176    0.05806 =
         0.05910    0.02086    0.02332    0.01804
O4    5    0.390261    0.679947    0.784967    11.00000    0.03833    0.06733 =
         0.05768   -0.01356    0.02396   -0.01834
N5    3    0.295549    0.527341    0.602972    11.00000    0.04056    0.03942 =
         0.03715    0.00454    0.02320    0.00741
N1    3    0.235862    0.441359    0.732021    11.00000    0.04206    0.03730 =
         0.03539    0.00030    0.02130   -0.00166
N2    3    0.129424    0.544515    0.636328    11.00000    0.03442    0.03955 =
         0.03662   -0.00223    0.01947   -0.00354
N6    3    0.352643    0.580269    0.663215    11.00000    0.03255    0.05774 =
         0.04922    0.00036    0.02572    0.00005
N4    3    0.181431    0.434993    0.509575    11.00000    0.05281    0.03587 =
         0.03662    0.00373    0.02027   -0.00212
N3    3    0.076562    0.602551    0.575310    11.00000    0.03516    0.05251 =
         0.04966    0.00400    0.02493    0.00340
C8    1    0.095603    0.640589    0.514853    11.00000    0.03444    0.03506 =
         0.03909   -0.00388    0.01638    0.00140
C17   1    0.336610    0.625908    0.723277    11.00000    0.03565    0.03887 =
         0.04259    0.00457    0.02027   -0.00201
C6    1    0.124927    0.495870    0.701229    11.00000    0.04488    0.04515 =
         0.04313   -0.00987    0.02973   -0.01264
C5    1    0.187054    0.438258    0.759307    11.00000    0.04552    0.03786 =
         0.03638   -0.00615    0.02192   -0.01165
C15   1    0.294739    0.474998    0.536837    11.00000    0.05193    0.05101 =
         0.04487    0.00811    0.03206    0.01528
C14   1    0.230405    0.421466    0.482870    11.00000    0.06595    0.04159 =
         0.03977    0.00521    0.02844    0.01909
C4    1    0.196043    0.382967    0.837834    11.00000    0.07451    0.05961 =
         0.04277   -0.00203    0.03675   -0.02176
AFIX  43
H4    2    0.163082    0.382561    0.858276    11.00000   -1.20000
AFIX   0
C1    1    0.292030    0.388555    0.778717    11.00000    0.05342    0.04801 =
         0.04930    0.00929    0.02681    0.00682
AFIX  43
H1    2    0.325833    0.391185    0.759937    11.00000   -1.20000
AFIX   0
C10   1    0.122382    0.387048    0.466360    11.00000    0.07604    0.05186 =
         0.05087   -0.00125    0.02779   -0.01422
AFIX  43
H10   2    0.088455    0.397731    0.483683    11.00000   -1.20000
AFIX   0
C3    1    0.254103    0.329390    0.884244    11.00000    0.08103    0.06364 =
         0.05318    0.02035    0.03017   -0.00741
AFIX  43
H3A   2    0.260769    0.292443    0.936651    11.00000   -1.20000
AFIX   0
C18   1    0.383157    0.726473    0.860152    11.00000    0.05550    0.06302 =
         0.05457   -0.01709    0.02343   -0.02068
AFIX 137
H18A  2    0.337912    0.754597    0.828968    11.00000   -1.50000
H18B  2    0.419502    0.770203    0.891208    11.00000   -1.50000
H18C  2    0.387294    0.685828    0.910714    11.00000   -1.50000
AFIX   0
C9    1    0.061654    0.748856    0.387596    11.00000    0.06410    0.06360 =
         0.05167    0.02162    0.02439    0.01925
AFIX 137
H9A   2    0.062296    0.709945    0.338899    11.00000   -1.50000
H9B   2    0.106660    0.777111    0.426233    11.00000   -1.50000
H9C   2    0.025790    0.792656    0.353115    11.00000   -1.50000
AFIX   0
C2    1    0.301825    0.330251    0.853753    11.00000    0.08117    0.05394 =
         0.05869    0.02764    0.02802    0.01235
AFIX  43
H2    2    0.340315    0.292386    0.882762    11.00000   -1.20000
AFIX   0
C7    1    0.063222    0.494397    0.714763    11.00000    0.06213    0.08483 =
         0.07882   -0.00248    0.05482   -0.01208
AFIX 137
H7A   2    0.037559    0.548569    0.690256    11.00000   -1.50000
H7B   2    0.078971    0.487742    0.785279    11.00000   -1.50000
H7C   2    0.033165    0.445925    0.677519    11.00000   -1.50000
AFIX   0
C13   1    0.218862    0.359434    0.410195    11.00000    0.09182    0.06704 =
         0.06043   -0.01773    0.03278    0.01981
AFIX  43
H13   2    0.251849    0.352131    0.390382    11.00000   -1.20000
AFIX   0
C16   1    0.352650    0.466322    0.514690    11.00000    0.07373    0.10171 =
         0.07491   -0.00377    0.05536    0.02098
AFIX 137
H16A  2    0.382714    0.517045    0.540051    11.00000   -1.50000
H16B  2    0.332978    0.462037    0.442890    11.00000   -1.50000
H16C  2    0.379570    0.414293    0.546861    11.00000   -1.50000
AFIX   0
C11   1    0.110469    0.321540    0.396076    11.00000    0.10635    0.05652 =
         0.06567   -0.02165    0.02068   -0.02615
AFIX  43
H11   2    0.070142    0.286881    0.368931    11.00000   -1.20000
AFIX   0
C12   1    0.159714    0.309003    0.367422    11.00000    0.12479    0.06805 =
         0.08014   -0.03572    0.04063    0.00431
AFIX  43
H12   2    0.152493    0.266569    0.319442    11.00000   -1.20000
AFIX   0
HKLF 4


REM  ccg_dsj_ni2_a.res in C2/c
REM wR2 = 0.1027, GooF = S = 1.036, Restrained GooF = 1.036 for all data
REM R1 = 0.0396 for 2797 Fo > 4sig(Fo) and 0.0705 for all 4121 data
REM 266 parameters refined using 0 restraints

END

WGHT      0.0478      0.2153

REM Instructions for potential hydrogen bonds
HTAB C4 O1_$1
HTAB C18 O2_$2
HTAB C9 O4_$3

REM Highest difference peak  0.228,  deepest hole -0.306,  1-sigma level  0.055
Q1    1   0.3973  0.4431  0.5588  11.00000  0.05    0.23
Q2    1   0.1608  0.4765  0.7378  11.00000  0.05    0.21
Q3    1   0.2117  0.4035  0.6175  11.00000  0.05    0.20
Q4    1   0.4083  0.4924  0.6306  11.00000  0.05    0.20
Q5    1   0.3622  0.4624  0.6423  11.00000  0.05    0.20
;
_shelx_res_checksum                57135
_shelx_hkl_file
;
  -2   0   0 2924.41  103.69
  -2   0   0 3095.79  103.49
  -2   0   0 2899.31  103.89
  -2   0   0 2883.41  103.39
   2   0   0 2978.00  103.69
   2   0   0 2920.81  103.39
   2   0   0 3018.40  103.99
   2   0   0 3082.29  103.49
  -4   0   0   21.40    1.80
  -4   0   0   17.10    2.20
  -4   0   0   18.60    1.80
   4   0   0   19.40    2.10
   4   0   0   19.50    1.70
   4   0   0   16.90    2.20
   4   0   0   19.20    1.80
  -4   0   0   21.10    2.30
   6   0   0    1.20    0.90
  -6   0   0    0.70    1.00
   6   0   0    0.60    1.10
   6   0   0    0.00    1.00
  -6   0   0   -0.40    0.70
   6   0   0    0.00    1.40
  -8   0   0   25.50    3.20
   8   0   0   30.40    4.10
   8   0   0   24.40    2.80
   8   0   0   24.50    3.30
  -8   0   0   27.00    2.90
  10   0   0  193.48   10.80
 -10   0   0  193.18    9.60
 -10   0   0  199.48   10.20
  10   0   0  200.28   11.30
  10   0   0  198.88    9.70
 -12   0   0  672.63   27.60
 -12   0   0  679.43   26.80
  12   0   0  695.53   28.70
  12   0   0  630.14   26.70
  12   0   0  679.13   29.50
  14   0   0  338.07   16.30
 -14   0   0  351.96   16.10
  14   0   0  343.57   17.90
 -14   0   0  338.67   16.90
  14   0   0  353.86   19.10
  16   0   0   72.69    7.00
  16   0   0   84.19    9.20
 -16   0   0   76.99    7.20
 -16   0   0   61.39    7.40
  16   0   0   60.19    8.50
  18   0   0   23.40    6.50
  18   0   0   27.70    6.30
 -18   0   0   37.60    7.20
  18   0   0   23.90    7.10
  20   0   0   14.30    6.80
  20   0   0   11.10    6.20
  22   0   0   15.00    8.20
  22   0   0   13.30    7.20
   1  -1   0  206.38    7.90
   1  -1   0  202.48    8.10
  -1  -1   0  211.28    7.80
   1  -1   0  209.68    8.00
  -1  -1   0  196.88    8.10
   1  -1   0  208.28    8.00
  -1  -1   0  212.88    8.10
  -1  -1   0  214.28    7.80
   1   1   0  223.58    7.90
   1   1   0  217.48    8.10
  -1   1   0  205.18    8.00
  -1   1   0  208.38    8.10
   1   1   0  212.28    7.80
  -1   1   0  216.28    7.90
  -1   1   0  220.38    8.00
   1   1   0  218.28    8.10
   3  -1   0 1031.10   37.80
  -3  -1   0 1057.09   37.50
   3  -1   0 1050.49   37.30
  -3  -1   0 1076.09   37.60
   3  -1   0 1039.60   37.80
  -3  -1   0 1050.49   38.00
  -3  -1   0 1060.29   37.00
  -3  -1   0 1081.99   37.40
   3  -1   0 1022.10   37.40
   3   1   0 1067.79   38.10
  -3   1   0 1008.30   37.80
  -3   1   0 1061.29   37.50
   3   1   0 1092.79   37.60
  -3   1   0 1007.30   37.90
  -3   1   0 1019.30   37.30
   3   1   0 1059.49   37.50
   3   1   0 1042.90   37.00
   5  -1   0   16.10    1.90
  -5  -1   0   17.00    1.70
   5  -1   0   20.00    2.50
   5  -1   0   19.30    2.60
  -5  -1   0   21.10    2.20
  -5  -1   0   18.00    2.20
   5  -1   0   21.20    2.20
   5   1   0   22.60    2.50
  -5   1   0   23.00    2.20
   5   1   0   19.60    2.30
   5   1   0   17.40    1.80
   5   1   0   15.80    2.40
   5   1   0   22.90    2.20
  -5   1   0   16.40    1.90
  -7  -1   0  905.51   33.80
   7  -1   0  883.41   34.70
   7  -1   0  912.21   33.30
   7  -1   0  921.21   34.50
  -7  -1   0  856.11   32.90
   7   1   0  901.21   33.40
   7   1   0  911.81   35.00
   7   1   0  909.01   34.20
  -7   1   0  904.11   33.60
  -9  -1   0   97.79    5.50
   9  -1   0   94.49    5.80
  -9  -1   0  105.89    6.70
   9  -1   0  100.09    7.30
   9  -1   0   98.49    6.80
   9   1   0   96.59    6.70
  -9   1   0   98.09    6.00
   9   1   0   97.59    5.90
   9   1   0   97.39    7.40
 -11  -1   0   94.89    7.00
  11  -1   0  113.69    8.50
  11  -1   0  115.69    8.10
 -11  -1   0   96.79    6.10
  11  -1   0   95.59    6.50
 -11   1   0  104.69    6.80
  11   1   0  116.09    8.40
  11   1   0   94.19    6.50
  11   1   0  122.19    8.10
  13  -1   0   -1.10    2.40
  13  -1   0    3.50    3.10
 -13  -1   0    4.50    3.30
  13  -1   0   -0.40    2.10
 -13  -1   0    2.10    1.80
  13   1   0    0.80    2.30
 -13   1   0    1.90    2.20
 -13   1   0    5.50    2.90
  13   1   0   -1.20    2.30
  13   1   0   -0.20    2.80
  15  -1   0   13.80    3.80
  15  -1   0   16.60    5.00
 -15  -1   0   15.60    4.30
  15  -1   0   14.90    5.30
 -15  -1   0   16.40    3.30
  15   1   0    8.30    4.30
 -15   1   0    7.10    4.20
 -15   1   0   13.80    3.70
  15   1   0   12.50    4.20
  15   1   0   19.30    4.00
  17  -1   0   -2.30    3.00
 -17  -1   0   -2.10    3.50
  17  -1   0    0.00    4.50
 -17  -1   0    1.10    2.20
  17  -1   0   -1.40    4.10
  17   1   0    4.50    4.30
 -17   1   0    0.40    3.30
  17   1   0    0.70    4.70
 -17   1   0   -2.10    3.10
  19  -1   0   -3.40    4.40
  19  -1   0    2.60    5.60
  19   1   0    4.60    5.80
  19   1   0   -4.10    4.20
  21  -1   0    5.00    6.60
  21  -1   0   16.00    8.00
  21   1   0   15.20    6.90
  21   1   0   23.70    8.60
   0  -2   0 2457.65   87.59
   0  -2   0 2471.15   87.49
   0  -2   0 2473.35   87.19
   0  -2   0 2489.15   87.29
   0   2   0 2519.45   87.49
   0   2   0 2480.95   87.59
   0   2   0 2566.04   87.19
   0   2   0 2514.85   87.29
  -2  -2   0 2178.78   77.59
  -2  -2   0 2196.88   76.89
   2  -2   0 2238.28   77.09
  -2  -2   0 2155.18   77.49
   2  -2   0 2139.39   77.39
   2  -2   0 2172.18   77.69
   2  -2   0 2215.98   77.39
  -2  -2   0 2339.07   77.09
   2  -2   0 2223.38   77.29
   2   2   0 2229.58   76.89
   2   2   0 2136.29   77.59
  -2   2   0 2209.78   77.39
   2   2   0 2245.38   77.09
   2   2   0 2202.58   77.59
  -2   2   0 2132.19   77.69
  -2   2   0 2224.78   77.29
  -2   2   0 2139.49   77.39
   4  -2   0  402.46   16.00
   4  -2   0  390.36   16.20
   4  -2   0  402.76   15.60
  -4  -2   0  402.56   16.00
  -4  -2   0  404.36   15.00
  -4  -2   0  412.76   15.60
   4   2   0  393.86   15.90
   4   2   0  398.16   15.00
  -4   2   0  384.26   16.00
  -4   2   0  414.26   15.70
   4   2   0  410.36   15.20
   4   2   0  407.96   16.40
   4   2   0  412.56   15.60
  -4   2   0  418.06   15.90
   6  -2   0  139.49    7.30
   6  -2   0  133.29    7.30
  -6  -2   0  135.19    5.90
  -6  -2   0  132.99    7.00
   6  -2   0  128.99    6.40
   6   2   0  118.99    7.40
   6   2   0  129.09    5.80
  -6   2   0  117.59    6.50
   6   2   0  127.69    6.70
   8  -2   0   19.90    3.20
   8  -2   0   19.40    3.40
   8  -2   0   22.80    2.80
  -8  -2   0   24.10    2.50
   8   2   0   25.40    3.40
   8   2   0   25.20    3.80
  -8   2   0   22.10    3.00
 -10  -2   0  258.57   13.30
  10  -2   0  282.87   12.50
  10  -2   0  268.37   14.10
 -10  -2   0  285.77   11.90
  10  -2   0  267.17   13.80
 -10   2   0  270.47   12.90
  10   2   0  257.87   13.20
  10   2   0  269.57   14.60
  12  -2   0  200.38   12.30
  12  -2   0  195.08   10.40
 -12  -2   0  179.48   10.90
  12  -2   0  205.68   12.00
 -12  -2   0  197.58    9.70
  12   2   0  197.38   11.40
  12   2   0  192.78   12.70
 -12   2   0  206.08   10.90
  14  -2   0  398.26   19.80
 -14  -2   0  399.96   18.90
 -14  -2   0  359.86   16.60
  14  -2   0  406.96   20.30
  14  -2   0  370.46   17.80
  14   2   0  377.76   19.20
 -14   2   0  394.06   18.30
  14   2   0  391.86   21.00
 -16  -2   0   32.00    4.30
  16  -2   0   23.60    5.30
 -16  -2   0   24.50    5.90
  16  -2   0   36.90    5.30
  16  -2   0   29.20    6.20
 -16   2   0   26.10    4.90
  16   2   0   25.10    6.50
  16   2   0   18.80    5.60
 -16   2   0   27.50    5.30
  18  -2   0   13.20    5.80
 -18  -2   0    4.30    4.20
  18  -2   0   -0.20    4.50
 -18   2   0    4.20    4.20
  18   2   0    7.00    6.00
  18   2   0    2.40    4.50
  20  -2   0    5.80    6.30
  20  -2   0    5.80    5.70
  20   2   0   -3.90    5.20
  20   2   0   -6.30    5.90
  22  -2   0    6.10    7.00
  22  -2   0   -0.20    6.40
  22   2   0    9.70    7.20
  22   2   0    3.70    7.60
   1  -3   0    1.90    1.00
  -1  -3   0    3.30    1.10
   1  -3   0    2.70    1.10
  -1  -3   0    3.50    0.90
   1  -3   0    3.00    1.10
  -1  -3   0    4.20    1.00
  -1  -3   0    2.40    1.00
  -1  -3   0    4.60    1.00
   1  -3   0    3.00    0.80
   1   3   0    3.90    1.10
  -1   3   0    3.60    1.20
  -1   3   0    2.40    0.70
   1   3   0    3.80    1.00
   1   3   0    3.80    1.20
  -1   3   0    2.70    1.20
  -1   3   0    1.70    0.90
   1   3   0    1.50    0.80
  -3  -3   0  181.18    7.80
   3  -3   0  201.98    8.20
   3  -3   0  182.78    8.80
   3  -3   0  186.88    8.40
  -3  -3   0  195.48    8.10
   3  -3   0  187.28    8.30
  -3  -3   0  186.88    8.80
   3   3   0  199.38    7.90
   3   3   0  186.18    8.10
  -3   3   0  186.88    8.50
  -3   3   0  183.78    8.30
   3   3   0  198.68    8.80
   5  -3   0  253.67   10.80
   5  -3   0  243.58   11.50
   5  -3   0  248.58   11.10
  -5  -3   0  249.48   10.00
  -5  -3   0  256.37   11.40
   5   3   0  247.98   10.60
  -5   3   0  249.97   11.00
   5   3   0  255.47   11.70
   5   3   0  235.48    9.90
   5   3   0  250.07   10.20
   7  -3   0  393.56   17.30
  -7  -3   0  372.46   15.20
  -7  -3   0  400.66   17.00
   7  -3   0  413.06   17.10
   7  -3   0  389.76   16.10
   7   3   0  402.26   16.50
   7   3   0  374.06   17.60
   7   3   0  383.26   15.20
  -7   3   0  403.36   16.70
   7   3   0  393.56   15.60
  -9  -3   0  389.26   17.50
   9  -3   0  383.86   18.00
   9  -3   0  408.66   17.90
   9  -3   0  405.26   16.60
  -9  -3   0  381.26   15.60
  -9   3   0  389.66   17.10
   9   3   0  361.16   18.20
   9   3   0  396.06   17.10
  11  -3   0   79.89    7.60
 -11  -3   0   79.69    7.30
  11  -3   0   66.29    5.80
  11  -3   0   82.79    7.70
 -11  -3   0   73.19    4.80
  11   3   0   71.79    6.60
 -11   3   0   77.49    6.70
  11   3   0   65.39    7.50
 -13  -3   0    9.10    2.40
  13  -3   0    9.80    3.30
  13  -3   0    9.80    4.00
  13  -3   0    6.30    2.90
 -13  -3   0    7.00    3.70
  13   3   0    4.30    2.80
 -13   3   0    9.10    3.30
  13   3   0    1.10    2.90
 -15  -3   0    5.10    2.40
  15  -3   0   -5.80    2.60
 -15  -3   0   -2.90    4.50
  15  -3   0    3.80    3.80
  15  -3   0   -2.10    3.90
 -15   3   0    6.40    3.70
  15   3   0    6.80    4.90
  15   3   0    5.10    3.80
  17  -3   0    0.20    3.40
 -17  -3   0    2.40    5.00
  17  -3   0    0.30    4.40
  17  -3   0   -2.10    4.00
 -17   3   0   -1.60    2.90
  17   3   0    9.00    5.70
  17   3   0    1.30    4.20
  19  -3   0   17.40    6.50
  19  -3   0   15.00    6.80
 -19   3   0   10.50    4.70
  19   3   0    5.80    5.60
  19   3   0   14.30    6.10
  21  -3   0   64.09   10.80
  21  -3   0   68.39   10.60
  21   3   0   31.70    8.50
  21   3   0   70.79   11.20
   0  -4   0   11.90    1.70
   0  -4   0   12.30    2.00
   0  -4   0    7.70    1.90
   0   4   0    7.10    1.40
   0   4   0   11.10    1.70
   2  -4   0  162.78    7.40
   2  -4   0  168.48    8.10
   2  -4   0  149.19    7.20
   2  -4   0  177.98    8.30
  -2  -4   0  160.58    7.60
  -2  -4   0  156.78    8.20
  -2  -4   0  159.48    7.40
  -2   4   0  149.69    7.10
   2   4   0  168.98    7.80
   2   4   0  167.68    7.70
   2   4   0  156.88    7.30
  -2   4   0  172.78    7.90
   2   4   0  156.88    7.30
  -4  -4   0   91.19    4.90
   4  -4   0   85.89    5.20
   4  -4   0   85.29    5.70
  -4  -4   0   88.99    5.30
  -4  -4   0   92.09    5.80
   4  -4   0   89.59    5.50
   4   4   0   86.89    5.00
   4   4   0   97.79    5.90
  -4   4   0   90.59    5.60
   4   4   0   99.09    4.90
   4   4   0   83.99    4.70
   6  -4   0   10.90    2.30
   6  -4   0   11.20    2.20
   6  -4   0    7.30    2.50
  -6   4   0   11.10    2.40
   6   4   0    6.40    1.60
   6   4   0   12.70    2.20
   6   4   0    7.60    2.50
   6   4   0    9.90    1.70
  -8  -4   0   27.00    2.70
   8  -4   0   20.10    3.50
   8  -4   0   15.90    3.00
   8  -4   0   16.90    3.70
  -8  -4   0   21.10    4.00
  -8   4   0   26.60    3.50
   8   4   0   25.70    3.50
   8   4   0   25.80    2.80
   8   4   0   29.30    4.50
 -10  -4   0   21.20    4.00
  10  -4   0   25.90    4.50
  10  -4   0   12.60    3.40
 -10  -4   0   19.30    2.50
  10  -4   0   20.90    3.30
  10   4   0   15.20    3.40
  10   4   0   17.10    4.30
 -10   4   0   14.00    3.20
  10   4   0   20.00    2.90
 -12  -4   0  253.27   14.10
  12  -4   0  266.47   14.70
  12  -4   0  251.17   14.60
 -12  -4   0  254.97   11.60
  12  -4   0  255.17   12.80
  12   4   0  255.17   13.60
  12   4   0  258.77   15.20
 -12   4   0  249.48   13.50
  12   4   0  256.97   12.00
  14  -4   0   38.40    6.50
 -14  -4   0   42.40    6.60
  14  -4   0   36.40    5.10
 -14  -4   0   38.30    4.20
  14  -4   0   35.80    5.80
  14   4   0   40.20    6.70
  14   4   0   35.90    5.80
 -14   4   0   47.50    6.30
  14   4   0   33.40    4.30
  16  -4   0   13.10    5.40
 -16  -4   0   12.90    5.00
  16  -4   0   17.60    5.00
  16  -4   0    8.80    5.00
  16   4   0    5.70    5.10
  16   4   0    5.50    4.10
 -16   4   0   14.80    4.60
  18  -4   0   -4.20    4.30
 -18  -4   0    8.60    5.10
  18  -4   0    7.90    5.40
 -18   4   0   14.40    5.10
  18   4   0   14.10    5.80
  18   4   0   11.30    5.30
  20  -4   0   -6.40    5.10
  20  -4   0   -3.50    5.60
 -20   4   0   -0.70    4.80
  20   4   0   -3.10    4.80
  20   4   0    1.10    5.40
  22  -4   0    3.50    6.90
  22  -4   0    0.70    7.40
  22   4   0    2.30    8.30
  22   4   0    3.50    8.00
  -1  -5   0    8.20    2.10
   1  -5   0    9.00    1.90
   1  -5   0    4.20    2.00
   1  -5   0    5.90    2.00
  -1  -5   0    6.70    2.00
   1   5   0    8.40    1.70
  -1   5   0    7.60    1.90
   1   5   0   10.40    1.80
  -1   5   0    7.70    1.60
   3  -5   0    1.40    1.50
  -3  -5   0    0.70    1.30
   3  -5   0    0.10    1.50
  -3  -5   0   -1.40    1.10
   3  -5   0    1.60    1.20
  -3   5   0   -0.10    0.90
  -3   5   0   -1.00    1.20
   3   5   0    0.30    1.20
   3   5   0    2.20    1.30
   3   5   0    1.10    1.10
   5  -5   0   64.99    5.90
  -5  -5   0   87.29    6.30
   5  -5   0   68.49    4.90
   5  -5   0   53.99    5.20
  -5  -5   0   81.69    5.40
   5   5   0   71.49    5.60
   5   5   0   75.89    4.90
  -5   5   0   61.89    5.10
   5   5   0   69.89    4.50
   7  -5   0   24.70    3.50
   7  -5   0   27.30    3.70
   7  -5   0   28.50    4.50
   7   5   0   21.50    3.80
   7   5   0   29.20    3.70
  -7   5   0   27.70    3.90
   7   5   0   29.00    3.10
   9  -5   0    5.80    3.10
   9  -5   0    2.60    1.70
   9  -5   0    8.50    2.60
  -9  -5   0    1.50    2.80
   9   5   0    6.30    2.00
   9   5   0    4.20    3.00
   9   5   0    2.30    2.00
  -9   5   0    1.90    2.20
  11  -5   0  117.89    9.70
 -11  -5   0  141.09    9.90
  11  -5   0  142.29    9.20
  11  -5   0  125.29    8.30
 -11   5   0  122.59    8.90
  11   5   0  119.09    8.50
  11   5   0  147.69   11.00
  11   5   0  128.09    7.30
 -13  -5   0    4.60    1.90
  13  -5   0    3.30    3.70
 -13  -5   0    5.80    4.00
  13  -5   0    2.50    2.50
  13  -5   0    1.20    3.40
  13   5   0    8.00    3.70
  13   5   0    6.20    4.00
 -13   5   0   11.70    4.00
  13   5   0    8.10    2.40
  15  -5   0    4.00    4.00
 -15  -5   0    8.40    4.60
  15  -5   0    7.30    3.50
  15  -5   0   -0.20    4.00
  15   5   0    4.00    4.10
 -15   5   0    6.30    3.80
  15   5   0   -1.90    3.10
  17  -5   0    7.30    5.10
  17  -5   0    8.60    4.10
 -17  -5   0   11.00    5.40
  17  -5   0    2.90    4.70
 -17   5   0   12.90    5.00
  17   5   0    2.50    5.70
  17   5   0    9.40    5.90
  19  -5   0   22.60    7.10
  19  -5   0   31.10    7.80
 -19   5   0   32.60    6.90
  19   5   0   38.00    8.10
  19   5   0   39.70    8.10
  21  -5   0   24.80    8.80
  21  -5   0    9.10    7.50
  21   5   0   30.00   13.00
  21   5   0   22.80    9.10
   0  -6   0  147.59    8.40
   0  -6   0  144.89    8.10
   0   6   0  158.28    7.80
   0   6   0  138.29    7.80
  -2  -6   0    6.50    2.40
  -2  -6   0    5.20    2.00
   2  -6   0   10.10    2.30
   2  -6   0    5.60    2.10
   2  -6   0   11.10    2.00
  -2   6   0    9.10    2.30
  -2   6   0    4.20    1.50
   2   6   0    6.70    2.00
   2   6   0    5.90    1.60
  -4  -6   0    6.60    2.50
   4  -6   0    8.60    2.80
  -4  -6   0   10.60    2.60
   4  -6   0   10.70    2.30
   4  -6   0    8.30    2.50
   4   6   0   11.50    2.10
  -4   6   0    9.80    2.40
   4   6   0   11.50    2.70
   4   6   0    7.60    2.10
   6  -6   0   14.10    3.00
  -6  -6   0   14.30    3.60
   6  -6   0   17.20    3.40
   6  -6   0   15.40    2.90
  -6  -6   0   21.10    3.60
   6   6   0   16.40    2.80
   6   6   0   13.80    2.50
   6   6   0   20.00    3.70
  -6   6   0   17.70    3.30
  -8  -6   0   11.20    3.60
   8  -6   0   15.80    3.30
   8  -6   0   11.60    3.70
   8  -6   0   14.30    3.20
  -8   6   0   15.80    3.40
   8   6   0   12.90    2.40
   8   6   0   12.50    3.70
   8   6   0   10.10    2.60
 -10  -6   0   92.89    9.00
  10  -6   0   87.29    7.00
  10  -6   0   78.79    8.40
  10  -6   0  107.09    7.90
  10   6   0   75.89    5.80
  10   6   0   88.59    6.90
  10   6   0   99.99    9.30
 -10   6   0   82.89    7.90
 -12  -6   0   74.99    8.50
  12  -6   0   82.59    8.30
  12  -6   0   81.39    7.40
  12  -6   0   75.09    8.50
  12   6   0   63.39    5.60
 -12   6   0   72.19    7.90
  12   6   0   68.19    9.00
  12   6   0   77.49    7.80
  14  -6   0    0.90    3.90
  14  -6   0   -0.80    3.50
  14  -6   0   -1.00    3.00
 -14  -6   0    0.70    4.10
 -14   6   0    3.10    3.50
  14   6   0    1.30    3.30
  14   6   0   -1.20    3.40
 -16  -6   0   17.50    5.80
  16  -6   0   11.60    4.50
  16  -6   0    2.70    4.50
  16  -6   0   11.00    4.40
  16   6   0   13.40    5.20
 -16   6   0   23.20    5.60
  16   6   0   17.10    5.30
 -18  -6   0   11.80    6.00
  18  -6   0    9.10    5.60
  18  -6   0   -3.00    4.60
  18   6   0   -4.90    6.20
  18   6   0   -2.10    5.10
 -18   6   0    3.00    4.40
  20  -6   0    7.20    6.60
  20  -6   0    6.30    6.50
 -20   6   0    2.70    4.00
  20   6   0    4.30    7.30
  -1  -7   0    7.80    2.60
   1  -7   0    9.20    2.70
   1  -7   0   15.30    3.10
  -1  -7   0   11.60    2.90
   1   7   0    6.10    2.20
   1   7   0   10.90    2.30
  -1   7   0    9.90    2.00
  -1   7   0    7.90    2.60
   3  -7   0   -1.40    2.00
  -3  -7   0    0.00    1.70
   3  -7   0    1.10    2.20
  -3  -7   0   -1.40    1.70
   3  -7   0   -0.70    1.30
  -3   7   0   -0.80    1.80
   3   7   0   -0.10    1.70
  -3   7   0    0.40    1.30
   3   7   0   -2.50    1.30
   5  -7   0  267.47   13.50
   5  -7   0  251.77   12.40
  -5  -7   0  264.57   14.20
  -5  -7   0  276.97   13.00
   5  -7   0  270.87   14.10
   5   7   0  263.37   12.20
   5   7   0  254.77   13.50
   5   7   0  249.48   12.40
  -5   7   0  258.27   13.00
   7  -7   0   88.69    8.30
  -7  -7   0  100.59    9.10
   7  -7   0   86.39    6.70
  -7  -7   0   74.99    7.00
   7  -7   0   88.99    6.90
   7   7   0   87.89    6.10
   7   7   0   90.69    6.60
  -7   7   0   97.09    7.40
   7   7   0   93.19    8.30
   9  -7   0   16.00    3.60
  -9  -7   0   10.90    4.20
   9  -7   0   11.80    3.90
   9  -7   0   13.50    3.50
   9   7   0    9.80    3.00
   9   7   0   14.50    2.70
  -9   7   0   11.60    3.60
   9   7   0   14.60    4.30
 -11  -7   0    8.10    3.50
  11  -7   0   -2.70    2.70
  11  -7   0    3.10    3.00
  11  -7   0    0.90    2.70
 -11   7   0    6.20    3.60
  11   7   0   14.20    3.20
  11   7   0    1.30    4.00
 -13  -7   0   -8.40    3.70
  13  -7   0    2.60    3.30
  13  -7   0    2.50    3.90
  13  -7   0    0.60    3.60
  13   7   0    1.50    3.40
  13   7   0   -2.20    3.20
 -13   7   0    5.80    3.80
  13   7   0    0.60    2.80
  15  -7   0   -1.60    4.10
  15  -7   0    8.20    4.60
 -15  -7   0    2.50    4.80
  15  -7   0    3.00    4.60
 -15   7   0    2.10    3.90
  15   7   0    3.90    4.30
  15   7   0    7.80    5.60
 -17  -7   0   12.10    6.10
  17  -7   0    3.20    5.80
  17  -7   0    8.60    5.60
  17  -7   0   16.50    5.20
  17   7   0   21.10    7.90
 -17   7   0   11.00    5.30
  17   7   0   12.90    5.80
  19  -7   0    0.80    6.10
  19  -7   0    0.20    5.60
  19   7   0    5.20    5.60
 -19   7   0   16.60    6.30
  21  -7   0   11.80    7.40
  21  -7   0   14.90    7.60
 -21   7   0    3.60    5.80
  21   7   0    0.70    8.30
   0  -8   0    2.70    2.40
   0  -8   0    2.00    2.40
   0   8   0    1.20    1.60
   0   8   0    3.40    2.20
  -2  -8   0    4.20    2.50
   2  -8   0    4.00    2.70
   2  -8   0    1.80    1.70
   2  -8   0   10.00    3.20
  -2  -8   0    5.30    3.10
  -2   8   0   -0.60    1.50
   2   8   0    2.00    2.00
  -2   8   0    3.40    1.70
   2   8   0    6.40    2.40
   4  -8   0   23.00    4.30
   4  -8   0   21.30    3.50
  -4  -8   0   27.10    4.10
  -4  -8   0   28.50    4.60
   4  -8   0   19.20    4.40
   4   8   0   28.70    3.90
  -4   8   0   23.60    3.80
   4   8   0   19.40    3.70
  -4   8   0   21.10    3.30
   6  -8   0    0.60    1.90
  -6  -8   0    0.30    2.10
   6  -8   0    1.20    2.40
  -6  -8   0    1.90    2.30
   6  -8   0    0.20    2.90
  -6   8   0    2.20    2.60
   6   8   0    0.60    2.10
   6   8   0    2.10    1.90
   6   8   0   -1.10    1.60
   8  -8   0    4.10    3.40
  -8  -8   0    7.90    3.30
   8  -8   0   12.90    3.50
  -8  -8   0   10.80    4.00
   8  -8   0   13.50    3.80
  -8   8   0   17.20    4.40
   8   8   0   11.00    4.10
   8   8   0   11.30    2.70
   8   8   0   12.60    3.70
 -10  -8   0    3.30    3.20
  10  -8   0    2.60    3.20
 -10  -8   0    2.90    3.00
  10  -8   0    6.30    3.50
  10  -8   0    3.10    3.80
  10   8   0    0.70    2.00
  10   8   0    1.90    3.00
 -10   8   0    1.70    2.90
  10   8   0    7.30    4.10
 -12  -8   0   -9.10    3.50
  12  -8   0    1.80    2.50
  12  -8   0    5.80    3.70
  12  -8   0   -2.70    3.50
  12   8   0    1.20    4.50
 -12   8   0    3.50    3.70
  12   8   0    3.80    3.70
  12   8   0    2.40    2.30
  14  -8   0   59.89    9.00
  14  -8   0   59.59    8.00
 -14  -8   0   59.99    9.00
  14  -8   0   54.89    7.00
  14   8   0   59.19    9.70
 -14   8   0   76.29    8.50
  14   8   0   67.09    8.50
  16  -8   0   -3.20    4.40
  16  -8   0    1.40    5.10
  16  -8   0    3.20    4.80
 -16  -8   0   12.40    6.40
 -16   8   0    2.10    4.70
  16   8   0    3.60    6.40
  16   8   0    4.70    4.80
  18  -8   0   -2.80    5.50
  18  -8   0    0.00    5.30
 -18  -8   0    6.50    6.80
 -18   8   0    2.50    5.30
  18   8   0   -2.90    6.80
  20  -8   0    1.70    6.90
  20  -8   0   -2.40    6.00
  20   8   0    4.10    8.70
 -20   8   0    4.40    6.10
  -1  -9   0    6.30    3.00
  -1  -9   0   11.60    3.70
   1  -9   0    3.60    3.10
   1  -9   0    4.50    2.40
   1   9   0   10.40    2.80
  -1   9   0    4.20    2.80
   1   9   0   11.40    2.90
  -1   9   0   12.70    2.80
  -3  -9   0   82.39    7.60
  -3  -9   0   82.89    8.40
   3  -9   0   95.99    6.70
   3  -9   0   94.59    8.80
   3  -9   0   95.39    8.70
  -3   9   0   81.69    6.10
   3   9   0   93.79    7.80
  -3   9   0   96.49    7.60
   3   9   0   87.99    7.00
   5  -9   0  179.38   11.10
  -5  -9   0  155.38   10.30
  -5  -9   0  144.59   11.20
   5  -9   0  152.38    9.60
   5  -9   0  175.48   11.40
   5   9   0  175.98    9.80
  -5   9   0  163.38   10.50
   5   9   0  150.18   10.30
   7  -9   0   33.70    5.60
   7  -9   0   39.50    5.40
   7  -9   0   36.60    6.20
   7   9   0   40.30    4.90
   7   9   0   46.40    5.50
   7   9   0   28.60    5.40
  -7   9   0   34.30    5.70
  -9  -9   0   43.40    6.10
   9  -9   0   26.80    5.20
   9  -9   0   35.10    5.30
   9  -9   0   32.50    6.30
  -9  -9   0   37.30    7.20
   9   9   0   44.70    5.60
  -9   9   0   32.70    5.90
   9   9   0   38.90    4.80
   9   9   0   58.29    7.30
  11  -9   0    7.90    4.70
 -11  -9   0    2.70    4.20
  11  -9   0    2.10    3.40
  11  -9   0    4.00    3.60
 -11  -9   0    3.60    5.00
 -11   9   0   -3.30    3.40
  11   9   0    4.70    3.10
  11   9   0    6.00    3.60
  11   9   0    5.60    4.90
  13  -9   0   -1.40    3.50
  13  -9   0   -1.40    2.50
 -13  -9   0    2.70    4.90
  13  -9   0   -3.10    3.20
 -13  -9   0   -0.40    3.90
  13   9   0    1.90    3.70
  13   9   0    3.00    4.60
 -13   9   0    0.40    2.50
 -15  -9   0    0.70    5.50
  15  -9   0   -4.40    3.70
  15  -9   0    8.30    5.10
  15  -9   0    4.80    5.20
 -15   9   0    1.10    4.60
  15   9   0    9.80    5.80
  15   9   0   -4.20    5.40
  17  -9   0    3.00    5.50
  17  -9   0    1.30    5.40
 -17  -9   0   -0.50    6.10
  17  -9   0   -1.70    4.70
  17   9   0   -2.50    4.30
 -17   9   0    8.40    5.90
  19  -9   0   -2.20    6.00
 -19   9   0    3.70    4.50
  19   9   0    1.50    5.70
   0 -10   0   63.69    7.80
   0 -10   0   68.29    7.60
   0  10   0   63.89    6.30
   0  10   0   62.09    6.70
   2 -10   0  138.19   10.00
  -2 -10   0  141.99    9.70
   2 -10   0  110.39   10.20
  -2 -10   0  128.79    9.80
   2 -10   0  118.69    8.50
   2  10   0  130.99    9.00
   2  10   0  139.19    9.10
  -2  10   0  118.39    8.00
  -2  10   0  130.89    9.10
  -4 -10   0   70.79    7.50
   4 -10   0   55.89    6.30
  -4 -10   0   78.79    8.50
   4 -10   0   61.89    7.80
   4 -10   0   56.09    6.90
  -4  10   0   63.39    7.10
  -4  10   0   53.69    5.60
   4  10   0   55.59    6.60
   4  10   0   59.79    6.50
  -6 -10   0    1.30    2.80
   6 -10   0   -0.30    2.40
  -6 -10   0    2.80    3.70
   6 -10   0    5.10    3.20
   6 -10   0    2.60    3.50
   6  10   0    0.70    3.10
   6  10   0    2.20    2.60
  -6  10   0    7.50    3.40
   8 -10   0    1.00    2.80
  -8 -10   0   -5.60    3.50
   8 -10   0    2.70    3.90
  -8 -10   0   -3.20    2.90
   8 -10   0    3.30    3.50
   8  10   0    1.90    3.50
  -8  10   0   -2.30    2.00
   8  10   0    2.60    2.70
  10 -10   0   32.10    5.30
  10 -10   0   16.30    5.60
  10 -10   0   22.80    5.30
 -10 -10   0    8.40    4.20
 -10 -10   0   18.60    5.00
  10  10   0   22.90    4.00
 -10  10   0   14.80    5.00
  10  10   0   23.80    6.20
  10  10   0   15.00    4.50
  12 -10   0    1.00    3.50
  12 -10   0    0.60    4.10
 -12 -10   0   -0.90    3.50
 -12 -10   0    2.30    3.90
  12 -10   0    0.80    3.50
 -12  10   0    5.50    3.30
  12  10   0    4.60    4.60
  12  10   0   -2.40    4.80
 -14 -10   0   10.00    6.60
  14 -10   0   13.20    5.20
  14 -10   0   -1.00    4.20
  14 -10   0    7.80    5.50
  14  10   0    5.90    6.40
 -14  10   0    6.70    5.10
 -16 -10   0    8.00    7.00
  16 -10   0    2.40    4.70
  16 -10   0    7.90    6.40
  16 -10   0    6.90    6.20
 -16  10   0   14.80    6.20
  16  10   0    4.10    5.40
  18 -10   0    2.50    5.90
 -18  10   0   -0.60    3.70
  18  10   0   -3.70    8.00
   1 -11   0   -1.00    3.30
  -1 -11   0    6.00    4.10
   1 -11   0   -2.30    3.20
  -1 -11   0    2.60    3.30
  -1  11   0    0.70    2.30
   1  11   0    0.40    2.10
   1  11   0   -1.90    2.30
  -1  11   0   -2.20    2.60
   3 -11   0   95.29   10.10
   3 -11   0  103.99    9.90
  -3 -11   0  106.79    9.30
  -3 -11   0  110.39   10.90
   3 -11   0   95.39    7.70
  -3  11   0   94.49    7.20
  -3  11   0  105.99    9.60
   3  11   0   99.59    9.00
   3  11   0   92.99    8.60
   5 -11   0   49.20    7.20
  -5 -11   0   34.30    5.70
   5 -11   0   45.80    6.10
  -5 -11   0   44.60    7.50
   5 -11   0   36.60    6.00
   5  11   0   42.00    5.80
   5  11   0   40.10    5.70
  -5  11   0   46.70    6.70
  -7 -11   0   26.00    7.10
   7 -11   0   26.10    5.00
   7 -11   0   26.60    6.20
   7 -11   0   22.80    5.00
  -7 -11   0   30.50    5.80
   7  11   0   29.90    5.10
   7  11   0   22.60    5.70
  -7  11   0   26.90    5.70
  -9 -11   0   56.59    9.00
   9 -11   0   28.70    6.70
   9 -11   0   39.40    6.10
   9 -11   0   42.10    6.60
  -9 -11   0   35.80    6.40
  -9  11   0   37.70    6.40
   9  11   0   39.50    7.40
   9  11   0   41.90    5.60
 -11 -11   0    5.20    4.30
 -11 -11   0   13.00    6.30
  11 -11   0    9.70    4.30
  11 -11   0   10.90    5.40
  11 -11   0    8.90    3.70
  11  11   0   12.70    5.70
 -11  11   0    5.00    4.60
  11  11   0    0.10    4.60
 -13 -11   0    4.60    6.20
  13 -11   0   -4.20    4.00
  13 -11   0    0.00    3.00
  13  11   0   -5.70    5.40
 -13  11   0   -0.70    3.10
  15 -11   0   -5.40    4.80
 -15 -11   0   13.50    7.10
  15 -11   0    0.80    4.80
  15  11   0    3.40    5.40
 -15  11   0    0.40    5.10
 -17 -11   0   19.20    8.50
  17 -11   0   21.70    6.60
  17  11   0   14.60    9.00
 -17  11   0    6.00    5.00
   0 -12   0  219.38   14.50
   0 -12   0  236.78   14.50
   0  12   0  234.08   13.10
   0  12   0  212.48   13.80
   2 -12   0  141.69   11.00
   2 -12   0  125.99    9.40
  -2 -12   0  104.69   11.20
   2 -12   0  138.19   11.00
  -2 -12   0  133.69   11.40
  -2  12   0  118.49    9.10
  -2  12   0  131.99   11.40
   2  12   0  149.39   10.70
   2  12   0  138.09   10.10
   4 -12   0   26.40    5.30
   4 -12   0   21.70    6.10
  -4 -12   0   32.00    7.00
   4 -12   0   13.40    5.10
  -4 -12   0   13.60    4.70
  -4  12   0   22.20    4.10
   4  12   0   23.20    5.20
   4  12   0   26.40    5.30
  -4  12   0   17.60    5.20
   6 -12   0    3.80    3.20
   6 -12   0    6.90    3.50
  -6 -12   0    9.20    5.50
  -6 -12   0    7.80    4.50
   6 -12   0    3.80    3.30
  -6  12   0    3.90    3.90
   6  12   0    7.80    4.30
   6  12   0    3.40    3.60
   8 -12   0    5.10    4.70
   8 -12   0    7.10    3.90
   8 -12   0    6.70    4.20
  -8 -12   0   14.30    4.90
  -8 -12   0    8.10    5.80
   8  12   0   14.40    4.20
  -8  12   0    7.80    3.80
   8  12   0    1.30    4.00
  10 -12   0   14.10    5.60
 -10 -12   0   20.20    7.50
 -10 -12   0   19.20    6.00
  10 -12   0   21.40    8.00
  10  12   0   11.40    5.80
 -10  12   0   13.70    5.30
  12 -12   0   63.69   10.00
 -12 -12   0   42.00    9.50
  12 -12   0   49.20    8.10
 -12  12   0   59.69    9.40
  14 -12   0   42.50    8.10
  14 -12   0   41.50    8.00
 -14 -12   0   56.59   11.30
  14  12   0   50.79   10.40
 -14  12   0   53.99    8.80
 -16 -12   0   35.10   10.10
  16 -12   0   20.30    7.60
  16 -12   0   37.20    8.10
  16  12   0   33.40   10.20
 -16  12   0   27.60    8.20
  -1 -13   0   18.50    5.60
   1 -13   0   19.10    5.40
  -1 -13   0   14.40    5.60
   1 -13   0   19.70    5.50
  -1  13   0   27.00    5.40
   1  13   0   18.60    5.60
   1  13   0   15.70    4.30
  -1  13   0   11.00    4.00
  -3 -13   0   18.60    5.40
   3 -13   0   11.00    4.30
  -3 -13   0   24.00    5.70
   3 -13   0   23.30    4.90
   3 -13   0   25.70    6.30
   3  13   0   12.50    4.70
  -3  13   0   18.20    4.30
   3  13   0   17.90    4.90
  -3  13   0   13.30    4.30
   5 -13   0   13.30    5.80
  -5 -13   0   12.30    4.80
  -5 -13   0    8.70    5.90
   5 -13   0   10.30    5.10
   5 -13   0   16.80    5.00
   5  13   0   13.10    4.70
   5  13   0    9.20    4.60
  -5  13   0    8.60    3.70
   7 -13   0    2.90    4.40
  -7 -13   0    6.70    5.60
   7 -13   0    8.20    5.70
  -7 -13   0    3.10    4.10
   7  13   0    9.20    5.10
  -7  13   0    3.20    3.00
   7  13   0    9.80    4.30
  -9 -13   0   15.10    7.10
   9 -13   0   10.90    5.80
   9 -13   0   18.80    5.80
   9  13   0    7.60    5.40
   9  13   0    7.90    4.30
  -9  13   0   19.90    6.20
 -11 -13   0   19.80    8.30
  11 -13   0   21.00    7.20
  11 -13   0    9.40    5.50
  11  13   0   19.30    7.30
 -11  13   0   32.90    7.50
  13 -13   0   -7.30    5.80
  13 -13   0    3.00    5.00
 -13 -13   0    0.50    7.00
  13  13   0    5.10    6.80
 -13  13   0    2.00    5.30
  15 -13   0    9.90    5.90
 -15 -13   0   11.40    8.40
  15 -13   0    3.70    5.60
 -15  13   0   18.80    6.30
  15  13   0   -1.70    7.00
   0 -14   0   91.29   10.40
   0 -14   0  106.59   12.40
   0  14   0   98.19    9.20
   0  14   0  102.09   10.50
   2 -14   0   71.89   10.10
   2 -14   0   64.09    8.20
  -2 -14   0   74.09   10.60
   2 -14   0   73.79    9.70
  -2 -14   0   68.89    9.10
  -2  14   0   68.49    7.40
   2  14   0   59.99    8.00
   2  14   0   60.69    8.60
  -2  14   0   58.39    8.70
   4 -14   0   14.90    5.30
  -4 -14   0   20.20    6.00
  -4 -14   0   24.30    6.90
   4 -14   0   17.70    5.80
  -4  14   0   15.70    6.60
   4  14   0   22.90    6.00
   4  14   0   10.20    4.80
   6 -14   0   -4.70    4.30
   6 -14   0    1.50    4.20
  -6 -14   0   -0.90    5.90
  -6 -14   0    1.20    4.40
   6  14   0    1.60    3.90
  -6  14   0    1.40    4.50
   6  14   0    1.20    4.50
   8 -14   0   -2.90    5.10
   8 -14   0    8.90    5.50
  -8 -14   0    5.80    6.50
   8  14   0    1.80    4.20
   8  14   0    1.40    5.40
  -8  14   0   15.10    5.70
 -10 -14   0   62.99   11.80
  10 -14   0   40.00    9.10
  10 -14   0   31.90    7.90
  10  14   0   43.30    8.60
 -10  14   0   56.19    9.50
 -12 -14   0   65.39   12.30
  12 -14   0   76.59   11.80
  12 -14   0   39.10    8.30
 -12  14   0   67.49   10.50
  12  14   0   53.29   10.50
  14 -14   0   42.50    9.20
 -14 -14   0   55.49   10.50
  14 -14   0   55.89   11.00
 -14  14   0   46.80    8.90
  14  14   0   40.90    9.20
  -1 -15   0    2.70    5.50
  -1 -15   0   -0.10    4.80
   1 -15   0   -3.90    4.80
   1 -15   0    8.30    5.60
  -1  15   0   -2.20    4.60
   1  15   0    0.40    4.70
   1  15   0    5.80    7.00
   3 -15   0    1.00    5.40
   3 -15   0   -1.70    5.10
  -3 -15   0    1.20    4.10
  -3 -15   0   -0.50    4.80
  -3  15   0    9.00    6.00
   3  15   0   -0.40    4.20
   3  15   0    2.20    5.20
  -5 -15   0   16.30    7.50
   5 -15   0   10.70    5.10
  -5 -15   0    7.20    5.10
   5 -15   0   14.60    6.70
  -5  15   0    8.40    5.00
   5  15   0   16.30    6.80
   5  15   0    9.20    5.30
   7 -15   0   43.80    9.00
  -7 -15   0   43.80    9.90
   7 -15   0   38.40    7.50
   7  15   0   34.90    7.80
  -7  15   0   13.10    5.00
   7  15   0   39.20    7.30
   9 -15   0   35.90    8.90
   9 -15   0   13.90    6.80
  -9 -15   0   20.00    8.80
  -9  15   0   20.90    7.10
   9  15   0   26.30    7.70
  11 -15   0    1.80    5.90
  11 -15   0    0.70    7.30
 -11 -15   0    9.00    8.60
 -11  15   0    7.20    6.40
  11  15   0    4.90    7.20
  13 -15   0   -0.20    5.90
  13 -15   0    4.40    7.40
 -13 -15   0    6.20    8.30
  13  15   0   14.60    8.50
 -13  15   0    5.90    4.90
   0 -16   0    1.80    6.00
   0 -16   0   -2.30    5.10
   0  16   0    2.30    5.40
  -2 -16   0    1.40    6.60
   2 -16   0   12.90    6.90
   2 -16   0    9.30    6.40
  -2 -16   0    9.90    5.60
   2  16   0   16.70    6.30
  -2  16   0    9.10    6.00
   4 -16   0   26.60    8.30
   4 -16   0   37.90    8.40
  -4 -16   0   25.00    9.10
   4  16   0   29.60    7.40
  -4  16   0   28.30    8.00
   6 -16   0    5.50    6.10
   6 -16   0   -0.70    6.30
  -6 -16   0    7.20    8.20
   6  16   0    2.60    5.20
  -6  16   0   -0.90    5.20
   6  16   0    9.50    8.30
  -8 -16   0    9.30    7.60
   8 -16   0    9.00    7.30
   8 -16   0    6.40    6.50
   8  16   0    9.50    7.00
  -8  16   0   -2.90    5.30
  10 -16   0   39.50    9.10
 -10 -16   0   46.90   11.80
  10 -16   0   33.30    9.90
  10  16   0   19.10    8.20
 -10  16   0   28.40    8.00
   1 -17   0   -4.20    5.60
  -1 -17   0    6.90    5.50
  -1 -17   0   -3.00    5.70
   1 -17   0   -0.90    6.50
   1  17   0    2.40    6.10
  -1  17   0   -4.10    5.10
  -3 -17   0    6.30    7.30
   3 -17   0   11.80    7.40
   3 -17   0   11.40    7.60
   3  17   0    3.00    6.00
  -3  17   0    2.90    6.60
   5 -17   0   14.60    6.30
   5 -17   0   16.20    8.10
  -5 -17   0   15.10    8.30
  -5  17   0   19.10    7.30
   5  17   0    9.50    6.30
  -7 -17   0   40.40   11.20
   7 -17   0   63.39   11.40
   7 -17   0   30.90    8.90
  -7  17   0   30.90    7.60
   0 -18   0   25.20    7.90
   0  18   0   16.00    7.90
   2 -18   0   14.50    8.20
  -2 -18   0   12.10    6.00
   2 -18   0    3.00    5.50
  -2  18   0   27.80    7.60
   2  18   0    7.40    7.40
  -4 -18   0   13.50    8.90
   4 -18   0    9.80    7.70
   4 -18   0   15.10    8.40
  -4  18   0   -2.60    6.50
  22   0  -1    2.00    6.20
  22   0  -1   -4.80    6.70
  20   0  -1   -3.00    4.80
  20   0  -1    3.80    5.70
  18   0  -1   -1.20    3.30
  18   0  -1   -1.50    3.50
  18   0  -1    4.50    4.40
 -18   0   1   -0.60    3.60
  16   0  -1    1.50    2.90
 -16   0   1   -1.70    1.70
 -16   0   1   -2.60    3.90
  16   0  -1   -1.70    3.80
  16   0  -1   -2.50    2.20
 -14   0   1   -2.10    1.50
  14   0  -1    1.30    3.30
  14   0  -1   -2.50    2.20
 -14   0   1   -3.50    2.90
  14   0  -1   -0.20    2.00
 -12   0   1    0.20    1.20
  12   0  -1    0.50    2.10
  12   0  -1   -0.40    1.80
  12   0  -1   -0.10    2.50
 -12   0   1    1.00    2.40
  10   0  -1    7.70    2.20
 -10   0   1   16.40    2.20
  10   0  -1   -0.90    1.90
  10   0  -1   -0.10    1.90
   8   0  -1    1.00    1.20
   8   0  -1   -0.30    1.30
  -8   0   1    0.80    1.00
   8   0  -1   -0.40    1.10
   8   0  -1    0.50    0.90
   6   0  -1   -0.80    0.90
   6   0  -1   -0.40    1.00
   6   0  -1    0.00    0.60
   6   0  -1   -0.60    1.00
  -6   0   1    0.80    0.70
   4   0  -1   -0.50    0.60
  -4   0   1    0.70    0.70
   4   0  -1    0.40    0.70
  -4   0   1    1.20    0.80
  -4   0   1   -0.30    0.30
   4   0  -1    0.60    0.40
  -4   0   1    1.80    0.90
   4   0  -1    0.80    0.70
  -2   0   1    0.20    0.20
   2   0  -1   -0.10    0.30
  -2   0   1    0.10    0.30
   2   0  -1    0.10    0.20
  -2   0   1    0.20    0.30
   2   0  -1    0.00    0.30
  -2   0   1   -0.10    0.30
   2   0  -1   -0.30    0.30
   0   0  -1   -0.30    0.20
   0   0   1    0.10    0.20
   0   0   1    0.00    0.20
   0   0   1    0.30    0.20
   0   0  -1   -0.10    0.20
   0   0  -1   -0.20    0.20
  -2   0  -1    0.40    0.50
  -2   0  -1   -0.80    0.60
   2   0   1    0.20    0.40
   2   0   1    0.40    0.60
   2   0   1    0.30    0.20
   2   0   1    0.80    0.70
  -2   0  -1   -0.20    0.50
  -2   0  -1   -0.40    0.20
  -2   0  -1    0.20    0.30
   4   0   1    0.10    0.80
  -4   0  -1    0.90    1.00
   4   0   1   -0.30    0.50
  -4   0  -1    1.00    0.70
  -4   0  -1   -0.50    0.70
  -4   0  -1    0.70    0.70
   4   0   1    0.20    0.50
   4   0   1   -1.00    1.00
   6   0   1   -0.10    1.10
  -6   0  -1    0.80    1.10
   6   0   1    0.80    0.80
  -6   0  -1   -0.20    0.90
  -6   0  -1   -0.40    0.90
   6   0   1    1.60    1.30
  -8   0  -1   -0.30    1.30
   8   0   1    3.40    2.40
   8   0   1   -0.20    1.40
  -8   0  -1   -1.70    1.00
   8   0   1    1.40    1.30
  10   0   1   -1.70    1.90
 -10   0  -1   -0.20    1.50
  10   0   1   -1.30    1.70
 -10   0  -1    1.00    1.60
  10   0   1   -1.40    2.30
 -12   0  -1    0.50    1.80
  12   0   1   -1.40    2.10
 -12   0  -1   -0.90    1.90
  12   0   1    1.50    2.60
  12   0   1    1.50    2.20
 -14   0  -1   -0.80    2.70
  14   0   1   -2.30    3.10
 -14   0  -1   -0.80    2.10
  14   0   1    0.30    3.70
  14   0   1    1.80    2.90
 -16   0  -1    0.10    3.00
  16   0   1   -1.10    3.90
  16   0   1    2.00    3.30
 -16   0  -1   -1.80    2.50
  16   0   1    2.90    4.40
  18   0   1   -0.40    3.80
  18   0   1    1.80    4.60
  20   0   1   -0.50    6.80
  20   0   1    2.30    6.00
  22   0   1   -0.90    7.60
  22   0   1    2.20    6.90
  23  -1  -1   -0.10    6.10
  23  -1  -1   -2.40    4.60
  23   1  -1   10.60    7.60
  23   1  -1   -1.70    5.10
  21  -1  -1   -6.60    5.10
  21  -1  -1   -1.50    6.40
  21   1  -1    1.10    5.60
  21   1  -1    3.60    4.70
  19  -1  -1    0.60    5.20
  19  -1  -1   -5.30    3.40
  19  -1  -1    5.10    5.20
 -19  -1   1    4.90    5.00
  19   1  -1    6.40    5.50
  19   1  -1    6.20    5.90
  19   1  -1    4.20    4.40
 -19   1   1    3.50    4.60
  17  -1  -1    5.60    3.80
 -17  -1   1   12.80    5.10
 -17  -1   1    2.30    3.20
  17  -1  -1    2.90    4.40
  17  -1  -1    8.00    3.90
  17   1  -1    5.80    3.80
 -17   1   1    7.70    3.30
 -17   1   1    5.20    4.20
  17   1  -1   11.70    5.00
  17   1  -1    5.10    3.90
 -15  -1   1    0.60    3.10
  15  -1  -1    3.60    2.90
 -15  -1   1    0.30    1.70
  15  -1  -1    3.40    3.30
  15  -1  -1   -3.40    2.70
  15   1  -1    2.80    2.90
 -15   1   1    5.00    3.30
 -15   1   1    0.90    2.00
  15   1  -1    0.00    3.40
  15   1  -1    4.10    3.00
  13  -1  -1   31.40    5.20
 -13  -1   1   25.30    4.70
 -13  -1   1   34.70    3.70
  13  -1  -1   46.10    6.20
  13  -1  -1   33.20    4.50
  13   1  -1   35.50    5.60
  13   1  -1   32.70    5.60
  13   1  -1   39.30    4.70
 -13   1   1   35.40    4.20
  11  -1  -1   20.70    4.20
  11  -1  -1   25.30    4.50
 -11  -1   1   14.80    3.40
 -11  -1   1   21.90    2.70
  11  -1  -1   24.90    3.60
  11   1  -1   20.70    3.90
 -11   1   1   21.10    3.10
  11   1  -1   22.40    3.20
  11   1  -1   21.80    4.00
  -9  -1   1    2.20    1.80
   9  -1  -1    0.30    1.00
   9  -1  -1   -0.60    1.60
   9  -1  -1    2.10    1.80
  -9  -1   1    1.00    0.80
  -9   1   1    1.90    1.20
   9   1  -1    0.10    1.40
   9   1  -1    0.90    1.50
   9   1  -1    3.10    1.90
   9   1  -1    1.00    0.90
   7  -1  -1  305.37   12.70
  -7  -1   1  301.37   11.60
   7  -1  -1  313.07   13.40
   7  -1  -1  304.37   13.40
  -7  -1   1  280.57   12.90
  -7   1   1  327.07   12.40
   7   1  -1  297.87   11.50
   7   1  -1  304.77   13.20
   7   1  -1  285.77   12.60
   7   1  -1  273.37   13.40
  -5  -1   1   93.49    5.50
  -5  -1   1  105.39    5.60
   5  -1  -1   99.29    4.80
   5  -1  -1  106.29    5.40
   5  -1  -1  103.19    5.20
   5  -1  -1  100.79    5.50
  -5  -1   1  102.79    4.20
   5   1  -1  111.39    6.10
   5   1  -1  101.99    4.20
  -5   1   1  109.29    4.90
   5   1  -1  102.59    5.40
  -5   1   1   96.99    5.30
   5   1  -1   99.79    5.70
   5   1  -1  111.79    5.40
  -5   1   1  102.09    5.30
   3  -1  -1    1.00    0.50
  -3  -1   1    0.40    0.40
  -3  -1   1    1.10    0.60
   3  -1  -1    2.00    0.70
   3  -1  -1    0.60    0.50
  -3  -1   1    0.90    0.50
   3  -1  -1    1.30    0.70
  -3  -1   1    0.90    0.50
  -3   1   1    0.30    0.60
  -3   1   1    0.20    0.40
   3   1  -1    0.80    0.60
   3   1  -1    0.80    0.50
  -3   1   1    2.30    0.60
  -3   1   1    0.20    0.40
   3   1  -1    1.10    0.70
   3   1  -1    0.30    0.50
   1  -1  -1  176.28    6.80
  -1  -1   1  171.18    6.50
  -1  -1   1  185.48    7.00
   1  -1  -1  172.38    6.50
   1  -1  -1  170.18    6.80
  -1  -1   1  180.48    6.90
  -1  -1   1  172.18    6.90
  -1  -1   1  160.98    6.90
   1   1  -1  172.08    7.00
  -1   1   1  174.78    6.80
  -1   1   1  164.28    6.50
   1   1  -1  167.48    6.90
  -1   1   1  172.58    6.80
   1   1  -1  179.48    6.50
   1   1  -1  172.78    6.90
   1   1  -1  176.38    6.90
   1  -1   1   39.10    2.50
  -1  -1  -1   41.20    2.20
   1  -1   1   38.10    2.30
  -1  -1  -1   37.90    2.00
  -1  -1  -1   37.50    1.70
  -1  -1  -1   36.10    2.30
   1  -1   1   39.40    1.90
   1  -1   1   43.20    2.50
   1   1   1   38.30    2.30
  -1   1  -1   38.30    2.30
   1   1   1   36.10    2.00
  -1   1  -1   40.80    2.50
  -1   1  -1   38.70    1.90
   1   1   1   43.60    2.40
  -1   1  -1   39.10    2.40
   1   1   1   39.80    1.70
   1   1   1   40.70    2.20
   3  -1   1  216.38    9.30
   3  -1   1  216.38    9.00
   3  -1   1  204.98    8.80
  -3  -1  -1  207.38    8.30
   3  -1   1  201.48    7.90
  -3  -1  -1  202.28    8.30
  -3  -1  -1  197.28    8.00
  -3  -1  -1  206.18    8.50
  -3   1  -1  200.18    9.80
   3   1   1  204.98    9.20
  -3   1  -1  200.58    8.00
  -3   1  -1  201.98    8.80
   3   1   1  214.18    8.50
   3   1   1  205.48    8.20
  -3   1  -1  205.28    9.00
   3   1   1  208.58    8.30
   5  -1   1  708.13   27.30
  -5  -1  -1  689.33   26.10
  -5  -1  -1  691.83   26.00
   5  -1   1  722.53   26.90
  -5  -1  -1  704.53   25.70
   5  -1   1  710.23   25.60
  -5   1  -1  687.13   25.60
   5   1   1  694.73   27.50
   5   1   1  695.33   26.40
  -5   1  -1  720.63   26.60
   5   1   1  683.83   25.80
   7  -1   1  143.39    8.20
  -7  -1  -1  126.99    6.70
  -7  -1  -1  117.49    6.60
   7  -1   1  127.29    7.50
   7  -1   1  140.79    6.50
   7   1   1  118.49    6.20
   7   1   1  132.19    8.20
  -7   1  -1  130.59    7.10
   7   1   1  133.59    7.30
   9  -1   1   -2.40    1.70
   9  -1   1    2.00    1.30
   9  -1   1    2.10    2.50
  -9  -1  -1    0.20    1.30
  -9  -1  -1   -1.40    1.30
   9   1   1    0.60    1.80
   9   1   1    0.10    1.30
   9   1   1   -0.20    1.60
  -9   1  -1   -1.00    1.40
  11  -1   1   19.00    2.90
  11  -1   1   20.20    4.00
 -11  -1  -1   12.90    2.90
 -11  -1  -1   17.90    3.70
  11  -1   1   15.30    3.80
  11   1   1   18.70    4.00
  11   1   1   14.30    4.10
 -11   1  -1   20.20    3.60
 -11   1  -1   14.90    3.30
  11   1   1   15.50    2.80
  13  -1   1    3.00    3.40
 -13  -1  -1    9.30    2.90
 -13  -1  -1   11.00    3.30
  13  -1   1    8.10    3.50
  13  -1   1    8.70    2.70
 -13   1  -1    9.90    3.40
  13   1   1   11.30    4.10
  13   1   1   20.70    4.40
 -13   1  -1   12.80    3.40
  15  -1   1   33.90    6.40
  15  -1   1   39.40    5.00
 -15  -1  -1   34.70    5.50
 -15  -1  -1   28.70    5.00
  15  -1   1   37.40    6.50
 -15   1  -1   30.90    5.60
 -15   1  -1   40.30    6.10
  15   1   1   22.60    5.90
  15   1   1   25.80    5.90
  17  -1   1   11.10    5.80
  17  -1   1   19.90    5.90
 -17  -1  -1   16.70    4.30
  17   1   1   20.10    6.70
 -17   1  -1   14.10    4.50
  17   1   1   14.00    5.30
  19  -1   1    5.60    6.30
  19  -1   1   12.90    6.00
  19   1   1    3.00    4.50
  19   1   1   12.20    5.80
  21  -1   1  -11.90    6.80
  21  -1   1    6.30    6.70
  21   1   1    4.60    7.20
  21   1   1   -2.50    6.00
  22  -2  -1    3.40    6.60
  22  -2  -1   -4.30    5.70
  22   2  -1    5.80    7.80
  22   2  -1   -5.30    5.80
  20  -2  -1   11.20    6.60
  20  -2  -1    0.60    5.70
  20   2  -1   15.40    6.30
  20   2  -1    4.90    6.70
 -18  -2   1  129.09   11.60
  18  -2  -1  127.59   12.60
  18  -2  -1  131.49   12.10
  18  -2  -1  110.39    9.90
  18   2  -1  120.99   11.80
  18   2  -1  125.49   13.10
 -18   2   1  110.89   10.80
 -18   2   1  146.89    9.90
  16  -2  -1  145.39   10.20
  16  -2  -1  139.29   12.30
 -16  -2   1  150.88    8.50
  16  -2  -1  147.69   11.70
 -16  -2   1  168.48   11.80
  16   2  -1  164.68   12.40
  16   2  -1  136.79   11.20
 -16   2   1  149.88    9.90
  14  -2  -1   63.39    6.30
 -14  -2   1   59.89    7.20
  14  -2  -1   59.19    7.50
  14  -2  -1   70.69    7.90
 -14  -2   1   77.89    5.20
  14   2  -1   68.89    7.70
  14   2  -1   69.89    6.80
  14   2  -1   75.09    8.70
 -14   2   1   78.89    7.00
  12  -2  -1   -1.80    2.10
 -12  -2   1    1.80    1.30
  12  -2  -1   -0.30    2.10
  12  -2  -1   -0.70    2.50
 -12  -2   1    1.70    2.50
  12   2  -1   -1.90    2.50
  12   2  -1    1.30    1.80
 -12   2   1   -0.70    1.50
  12   2  -1   -1.00    2.10
  10  -2  -1   42.70    5.20
  10  -2  -1   38.40    4.20
 -10  -2   1   42.90    3.00
 -10  -2   1   56.09    5.60
  10  -2  -1   44.40    4.90
  10   2  -1   41.80    3.00
  10   2  -1   39.80    5.40
 -10   2   1   44.10    4.40
  10   2  -1   51.49    5.20
  10   2  -1   41.40    4.30
  -8  -2   1  131.19    7.70
   8  -2  -1  138.19    7.20
   8  -2  -1  128.39    7.80
   8  -2  -1  133.69    7.60
  -8  -2   1  137.89    5.80
   8   2  -1  135.19    7.40
   8   2  -1  129.19    8.20
   8   2  -1  128.99    5.80
  -8   2   1  125.09    6.80
   8   2  -1  123.69    7.10
   6  -2  -1   -0.20    0.70
   6  -2  -1    0.00    0.80
  -6  -2   1    0.70    1.40
   6  -2  -1    1.70    1.20
  -6  -2   1    0.50    0.50
   6   2  -1    0.40    0.50
   6   2  -1    1.30    0.60
   6   2  -1    0.50    1.10
  -6   2   1    1.30    1.10
   6   2  -1    0.10    1.00
   4  -2  -1 1139.39   42.70
   4  -2  -1 1181.18   42.50
   4  -2  -1 1166.88   42.30
   4  -2  -1 1158.38   42.00
  -4  -2   1 1250.77   43.30
  -4  -2   1 1205.18   43.00
  -4  -2   1 1140.59   42.30
  -4  -2   1 1138.89   41.20
   4   2  -1 1181.78   42.90
   4   2  -1 1163.28   42.50
  -4   2   1 1165.68   42.30
   4   2  -1 1162.08   41.10
   4   2  -1 1173.28   41.20
   4   2  -1 1248.58   43.70
  -4   2   1 1191.58   42.10
  -4   2   1 1165.48   42.60
   2  -2  -1  105.99    4.80
  -2  -2   1  103.29    4.90
  -2  -2   1  108.19    5.20
   2  -2  -1   99.59    4.80
  -2  -2   1  110.69    5.10
   2  -2  -1   97.99    4.90
  -2  -2   1  103.39    5.00
   2  -2  -1  103.09    4.00
   2  -2  -1  103.09    4.00
  -2  -2   1  102.79    4.30
  -2   2   1  107.39    4.90
   2   2  -1   99.49    5.00
   2   2  -1  104.19    4.90
   2   2  -1  106.99    4.30
  -2   2   1  105.49    4.90
   2   2  -1  104.29    5.20
  -2   2   1  107.59    4.90
  -2   2   1  105.19    4.10
   0  -2  -1  314.77   11.60
   0  -2   1  311.57   12.20
   0  -2   1  328.87   12.60
   0  -2  -1  317.97   12.20
   0  -2   1  319.67   12.10
   0  -2  -1  299.37   11.70
   0  -2  -1  321.67   12.30
   0   2  -1  307.87   12.10
   0   2  -1  321.47   12.50
   0   2  -1  313.37   12.20
   0   2   1  315.17   12.20
   0   2   1  315.87   12.20
   0   2  -1  320.27   12.30
   0   2   1  318.77   11.70
   0   2   1  310.47   11.60
  -2  -2  -1   12.60    1.50
  -2  -2  -1   12.30    1.10
   2  -2   1    9.00    1.50
   2  -2   1    7.60    1.40
  -2  -2  -1   11.40    1.40
  -2  -2  -1   11.70    1.60
   2  -2   1   11.90    1.90
   2  -2   1    9.50    1.60
   2  -2   1   13.40    1.40
  -2  -2  -1   11.50    1.70
   2   2   1    9.20    1.30
  -2   2  -1    8.10    1.80
  -2   2  -1   12.80    1.70
   2   2   1   10.80    1.50
  -2   2  -1   11.90    1.50
  -2   2  -1   10.90    1.70
   2   2   1    9.40    1.00
   2   2   1   12.90    1.80
   2   2   1    9.10    1.40
  -4  -2  -1  132.29    5.90
   4  -2   1  123.39    6.80
  -4  -2  -1  109.99    5.60
   4  -2   1  122.39    5.60
   4  -2   1  125.09    6.70
  -4  -2  -1  125.89    6.20
   4   2   1  133.99    5.90
   4   2   1  126.49    5.80
  -4   2  -1  134.09    6.60
   4   2   1  112.29    6.60
   4   2   1  128.69    6.10
  -4   2  -1  123.59    5.70
   6  -2   1   28.90    3.70
  -6  -2  -1   33.90    3.50
   6  -2   1   34.00    4.10
   6  -2   1   29.30    2.80
  -6  -2  -1   30.30    3.00
   6   2   1   33.70    3.30
   6   2   1   29.50    3.80
  -6   2  -1   38.10    3.80
   8  -2   1   44.30    3.90
  -8  -2  -1   40.20    3.80
   8  -2   1   46.40    5.10
   8  -2   1   46.20    5.30
  -8  -2  -1   36.00    4.10
   8   2   1   44.90    5.30
  -8   2  -1   40.70    4.40
   8   2   1   42.60    4.40
 -10  -2  -1    0.30    1.40
  10  -2   1   -1.30    1.40
  10  -2   1   -5.40    2.00
 -10  -2  -1   -2.20    1.60
  10  -2   1   -1.50    1.50
  10   2   1    0.30    2.50
  10   2   1    2.60    2.30
 -10   2  -1   -0.10    1.80
  12  -2   1   34.10    4.10
 -12  -2  -1   46.80    4.90
  12  -2   1   42.50    6.40
 -12  -2  -1   35.40    4.80
  12  -2   1   36.70    5.50
  12   2   1   31.40    4.90
  12   2   1   49.60    6.80
 -12   2  -1   40.40    5.20
  14  -2   1   42.10    7.10
 -14  -2  -1   42.50    5.40
  14  -2   1   58.19    7.50
 -14  -2  -1   39.10    6.20
  14  -2   1   46.40    5.40
  14   2   1   42.80    6.20
  14   2   1   54.89    8.40
 -14   2  -1   56.39    6.60
 -14   2  -1   47.30    5.80
 -16  -2  -1    8.20    3.10
  16  -2   1   11.00    5.20
  16  -2   1    5.40    5.30
 -16  -2  -1    3.40    4.40
  16  -2   1    0.40    3.60
 -16   2  -1    5.40    3.70
  16   2   1    8.80    4.30
  16   2   1    6.80    5.10
 -16   2  -1    3.60    4.60
  18  -2   1    1.60    5.40
  18  -2   1    0.40    4.70
  18   2   1   -5.80    4.00
  18   2   1   -0.20    5.40
 -18   2  -1   -1.50    3.30
  20  -2   1   -4.30    5.30
  20  -2   1   -9.10    5.80
  20   2   1   -3.00    4.30
  20   2   1    3.80    7.20
  22  -2   1   -1.80    7.60
  22  -2   1   -1.10    6.70
  22   2   1    0.10    7.60
  22   2   1    6.40    7.20
  23  -3  -1   38.00    9.30
  23  -3  -1   34.40    9.90
  23   3  -1   31.20   10.10
  23   3  -1   43.80   11.30
  21  -3  -1   23.00    8.10
  21  -3  -1   40.60    9.10
  21   3  -1   54.79    9.40
  21   3  -1   48.60   10.80
  19  -3  -1   14.60    5.00
  19  -3  -1   21.90    5.80
 -19  -3   1   30.30    7.20
  19  -3  -1    7.90    5.70
 -19   3   1   23.60    6.20
 -19   3   1   15.50    5.30
  19   3  -1   18.50    7.20
  19   3  -1   18.70    6.60
 -17  -3   1    0.00    4.00
  17  -3  -1    3.10    4.30
  17  -3  -1    8.00    3.80
  17  -3  -1   -1.20    3.80
 -17   3   1    3.60    3.10
  17   3  -1    5.30    3.90
  17   3  -1   -1.60    4.00
  15  -3  -1   44.40    6.90
  15  -3  -1   31.10    5.00
 -15  -3   1   37.00    6.40
  15  -3  -1   34.80    6.20
 -15  -3   1   32.00    3.70
  15   3  -1   39.90    6.30
 -15   3   1   36.70    5.50
  15   3  -1   40.20    7.40
 -13  -3   1    1.40    1.40
 -13  -3   1    4.30    2.50
  13  -3  -1    2.70    3.00
  13  -3  -1    3.40    2.60
  13  -3  -1    0.10    2.90
 -13   3   1    3.20    2.30
  13   3  -1    4.50    3.70
  13   3  -1    4.50    3.30
  11  -3  -1  112.19    8.20
 -11  -3   1   95.29    5.20
  11  -3  -1  111.79    7.90
 -11  -3   1   95.59    7.30
  11  -3  -1  104.69    7.00
  11   3  -1  104.09    9.40
  11   3  -1   93.99    5.40
  11   3  -1   98.49    7.40
 -11   3   1  104.29    6.90
   9  -3  -1  212.88   10.90
  -9  -3   1  211.98    8.70
   9  -3  -1  217.78   11.50
  -9  -3   1  206.98   11.30
   9  -3  -1  204.58   10.30
   9   3  -1  206.98   11.90
  -9   3   1  202.38   10.30
   9   3  -1  208.18    8.70
   9   3  -1  218.78    8.90
   9   3  -1  193.98   10.60
   7  -3  -1   47.40    4.20
   7  -3  -1   54.59    5.10
  -7  -3   1   49.60    4.90
   7  -3  -1   34.70    3.60
   7   3  -1   39.50    4.00
  -7   3   1   45.80    4.10
   7   3  -1   36.50    4.50
   7   3  -1   44.50    2.50
   7   3  -1   42.20    2.60
   5  -3  -1    1.80    1.10
  -5  -3   1    2.30    0.70
  -5  -3   1    0.80    1.60
   5  -3  -1    2.60    1.00
   5  -3  -1    2.00    1.20
   5   3  -1    2.40    0.70
   5   3  -1    2.70    1.30
  -5   3   1    3.10    1.30
   5   3  -1    1.20    1.10
   5   3  -1    2.00    0.70
  -5   3   1    2.70    1.30
   3  -3  -1   19.80    2.40
  -3  -3   1   19.20    1.70
  -3  -3   1   18.10    2.20
   3  -3  -1   20.50    2.40
   3  -3  -1   18.80    1.50
  -3  -3   1   16.20    2.30
   3  -3  -1   19.00    1.60
  -3  -3   1   18.30    2.60
  -3   3   1   19.90    2.30
   3   3  -1   15.30    2.10
   3   3  -1   16.30    2.10
   3   3  -1   16.20    1.60
  -3   3   1   18.20    1.60
   1  -3  -1   38.80    2.70
   1  -3  -1   44.10    3.10
  -1  -3   1   43.20    3.20
  -1  -3   1   46.70    3.10
   1  -3  -1   43.90    2.30
   1  -3  -1   45.90    2.90
  -1  -3   1   48.10    3.10
  -1  -3   1   46.60    3.30
  -1  -3   1   42.10    2.70
   1   3  -1   44.60    2.80
  -1   3   1   47.90    3.60
  -1   3   1   47.80    2.90
  -1   3   1   45.00    3.00
   1   3  -1   42.20    2.90
   1   3  -1   41.80    3.10
   1   3  -1   46.90    3.30
  -1   3   1   44.60    2.30
  -1  -3  -1  158.68    6.60
  -1  -3  -1  162.78    7.10
   1  -3   1  160.18    7.40
   1  -3   1  170.08    7.40
  -1  -3  -1  165.28    6.70
  -1  -3  -1  158.38    7.20
   1  -3   1  157.38    7.70
  -1  -3  -1  168.58    7.60
   1  -3   1  168.28    7.40
  -1   3  -1  158.38    7.30
   1   3   1  155.18    7.00
   1   3   1  162.58    7.50
  -1   3  -1  151.28    7.40
   1   3   1  159.78    7.20
  -1   3  -1  171.08    7.40
   1   3   1  160.38    6.70
  -3  -3  -1   42.70    2.70
  -3  -3  -1   50.79    3.40
   3  -3   1   49.00    3.80
   3  -3   1   44.10    3.20
  -3  -3  -1   51.59    3.10
   3  -3   1   43.00    4.00
  -3  -3  -1   53.39    3.80
   3   3   1   56.39    4.00
   3   3   1   54.19    3.30
   3   3   1   46.80    3.30
  -3   3  -1   47.90    3.50
  -3   3  -1   48.30    3.40
   3   3   1   48.40    2.90
  -5  -3  -1  448.26   18.00
   5  -3   1  426.66   18.50
   5  -3   1  446.66   18.50
   5  -3   1  447.66   17.30
  -5  -3  -1  437.16   17.20
   5   3   1  441.46   17.50
   5   3   1  432.36   18.70
  -5   3  -1  431.26   18.10
   5   3   1  440.86   17.10
   7  -3   1  158.48    9.10
   7  -3   1  166.38    7.70
   7  -3   1  146.59    8.70
  -7  -3  -1  156.98    7.50
  -7  -3  -1  159.98    8.50
  -7   3  -1  134.19    8.00
   7   3   1  148.09    9.30
   7   3   1  139.79    7.60
   7   3   1  148.19    7.80
   9  -3   1    4.90    2.70
   9  -3   1    8.00    2.10
  -9  -3  -1   15.40    2.60
   9  -3   1    8.00    3.10
  -9  -3  -1    9.70    3.20
   9   3   1   10.80    2.70
   9   3   1   11.90    3.50
  11  -3   1    6.60    2.40
 -11  -3  -1    2.70    3.00
  11  -3   1    3.70    2.40
 -11  -3  -1    3.40    1.80
  11  -3   1    1.70    2.10
 -11   3  -1    7.00    2.70
  11   3   1    6.20    2.70
  11   3   1    2.50    2.60
  13  -3   1   79.69    9.00
 -13  -3  -1   82.39    7.90
 -13  -3  -1   73.99    6.10
  13  -3   1   88.19    6.60
  13  -3   1   81.29    8.60
  13   3   1   82.39    7.90
  13   3   1   94.39    9.90
 -13   3  -1   92.89    8.50
  15  -3   1  150.88   11.80
  15  -3   1  166.18   10.50
 -15  -3  -1  155.28    9.50
 -15  -3  -1  168.78   11.40
  15  -3   1  190.58   12.80
  15   3   1  154.08   11.40
 -15   3  -1  151.48   11.10
  15   3   1  169.28   13.60
  17  -3   1    1.80    5.30
  17  -3   1   10.30    5.40
  17   3   1   10.90    5.90
  17   3   1   10.80    6.00
 -17   3  -1   14.20    4.80
  19  -3   1    3.70    6.10
  19  -3   1    4.00    5.40
  19   3   1    5.90    6.60
 -19   3  -1    3.50    5.20
  19   3   1    8.10    7.20
  21  -3   1    8.60    7.30
  21  -3   1   15.30    7.90
  21   3   1    2.60    5.70
  21   3   1    5.40    6.80
  22  -4  -1   14.50    7.50
  22  -4  -1   14.30    7.50
  22   4  -1    9.60    6.40
  22   4  -1   24.30    8.30
  20  -4  -1   13.00    6.20
  20  -4  -1    8.10    6.10
 -20   4   1    2.20    4.80
  20   4  -1   12.30    6.40
  20   4  -1   10.80    7.30
  18  -4  -1    8.50    5.30
 -18  -4   1    5.00    5.10
  18  -4  -1   13.30    4.40
  18  -4  -1   11.60    4.60
  18   4  -1   13.20    6.30
 -18   4   1    1.00    4.30
  18   4  -1    9.90    5.30
  16  -4  -1  152.38   10.60
  16  -4  -1  181.98   12.80
 -16  -4   1  152.48   12.20
  16  -4  -1  164.18   12.60
  16   4  -1  177.18   14.10
  16   4  -1  163.88   12.10
 -16   4   1  173.98   11.30
  14  -4  -1  189.18   12.00
  14  -4  -1  178.28   11.10
 -14  -4   1  179.98    8.90
 -14  -4   1  190.78   12.60
  14  -4  -1  204.28   13.00
  14   4  -1  202.98   14.20
  14   4  -1  194.68   12.30
 -14   4   1  207.48   11.80
  14   4  -1  196.08    9.40
  12  -4  -1   26.00    4.10
 -12  -4   1   12.50    4.40
 -12  -4   1   24.00    2.70
  12  -4  -1   13.00    3.70
  12  -4  -1   20.60    4.70
  12   4  -1   28.30    5.30
  12   4  -1   19.50    2.70
  12   4  -1   38.80    5.30
 -12   4   1   15.30    3.70
  10  -4  -1   34.90    5.20
 -10  -4   1   34.50    5.20
  10  -4  -1   26.70    4.00
  10  -4  -1   32.30    4.50
  10   4  -1   41.60    4.90
 -10   4   1   29.20    4.20
  10   4  -1   43.30    6.00
  10   4  -1   35.60    2.80
  10   4  -1   34.70    3.10
   8  -4  -1   69.19    5.30
  -8  -4   1   70.29    6.40
   8  -4  -1   56.99    5.80
   8  -4  -1   67.59    5.10
   8   4  -1   63.69    3.70
   8   4  -1   67.09    6.50
   8   4  -1   64.29    5.50
   8   4  -1   60.39    3.50
  -8   4   1   56.39    5.20
   6  -4  -1   -0.40    1.00
   6  -4  -1    1.00    1.10
  -6  -4   1    2.30    0.90
   6  -4  -1    1.50    1.50
  -6  -4   1    0.50    1.90
   6   4  -1    0.50    0.70
  -6   4   1    5.60    1.80
   6   4  -1    1.10    0.80
   6   4  -1    0.90    1.40
   6   4  -1    1.30    1.70
   4  -4  -1  893.91   33.60
  -4  -4   1  869.71   32.20
   4  -4  -1  872.31   32.40
   4  -4  -1  916.31   33.80
  -4  -4   1  889.91   34.10
  -4  -4   1  891.71   33.70
   4  -4  -1  862.31   32.20
   4   4  -1  898.51   32.20
  -4   4   1  887.31   32.40
   4   4  -1  909.51   33.40
   4   4  -1  896.41   33.80
  -4   4   1  893.81   33.40
   2  -4  -1   52.79    3.70
   2  -4  -1   55.19    3.00
  -2  -4   1   52.79    4.00
   2  -4  -1   59.39    4.00
  -2  -4   1   53.99    4.30
  -2  -4   1   56.89    3.40
   2   4  -1   55.59    3.40
  -2   4   1   54.49    3.90
  -2   4   1   56.79    3.00
   2   4  -1   52.39    3.80
   0  -4   1   88.69    5.30
   0  -4  -1   90.69    4.70
   0  -4   1   84.79    5.40
   0  -4  -1   83.69    4.30
   0  -4  -1   87.19    5.30
   0   4  -1   91.79    5.00
   0   4   1   87.79    4.50
   0   4   1   82.89    4.80
   0   4  -1   91.09    5.00
   0   4   1   91.99    4.80
  -2  -4  -1   35.80    2.50
   2  -4   1   38.20    3.60
  -2  -4  -1   38.30    3.70
   2  -4   1   35.60    3.90
   2  -4   1   38.90    3.60
  -2  -4  -1   34.30    2.70
   2   4   1   34.40    3.30
  -2   4  -1   35.50    3.30
  -2   4  -1   38.70    3.60
   2   4   1   33.30    2.60
   2   4   1   36.40    3.20
  -4  -4  -1    1.60    1.80
   4  -4   1    5.00    1.60
  -4  -4  -1    6.40    1.30
   4  -4   1    8.40    2.40
   4  -4   1    7.00    1.80
  -4   4  -1    9.30    2.10
   4   4   1    6.90    1.60
   4   4   1    6.50    2.10
   4   4   1    5.90    1.50
  -6  -4  -1  101.79    5.50
   6  -4   1   92.59    5.60
  -6  -4  -1   93.89    6.50
   6  -4   1   86.69    6.80
   6  -4   1   89.09    6.50
   6   4   1   92.79    5.60
  -6   4  -1   89.09    6.20
   6   4   1   92.09    5.30
   6   4   1   87.19    6.80
   8  -4   1  193.08   11.30
   8  -4   1  183.98   10.90
   8  -4   1  190.38    9.70
  -8  -4  -1  203.68    9.50
  -8  -4  -1  203.58   10.90
   8   4   1  205.38   11.90
  -8   4  -1  186.58   10.60
   8   4   1  203.48   10.00
   8   4   1  202.48    9.80
 -10  -4  -1   51.89    4.80
  10  -4   1   49.30    6.20
 -10  -4  -1   49.90    5.80
  10  -4   1   48.70    4.70
  10  -4   1   52.99    6.40
  10   4   1   48.60    6.60
 -10   4  -1   50.39    5.90
  10   4   1   47.90    5.10
  10   4   1   46.20    4.80
  12  -4   1  127.19   10.00
  12  -4   1  113.59    7.50
 -12  -4  -1  106.69    7.10
  12  -4   1  133.09   10.00
 -12  -4  -1  116.39    9.70
  12   4   1  132.09   11.70
  12   4   1  125.19    7.90
 -12   4  -1  109.59    8.90
  12   4   1  111.29    8.30
  14  -4   1  106.99   10.60
  14  -4   1  117.59   11.30
  14  -4   1  109.49    8.00
 -14  -4  -1  117.19   10.30
 -14  -4  -1   92.89    7.50
  14   4   1   97.09   11.00
 -14   4  -1  115.59   10.20
  14   4   1  114.39    8.50
  16  -4   1    4.20    3.30
 -16  -4  -1    5.40    4.30
  16  -4   1    7.90    4.90
  16   4   1    3.90    5.50
  16   4   1   11.30    4.90
 -16   4  -1    5.30    4.10
  18  -4   1    6.60    5.80
  18  -4   1   12.80    6.10
 -18   4  -1    1.90    4.10
  18   4   1    0.70    4.90
  18   4   1   10.80    6.90
  20  -4   1   16.20    7.30
  20  -4   1   33.80    8.60
  20   4   1   11.90    8.20
  20   4   1   18.50    8.50
  21  -5  -1   52.99    9.90
  21  -5  -1   41.20    9.50
  21   5  -1   45.60    9.70
  21   5  -1   51.59   10.10
  19  -5  -1    9.50    4.80
  19  -5  -1   12.10    5.00
  19  -5  -1    9.40    5.50
 -19  -5   1    9.50    7.20
 -19   5   1    5.30    4.30
  19   5  -1   19.50    7.10
  19   5  -1    8.30    5.80
  17  -5  -1   10.40    4.10
  17  -5  -1    8.50    4.80
  17  -5  -1    6.00    4.00
 -17  -5   1    3.60    4.80
  17   5  -1   19.20    6.70
  17   5  -1    9.50    5.00
 -17   5   1    9.50    4.50
  15  -5  -1   19.50    5.70
  15  -5  -1   15.80    4.40
 -15  -5   1   16.60    4.80
  15  -5  -1   20.30    5.10
  15   5  -1   26.70    5.70
 -15   5   1   26.40    5.20
  15   5  -1   11.00    4.50
 -13  -5   1  139.89   11.90
  13  -5  -1  157.58   10.70
  13  -5  -1  139.59   11.00
  13  -5  -1  147.39    9.70
 -13   5   1  152.68   10.20
  13   5  -1  138.29   12.60
  13   5  -1  153.48   10.50
  13   5  -1  165.38    8.00
 -11  -5   1  350.86   18.60
  11  -5  -1  378.36   17.80
  11  -5  -1  365.16   18.40
  11  -5  -1  384.36   17.50
 -11   5   1  384.06   17.50
  11   5  -1  381.56   19.70
  11   5  -1  398.46   17.90
  11   5  -1  369.06   15.20
  -9  -5   1  165.68   10.20
   9  -5  -1  183.68    9.50
   9  -5  -1  148.69   10.00
   9  -5  -1  176.98    9.60
   9   5  -1  142.69   10.00
   9   5  -1  162.18    7.50
  -9   5   1  153.08    9.00
   9   5  -1  152.18    9.20
   9   5  -1  168.28    8.00
   7  -5  -1   54.49    5.20
  -7  -5   1   76.39    4.70
   7  -5  -1   77.29    6.70
   7  -5  -1   67.49    4.80
  -7  -5   1   81.39    7.40
  -7   5   1   67.79    5.80
   7   5  -1   69.39    6.50
   7   5  -1   66.29    5.30
   7   5  -1   64.99    4.00
   7   5  -1   63.59    4.00
   5  -5  -1   74.99    4.80
  -5  -5   1   79.49    5.60
   5  -5  -1   91.29    6.10
  -5  -5   1   75.99    6.10
   5  -5  -1   76.69    5.50
   5  -5  -1   73.99    4.50
  -5   5   1   77.09    5.20
   5   5  -1   71.99    5.20
  -5   5   1   76.49    5.10
   5   5  -1   64.09    5.90
   5   5  -1   76.99    4.30
   3  -5  -1   31.70    3.60
   3  -5  -1   30.10    2.60
   3  -5  -1   31.70    3.60
  -3  -5   1   32.20    3.70
   3  -5  -1   26.80    2.60
  -3  -5   1   24.40    3.70
  -3   5   1   30.70    3.50
   3   5  -1   29.40    3.40
  -3   5   1   29.70    2.30
   3   5  -1   29.70    3.50
   3   5  -1   33.40    3.00
   1  -5  -1   77.79    5.60
  -1  -5   1   79.49    5.50
  -1  -5   1   85.29    5.80
   1  -5  -1   87.49    4.40
   1  -5  -1   73.19    4.80
   1   5  -1   75.69    5.00
   1   5  -1   80.89    4.80
  -1   5   1   78.19    4.30
  -1   5   1   86.89    5.30
  -1  -5  -1    8.10    2.30
  -1  -5  -1    8.20    1.70
   1  -5   1   10.60    2.60
   1  -5   1    8.80    2.00
  -1  -5  -1    7.70    1.80
   1  -5   1   10.00    2.30
  -1   5  -1   10.00    1.90
  -1   5  -1    8.50    2.10
   1   5   1   10.20    1.80
   1   5   1    7.40    1.80
  -3  -5  -1  175.98    8.10
   3  -5   1  162.68    9.20
  -3  -5  -1  151.78    7.80
  -3  -5  -1  176.48    9.00
   3  -5   1  143.99    8.30
   3  -5   1  172.38    8.70
   3   5   1  161.68    7.60
  -3   5  -1  179.38    8.80
   3   5   1  150.18    8.30
  -3   5  -1  157.28    8.20
   3   5   1  170.38    8.20
  -5  -5  -1  184.38    9.90
   5  -5   1  168.48    8.90
   5  -5   1  161.98    9.30
   5  -5   1  175.18   10.10
   5   5   1  182.38    8.80
  -5   5  -1  166.08    9.20
   5   5   1  179.98    8.50
   5   5   1  170.38    9.80
   7  -5   1   86.09    6.70
  -7  -5  -1   83.29    7.30
   7  -5   1   78.69    7.00
   7  -5   1   89.49    5.80
   7   5   1   72.89    5.50
   7   5   1   76.19    5.40
  -7   5  -1   81.39    6.30
   7   5   1   73.19    7.10
  -9  -5  -1   15.00    3.80
   9  -5   1   20.10    4.00
  -9  -5  -1   10.50    2.40
   9  -5   1   15.10    3.80
   9  -5   1    5.80    2.40
  -9   5  -1    8.50    3.10
   9   5   1   11.50    3.00
   9   5   1   14.90    3.00
   9   5   1   10.10    3.30
 -11  -5  -1   22.10    3.50
  11  -5   1   24.30    5.10
 -11  -5  -1   14.00    5.00
  11  -5   1   18.90    3.60
  11  -5   1   31.00    5.40
  11   5   1   24.20    5.60
  11   5   1   22.80    4.10
  11   5   1   18.40    3.90
 -11   5  -1   23.10    4.30
  13  -5   1  143.59   11.70
  13  -5   1  163.68   12.00
  13  -5   1  157.08    9.60
 -13  -5  -1  172.18   11.40
 -13  -5  -1  145.99    8.80
  13   5   1  154.98   10.90
  13   5   1  157.18    9.50
  13   5   1  160.68   12.30
 -13   5  -1  171.28   11.50
 -15  -5  -1   21.90    5.60
  15  -5   1   13.00    4.40
  15  -5   1   21.50    6.10
  15  -5   1   22.50    4.50
  15   5   1   19.00    6.30
 -15   5  -1    7.80    4.10
  15   5   1   27.70    5.40
  17  -5   1   36.50    8.10
  17  -5   1   42.10    7.30
  17   5   1   41.20    7.30
 -17   5  -1   46.80    7.50
  17   5   1   54.99    9.30
  19  -5   1   51.69    9.40
  19  -5   1   69.89   10.60
  19   5   1   70.19   12.00
 -19   5  -1   58.09    9.00
  21  -5   1   23.40    8.60
  21  -5   1   17.60    8.70
  21   5   1   19.50    9.20
  22  -6  -1    1.80    7.10
  22  -6  -1    3.80    6.80
  22   6  -1   -7.80    7.60
  20  -6  -1   29.90    7.80
  20  -6  -1   21.00    7.80
 -20   6   1   29.50    7.10
  20   6  -1   24.10    7.20
  20   6  -1   20.60    8.70
 -18  -6   1   24.80    7.20
  18  -6  -1   22.50    5.80
  18  -6  -1   36.30    6.60
  18  -6  -1   26.70    7.30
  18   6  -1   42.10    7.60
  18   6  -1   18.40    7.70
 -18   6   1   20.30    5.70
  16  -6  -1    8.80    4.80
  16  -6  -1    9.00    4.40
 -16  -6   1   10.20    5.40
  16  -6  -1    7.00    4.10
  16   6  -1   13.30    6.20
  16   6  -1    7.70    4.80
 -16   6   1    7.90    4.30
  14  -6  -1  203.78   13.70
  14  -6  -1  191.38   11.90
  14  -6  -1  177.88   12.40
 -14  -6   1  222.98   14.20
  14   6  -1  181.68   13.70
 -14   6   1  191.88   12.30
  14   6  -1  201.38   12.80
  12  -6  -1   55.59    7.30
  12  -6  -1   72.39    7.30
 -12  -6   1   69.09    8.40
  12  -6  -1   58.09    6.20
  12   6  -1   74.59    8.60
  12   6  -1   51.59    6.60
  12   6  -1   61.89    4.60
 -12   6   1   74.49    7.40
 -10  -6   1    0.80    3.30
  10  -6  -1   -1.10    2.30
  10  -6  -1    2.00    2.40
  10  -6  -1    2.10    2.20
  10   6  -1    0.70    1.20
  10   6  -1    3.60    3.20
  10   6  -1    1.40    2.40
 -10   6   1    1.30    1.80
   8  -6  -1  232.18   11.20
   8  -6  -1  253.57   13.10
  -8  -6   1  220.08   13.00
   8  -6  -1  233.08   12.00
  -8   6   1  221.18   11.70
   8   6  -1  235.28   13.20
   8   6  -1  219.78   10.10
   8   6  -1  220.68   11.70
   6  -6  -1   48.00    5.20
   6  -6  -1   38.50    4.70
  -6  -6   1   52.59    5.90
   6  -6  -1   51.89    4.30
  -6  -6   1   47.50    5.10
   6   6  -1   47.40    5.50
   6   6  -1   49.40    5.00
  -6   6   1   45.70    4.90
   6   6  -1   46.20    3.90
   4  -6  -1   64.49    5.90
  -4  -6   1   57.79    6.30
  -4  -6   1   72.89    6.10
   4  -6  -1   57.69    4.40
   4  -6  -1   60.09    5.60
   4  -6  -1   61.79    4.10
   4   6  -1   73.09    5.30
   4   6  -1   54.09    4.20
   4   6  -1   61.59    4.90
  -4   6   1   65.39    5.70
   2  -6  -1   88.79    6.00
  -2  -6   1   86.49    6.10
   2  -6  -1   82.89    5.60
  -2  -6   1   75.09    6.10
   2  -6  -1   79.69    4.70
  -2   6   1   82.39    4.70
   2   6  -1   88.49    5.40
   2   6  -1   82.79    5.70
  -2   6   1   84.09    5.60
   0  -6  -1  146.39    8.40
   0  -6   1  138.09    8.20
   0  -6  -1  147.59    7.60
   0  -6   1  140.49    8.20
   0   6  -1  136.69    7.60
   0   6   1  147.39    7.70
   0   6  -1  131.99    7.60
   0   6   1  137.69    7.00
   2  -6   1   23.70    3.50
   2   6   1   10.60    2.20
   4  -6   1   93.79    7.30
   4  -6   1   88.79    6.40
   4  -6   1   97.79    6.60
  -4  -6  -1   95.29    5.90
  -4  -6  -1   86.29    6.80
  -4   6  -1   88.19    6.30
   4   6   1  100.09    6.10
   4   6   1   97.19    6.70
   4   6   1  100.69    5.70
   6  -6   1  257.07   12.60
   6  -6   1  238.78   13.60
   6  -6   1  260.27   13.00
  -6  -6  -1  262.77   13.60
  -6  -6  -1  236.78   11.90
  -6   6  -1  267.47   13.20
   6   6   1  251.97   12.00
   6   6   1  270.27   13.70
   6   6   1  259.97   11.70
  -8  -6  -1   96.39    8.50
   8  -6   1   69.59    6.90
   8  -6   1   92.89    6.50
   8  -6   1   80.09    8.10
  -8   6  -1   77.99    7.30
   8   6   1   81.79    8.20
   8   6   1   87.39    6.10
   8   6   1   75.99    5.70
  10  -6   1  706.83   28.90
 -10  -6  -1  719.33   30.60
  10  -6   1  705.53   30.40
  10  -6   1  720.33   31.40
  10   6   1  707.53   28.30
 -10   6  -1  669.13   29.80
  10   6   1  723.33   32.00
  12  -6   1  219.68   14.20
  12  -6   1  236.18   14.90
 -12  -6  -1  240.98   14.10
  12  -6   1  222.98   12.20
 -12   6  -1  237.78   13.90
  12   6   1  232.88   11.80
  12   6   1  193.28   14.20
  12   6   1  206.08   12.60
  14  -6   1    4.50    4.20
  14  -6   1    1.10    3.10
  14  -6   1   -4.20    3.40
 -14  -6  -1   -0.90    4.90
  14   6   1   -1.70    3.00
 -14   6  -1   -1.40    3.20
  14   6   1    0.40    3.50
 -16  -6  -1   -7.30    4.70
  16  -6   1   -6.00    4.40
  16  -6   1   -1.50    3.10
 -16   6  -1    4.00    4.50
  16   6   1   -5.10    6.00
  16   6   1   -2.20    4.90
  18  -6   1   14.40    6.70
  18  -6   1    9.90    6.10
  18   6   1    7.10    7.40
 -18   6  -1   10.20    5.60
  20  -6   1   45.60   10.20
  20  -6   1   38.40    9.30
 -20   6  -1   30.70    8.00
  20   6   1   39.70   11.00
  21  -7  -1   30.50    8.70
  21  -7  -1   13.10    7.40
  21   7  -1    8.60    8.60
 -21   7   1   18.50    7.10
  19  -7  -1   23.50    8.30
  19  -7  -1   14.70    6.60
 -19  -7   1   12.60    7.10
  19  -7  -1    3.40    6.00
  19   7  -1    6.50    7.80
 -19   7   1   12.10    5.60
  19   7  -1   12.90    6.40
  17  -7  -1    6.50    5.00
  17  -7  -1    2.80    4.50
 -17  -7   1    3.50    5.20
  17  -7  -1    5.70    4.20
 -17   7   1    7.80    4.70
  17   7  -1    1.30    5.00
  17   7  -1   12.70    6.60
  15  -7  -1    1.40    3.90
 -15  -7   1    0.30    4.50
  15  -7  -1   -3.30    3.70
  15  -7  -1    1.40    3.50
  15   7  -1    2.90    5.10
 -15   7   1   -3.90    3.20
  15   7  -1   -2.00    3.80
 -13  -7   1  125.29   11.80
  13  -7  -1  121.59    9.40
  13  -7  -1  131.39    9.80
  13  -7  -1  124.99   11.40
  13   7  -1  118.59   12.00
  13   7  -1  117.79   10.20
 -13   7   1  123.29   10.50
  11  -7  -1  509.95   22.70
  11  -7  -1  512.55   23.20
 -11  -7   1  507.35   24.70
  11  -7  -1  541.35   24.80
  11   7  -1  527.85   25.40
 -11   7   1  515.25   23.50
  11   7  -1  487.75   23.00
  11   7  -1  522.45   20.60
   9  -7  -1   46.10    5.30
  -9  -7   1   58.69    6.60
  -9  -7   1   51.39    7.00
   9  -7  -1   54.09    6.00
   9  -7  -1   47.10    6.40
  -9   7   1   55.19    6.20
   9   7  -1   56.09    4.20
   9   7  -1   60.09    6.10
   9   7  -1   48.10    6.60
   7  -7  -1   56.59    5.00
   7  -7  -1   56.89    6.40
  -7  -7   1   49.20    5.90
  -7  -7   1   58.19    6.90
   7  -7  -1   54.09    6.00
   7   7  -1   49.70    4.50
   7   7  -1   55.69    5.70
  -7   7   1   61.89    6.30
   7   7  -1   60.49    6.60
   5  -7  -1    8.80    2.00
  -5  -7   1   10.70    3.20
  -5  -7   1   12.10    3.60
   5  -7  -1    9.80    2.90
   5  -7  -1   15.10    3.50
  -5   7   1   11.10    2.70
   5   7  -1    3.40    2.60
   5   7  -1    8.70    2.90
   5   7  -1   10.60    2.30
  -3  -7   1    3.80    2.20
   3  -7  -1    0.40    1.20
  -3  -7   1    1.80    1.80
   3  -7  -1    4.70    2.20
   3  -7  -1    0.90    2.10
   3   7  -1    1.50    1.60
  -3   7   1   -1.00    1.10
   3   7  -1   -1.30    1.60
  -3   7   1    0.90    1.20
   1  -7  -1   45.60    5.10
   1  -7  -1   46.00    4.70
  -1  -7   1   53.19    5.80
  -1  -7   1   41.90    5.00
   1   7  -1   54.79    5.00
  -1   7   1   45.40    3.70
  -1   7   1   46.80    5.00
   1   7  -1   42.50    4.40
  -1  -7  -1  220.08   11.40
   1  -7   1  191.78   10.60
   1  -7   1  189.48   10.80
  -1  -7  -1  186.18    9.70
   1   7   1  196.48    9.70
   1   7   1  187.28   10.00
  -1   7  -1  192.88   10.30
  -1   7  -1  193.08    9.90
   3  -7   1  994.10   38.80
  -3  -7  -1 1017.90   40.00
   3  -7   1 1014.70   39.50
   3  -7   1 1037.60   40.20
  -3  -7  -1  962.50   38.00
  -3   7  -1 1001.10   39.20
   3   7   1 1044.90   38.60
  -3   7  -1 1020.70   38.50
   3   7   1  983.70   38.70
   5  -7   1  549.45   24.00
  -5  -7  -1  545.95   22.00
  -5  -7  -1  559.94   23.90
   5  -7   1  487.25   22.30
   5  -7   1  527.15   22.70
  -5   7  -1  546.05   23.00
   5   7   1  528.45   21.90
   5   7   1  519.15   21.30
   5   7   1  502.35   22.80
  -7  -7  -1   99.79    7.90
   7  -7   1  101.49    9.10
  -7  -7  -1   99.49    7.20
   7  -7   1  112.79    8.10
   7  -7   1   93.69    7.30
   7   7   1   98.99    7.80
  -7   7  -1   97.99    7.70
   7   7   1   90.79    6.50
   7   7   1   94.79    6.40
   9  -7   1    9.90    4.10
   9  -7   1    2.90    3.20
   9  -7   1    8.70    3.20
  -9  -7  -1    7.10    4.10
   9   7   1    4.70    2.90
  -9   7  -1    7.90    3.50
   9   7   1    7.90    2.70
   9   7   1   10.30    4.30
  11  -7   1   18.90    4.70
  11  -7   1   23.30    5.10
  11  -7   1   22.80    4.50
 -11  -7  -1   35.60    6.30
  11   7   1   14.40    3.50
  11   7   1   27.50    6.40
  11   7   1   22.50    4.40
 -11   7  -1   27.50    5.60
  13  -7   1   56.59    7.70
  13  -7   1   53.09    6.40
 -13  -7  -1   56.19    8.10
  13  -7   1   62.59    8.30
  13   7   1   60.49    8.70
  13   7   1   56.19    6.20
 -13   7  -1   54.39    7.60
  13   7   1   53.29    6.70
  15  -7   1   30.50    6.90
  15  -7   1   38.40    7.20
  15  -7   1   22.50    5.00
 -15  -7  -1   34.00    6.80
 -15   7  -1   24.80    6.00
  15   7   1   18.20    5.80
  15   7   1   30.00    6.60
  17  -7   1   62.69    9.60
  17  -7   1   64.89   10.10
 -17   7  -1   66.89    9.50
  17   7   1   62.09   11.30
  19  -7   1   28.30    8.60
  19  -7   1   24.50    8.20
 -19   7  -1   14.70    6.50
  19   7   1   20.40    9.40
  20  -8  -1    4.80    7.10
  20  -8  -1    4.60    6.60
 -20   8   1   13.60    6.40
  20   8  -1    6.10    6.10
  18  -8  -1   76.49    9.90
 -18  -8   1   83.59   11.80
  18  -8  -1   64.39    8.40
  18  -8  -1   61.79   10.00
 -18   8   1   71.49    9.80
  18   8  -1   58.99   10.20
  18   8  -1   81.49   10.20
 -16  -8   1   62.29    9.80
  16  -8  -1   73.39    9.00
  16  -8  -1   78.89    8.60
  16  -8  -1   80.19   10.30
  16   8  -1   78.69   11.40
 -16   8   1   78.99    9.20
  16   8  -1   75.09    9.30
  14  -8  -1   14.90    5.50
  14  -8  -1   15.60    4.80
  14  -8  -1   24.90    5.20
 -14  -8   1   35.30    7.40
  14   8  -1   14.70    6.40
 -14   8   1   39.00    6.00
  14   8  -1   25.50    5.90
  12  -8  -1   46.80    6.10
  12  -8  -1   34.40    5.80
 -12  -8   1   47.00    7.90
  12  -8  -1   44.90    7.20
  12   8  -1   45.30    7.20
  12   8  -1   37.60    6.40
  12   8  -1   37.30    4.00
 -12   8   1   45.60    6.80
  10  -8  -1   -3.50    2.50
 -10  -8   1   -2.60    3.10
 -10  -8   1    0.60    2.90
  10  -8  -1    1.60    2.50
  10  -8  -1    1.90    3.40
  10   8  -1   -0.20    1.70
  10   8  -1   -2.20    3.50
  10   8  -1   -0.90    2.70
 -10   8   1   -1.00    2.70
   8  -8  -1   12.00    3.00
   8  -8  -1   12.10    3.80
   8  -8  -1   15.80    4.10
  -8  -8   1   18.30    4.70
  -8  -8   1    6.50    3.50
  -8   8   1    9.30    3.50
   8   8  -1   12.80    2.80
   8   8  -1    7.90    3.60
   8   8  -1    9.60    3.30
  -6  -8   1   30.90    5.30
   6  -8  -1   45.10    4.40
  -6  -8   1   37.50    5.70
   6  -8  -1   45.40    5.60
   6  -8  -1   37.90    5.10
   6   8  -1   45.40    4.60
   6   8  -1   57.59    5.80
  -6   8   1   36.80    4.90
   6   8  -1   41.90    5.50
   4  -8  -1  535.35   21.90
   4  -8  -1  564.74   24.20
   4  -8  -1  538.95   23.80
  -4  -8   1  514.65   24.40
  -4  -8   1  514.95   23.40
   4   8  -1  581.84   22.70
   4   8  -1  566.64   23.80
  -4   8   1  545.15   21.60
  -4   8   1  536.95   23.50
  -2  -8   1  415.86   19.90
   2  -8  -1  460.25   19.90
   2  -8  -1  449.76   20.60
  -2  -8   1  459.95   20.70
   2   8  -1  442.16   19.20
  -2   8   1  449.86   19.70
   2   8  -1  444.76   19.60
  -2   8   1  435.56   18.20
   0  -8  -1  204.28   10.90
   0  -8  -1  210.48   11.80
   0  -8   1  181.58   11.30
   0  -8   1  196.78   11.40
   0   8  -1  186.38   10.20
   0   8  -1  197.88   10.70
   0   8   1  210.28   10.20
   0   8   1  189.18   10.70
   2  -8   1    0.70    1.80
   2  -8   1    1.40    2.00
  -2  -8  -1   -2.60    2.20
  -2  -8  -1   -3.10    2.20
   2  -8   1   -0.60    2.00
   2   8   1    6.80    2.40
  -2   8  -1    3.10    2.50
   2   8   1    0.70    2.20
  -2   8  -1    2.10    1.80
   4  -8   1   29.70    4.80
  -4  -8  -1   38.90    4.50
  -4  -8  -1   31.50    4.90
   4  -8   1   34.80    4.70
   4  -8   1   39.60    5.30
   4   8   1   30.50    4.20
  -4   8  -1   29.60    4.60
   4   8   1   32.30    4.50
  -4   8  -1   29.80    4.00
   6  -8   1   22.20    4.20
  -6  -8  -1   18.60    4.70
   6  -8   1   18.60    4.60
  -6  -8  -1   29.00    4.30
   6  -8   1   29.10    4.60
   6   8   1   28.20    3.90
   6   8   1   26.10    4.00
  -6   8  -1   23.80    4.40
   6   8   1   24.60    4.60
   8  -8   1  141.29   10.90
  -8  -8  -1  122.89    9.10
   8  -8   1  147.99    9.90
   8  -8   1  149.49   10.10
  -8  -8  -1  141.89   12.00
   8   8   1  134.59   10.60
   8   8   1  131.39    8.40
  -8   8  -1  154.18   10.40
   8   8   1  134.09    8.70
  10  -8   1  319.87   18.70
  10  -8   1  333.67   16.90
 -10  -8  -1  323.77   18.50
  10  -8   1  320.67   17.50
 -10  -8  -1  328.67   16.80
 -10   8  -1  326.97   17.80
  10   8   1  344.27   16.60
  10   8   1  349.77   19.00
  10   8   1  358.56   16.20
 -12  -8  -1  145.19   13.00
  12  -8   1  161.88   12.70
  12  -8   1  134.49   10.10
  12  -8   1  142.09   11.40
 -12   8  -1  139.89   12.30
  12   8   1  168.38   10.20
  12   8   1  138.39   10.50
  12   8   1  132.09   13.20
 -14  -8  -1   47.80    8.30
  14  -8   1   43.60    6.30
  14  -8   1   58.89    9.20
  14  -8   1   39.10    7.10
  14   8   1   48.20    6.80
  14   8   1   44.80    9.00
 -14   8  -1   57.79    8.00
  16  -8   1    0.00    5.10
 -16  -8  -1   -5.20    4.70
  16  -8   1    2.60    4.00
 -16   8  -1    1.40    4.60
  16   8   1    4.60    6.30
  18  -8   1    6.60    6.50
  18  -8   1   12.50    7.00
  18   8   1    8.70    5.90
 -18   8  -1   10.90    6.20
 -19  -9   1    0.80    6.80
  19  -9  -1   -0.20    4.30
  19   9  -1    1.20    7.80
 -19   9   1    3.90    5.50
  17  -9  -1    1.00    4.30
 -17  -9   1   -1.20    5.80
  17  -9  -1   -4.20    4.10
  17  -9  -1   -0.30    5.10
  17   9  -1   -6.20    4.70
 -17   9   1   -6.00    4.20
  17   9  -1    1.30    7.00
  15  -9  -1   26.40    6.00
 -15  -9   1   19.10    7.00
  15  -9  -1   27.70    6.00
  15  -9  -1    4.50    4.80
  15   9  -1   31.70    6.50
  15   9  -1   29.90    8.10
 -15   9   1   31.00    6.60
 -13  -9   1    3.20    5.10
  13  -9  -1    5.70    3.50
  13  -9  -1   11.60    4.20
  13  -9  -1    4.60    4.10
 -13  -9   1   -2.40    3.70
 -13   9   1    1.60    3.60
  13   9  -1    6.90    5.50
  13   9  -1    9.60    4.40
  11  -9  -1  164.38   11.20
 -11  -9   1  171.88   13.60
  11  -9  -1  179.38   13.10
  11  -9  -1  168.48   10.80
 -11  -9   1  176.58   12.30
  11   9  -1  165.48    9.20
 -11   9   1  155.58   11.10
  11   9  -1  177.88   11.70
  11   9  -1  188.98   14.00
  -9  -9   1  242.88   14.80
   9  -9  -1  239.18   14.60
   9  -9  -1  227.28   13.70
   9  -9  -1  230.78   12.20
  -9  -9   1  230.98   13.80
   9   9  -1  207.08   12.60
   9   9  -1  218.08   11.30
  -9   9   1  238.18   13.40
   9   9  -1  211.78   13.80
   7  -9  -1   21.10    4.70
   7  -9  -1    9.50    2.80
   7  -9  -1   18.20    4.20
  -7  -9   1    7.40    3.50
  -7  -9   1   15.70    4.40
   7   9  -1   19.30    3.60
   7   9  -1   14.10    3.80
   7   9  -1   12.80    3.60
  -7   9   1   14.80    3.90
  -5  -9   1   28.10    5.10
   5  -9  -1   29.90    4.10
   5  -9  -1   27.80    5.10
  -5  -9   1   30.20    5.90
   5  -9  -1   31.70    5.10
   5   9  -1   40.60    5.50
   5   9  -1   25.00    4.00
  -5   9   1   39.00    5.40
  -3  -9   1    1.70    2.90
   3  -9  -1    7.40    3.40
  -3  -9   1    5.80    3.60
   3  -9  -1    1.60    3.00
   3  -9  -1    5.10    2.50
  -3   9   1    3.40    1.90
  -3   9   1    1.90    2.70
   3   9  -1    6.60    2.80
   3   9  -1    2.40    2.40
  -1  -9   1  199.18   12.40
   1  -9  -1  226.98   12.20
  -1  -9   1  221.78   13.10
   1  -9  -1  221.58   12.90
   1   9  -1  211.98   11.80
   1   9  -1  228.98   12.10
  -1   9   1  215.18   12.20
  -1   9   1  232.38   11.10
   1  -9   1  341.87   17.30
  -1  -9  -1  328.57   17.10
  -1  -9  -1  335.97   16.10
   1  -9   1  348.27   17.30
   1   9   1  325.57   15.40
  -1   9  -1  344.77   16.50
   1   9   1  335.57   16.20
  -1   9  -1  334.77   15.70
   3  -9   1  176.28   11.00
   3  -9   1  217.78   12.60
  -3  -9  -1  209.08   11.40
  -3  -9  -1  195.28   12.50
   3  -9   1  208.88   12.70
  -3   9  -1  192.48   10.80
   3   9   1  214.48   11.50
   3   9   1  217.88   11.60
  -3   9  -1  194.88   11.50
  -5  -9  -1   25.80    4.10
  -5  -9  -1   30.90    5.40
   5  -9   1   21.70    4.50
   5  -9   1   15.40    4.00
   5  -9   1   30.80    4.80
  -5   9  -1   30.50    5.10
   5   9   1   29.20    4.80
   5   9   1   29.00    4.50
   7  -9   1   61.69    6.80
  -7  -9  -1   46.60    7.30
   7  -9   1   57.99    7.70
  -7  -9  -1   59.19    6.40
   7  -9   1   66.19    7.20
   7   9   1   54.19    6.10
   7   9   1   63.69    6.00
   7   9   1   53.29    7.00
  -7   9  -1   48.20    6.50
   9  -9   1    0.00    3.00
  -9  -9  -1   -0.60    2.50
   9  -9   1    1.40    3.70
   9  -9   1    3.00    3.10
  -9  -9  -1    0.50    3.30
  -9   9  -1    0.70    3.30
   9   9   1   -1.70    2.40
   9   9   1   -3.00    2.80
   9   9   1    0.40    3.60
 -11  -9  -1    1.20    4.80
  11  -9   1   -1.20    3.70
 -11  -9  -1   11.30    4.80
  11  -9   1   -1.60    3.40
  11  -9   1    8.20    3.70
  11   9   1    3.50    2.90
 -11   9  -1    3.60    4.10
  11   9   1   16.40    5.70
  11   9   1    0.50    3.20
  13  -9   1   42.40    7.40
 -13  -9  -1   45.40    8.50
  13  -9   1   36.80    7.70
  13  -9   1   45.00    6.70
  13   9   1   42.00    7.60
 -13   9  -1   52.29    7.70
 -15  -9  -1   46.00    9.00
  15  -9   1   41.10    7.80
  15  -9   1   46.20    8.10
  15  -9   1   31.80    6.30
  15   9   1   31.10    9.10
 -15   9  -1   51.59    8.50
  17  -9   1   48.30    9.30
  17  -9   1   38.30    9.30
  17   9   1   64.79   12.20
 -17   9  -1   58.89    8.90
  19  -9   1    4.10    5.10
  19  -9   1   16.50    7.80
 -19   9  -1   25.00    7.80
  19   9   1   10.80   10.10
  18 -10  -1   31.00    7.40
  18 -10  -1   35.90    8.40
 -18 -10   1   51.09   10.90
  18  10  -1   33.70   10.50
 -18  10   1   43.40    8.80
  16 -10  -1   50.59    8.50
  16 -10  -1   29.50    6.60
 -16 -10   1   34.50    7.90
  16  10  -1   47.30   10.30
  16  10  -1   35.80    8.60
 -16  10   1   63.79    9.10
  14 -10  -1   28.20    6.60
 -14 -10   1   30.20    6.90
 -14 -10   1   29.20    8.10
  14 -10  -1   35.20    6.80
  14 -10  -1   22.30    6.60
 -14  10   1   37.90    7.10
  14  10  -1   41.10    8.90
  14  10  -1   27.00    6.30
  12 -10  -1    0.80    4.10
 -12 -10   1    3.70    4.20
  12 -10  -1   -3.90    3.40
 -12 -10   1    0.20    4.90
  12 -10  -1    3.10    4.20
 -12  10   1    3.60    2.90
  12  10  -1    2.10    4.40
  12  10  -1   -2.80    4.40
  10 -10  -1    3.00    2.90
  10 -10  -1    6.30    4.70
 -10 -10   1   -0.40    3.50
  10 -10  -1    3.50    3.90
 -10 -10   1   13.10    6.60
  10  10  -1    4.30    4.30
  10  10  -1    2.50    2.60
  10  10  -1    5.40    3.70
 -10  10   1   -1.20    3.60
  -8 -10   1   23.50    5.40
  -8 -10   1   23.50    5.40
   8 -10  -1   21.80    4.20
   8 -10  -1   18.50    5.00
   8 -10  -1   13.40    4.80
   8  10  -1   17.20    5.10
   8  10  -1   20.10    3.90
   8  10  -1   21.70    4.70
  -8  10   1   14.90    4.40
   6 -10  -1   61.99    7.60
  -6 -10   1   63.79    7.40
  -6 -10   1   81.49    9.10
   6 -10  -1   69.09    8.00
   6 -10  -1   65.99    6.30
   6  10  -1   56.69    7.20
   6  10  -1   56.09    6.10
  -6  10   1   66.89    7.40
  -4 -10   1  637.24   28.90
   4 -10  -1  654.43   28.30
   4 -10  -1  612.94   27.50
   4 -10  -1  617.74   25.30
  -4 -10   1  585.84   27.20
  -4  10   1  658.93   25.20
  -4  10   1  620.44   27.40
   4  10  -1  593.94   26.80
   4  10  -1  591.84   25.90
   2 -10  -1  747.23   32.20
  -2 -10   1  760.82   32.70
  -2 -10   1  727.43   31.50
   2 -10  -1  709.83   31.00
  -2  10   1  727.83   29.20
   2  10  -1  720.03   30.50
  -2  10   1  763.32   31.20
   2  10  -1  743.93   30.90
   0 -10   1  188.68   12.20
   0 -10  -1  184.98   12.60
   0 -10  -1  175.68   11.20
   0 -10   1  187.18   12.20
   0  10  -1  202.58   11.40
   0  10   1  199.28   11.80
   0  10   1  195.08   10.90
   0  10  -1  217.88   12.10
   2 -10   1    2.50    2.70
  -2 -10  -1   -0.70    2.40
   2 -10   1    4.90    3.50
  -2 -10  -1    1.80    3.40
   2 -10   1    1.00    2.60
   2  10   1    2.30    3.00
  -2  10  -1    1.50    2.20
   2  10   1    1.00    2.20
  -2  10  -1    2.90    2.20
   4 -10   1    2.10    3.20
   4 -10   1   -0.40    2.60
  -4 -10  -1   -0.40    3.40
   4 -10   1    2.80    2.70
  -4 -10  -1   -0.10    2.60
  -4  10  -1   -0.60    2.10
   4  10   1    0.00    2.40
   4  10   1    2.50    2.30
  -4  10  -1   -0.80    2.60
  -6 -10  -1   34.40    5.50
   6 -10   1   35.90    6.50
   6 -10   1   40.00    5.80
  -6 -10  -1   54.89    8.10
   6 -10   1   41.50    6.20
  -6  10  -1   52.09    6.80
   6  10   1   38.40    5.20
   6  10   1   53.99    6.90
   8 -10   1   54.19    8.20
  -8 -10  -1   72.19    9.60
   8 -10   1   60.19    7.30
   8 -10   1   72.79    8.20
  -8 -10  -1   70.49    7.60
  -8  10  -1   67.09    8.30
   8  10   1   66.19    8.20
   8  10   1   68.59    7.00
  10 -10   1   86.79    9.10
  10 -10   1  102.09   11.00
 -10 -10  -1  118.19   11.90
  10 -10   1   93.79    9.50
 -10 -10  -1   77.49    8.30
  10  10   1   90.79    8.20
  10  10   1   91.09    8.00
 -10  10  -1  108.39   10.70
  10  10   1   82.79   10.20
  12 -10   1   43.90    8.30
 -12 -10  -1   41.70    7.70
  12 -10   1   64.89    8.30
  12 -10   1   31.50    6.20
 -12  10  -1   62.99    8.30
  12  10   1   73.09   10.30
  14 -10   1   29.40    6.90
  14 -10   1   26.00    6.10
 -14 -10  -1   49.50    9.10
  14 -10   1   28.50    7.80
 -14  10  -1   24.80    6.80
  14  10   1   41.40    9.10
  16 -10   1   -4.80    5.70
  16 -10   1   -8.90    4.70
 -16 -10  -1   -4.00    6.20
 -16  10  -1    0.40    3.80
  16  10   1   -3.20    7.20
  18 -10   1   12.00    7.50
  18  10   1    6.50    8.50
 -18  10  -1   -2.30    6.10
 -19 -11   1   -7.30    7.40
  19 -11  -1   -7.80    5.40
  19  11  -1   -2.70    8.90
  17 -11  -1    0.80    5.20
 -17 -11   1   11.30    7.70
  17 -11  -1   -5.90    4.90
 -17  11   1    3.10    5.70
  17  11  -1   -5.50    5.20
 -15 -11   1   13.80    6.10
  15 -11  -1    7.00    5.80
  15 -11  -1    3.60    4.80
 -15  11   1   12.20    4.90
  15  11  -1    5.60    6.80
 -13 -11   1   37.30    9.20
  13 -11  -1   34.30    7.80
  13 -11  -1   28.20    6.40
 -13 -11   1   27.90    6.90
 -13  11   1   33.30    7.00
  13  11  -1   25.40    6.80
  13  11  -1   37.00    7.20
 -11 -11   1   66.29    9.10
  11 -11  -1   43.70    7.60
  11 -11  -1   43.30    6.70
  11 -11  -1   64.19    9.00
 -11 -11   1   53.69    9.60
  11  11  -1   51.89    7.40
 -11  11   1   80.39    9.20
  11  11  -1   67.99    9.30
  -9 -11   1   63.39    8.40
   9 -11  -1   68.19    6.90
   9 -11  -1   66.39    8.40
  -9 -11   1   75.39    9.80
   9 -11  -1   59.79    8.60
   9  11  -1   68.29    8.70
  -9  11   1   56.59    7.30
   9  11  -1   66.19    6.80
   7 -11  -1  123.29   11.20
   7 -11  -1  131.19   11.60
  -7 -11   1  126.79   11.10
   7 -11  -1  110.79    8.10
  -7 -11   1  137.29   13.10
   7  11  -1  108.79    8.50
  -7  11   1  109.69   10.20
   7  11  -1   95.79   10.00
  -5 -11   1    4.70    4.20
   5 -11  -1    6.80    3.30
  -5 -11   1    4.30    3.60
   5 -11  -1   13.20    4.60
   5 -11  -1    5.80    4.10
  -5  11   1    4.40    2.30
  -5  11   1    6.00    3.70
   5  11  -1    1.20    3.00
   5  11  -1    1.40    3.20
  -3 -11   1   -1.00    3.10
   3 -11  -1   -2.00    2.10
  -3 -11   1   -2.80    3.20
   3 -11  -1    6.50    3.40
   3 -11  -1    1.40    3.50
   3  11  -1    4.50    2.70
   3  11  -1   -0.30    2.90
  -3  11   1    0.10    3.10
  -3  11   1    2.40    2.10
  -1 -11   1  111.49   10.10
   1 -11  -1  113.59   10.80
   1 -11  -1   99.89    9.30
  -1 -11   1  108.19   10.70
   1  11  -1   91.09    8.60
  -1  11   1   99.69    8.10
   1  11  -1  105.09    8.40
  -1  11   1  114.49    9.10
  -1 -11  -1  116.99    9.30
   1 -11   1  128.79   11.60
   1 -11   1  139.69   10.70
  -1 -11  -1  116.99   11.30
   1 -11   1  136.99    9.70
  -1  11  -1  153.78    9.80
  -1  11  -1  136.69   10.00
   1  11   1  117.19    8.60
   1  11   1  116.99    9.40
   3 -11   1  159.68   11.90
  -3 -11  -1  164.48   11.90
   3 -11   1  147.79   11.80
  -3 -11  -1  164.48   11.00
   3 -11   1  154.08   10.50
  -3  11  -1  162.68   10.00
  -3  11  -1  174.48   11.50
   3  11   1  143.09   10.00
   3  11   1  148.09   10.20
  -5 -11  -1   77.59    9.60
   5 -11   1   84.99    9.00
   5 -11   1   64.99    8.80
   5 -11   1   77.79    8.00
  -5 -11  -1   80.59    8.00
   5  11   1   76.09    8.10
  -5  11  -1   81.99    8.90
   5  11   1   82.89    8.20
  -7 -11  -1    2.40    4.80
  -7 -11  -1   -0.30    3.20
   7 -11   1    6.70    4.80
   7 -11   1    1.80    3.80
   7 -11   1    0.70    3.30
   7  11   1    9.30    3.80
   7  11   1    8.70    4.30
  -7  11  -1    5.70    3.90
   9 -11   1   -1.40    4.30
   9 -11   1    4.30    4.00
   9 -11   1    3.20    4.40
  -9 -11  -1    2.70    5.00
  -9 -11  -1    5.30    4.10
  -9  11  -1   -0.30    3.60
   9  11   1   -1.60    3.90
   9  11   1    3.10    3.20
  11 -11   1    2.80    4.10
  11 -11   1   -3.90    4.30
 -11 -11  -1    3.70    5.20
  11 -11   1    1.20    3.90
  11  11   1   -5.80    4.50
 -11  11  -1    0.50    4.10
  13 -11   1   19.10    6.10
  13 -11   1   11.30    6.30
  13 -11   1   15.00    5.20
 -13 -11  -1    3.30    6.10
 -13  11  -1    4.60    5.50
  13  11   1   17.90    6.30
 -15 -11  -1   27.20    9.20
  15 -11   1   38.00   11.00
  15 -11   1   10.90    5.40
  15  11   1   14.90    8.30
 -15  11  -1   26.50    7.60
  17 -11   1   16.60    8.30
  17  11   1    4.80    5.90
 -17  11  -1   25.50    8.10
 -18 -12   1   11.20    9.10
  18 -12  -1   -2.10    9.40
  18  12  -1   -1.40    8.90
  16 -12  -1    7.50    5.60
  16 -12  -1   17.80    7.60
 -16 -12   1   21.60    9.10
  16  12  -1    4.00    6.00
 -16  12   1    5.00    4.70
  14 -12  -1    4.50    6.00
  14 -12  -1    6.00    5.30
 -14 -12   1    6.80    7.40
  14  12  -1   -2.90    4.10
 -14  12   1    5.80    5.60
  12 -12  -1    1.90    5.30
 -12 -12   1    2.60    6.50
  12 -12  -1   -2.50    4.30
 -12 -12   1   -3.40    4.30
  12  12  -1    2.20    5.60
  12  12  -1   -2.40    4.30
 -12  12   1    2.00    3.30
 -10 -12   1    4.50    4.70
  10 -12  -1   11.80    5.00
 -10 -12   1   13.80    5.60
  10 -12  -1    5.90    5.40
 -10  12   1    2.90    4.60
  10  12  -1    4.10    4.80
   8 -12  -1   12.90    5.20
   8 -12  -1   -0.30    3.00
  -8 -12   1   11.30    5.50
  -8 -12   1   17.40    6.50
  -8  12   1   13.30    4.30
   8  12  -1   -1.10    4.10
   8  12  -1   13.00    4.10
   6 -12  -1  110.39    8.80
  -6 -12   1  143.19   13.50
  -6 -12   1  115.29   10.90
   6 -12  -1  109.69   11.00
   6 -12  -1  109.09   11.20
   6  12  -1  119.29    9.20
   6  12  -1  108.99   10.30
  -6  12   1  118.09   11.00
   4 -12  -1   98.69   10.10
  -4 -12   1   77.39    9.30
   4 -12  -1  105.39   10.60
   4 -12  -1   97.29    7.60
  -4 -12   1   94.09   10.90
   4  12  -1   95.89    9.40
  -4  12   1   81.09    6.70
  -4  12   1   97.99    9.80
   4  12  -1   95.99    9.20
   2 -12  -1   32.00    6.10
  -2 -12   1   41.20    6.90
   2 -12  -1   30.80    5.20
  -2 -12   1   31.50    6.10
   2 -12  -1   38.60    6.30
   2  12  -1   40.80    6.10
   2  12  -1   29.20    5.40
  -2  12   1   28.70    5.90
  -2  12   1   32.80    4.60
   0 -12  -1   73.89    8.90
   0 -12   1   70.39    8.70
   0 -12   1   70.09    8.60
   0 -12  -1   75.79    8.30
   0  12  -1   79.69    8.80
   0  12   1   85.09    7.50
   0  12  -1   58.99    7.20
   0  12   1   75.09    8.40
   2 -12   1   11.20    4.00
   2 -12   1    8.60    4.50
  -2 -12  -1    6.60    4.00
   2 -12   1   -5.90    3.50
  -2 -12  -1    6.80    4.70
   2  12   1    8.20    4.20
   2  12   1    8.80    3.60
  -2  12  -1    3.10    3.00
  -2  12  -1    4.20    4.00
  -4 -12  -1    2.70    3.80
   4 -12   1   -2.00    3.90
   4 -12   1    1.70    4.30
  -4 -12  -1   -1.10    2.70
   4 -12   1   -2.10    2.90
  -4  12  -1   -2.00    3.40
  -4  12  -1   -1.50    2.50
   4  12   1    3.90    3.50
   4  12   1    1.40    3.30
   6 -12   1   80.49    9.20
  -6 -12  -1   82.39   10.10
  -6 -12  -1   68.19    7.80
   6 -12   1   71.39    9.00
   6 -12   1   79.89    8.70
   6  12   1   62.49    8.20
   6  12   1   64.99    7.70
  -6  12  -1   63.69    8.40
  -8 -12  -1    9.50    4.70
   8 -12   1   16.70    6.40
   8 -12   1    9.20    4.80
  -8 -12  -1   19.90    6.50
   8 -12   1   16.10    4.80
   8  12   1   15.00    4.50
   8  12   1    4.00    4.60
  -8  12  -1   17.20    4.80
  10 -12   1   17.50    6.30
  10 -12   1   15.40    5.30
  10 -12   1   18.30    5.70
 -10 -12  -1   25.50    7.40
 -10  12  -1   11.90    5.50
  10  12   1   19.90    5.60
  12 -12   1    4.00    5.80
 -12 -12  -1   31.50    8.50
  12 -12   1   20.70    6.00
 -12  12  -1    6.70    5.40
  12  12   1   17.70    7.10
  14 -12   1    5.70    6.20
  14 -12   1    4.60    5.00
 -14 -12  -1   -0.50    6.90
  14  12   1    2.60    7.30
 -14  12  -1    4.50    6.00
 -16 -12  -1   -2.20    7.60
  16 -12   1    0.30    6.10
 -16  12  -1    1.40    4.40
  16  12   1    4.80    6.30
  15 -13  -1    3.90    6.30
 -15 -13   1    5.90    8.20
  15 -13  -1    1.50    3.90
  15  13  -1   -3.90    7.40
 -15  13   1   10.20    6.80
  13 -13  -1    8.50    6.10
  13 -13  -1    3.10    5.30
 -13 -13   1    9.00    7.80
 -13  13   1   -3.20    4.60
  13  13  -1    8.70    7.40
 -11 -13   1    2.30    5.00
  11 -13  -1    6.80    4.40
 -11 -13   1   14.60    7.10
  11 -13  -1    6.00    4.80
  11  13  -1    2.50    5.70
 -11  13   1    3.90    5.10
   9 -13  -1   46.00    8.50
   9 -13  -1   25.70    6.70
  -9 -13   1   34.00    7.20
  -9 -13   1   45.20    9.40
   9  13  -1   34.90    6.00
  -9  13   1   35.60    7.00
   9  13  -1   36.30    7.80
  -7 -13   1   57.39    8.20
  -7 -13   1   50.99    9.30
   7 -13  -1   34.00    6.60
   7 -13  -1   33.80    7.30
   7  13  -1   53.89    8.20
  -7  13   1   43.80    7.50
   7  13  -1   58.09    7.30
  -5 -13   1   12.20    5.80
   5 -13  -1    6.20    4.90
   5 -13  -1    9.10    4.10
  -5 -13   1    7.30    4.60
  -5  13   1   11.10    4.00
   5  13  -1   11.80    4.50
   5  13  -1    5.50    4.50
   3 -13  -1   -1.60    3.80
  -3 -13   1    3.70    4.30
   3 -13  -1    0.70    3.60
   3 -13  -1    6.40    4.90
  -3 -13   1    6.90    4.20
   3  13  -1   -3.50    3.20
  -3  13   1    4.30    4.30
   3  13  -1   -1.40    3.40
  -3  13   1    5.30    2.70
  -1 -13   1   16.00    6.20
   1 -13  -1   19.10    5.30
  -1 -13   1   16.30    5.60
   1 -13  -1   40.30    6.90
   1  13  -1    8.50    4.40
   1  13  -1    6.00    4.30
  -1  13   1    1.50    4.10
  -1  13   1    9.20    3.50
  -1 -13  -1   13.50    5.40
   1 -13   1    9.30    4.30
   1 -13   1    8.70    5.00
  -1 -13  -1   15.20    5.70
   1 -13   1   17.30    5.90
   1  13   1   11.30    3.90
  -1  13  -1   10.70    4.00
   1  13   1    6.40    4.50
  -1  13  -1   10.60    4.90
   3 -13   1  146.49   13.20
  -3 -13  -1  153.38   14.50
   3 -13   1  154.28   13.70
   3 -13   1  127.09   10.30
  -3 -13  -1  116.99   10.80
  -3  13  -1  115.69   10.20
   3  13   1  117.29   10.50
  -3  13  -1  111.59   11.00
   3  13   1  128.49   11.30
  -5 -13  -1   86.59    9.30
   5 -13   1  117.59   10.30
   5 -13   1  109.09   11.80
  -5 -13  -1  119.89   13.20
   5 -13   1   85.39   10.80
   5  13   1  111.29   10.50
   5  13   1   99.79   10.10
  -5  13  -1   92.69   10.30
  -7 -13  -1    8.90    6.40
   7 -13   1   12.50    5.90
   7 -13   1   17.10    5.10
   7 -13   1    5.20    5.00
   7  13   1    8.90    5.00
  -7  13  -1   13.40    4.80
   7  13   1   10.90    4.70
   9 -13   1   -2.00    4.90
   9 -13   1   -3.80    4.20
  -9 -13  -1   -6.30    5.50
  -9  13  -1    2.80    3.40
   9  13   1   -1.20    5.00
   9  13   1    1.00    4.20
 -11 -13  -1   -2.00    5.90
  11 -13   1   -4.10    4.40
  11 -13   1    4.50    6.30
 -11  13  -1    0.10    4.70
  11  13   1    1.70    5.80
  13 -13   1   -2.10    3.70
 -13 -13  -1   -0.70    7.00
  13 -13   1    2.00    4.00
 -13  13  -1   -4.30    5.30
  13  13   1    1.90    5.00
  15 -13   1    8.30    6.80
 -15 -13  -1   -6.20    7.00
 -15  13  -1   -8.20    5.90
  15  13   1    6.00    6.40
 -14 -14   1   15.40    9.20
  14 -14  -1    1.80    7.00
  14 -14  -1    1.60    6.00
  14  14  -1   -1.70    7.50
 -14  14   1   -0.20    6.00
  12 -14  -1   -0.90    6.20
 -12 -14   1    1.40    8.00
  12 -14  -1    0.70    5.20
 -12  14   1    4.40    5.80
  12  14  -1    3.60    6.50
  10 -14  -1    1.50    5.70
  10 -14  -1    9.30    4.80
 -10 -14   1    2.30    6.30
  10  14  -1   -4.30    5.40
 -10  14   1    3.30    3.90
  -8 -14   1    1.70    5.80
  -8 -14   1    4.60    4.70
   8 -14  -1    3.90    5.10
   8 -14  -1   -5.00    4.90
   8  14  -1    1.00    4.00
   8  14  -1   -1.60    4.70
  -8  14   1    4.00    4.50
  -6 -14   1    2.00    4.10
  -6 -14   1    4.20    5.00
   6 -14  -1    3.60    5.00
   6 -14  -1    8.80    5.50
   6  14  -1    6.60    4.30
  -6  14   1    9.00    5.00
   6  14  -1   13.50    5.40
  -4 -14   1   17.40    5.90
   4 -14  -1   15.40    5.60
   4 -14  -1   14.20    5.80
  -4 -14   1   10.50    5.30
   4  14  -1    6.90    4.80
  -4  14   1   14.50    5.90
   4  14  -1   12.70    5.00
   2 -14  -1    5.50    3.80
  -2 -14   1   -0.90    5.00
   2 -14  -1    7.40    4.50
  -2 -14   1    7.20    5.10
   2  14  -1    3.20    4.00
  -2  14   1    8.50    5.00
   2  14  -1    2.00    4.20
   0 -14   1    3.40    4.30
   0 -14  -1   -2.50    3.80
   0 -14   1   -0.50    4.90
   0 -14  -1    6.00    5.30
   0 -14   1    2.90    4.40
   0  14   1   -2.10    2.90
   0  14  -1    5.50    3.70
   0  14   1    1.60    3.30
   0  14  -1    6.30    3.50
  -2 -14  -1    5.10    4.30
   2 -14   1    1.90    5.00
  -2 -14  -1   12.30    6.00
   2 -14   1    2.60    3.90
   2 -14   1    6.30    5.10
   2  14   1    1.90    4.70
   2  14   1    4.00    3.80
  -2  14  -1    6.70    3.70
  -2  14  -1    6.40    4.70
  -4 -14  -1   -6.40    4.70
   4 -14   1    2.10    5.10
   4 -14   1   -0.10    4.80
   4 -14   1    0.20    4.80
  -4 -14  -1   -0.70    3.90
   4  14   1   -0.30    3.90
  -4  14  -1    1.80    3.30
   4  14   1   -2.50    3.80
  -4  14  -1    4.60    5.10
   6 -14   1    0.50    4.90
   6 -14   1   -0.60    5.60
  -6 -14  -1    0.80    5.70
   6  14   1    3.80    4.70
  -6  14  -1    7.00    5.10
   6  14   1    0.80    4.70
   8 -14   1   12.00    5.90
   8 -14   1   18.80    7.10
  -8 -14  -1   16.20    6.20
   8  14   1    2.30    5.10
   8  14   1    3.00    4.80
  -8  14  -1    9.00    5.60
  10 -14   1   -3.90    4.70
  10 -14   1    1.00    6.70
 -10 -14  -1    0.90    5.00
 -10  14  -1    1.60    5.50
  10  14   1    5.00    6.00
  12 -14   1   -0.50    5.00
  12 -14   1   -1.60    5.80
 -12 -14  -1   -4.30    7.00
  12  14   1    2.40    7.30
 -12  14  -1   -2.10    5.50
  14  14   1    0.50    7.70
  13 -15  -1   -2.70    5.60
  13 -15  -1    5.20    7.30
 -13 -15   1    3.90    8.50
 -13  15   1    5.20    6.80
  13  15  -1   -4.90    7.40
  11 -15  -1    5.90    6.00
 -11 -15   1   -1.20    5.10
  11 -15  -1    3.50    6.70
 -11  15   1    5.90    6.30
  11  15  -1   -2.80    6.20
   9 -15  -1    2.20    5.80
   9 -15  -1   -1.60    5.10
  -9 -15   1   -7.20    6.20
  -9  15   1   -7.10    4.60
   9  15  -1   -3.00    5.30
  -7 -15   1    3.00    5.20
   7 -15  -1   -0.80    5.70
   7 -15  -1   12.60    6.40
  -7 -15   1   -2.70    5.20
   7  15  -1    0.40    4.20
  -7  15   1    4.20    5.20
   7  15  -1   -2.30    5.00
  -5 -15   1    2.20    5.10
  -5 -15   1   13.50    6.70
   5 -15  -1    2.70    5.10
   5 -15  -1   14.60    6.60
   5  15  -1    4.70    4.80
  -5  15   1    5.80    5.20
   5  15  -1    1.60    4.80
  -3 -15   1   -4.10    4.30
   3 -15  -1    5.00    5.40
  -3 -15   1    0.50    4.80
   3 -15  -1   -2.20    4.60
   3  15  -1    3.40    4.70
  -3  15   1    2.10    5.10
   3  15  -1   -1.00    4.60
   1 -15  -1    2.10    4.40
  -1 -15   1   -3.20    5.00
   1 -15  -1   -3.10    4.40
  -1 -15   1    4.00    6.00
  -1  15   1   -4.80    4.40
   1  15  -1    1.10    3.20
   1  15  -1    0.60    3.70
  -1 -15  -1   -3.80    4.40
   1 -15   1    1.20    4.10
   1 -15   1   -0.80    4.90
  -1 -15  -1    6.00    6.20
  -1  15  -1   -2.50    3.80
  -1  15  -1   -3.30    4.50
   1  15   1    0.80    5.20
  -3 -15  -1    4.90    5.80
   3 -15   1    7.80    5.80
  -3 -15  -1    7.90    6.60
   3 -15   1    1.60    3.60
  -3  15  -1    1.80    3.80
   3  15   1    0.30    4.50
   5 -15   1   -0.30    5.80
   5 -15   1    2.60    5.40
  -5 -15  -1   -3.20    5.80
   5  15   1   21.80    6.30
   5  15   1   11.10    5.30
  -5  15  -1    3.70    5.90
   7 -15   1   -2.50    4.80
   7 -15   1    1.10    6.20
  -7 -15  -1    4.60    5.10
   7  15   1    7.30    5.90
   7  15   1    6.90    5.40
  -7  15  -1   11.60    6.00
   9 -15   1    8.40    6.40
   9 -15   1   -2.90    5.30
  -9 -15  -1   -7.00    6.60
   9  15   1   -9.50    5.80
  -9  15  -1   -5.60    4.70
 -11 -15  -1   10.10    8.60
  11 -15   1   -0.70    5.80
  11 -15   1    0.60    7.10
 -11  15  -1    8.60    6.90
  11  15   1    2.50    7.30
  10 -16  -1    8.80    7.70
  10 -16  -1   -4.20    5.60
 -10 -16   1    5.90    6.30
  10  16  -1   -2.00    6.60
 -10  16   1    4.20    5.80
   8 -16  -1    8.60    4.90
   8 -16  -1    0.40    6.10
  -8 -16   1    6.10    7.90
   8  16  -1    0.70    6.10
  -8  16   1    1.90    4.10
   6 -16  -1    0.70    5.80
  -6 -16   1    4.90    6.80
  -6 -16   1    4.60    7.30
   6 -16  -1    2.60    6.00
   6  16  -1    7.90    5.50
   6  16  -1    0.50    5.80
  -6  16   1    5.60    4.40
   4 -16  -1    3.40    5.70
  -4 -16   1   -1.40    6.00
   4 -16  -1    2.90    5.60
  -4 -16   1   -1.10    5.80
  -4  16   1    4.10    5.50
   4  16  -1   -5.20    4.60
   4  16  -1    0.00    5.00
   2 -16  -1    2.60    6.20
   2 -16  -1    7.50    6.00
  -2 -16   1   15.60    7.90
  -2 -16   1    7.70    6.80
   2  16  -1   10.50    5.80
  -2  16   1    2.70    5.50
   0 -16   1   -3.60    5.20
   0 -16   1   -0.70    5.80
   0 -16  -1    3.90    6.50
   0 -16  -1    1.60    4.20
   0  16   1   -2.10    5.00
   0  16  -1    4.50    5.30
   2 -16   1   -0.90    6.00
  -2 -16  -1    3.60    5.00
   2 -16   1    6.60    4.90
  -2  16  -1    4.50    5.80
   2  16   1    4.70    5.70
   4 -16   1    8.00    7.10
   4 -16   1   14.60    6.60
  -4 -16  -1   26.90    8.70
   4  16   1   12.80    6.40
  -4  16  -1   19.60    7.80
   6 -16   1   -0.20    6.00
  -6 -16  -1    0.90    7.30
   6 -16   1   -3.80    6.40
  -6  16  -1   -4.80    3.40
   6  16   1    2.50    5.40
   8 -16   1   10.10    6.50
   8 -16   1   -0.90    6.90
  -8 -16  -1    2.20    7.40
  -8  16  -1    0.50    6.00
  10 -16   1    0.30    6.00
 -10 -16  -1    0.60    7.60
  10 -16   1   13.70    8.40
 -10  16  -1   -3.00    5.20
  10  16   1    0.50    7.20
   9 -17  -1    9.10    8.20
  -9 -17   1    8.80    8.50
   9 -17  -1    0.00    7.00
  -9  17   1   10.30    7.20
   9  17  -1   -1.80    7.80
   7 -17  -1    5.30    5.40
   7 -17  -1   -1.00    6.70
  -7 -17   1    8.20    7.70
  -7  17   1    4.90    6.60
   5 -17  -1    1.70    6.40
   5 -17  -1   -0.30    6.40
  -5 -17   1    5.20    7.40
   5  17  -1    1.80    5.60
  -5  17   1    1.90    4.50
   3 -17  -1   -0.40    6.00
  -3 -17   1   -2.50    7.20
  -3 -17   1   -2.60    5.70
   3 -17  -1   -2.70    4.60
  -3  17   1   -7.10    5.60
   3  17  -1   -2.30    5.80
  -1 -17   1   -2.80    6.20
   1 -17  -1    2.40    6.60
   1 -17  -1    1.30    6.30
  -1 -17   1    0.10    6.50
  -1  17   1    1.90    4.30
   1  17  -1    1.90    6.00
   1 -17   1   30.20    8.90
   1 -17   1   26.90    8.80
  -1 -17  -1   22.30    8.80
  -1  17  -1   17.20    7.50
   1  17   1   41.00    9.00
   3 -17   1   26.50    8.60
  -3 -17  -1   21.50    7.70
   3 -17   1   31.30    8.20
   3  17   1   24.80    8.20
  -3  17  -1   32.50    9.00
   5 -17   1    2.60    7.30
  -5 -17  -1   14.70    8.20
   5 -17   1    6.40    6.60
   5  17   1    8.10    6.70
  -5  17  -1    8.20    6.90
   7 -17   1    2.00    6.80
  -7 -17  -1   -6.00    7.90
   7 -17   1   10.00    8.20
  -7  17  -1    2.90    6.40
   4 -18  -1   20.90    8.70
   4 -18  -1   19.30    8.60
  -4 -18   1   22.70    8.80
   4  18  -1   31.10    8.60
  -4  18   1    4.00    5.00
   2 -18  -1   15.70    8.70
  -2 -18   1   14.60    9.50
  -2 -18   1    9.90    8.80
   2  18  -1   24.90    8.60
  -2  18   1   20.60    8.60
   0 -18   1    8.30    8.00
   0 -18  -1   -8.30    5.90
   0 -18   1    1.80    7.30
   0  18   1    4.90    7.00
   0  18  -1    5.80    7.20
   2 -18   1    3.70    7.70
  -2 -18  -1   -9.70    6.50
   2 -18   1   -0.30    7.30
   2  18   1    1.60    6.80
  -2  18  -1    1.40    7.10
  24   0  -2    3.60    5.70
  24   0  -2    9.30    5.70
  22   0  -2   40.20    9.10
  22   0  -2   49.40   10.10
 -20   0   2   94.29   10.80
  20   0  -2   93.89   11.80
  20   0  -2   76.49    8.90
  20   0  -2   97.49   11.40
  18   0  -2   51.29    8.10
  18   0  -2   55.79    7.10
  18   0  -2   47.80    7.70
 -18   0   2   63.79    8.20
 -16   0   2    6.00    2.30
  16   0  -2    6.90    3.50
  16   0  -2    9.50    4.50
 -16   0   2    8.50    4.10
  16   0  -2   -0.50    3.60
  14   0  -2    3.00    2.80
 -14   0   2    3.70    2.00
  14   0  -2   15.40    4.40
  14   0  -2    8.90    3.60
 -14   0   2    4.70    3.30
  12   0  -2   -0.20    2.30
 -12   0   2    7.90    3.00
  12   0  -2    2.20    2.70
 -12   0   2    3.40    1.60
  12   0  -2    3.10    2.50
  10   0  -2  158.88    9.30
  10   0  -2  165.68    9.30
 -10   0   2  143.69    7.00
  10   0  -2  142.49    8.10
   8   0  -2  692.93   27.20
   8   0  -2  716.33   26.70
   8   0  -2  671.23   27.00
  -8   0   2  700.93   25.10
   8   0  -2  651.83   25.10
   6   0  -2  151.78    7.50
  -6   0   2  149.09    6.10
   6   0  -2  153.58    7.40
   6   0  -2  150.18    6.20
   6   0  -2  161.58    7.80
   4   0  -2  108.79    5.00
   4   0  -2   94.39    4.60
   4   0  -2   93.79    4.00
  -4   0   2   99.99    4.00
  -4   0   2   93.09    4.80
   4   0  -2   81.49    4.60
  -4   0   2   92.79    4.50
  -4   0   2  101.09    4.80
  -2   0   2  309.17   11.70
   2   0  -2  316.57   11.70
   2   0  -2  313.57   11.90
  -2   0   2  304.57   11.80
  -2   0   2  306.27   11.90
  -2   0   2  313.17   11.80
   2   0  -2  311.17   11.90
   2   0  -2  320.27   11.90
  -2   0   2  330.57   11.90
   0   0   2    2.30    0.60
   0   0  -2    1.70    0.70
   0   0  -2    2.20    0.70
   0   0  -2    2.90    0.90
   0   0   2    3.60    0.80
   0   0  -2    2.90    0.40
   0   0   2    2.00    0.60
   0   0   2    2.00    0.40
   2   0   2   17.10    2.10
   2   0   2   16.80    2.30
  -2   0  -2   20.40    2.20
  -2   0  -2   20.90    2.00
   2   0   2   22.00    2.10
  -4   0  -2   41.00    2.10
  -4   0  -2   41.70    3.20
   4   0   2   44.10    3.20
   4   0   2   44.50    4.30
   4   0   2   36.70    2.10
  -4   0  -2   39.10    2.20
   6   0   2  156.38    7.10
   6   0   2  167.68    9.40
   6   0   2  196.48    8.90
  -6   0  -2  176.48    8.70
  -6   0  -2  168.18    7.20
  -6   0  -2  172.18    7.50
  -8   0  -2  217.98    9.60
   8   0   2  226.68   11.00
   8   0   2  206.98    9.20
  -8   0  -2  198.58   10.60
   8   0   2  217.88   12.00
 -10   0  -2  312.17   14.60
  10   0   2  345.47   17.90
  10   0   2  366.96   14.50
 -10   0  -2  357.86   16.10
  10   0   2  342.87   16.30
  12   0   2    3.40    2.90
  12   0   2    1.20    2.10
  12   0   2    4.60    3.40
 -12   0  -2    0.30    2.10
 -12   0  -2   -0.50    2.30
 -14   0  -2   10.40    4.00
  14   0   2   14.80    4.80
 -14   0  -2    1.70    3.40
  14   0   2   18.90    5.70
  16   0   2   42.60    8.30
 -16   0  -2   57.79    7.30
  16   0   2   51.49    7.80
  18   0   2    5.00    4.80
  18   0   2   -1.60    4.50
  20   0   2   -0.60    5.80
  20   0   2   14.10    7.90
  23  -1  -2   12.30    7.50
  23  -1  -2   -0.30    6.70
  23   1  -2    4.30    7.30
  23   1  -2    6.10    7.40
  21  -1  -2    6.90    5.00
  21  -1  -2    2.10    6.00
 -21  -1   2   -0.50    5.10
  21  -1  -2    5.00    5.90
  21   1  -2    1.50    5.50
  21   1  -2   -3.60    5.40
  21   1  -2    9.70    6.50
 -21   1   2    1.30    5.50
 -19  -1   2   54.59    8.10
  19  -1  -2   47.70    7.00
  19  -1  -2   41.80    8.00
  19  -1  -2   35.80    7.60
  19   1  -2   42.10    6.60
 -19   1   2   35.60    6.90
  19   1  -2   58.29    8.60
  19   1  -2   41.00    8.60
  17  -1  -2   41.30    7.20
  17  -1  -2   40.70    6.00
  17  -1  -2   34.00    6.20
  17   1  -2   45.60    6.30
 -17   1   2   34.70    4.70
 -17   1   2   43.60    7.00
  17   1  -2   38.20    6.90
  17   1  -2   39.80    7.00
  15  -1  -2  156.98    9.70
  15  -1  -2  153.58   11.20
 -15  -1   2  167.68   11.30
 -15  -1   2  150.38    8.10
  15  -1  -2  141.79   11.20
 -15   1   2  152.58    8.90
  15   1  -2  163.78   12.00
  15   1  -2  157.18   11.20
 -15   1   2  165.18   11.10
  15   1  -2  176.98   10.60
  13  -1  -2  303.37   16.10
  13  -1  -2  308.17   16.30
  13  -1  -2  316.97   15.30
 -13  -1   2  302.47   15.80
 -13  -1   2  307.47   13.10
  13   1  -2  327.07   16.30
 -13   1   2  313.57   14.00
  13   1  -2  319.67   15.30
  13   1  -2  318.87   16.90
  11  -1  -2  278.07   13.80
  11  -1  -2  270.57   13.00
 -11  -1   2  263.87   11.00
 -11  -1   2  288.47   13.90
  11  -1  -2  274.17   14.00
 -11   1   2  266.27   11.80
  11   1  -2  255.57   12.90
  11   1  -2  282.07   13.90
  11   1  -2  254.17   11.00
  11   1  -2  287.57   14.50
   9  -1  -2   25.20    3.90
  -9  -1   2   30.00    2.20
   9  -1  -2   35.20    3.60
   9  -1  -2   29.00    3.80
  -9  -1   2   30.80    4.20
   9   1  -2   40.90    4.10
   9   1  -2   32.90    4.10
  -9   1   2   33.20    3.10
   9   1  -2   29.30    3.90
   9   1  -2   29.60    2.20
   7  -1  -2    1.50    1.40
   7  -1  -2    1.80    1.20
   7  -1  -2    2.50    1.10
  -7  -1   2    2.10    0.50
  -7  -1   2    2.60    1.30
   7  -1  -2    0.70    1.20
  -7   1   2    1.20    0.80
   7   1  -2    3.40    1.60
   7   1  -2    1.20    0.50
   7   1  -2    0.10    1.20
   7   1  -2    1.20    1.30
   5  -1  -2    0.20    0.60
  -5  -1   2   -0.10    1.10
   5  -1  -2    0.50    0.70
   5  -1  -2    2.70    1.20
   5  -1  -2    1.80    1.00
   5   1  -2   -1.50    0.80
   5   1  -2   -0.20    0.90
   5   1  -2    1.60    0.90
  -5   1   2    0.40    0.60
  -5   1   2    1.40    0.80
  -3  -1   2  424.66   16.00
   3  -1  -2  451.05   16.80
  -3  -1   2  458.55   16.90
   3  -1  -2  431.96   16.60
  -3  -1   2  448.66   17.00
  -3  -1   2  440.86   16.80
   3  -1  -2  481.95   17.00
   3  -1  -2  440.26   16.10
  -3  -1   2  460.25   17.20
  -3   1   2  423.36   16.10
  -3   1   2  435.96   16.70
  -3   1   2  455.45   16.60
   3   1  -2  434.76   17.00
   3   1  -2  457.05   17.00
   3   1  -2  452.35   16.90
   3   1  -2  445.76   17.00
  -3   1   2  450.35   16.90
   3   1  -2  447.16   16.00
  -1  -1   2 1918.81   67.09
   1  -1  -2 1893.11   66.69
   1  -1  -2 1885.91   66.29
  -1  -1   2 1926.91   66.69
  -1  -1   2 1892.31   66.79
   1  -1  -2 1906.31   67.19
   1  -1  -2 1805.12   66.59
  -1  -1   2 1875.31   67.29
  -1  -1   2 1946.81   67.29
  -1  -1   2 1888.21   67.29
  -1  -1   2 1875.91   66.89
   1  -1  -2 1930.41   66.99
   1   1  -2 1902.91   67.19
  -1   1   2 1927.61   66.99
   1   1  -2 1913.91   66.89
  -1   1   2 1904.71   67.09
  -1   1   2 1940.31   66.79
   1   1  -2 1906.71   66.89
   1   1  -2 1896.61   67.29
   1   1  -2 1944.11   67.09
  -1   1   2 1891.51   66.59
  -1   1   2 1880.51   66.29
   1  -1   2  564.24   20.90
   1  -1   2  578.74   22.00
   1  -1   2  609.94   22.20
   1  -1   2  601.74   22.40
  -1  -1  -2  616.34   22.20
   1  -1   2  592.44   22.00
  -1  -1  -2  579.14   21.00
  -1  -1  -2  565.54   20.90
  -1  -1  -2  591.84   21.90
  -1   1  -2  565.84   20.90
  -1   1  -2  595.64   22.40
   1   1   2  597.74   21.80
   1   1   2  598.64   22.10
   1   1   2  573.54   21.00
   1   1   2  586.84   20.90
  -1   1  -2  584.34   22.00
  -1   1  -2  595.74   22.10
  -3  -1  -2   11.40    1.30
   3  -1   2   13.10    2.10
   3  -1   2   12.30    2.30
  -3  -1  -2   10.20    1.80
   3  -1   2   11.00    1.00
  -3  -1  -2   13.30    1.70
   3   1   2   15.30    1.40
  -3   1  -2   13.60    1.20
   3   1   2   14.20    1.70
   3   1   2   12.00    2.20
  -3   1  -2   11.30    1.80
  -5  -1  -2    5.90    1.10
  -5  -1  -2    3.20    1.10
   5  -1   2    5.40    1.70
   5  -1   2    2.30    0.80
   5  -1   2    1.50    1.60
  -5   1  -2    2.80    1.50
   5   1   2    1.40    1.70
   5   1   2    3.30    1.40
  -5   1  -2    4.80    1.00
   7  -1   2   -1.30    1.80
  -7  -1  -2   -0.40    0.90
   7  -1   2    0.20    1.00
   7  -1   2   -0.30    1.60
  -7  -1  -2   -0.40    1.00
  -7  -1  -2   -1.30    1.10
   7   1   2   -2.80    1.50
  -7   1  -2    0.20    1.40
  -7   1  -2    0.10    1.10
   7   1   2    0.30    1.30
   9  -1   2  142.79    9.60
   9  -1   2  122.59    8.20
  -9  -1  -2  120.59    6.90
   9  -1   2  130.49    6.60
  -9  -1  -2  104.89    7.30
  -9   1  -2  129.09    6.80
   9   1   2  120.49    9.10
  -9   1  -2  127.49    7.80
   9   1   2  129.79    8.00
  11  -1   2   95.39    8.40
 -11  -1  -2   95.19    7.00
  11  -1   2   98.09    9.30
  11  -1   2   99.09    5.90
 -11  -1  -2   84.09    6.20
 -11   1  -2  114.29    7.80
  11   1   2   90.89    9.20
 -11   1  -2   94.79    6.20
  11   1   2   95.99    7.50
 -13  -1  -2  380.76   18.20
 -13  -1  -2  408.36   18.90
  13  -1   2  389.96   17.20
  13  -1   2  434.46   21.90
  13  -1   2  426.16   20.30
 -13   1  -2  398.26   19.40
 -13   1  -2  391.46   17.90
  13   1   2  419.56   19.90
  13   1   2  424.86   21.90
 -15  -1  -2  220.68   13.30
  15  -1   2  238.58   16.50
  15  -1   2  232.88   15.00
  15   1   2  259.57   15.60
 -15   1  -2  249.08   14.20
  15   1   2  235.48   16.50
 -17  -1  -2    6.80    4.50
  17  -1   2   -2.30    5.30
  17  -1   2   -6.80    3.80
  17   1   2    6.30    4.90
 -17   1  -2   -2.10    3.30
  17   1   2    9.30    6.20
  19  -1   2    2.30    5.60
  19  -1   2    2.90    7.00
  19   1   2    4.40    4.80
  19   1   2    6.50    5.90
  21  -1   2  -14.30    6.70
  21  -1   2    6.40    7.30
  21   1   2    0.10    6.60
  21   1   2   -4.10    7.80
  24  -2  -2   29.60    9.60
  24  -2  -2    9.90    7.90
  24   2  -2   13.50    8.30
  24   2  -2   14.00    7.20
  22  -2  -2   77.19   11.40
  22  -2  -2   87.89   12.10
  22   2  -2   81.29   11.40
  22   2  -2   70.79   11.10
  20  -2  -2   47.00    7.30
  20  -2  -2   41.70    8.40
  20  -2  -2   40.00    8.20
 -20  -2   2   29.70    7.40
 -20   2   2   47.10    8.50
  20   2  -2   45.00    9.50
  20   2  -2   45.30    8.40
  18  -2  -2   37.30    7.20
 -18  -2   2   29.30    6.60
  18  -2  -2   28.90    6.10
  18  -2  -2   35.00    6.10
 -18   2   2   35.60    6.70
  18   2  -2   35.50    6.90
  18   2  -2   20.40    6.60
 -18   2   2   31.50    4.90
  18   2  -2   25.50    5.60
 -16  -2   2    1.90    3.40
 -16  -2   2    1.30    1.60
  16  -2  -2    1.60    3.80
  16  -2  -2   -0.50    3.00
  16  -2  -2   -2.20    3.70
 -16   2   2   -1.00    2.10
  16   2  -2    0.60    3.40
  16   2  -2    0.40    3.30
  16   2  -2    5.10    4.20
 -14  -2   2   13.50    2.20
 -14  -2   2   18.00    4.50
  14  -2  -2   11.90    3.60
  14  -2  -2   16.60    3.90
  14  -2  -2    7.70    3.80
  14   2  -2   19.10    4.40
 -14   2   2   19.90    3.40
  14   2  -2   11.20    4.30
  14   2  -2   12.30    3.20
  12  -2  -2  155.08   10.30
  12  -2  -2  164.58    9.50
 -12  -2   2  157.18    7.10
 -12  -2   2  153.08   10.10
  12  -2  -2  161.38    9.80
  12   2  -2  165.08    9.60
 -12   2   2  158.98    8.70
  12   2  -2  157.68    7.10
  12   2  -2  165.18   11.00
  12   2  -2  155.08   10.00
 -10  -2   2  331.57   16.90
  10  -2  -2  384.36   16.90
  10  -2  -2  382.96   16.50
 -10  -2   2  379.26   14.00
  10  -2  -2  376.96   17.30
 -10   2   2  383.76   15.70
  10   2  -2  402.96   17.30
  10   2  -2  354.96   16.30
  10   2  -2  393.86   18.00
  10   2  -2  352.26   13.90
  -8  -2   2  134.69    8.20
   8  -2  -2  166.08    8.10
   8  -2  -2  145.79    8.10
  -8  -2   2  145.49    5.50
   8  -2  -2  140.59    7.70
   8   2  -2  140.19    7.80
  -8   2   2  156.78    7.30
   8   2  -2  141.79    5.50
   8   2  -2  146.19    8.40
   8   2  -2  136.69    8.00
   6  -2  -2  832.92   31.40
   6  -2  -2  843.32   30.80
   6  -2  -2  845.32   31.70
  -6  -2   2  862.61   32.00
  -6   2   2  834.92   30.80
   6   2  -2  823.52   31.90
  -6   2   2  815.62   30.80
   6   2  -2  855.51   31.50
   6   2  -2  809.42   31.40
   4  -2  -2   44.00    3.00
   4  -2  -2   43.70    2.20
  -4  -2   2   41.70    3.20
   4  -2  -2   47.20    3.00
  -4  -2   2   39.00    1.90
   4  -2  -2   45.50    3.20
  -4   2   2   40.90    2.20
   4   2  -2   41.60    3.10
  -4   2   2   38.00    2.70
  -4   2   2   45.40    3.20
   4   2  -2   43.10    2.00
   4   2  -2   45.30    3.30
   2  -2  -2   26.10    2.10
   2  -2  -2   27.60    2.50
  -2  -2   2   31.60    2.70
  -2  -2   2   26.30    1.80
  -2  -2   2   31.80    2.70
  -2  -2   2   23.80    2.40
  -2  -2   2   24.70    2.60
   2  -2  -2   26.80    1.80
   2   2  -2   30.80    2.70
   2   2  -2   27.00    2.50
  -2   2   2   24.80    1.80
   2   2  -2   23.60    1.80
  -2   2   2   27.00    2.10
  -2   2   2   27.00    2.40
   2   2  -2   28.60    2.70
   2   2  -2   29.40    2.30
   0  -2   2    1.30    0.90
   0  -2  -2    0.80    0.70
   0  -2  -2    1.00    0.80
   0  -2  -2    1.60    0.80
   0  -2   2    1.70    0.80
   0  -2   2    0.60    0.70
   0  -2  -2    0.30    0.60
   0  -2   2    2.60    1.00
   0  -2   2    0.00    0.70
   0   2  -2   -0.50    0.60
   0   2  -2    2.20    1.10
   0   2   2    1.00    0.70
   0   2   2    1.70    0.70
   0   2   2    0.90    0.70
   0   2  -2    1.70    0.80
   0   2   2    0.90    0.80
   0   2  -2    1.40    1.20
   0   2  -2    2.00    0.90
  -2  -2  -2  691.63   25.30
  -2  -2  -2  715.13   25.80
  -2  -2  -2  649.93   24.50
   2  -2   2  665.63   26.30
   2  -2   2  666.53   26.40
   2  -2   2  702.33   25.00
   2   2   2  701.13   26.00
  -2   2  -2  704.63   25.10
   2   2   2  673.93   25.20
  -2   2  -2  696.73   26.10
   2   2   2  702.73   26.30
   2   2   2  696.23   24.50
   4  -2   2    2.20    0.80
   4  -2   2   -2.00    1.30
   4  -2   2    2.10    1.60
  -4  -2  -2   -0.50    0.60
  -4  -2  -2    0.70    0.90
  -4  -2  -2    2.10    1.00
  -4   2  -2    1.10    0.90
   4   2   2    0.90    1.00
  -4   2  -2    2.10    1.40
   4   2   2    1.00    1.10
   4   2   2   -0.20    0.90
   6  -2   2  121.29    7.70
  -6  -2  -2  141.19    7.20
   6  -2   2  130.79    6.20
   6  -2   2  129.79    8.30
   6   2   2  148.49    7.10
   6   2   2  144.29    8.60
  -6   2  -2  132.29    6.40
  -6   2  -2  126.39    7.60
   8  -2   2  112.99    8.50
  -8  -2  -2  124.19    7.20
   8  -2   2  121.39    6.20
   8  -2   2  124.79    7.90
  -8  -2  -2  125.69    6.90
   8   2   2  116.99    8.60
  -8   2  -2  113.29    7.60
   8   2   2  117.19    7.30
 -10  -2  -2    5.40    2.70
 -10  -2  -2    4.40    2.10
  10  -2   2    7.20    3.10
  10  -2   2    3.60    2.50
  10  -2   2    1.30    1.40
 -10   2  -2    2.90    2.20
  10   2   2    6.20    3.00
  10   2   2    4.40    2.60
  12  -2   2   42.30    4.60
 -12  -2  -2   42.10    5.20
  12  -2   2   44.40    6.20
 -12  -2  -2   48.40    5.40
  12  -2   2   56.19    7.40
  12   2   2   54.59    7.50
 -12   2  -2   37.60    5.70
  12   2   2   47.10    5.90
 -12   2  -2   49.90    5.30
  14  -2   2   10.20    4.80
 -14  -2  -2   11.50    4.20
 -14  -2  -2   11.00    4.30
  14  -2   2    6.80    4.30
  14  -2   2    4.20    2.50
  14   2   2    7.10    3.90
 -14   2  -2   13.30    4.20
 -14   2  -2   11.40    3.80
  14   2   2   11.10    5.30
  16  -2   2   26.10    7.10
 -16  -2  -2   47.60    6.60
  16  -2   2   37.70    7.10
  16   2   2   29.90    6.30
  16   2   2   47.90    8.80
 -16   2  -2   47.50    7.00
  18  -2   2   18.90    7.40
  18  -2   2    7.40    4.40
 -18   2  -2    9.60    4.70
  18   2   2    5.30    6.30
  18   2   2    7.50    5.40
  20  -2   2   20.50    7.60
  20  -2   2   22.20    8.90
  20   2   2   17.40    7.10
  20   2   2   11.60    6.60
  23  -3  -2    6.20    7.70
  23  -3  -2    0.90    6.70
  23   3  -2   -1.70    7.00
  23   3  -2   -1.40    7.80
  21  -3  -2    8.00    5.80
 -21  -3   2   18.10    7.20
  21  -3  -2    8.40    6.20
  21  -3  -2   13.30    7.00
  21   3  -2   18.90    6.70
  21   3  -2   11.10    6.60
 -21   3   2   14.00    7.50
  19  -3  -2    5.50    4.00
  19  -3  -2    9.20    5.20
  19  -3  -2    2.00    4.10
 -19  -3   2   12.10    6.10
  19   3  -2    5.80    4.90
 -19   3   2    7.50    3.70
  19   3  -2    4.60    5.70
 -17  -3   2   12.40    5.10
  17  -3  -2   12.40    4.30
  17  -3  -2    7.40    4.60
  17  -3  -2    4.70    4.40
  17   3  -2    7.00    4.30
 -17   3   2    7.10    3.40
  17   3  -2   11.60    5.10
  15  -3  -2   37.50    5.50
  15  -3  -2   46.30    6.90
 -15  -3   2   33.00    6.10
  15  -3  -2   36.80    5.70
 -15  -3   2   40.70    3.50
  15   3  -2   47.60    6.90
  15   3  -2   39.50    6.40
  15   3  -2   38.60    3.60
 -15   3   2   47.30    5.50
 -13  -3   2  334.17   16.90
  13  -3  -2  338.57   16.50
  13  -3  -2  336.67   15.70
 -13  -3   2  300.47   12.60
  13  -3  -2  308.57   16.40
  13   3  -2  343.87   18.00
 -13   3   2  345.87   15.20
  13   3  -2  323.67   12.90
  13   3  -2  292.07   16.20
  13   3  -2  318.17   12.60
 -11  -3   2  994.50   40.10
 -11  -3   2  988.50   36.00
  11  -3  -2 1053.29   39.50
  11  -3  -2 1022.60   40.20
  11  -3  -2 1011.30   39.00
  11   3  -2 1001.60   39.70
  11   3  -2  978.90   35.90
  11   3  -2 1013.30   36.10
  11   3  -2 1012.90   41.00
 -11   3   2 1034.40   38.50
   9  -3  -2  144.09    8.00
   9  -3  -2  132.69    8.50
   9  -3  -2  141.69    8.10
  -9  -3   2  154.98    9.10
   9   3  -2  129.39    8.00
  -9   3   2  156.78    7.90
   9   3  -2  149.19    5.70
   9   3  -2  143.99    5.70
   9   3  -2  135.19    9.10
  -7  -3   2   27.50    3.70
   7  -3  -2   15.40    2.20
   7  -3  -2   18.70    2.90
   7  -3  -2   18.00    3.00
   7   3  -2   18.80    1.10
   7   3  -2   18.10    1.10
  -7   3   2   21.80    2.70
   7   3  -2   18.70    2.80
   7   3  -2   19.80    3.10
   5  -3  -2  161.48    6.60
  -5  -3   2  153.58    6.10
  -5  -3   2  145.99    8.00
   5  -3  -2  162.88    7.90
   5  -3  -2  163.18    7.80
  -5   3   2  147.59    7.30
   5   3  -2  160.08    8.10
   5   3  -2  156.88    7.70
  -5   3   2  154.78    6.60
   5   3  -2  149.39    6.10
   3  -3  -2   62.29    4.10
  -3  -3   2   57.99    4.30
  -3  -3   2   61.49    3.20
   3  -3  -2   62.29    3.70
  -3  -3   2   56.39    4.30
  -3   3   2   64.19    4.00
   3   3  -2   63.49    4.20
  -3   3   2   62.79    3.70
   3   3  -2   57.99    4.10
   3   3  -2   61.69    3.20
  -1  -3   2  613.44   22.60
  -1  -3   2  600.64   23.50
   1  -3  -2  609.94   21.90
   1  -3  -2  619.24   23.00
   1  -3  -2  581.54   21.80
  -1  -3   2  606.04   23.10
   1   3  -2  615.04   23.20
  -1   3   2  600.94   21.80
   1   3  -2  626.04   23.90
  -1   3   2  605.34   22.00
   1   3  -2  576.74   22.50
  -1   3   2  602.44   22.90
  -1  -3  -2 8694.33  323.87
  -1  -3  -2 9999.00  322.87
   1  -3   2 9572.44  323.87
  -1  -3  -2 8252.77  322.87
  -1  -3  -2 9031.80  323.97
   1  -3   2 9277.27  324.77
   1  -3   2 9425.76  324.87
   1   3   2 9565.64  323.97
   1   3   2 9465.65  324.27
  -1   3  -2 9066.89  323.87
  -1   3  -2 9491.65  324.37
   1   3   2 9319.47  324.07
  -1   3  -2 9937.71  324.57
   3  -3   2 1178.88   43.80
   3  -3   2 1204.38   44.00
   3  -3   2 1156.18   42.30
  -3  -3  -2 1167.58   41.60
  -3  -3  -2 1162.78   42.80
  -3  -3  -2 1165.88   42.80
   3   3   2 1171.48   41.60
   3   3   2 1194.88   43.60
  -3   3  -2 1183.98   43.50
  -3   3  -2 1113.89   42.30
   3   3   2 1189.58   43.10
   5  -3   2   15.90    3.20
  -5  -3  -2   15.20    2.40
  -5  -3  -2   20.20    2.30
   5  -3   2   12.30    2.90
  -5  -3  -2   17.80    2.60
   5  -3   2   14.30    2.00
   5   3   2   22.30    3.50
   5   3   2   14.40    1.90
   5   3   2   18.30    2.80
  -5   3  -2   16.20    2.80
   7  -3   2   15.80    3.50
   7  -3   2   25.20    2.80
  -7  -3  -2   31.80    3.80
   7  -3   2   26.40    4.00
  -7  -3  -2   26.00    3.30
  -7   3  -2   35.10    4.40
   7   3   2   23.60    3.40
   7   3   2   23.40    3.00
   7   3   2   20.70    4.00
   9  -3   2   -3.40    2.10
  -9  -3  -2    4.70    2.20
  -9  -3  -2    2.30    2.00
   9  -3   2    1.90    2.50
   9  -3   2    3.10    1.60
   9   3   2    2.90    2.20
   9   3   2   -0.30    2.00
  -9   3  -2    0.70    1.50
 -11  -3  -2  110.59    7.60
  11  -3   2  132.99    7.30
  11  -3   2  124.29   10.00
 -11  -3  -2  109.89    8.40
  11  -3   2  120.89    9.40
  11   3   2  119.09    8.50
  11   3   2  114.29   10.60
 -11   3  -2  128.39    9.20
  13  -3   2  208.88   10.80
 -13  -3  -2  190.18   11.70
  13  -3   2  210.38   14.40
 -13  -3  -2  213.88   11.50
  13  -3   2  205.08   13.50
  13   3   2  186.28   12.00
  13   3   2  205.58   14.00
 -13   3  -2  235.18   13.30
 -15  -3  -2   11.20    3.40
  15  -3   2    1.60    3.30
  15  -3   2   12.50    5.10
  15   3   2    2.70    4.40
  15   3   2    2.20    4.10
 -15   3  -2   11.30    4.50
  17  -3   2   13.40    5.80
  17  -3   2   10.10    6.50
  17   3   2   11.60    5.10
 -17   3  -2   21.40    5.90
  17   3   2   12.40    6.50
  19  -3   2    7.40    6.40
  19  -3   2   -0.50    6.20
  19   3   2    9.90    7.10
 -19   3  -2    8.10    5.40
  19   3   2    5.70    5.80
  21  -3   2   -3.90    7.30
  21   3   2   -3.00    5.70
  22  -4  -2   46.70    8.90
  22  -4  -2   29.30    8.30
  22   4  -2   42.90    9.50
  22   4  -2   41.60   10.60
 -20  -4   2   40.40    8.50
  20  -4  -2   36.20    7.70
  20  -4  -2   33.20    7.90
  20  -4  -2   34.10    6.70
  20   4  -2   28.70    7.20
  20   4  -2   36.80    8.20
 -20   4   2   51.19    7.20
 -18  -4   2   -0.30    4.70
  18  -4  -2   12.70    5.30
  18  -4  -2    3.10    4.10
  18  -4  -2    4.90    3.60
 -18   4   2    4.10    3.40
  18   4  -2    2.50    5.20
  18   4  -2   10.30    5.20
  16  -4  -2   10.30    4.00
  16  -4  -2    5.20    3.90
 -16  -4   2    6.60    4.00
  16  -4  -2   12.90    4.70
  16   4  -2   -1.60    3.80
  16   4  -2    4.90    4.10
 -16   4   2   11.50    3.70
  14  -4  -2    1.10    3.00
  14  -4  -2    0.10    2.80
  14  -4  -2   -0.80    3.00
 -14  -4   2   -1.30    3.60
  14   4  -2   -0.50    1.30
  14   4  -2   -2.00    2.90
 -14   4   2    2.40    2.50
  14   4  -2   -2.40    2.20
  12  -4  -2   93.39    7.20
  12  -4  -2  100.79    7.60
 -12  -4   2   88.59    8.80
  12  -4  -2   99.19    8.90
  12   4  -2   95.19    9.50
  12   4  -2   96.29    4.60
  12   4  -2  103.39    7.90
 -12   4   2   87.09    6.40
  12   4  -2   90.59    4.40
  10  -4  -2  599.54   24.50
  10  -4  -2  614.54   24.30
 -10  -4   2  580.94   25.60
  10  -4  -2  592.24   25.30
  10   4  -2  564.74   24.60
 -10   4   2  608.04   24.10
  10   4  -2  620.24   26.30
  10   4  -2  572.04   21.30
  10   4  -2  574.84   21.30
   8  -4  -2  391.16   16.60
   8  -4  -2  360.26   16.80
  -8  -4   2  370.26   17.30
   8  -4  -2  398.36   15.80
  -8   4   2  363.26   15.90
   8   4  -2  362.46   13.70
   8   4  -2  363.76   16.50
   8   4  -2  366.06   13.80
   8   4  -2  401.16   17.70
   6  -4  -2  240.48   11.30
   6  -4  -2  254.57   11.70
  -6  -4   2  224.48   12.00
  -6  -4   2  241.38    9.50
   6  -4  -2  249.68   10.10
   6   4  -2  260.67   12.10
   6   4  -2  233.88    9.50
  -6   4   2  246.48   11.10
  -6   4   2  247.08   10.10
   6   4  -2  235.28   11.40
  -4  -4   2    1.00    1.20
   4  -4  -2    5.60    1.60
  -4  -4   2    3.60    1.10
   4  -4  -2    5.00    0.80
   4  -4  -2    2.40    0.70
   4  -4  -2    3.00    1.40
  -4  -4   2    2.40    1.80
  -4   4   2    2.30    1.40
   4   4  -2    3.20    1.60
   4   4  -2    3.60    1.30
   4   4  -2    3.30    1.00
   2  -4  -2    1.00    0.50
   2  -4  -2    1.30    1.00
  -2  -4   2    0.40    1.50
   2  -4  -2   -0.10    1.20
  -2  -4   2    3.30    1.60
   2   4  -2    1.00    1.30
  -2   4   2    0.00    0.90
  -2   4   2    1.50    0.50
   2   4  -2    2.20    0.90
  -2   4   2    0.20    0.90
   0  -4  -2   -0.50    0.70
   0  -4   2   -1.10    1.10
   0  -4   2    0.80    1.00
   0  -4  -2    0.40    1.30
   0  -4  -2   -0.30    0.70
   0  -4   2    2.10    1.30
   0   4  -2    2.10    1.40
   0   4   2    1.70    1.30
   0   4   2   -0.50    0.80
   0   4  -2    0.40    1.10
   0   4   2    0.30    0.70
   2  -4   2  934.91   35.10
  -2  -4  -2  904.11   32.90
   2  -4   2  930.71   34.20
  -2  -4  -2  905.51   32.70
  -2  -4  -2  927.81   34.60
   2  -4   2  890.11   35.20
   2   4   2  894.41   32.80
  -2   4  -2  937.61   34.70
   2   4   2  951.50   34.50
  -2   4  -2  905.61   34.70
   2   4   2  909.81   34.40
   4  -4   2 1022.10   37.00
  -4  -4  -2  980.40   37.10
  -4  -4  -2  960.10   35.90
  -4  -4  -2 1002.20   37.60
   4  -4   2 1035.30   38.60
   4  -4   2  982.30   38.60
   4   4   2  991.10   36.00
  -4   4  -2  975.10   37.90
   4   4   2  987.80   37.50
   4   4   2 1031.10   38.40
   6  -4   2   -0.50    1.50
  -6  -4  -2    3.10    1.90
   6  -4   2   -1.30    1.50
  -6  -4  -2    1.90    1.50
   6  -4   2   -0.60    1.10
   6   4   2    1.50    2.30
  -6   4  -2    6.80    2.30
   6   4   2   -0.60    1.60
   6   4   2    1.80    1.30
   8  -4   2   -1.60    1.50
  -8  -4  -2    1.00    2.00
   8  -4   2    0.40    1.60
   8  -4   2    2.10    2.50
  -8  -4  -2    1.00    1.70
  -8   4  -2    0.70    1.40
   8   4   2    3.50    1.80
   8   4   2    4.30    2.20
   8   4   2    2.10    2.50
  10  -4   2  104.49    6.70
 -10  -4  -2   90.29    7.30
 -10  -4  -2  123.59    7.60
  10  -4   2   96.29    9.00
  10  -4   2  124.39    9.30
  10   4   2  100.89    7.40
  10   4   2   95.79    9.40
  10   4   2  111.99    7.60
 -10   4  -2  102.39    8.30
 -12  -4  -2    6.00    2.70
  12  -4   2    2.90    3.80
 -12  -4  -2    7.30    3.50
  12  -4   2    3.80    2.80
  12  -4   2    7.90    4.10
  12   4   2   -3.90    3.40
  12   4   2    5.70    3.00
  12   4   2    4.10    3.00
 -12   4  -2    0.20    3.00
  14  -4   2    6.80    4.60
 -14  -4  -2    1.30    2.60
 -14  -4  -2    4.60    4.30
  14  -4   2   10.30    3.80
  14  -4   2    8.30    4.90
  14   4   2    3.00    3.80
  14   4   2    7.60    3.40
  14   4   2   11.70    5.50
 -14   4  -2    9.20    4.10
  16  -4   2   24.60    6.90
  16  -4   2   29.00    6.70
  16   4   2   13.70    5.00
 -16   4  -2   14.20    5.30
  16   4   2   11.50    6.50
  18  -4   2    7.70    5.80
  18  -4   2   16.30    7.30
  18   4   2    7.20   10.80
  18   4   2   24.90    8.50
 -18   4  -2   20.20    6.10
  20  -4   2    0.60    6.20
  20  -4   2   19.30    8.20
  20   4   2   14.30    8.20
  23  -5  -2   10.00    7.80
  23  -5  -2    7.20    7.60
  23   5  -2    2.20    7.20
  23   5  -2    4.20    6.30
 -21  -5   2   22.00    7.80
  21  -5  -2   10.20    6.90
  21  -5  -2    2.50    5.70
  21  -5  -2   10.00    8.50
  21   5  -2   10.00    7.40
  21   5  -2   14.40    7.10
  19  -5  -2    3.60    3.80
  19  -5  -2    3.90    5.00
 -19  -5   2   -5.60    4.90
  19  -5  -2    2.90    4.60
 -19   5   2    6.60    4.10
  19   5  -2   -2.70    5.30
  19   5  -2    1.80    5.20
  17  -5  -2   14.70    4.30
 -17  -5   2    6.70    5.20
  17  -5  -2   10.70    4.10
  17  -5  -2    1.70    2.50
 -17   5   2    6.00    3.70
  17   5  -2   12.30    5.10
  17   5  -2    5.10    5.10
  15  -5  -2   11.30    4.60
 -15  -5   2   17.40    5.40
  15  -5  -2   12.10    4.20
  15  -5  -2   15.60    4.40
 -15   5   2   12.40    3.70
  15   5  -2   19.90    5.90
  15   5  -2   17.60    5.00
  13  -5  -2  336.67   16.50
  13  -5  -2  319.77   17.20
 -13  -5   2  325.07   17.50
  13  -5  -2  330.07   16.40
 -13   5   2  320.37   16.10
  13   5  -2  335.97   12.90
  13   5  -2  346.97   17.20
  13   5  -2  307.17   18.40
  11  -5  -2  361.46   16.50
  11  -5  -2  375.16   18.00
  11  -5  -2  349.07   16.80
 -11  -5   2  368.46   18.30
  11   5  -2  346.17   13.60
 -11   5   2  358.96   16.60
  11   5  -2  362.76   17.10
  11   5  -2  342.67   13.50
  11   5  -2  374.36   18.80
   9  -5  -2  150.88    8.10
   9  -5  -2  148.49    9.40
  -9  -5   2  142.99    9.50
   9  -5  -2  153.48    9.00
   9   5  -2  141.89    8.90
   9   5  -2  144.39    6.30
  -9   5   2  154.38    8.80
   9   5  -2  145.69    6.30
   9   5  -2  125.19    9.10
   7  -5  -2   18.80    2.50
   7  -5  -2   23.40    3.60
  -7  -5   2   16.60    3.70
   7  -5  -2   21.50    3.70
   7   5  -2   22.40    3.80
  -7   5   2   19.60    3.20
   7   5  -2   24.00    3.70
   5  -5  -2    0.10    0.80
  -5  -5   2    1.20    1.20
  -5  -5   2    1.20    2.10
   5  -5  -2    1.60    1.20
   5  -5  -2   -1.10    1.30
  -5  -5   2    0.60    1.90
   5  -5  -2    0.10    0.80
   5   5  -2    0.40    1.60
  -5   5   2   -0.20    0.70
   5   5  -2    0.20    1.20
   5   5  -2   -0.30    0.80
  -5   5   2    0.40    1.50
   3  -5  -2    2.70    0.80
   3  -5  -2    6.00    1.80
  -3  -5   2    4.00    2.20
   3  -5  -2    7.10    1.80
  -3  -5   2    4.30    1.80
   3  -5  -2    2.80    0.80
  -3   5   2    2.40    0.70
   3   5  -2    3.90    1.80
   3   5  -2    2.50    1.80
  -3   5   2    2.60    1.60
   3   5  -2    5.60    1.40
  -1  -5   2   43.30    4.70
  -1  -5   2   44.90    4.60
   1  -5  -2   45.60    2.90
   1  -5  -2   51.89    3.60
   1  -5  -2   47.40    4.50
  -1   5   2   49.50    3.60
   1   5  -2   55.89    4.80
  -1   5   2   52.59    4.20
   1   5  -2   49.40    3.90
  -1   5   2   46.80    3.00
  -1  -5  -2  183.08    8.30
  -1  -5  -2  191.78    9.80
  -1  -5  -2  197.28    8.30
   1  -5   2  183.68   10.00
   1  -5   2  198.78    9.90
   1  -5   2  197.58    9.70
   1   5   2  200.98    9.00
   1   5   2  195.28    8.40
  -1   5  -2  199.78    9.70
   1   5   2  194.48    9.60
  -1   5  -2  187.88    9.50
  -3  -5  -2 1682.83   60.39
   3  -5   2 1696.63   63.09
   3  -5   2 1736.93   61.79
  -3  -5  -2 1700.13   62.29
   3  -5   2 1682.13   62.49
  -3  -5  -2 1688.13   59.99
   3   5   2 1666.03   60.09
   3   5   2 1709.23   61.79
  -3   5  -2 1682.23   62.19
   3   5   2 1684.13   61.99
   5  -5   2   11.30    2.50
  -5  -5  -2    5.30    2.90
   5  -5   2    6.50    2.90
   5  -5   2   14.40    3.30
   5   5   2   11.20    2.00
  -5   5  -2    6.20    2.20
   5   5   2   12.50    2.70
   5   5   2   10.50    3.00
   7  -5   2    4.70    1.90
  -7  -5  -2    5.70    2.50
   7  -5   2   -0.20    2.40
   7  -5   2   -1.30    2.50
  -7  -5  -2    2.90    1.70
   7   5   2    5.30    2.00
  -7   5  -2    2.60    2.30
   7   5   2    3.20    2.20
   7   5   2    1.70    2.60
   9  -5   2   69.19    7.70
  -9  -5  -2   72.89    5.80
  -9  -5  -2   84.89    7.60
   9  -5   2   72.39    7.60
   9  -5   2   76.79    5.90
   9   5   2   74.09    5.80
   9   5   2   77.79    6.80
  -9   5  -2   70.69    7.40
   9   5   2   73.19    8.10
 -11  -5  -2   58.29    6.70
  11  -5   2   47.00    7.00
  11  -5   2   49.99    5.10
 -11  -5  -2   48.20    5.40
  11  -5   2   58.39    7.60
  11   5   2   46.10    5.60
 -11   5  -2   59.59    7.30
  11   5   2   51.89    5.90
  11   5   2   45.00    7.20
  13  -5   2   -1.10    3.70
 -13  -5  -2    5.70    3.10
  13  -5   2    1.20    4.10
 -13  -5  -2    5.60    3.70
  13  -5   2    5.20    2.70
  13   5   2   11.30    4.30
 -13   5  -2    2.20    2.70
  13   5   2    5.00    3.60
  13   5   2    4.60    3.80
  15  -5   2   26.60    6.50
  15  -5   2   25.00    6.60
 -15   5  -2   38.10    6.70
  15   5   2   33.70    8.30
  15   5   2   23.70    5.30
  17  -5   2    9.50    6.10
  17  -5   2    4.50    4.30
  17   5   2    6.00    6.60
 -17   5  -2    4.00    5.00
  19  -5   2    4.60    6.20
  19  -5   2    3.40    6.40
 -19   5  -2    0.90    5.50
  19   5   2   -2.40    7.10
  22  -6  -2    1.80    6.30
  22  -6  -2    4.10    6.60
  22   6  -2    7.50    7.10
  22   6  -2    0.40    5.70
  20  -6  -2   26.70    6.30
  20  -6  -2   26.70    7.10
  20  -6  -2   23.90    7.60
 -20  -6   2   32.70    8.70
  20   6  -2   27.00    7.60
  20   6  -2   28.50    9.40
 -20   6   2   24.10    6.30
  18  -6  -2   28.10    6.80
  18  -6  -2   15.10    5.00
  18  -6  -2    9.80    5.30
 -18  -6   2   30.60    7.70
  18   6  -2   15.50    6.00
  18   6  -2   31.60    7.80
 -18   6   2   24.90    5.80
  16  -6  -2   -6.00    3.80
 -16  -6   2    4.10    5.00
  16  -6  -2    2.00    3.70
  16  -6  -2    5.40    3.80
  16   6  -2    0.30    4.30
  16   6  -2    7.30    4.30
 -16   6   2   -3.20    2.70
  14  -6  -2   -0.40    3.00
 -14  -6   2   -3.60    2.50
  14  -6  -2   -2.00    2.70
  14  -6  -2   -1.90    3.20
 -14   6   2    0.00    2.90
  14   6  -2    0.30    3.70
  14   6  -2    7.90    5.10
 -12  -6   2   31.50    6.40
  12  -6  -2   38.30    5.40
  12  -6  -2   30.00    5.60
  12  -6  -2   32.60    5.10
  12   6  -2   27.30    6.00
  12   6  -2   30.90    2.80
  12   6  -2   29.50    5.30
 -12   6   2   51.49    6.00
 -10  -6   2    2.60    3.10
  10  -6  -2    3.10    2.00
  10  -6  -2   -0.70    2.10
  10  -6  -2   -1.60    2.20
 -10   6   2    1.00    2.20
  10   6  -2   -1.50    2.40
  10   6  -2   -3.00    2.50
  10   6  -2    1.10    1.30
  10   6  -2    2.00    1.50
   8  -6  -2   28.20    4.20
   8  -6  -2   32.80    3.50
  -8  -6   2   29.80    5.50
  -8  -6   2   25.80    4.60
   8  -6  -2   32.10    4.50
  -8   6   2   25.20    4.00
   8   6  -2   25.00    4.50
   8   6  -2   32.10    4.40
   8   6  -2   31.20    2.90
  -6  -6   2   62.89    6.20
   6  -6  -2   62.49    6.00
  -6  -6   2   66.69    6.70
   6  -6  -2   61.19    3.90
   6  -6  -2   58.79    3.90
   6  -6  -2   74.79    5.80
  -6   6   2   64.39    5.70
   6   6  -2   54.99    5.90
  -6   6   2   56.49    3.90
   6   6  -2   56.09    3.90
   6   6  -2   63.49    5.80
   4  -6  -2    5.80    1.30
   4  -6  -2   11.40    2.60
   4  -6  -2    5.30    1.20
   4  -6  -2    1.40    2.10
  -4  -6   2    2.50    2.40
  -4  -6   2    6.80    2.80
   4   6  -2    4.10    2.20
   4   6  -2    6.30    1.80
   4   6  -2    5.80    2.30
  -4   6   2    4.30    2.10
  -2  -6   2   26.40    4.00
   2  -6  -2   25.90    2.40
   2  -6  -2   22.60    3.50
   2  -6  -2   25.50    3.20
  -2  -6   2   29.20    4.10
   2   6  -2   24.10    3.40
   2   6  -2   25.00    3.10
  -2   6   2   23.90    2.40
  -2   6   2   29.70    3.70
   0  -6   2   26.20    4.10
   0  -6  -2   16.40    3.50
   0  -6  -2   23.00    2.80
   0  -6   2   16.40    3.30
   0   6  -2   27.10    3.40
   0   6   2   22.40    2.60
   0   6  -2   22.40    3.40
   0   6   2   29.00    3.60
   2  -6   2  218.18   11.30
   2  -6   2  226.68   12.20
  -2  -6  -2  219.58   11.60
  -2  -6  -2  211.68   10.00
   2  -6   2  230.98   11.70
  -2  -6  -2  238.28    9.90
   2   6   2  218.88   11.00
   2   6   2  243.68   11.00
  -2   6  -2  238.88   11.60
  -2   6  -2  228.28   11.20
  -4  -6  -2   77.69    6.80
  -4  -6  -2   53.29    4.10
   4  -6   2   61.39    6.70
   4  -6   2   71.09    6.40
   4  -6   2   67.19    5.80
  -4   6  -2   66.19    6.00
   4   6   2   67.09    6.10
   4   6   2   60.49    4.20
   4   6   2   62.49    5.60
   6  -6   2    2.90    2.00
   6  -6   2   -0.10    2.40
  -6  -6  -2    0.50    1.60
   6  -6   2    1.30    2.80
  -6  -6  -2    3.20    2.40
  -6   6  -2   -1.50    1.90
   6   6   2    6.00    2.80
   6   6   2   -2.20    1.60
   6   6   2    2.90    1.50
   8  -6   2   -1.40    1.80
  -8  -6  -2   -1.10    2.50
   8  -6   2   -3.00    2.50
   8  -6   2    5.90    3.50
   8   6   2    1.90    2.20
  -8   6  -2    1.50    2.50
   8   6   2    0.60    3.00
   8   6   2   -0.30    2.00
 -10  -6  -2   13.70    3.20
  10  -6   2    8.60    2.90
 -10  -6  -2   11.00    4.20
  10  -6   2   10.50    4.20
  10  -6   2   14.90    4.50
 -10   6  -2   21.40    4.90
  10   6   2   15.00    4.10
  10   6   2   16.30    3.80
  10   6   2   10.80    3.10
 -12  -6  -2    1.00    2.60
  12  -6   2    1.50    4.10
  12  -6   2   -1.10    2.30
 -12  -6  -2    0.50    3.80
  12  -6   2    2.60    4.10
  12   6   2   -1.70    3.10
 -12   6  -2   -3.20    1.90
  12   6   2   -4.00    3.30
  12   6   2   -0.40    3.20
  14  -6   2    1.80    4.30
  14  -6   2    2.40    3.40
  14  -6   2   10.60    5.10
 -14  -6  -2    7.00    4.30
  14   6   2   -2.00    4.20
  14   6   2    1.40    4.80
 -14   6  -2    1.60    3.90
  16  -6   2   12.80    6.10
  16  -6   2   -0.70    5.10
 -16   6  -2   18.70    6.00
  16   6   2    6.90    6.70
  18  -6   2    3.60    5.70
  18  -6   2   10.60    6.90
  18   6   2    3.40    7.60
 -18   6  -2   -0.50    5.00
  20  -6   2    1.80    6.90
  20  -6   2   -7.60    6.50
  20   6   2   -9.50    7.60
 -20   6  -2   -4.60    5.80
  21  -7  -2   -0.40    6.50
 -21  -7   2    1.40    7.20
  21  -7  -2    7.50    6.40
 -21   7   2    4.00    5.30
  21   7  -2   13.80    8.40
  21   7  -2    3.60    6.90
  19  -7  -2    9.40    5.10
  19  -7  -2    3.60    5.90
  19  -7  -2    3.30    5.20
 -19  -7   2   -0.20    5.80
  19   7  -2    4.20    5.90
  19   7  -2    3.50    7.10
 -19   7   2    3.70    4.60
  17  -7  -2   25.20    6.00
  17  -7  -2   18.50    6.30
  17  -7  -2   22.60    5.70
 -17  -7   2   41.90    8.60
  17   7  -2   30.40    7.60
 -17   7   2   34.50    6.40
  17   7  -2   19.10    7.00
 -15  -7   2   18.40    6.70
  15  -7  -2   26.50    5.90
  15  -7  -2   25.50    5.30
  15  -7  -2   27.80    5.40
  15   7  -2   25.00    5.90
 -15   7   2   34.40    5.60
  15   7  -2   33.40    6.40
  13  -7  -2    2.80    3.50
  13  -7  -2    9.60    3.50
 -13  -7   2    8.60    4.10
  13  -7  -2    8.20    4.10
  13   7  -2    2.70    3.80
  13   7  -2    5.20    3.60
 -13   7   2   14.80    4.20
  11  -7  -2   30.20    4.90
  11  -7  -2   26.40    5.20
 -11  -7   2   27.60    5.50
  11  -7  -2   24.60    4.00
  11   7  -2   29.40    5.30
  11   7  -2   29.90    3.10
  11   7  -2   27.50    5.90
 -11   7   2   33.00    4.90
   9  -7  -2   18.00    3.80
  -9  -7   2   28.20    4.90
   9  -7  -2   22.40    3.50
   9  -7  -2   33.70    4.70
  -9  -7   2   19.20    4.70
   9   7  -2   19.40    4.60
   9   7  -2   25.50    2.90
  -9   7   2   11.80    3.00
   9   7  -2   28.80    4.60
  -7  -7   2   13.40    4.40
   7  -7  -2   20.60    2.80
   7  -7  -2   24.70    4.30
   7  -7  -2   27.30    4.50
  -7  -7   2   20.00    4.30
  -7   7   2   26.10    3.90
   7   7  -2   27.90    4.20
   7   7  -2   19.80    2.80
   7   7  -2   21.90    4.30
   5  -7  -2   57.69    3.90
  -5  -7   2   63.39    6.80
   5  -7  -2   54.89    3.80
   5  -7  -2   55.49    5.90
  -5  -7   2   66.89    6.60
   5  -7  -2   72.39    6.30
   5   7  -2   64.79    4.60
  -5   7   2   55.29    5.60
   5   7  -2   56.09    5.80
   5   7  -2   53.39    5.80
  -3  -7   2   -2.70    2.10
   3  -7  -2    0.90    2.10
   3  -7  -2    2.10    2.00
   3  -7  -2    1.70    1.20
  -3  -7   2    5.10    2.50
  -3   7   2    1.80    1.10
   3   7  -2    1.50    1.80
  -3   7   2    1.10    2.20
   3   7  -2    0.90    1.90
  -1  -7   2   18.40    3.80
  -1  -7   2    8.90    3.20
   1  -7  -2    9.80    2.30
   1  -7  -2    8.90    2.60
   1   7  -2   13.70    2.80
   1   7  -2   19.20    3.40
  -1   7   2   12.10    2.10
  -1   7   2   13.10    3.10
  -1  -7  -2    2.40    2.60
  -1  -7  -2    3.80    1.70
   1  -7   2    3.30    2.20
   1  -7   2    4.00    2.60
   1  -7   2    0.30    1.90
   1   7   2    5.70    2.40
   1   7   2    3.90    1.70
  -1   7  -2   13.40    2.80
  -1   7  -2    6.90    2.10
   3  -7   2   49.40    5.60
   3  -7   2   54.39    5.80
   3  -7   2   48.90    6.20
  -3  -7  -2   57.59    4.90
  -3  -7  -2   51.39    6.10
  -3   7  -2   67.09    6.30
  -3   7  -2   44.30    5.10
   3   7   2   54.29    5.40
   3   7   2   58.59    5.60
   5  -7   2   -0.30    2.50
   5  -7   2    5.30    2.40
  -5  -7  -2    1.50    2.70
   5  -7   2    4.10    2.80
  -5  -7  -2    1.90    1.80
   5   7   2    2.50    1.80
  -5   7  -2    1.70    1.70
   5   7   2    3.50    2.60
   5   7   2    1.70    2.10
  -7  -7  -2   -0.70    2.70
  -7  -7  -2    0.50    1.80
   7  -7   2   -1.20    2.00
   7  -7   2    1.10    2.60
   7  -7   2    2.20    2.30
   7   7   2   -0.20    2.20
  -7   7  -2   -1.70    2.30
   7   7   2    1.60    2.00
   7   7   2   -1.80    2.60
  -9  -7  -2   17.90    4.80
   9  -7   2   20.30    4.00
   9  -7   2   20.60    5.20
   9  -7   2   13.10    4.20
   9   7   2   13.00    3.10
   9   7   2   22.80    5.40
   9   7   2   25.00    4.30
  -9   7  -2   33.30    5.20
  11  -7   2    2.20    4.10
 -11  -7  -2   -2.50    3.40
  11  -7   2    5.80    3.60
  11  -7   2    4.40    4.30
  11   7   2   -0.20    3.40
 -11   7  -2   -1.90    3.20
  11   7   2    3.60    3.40
  11   7   2   -1.40    3.70
  13  -7   2   28.40    4.90
  13  -7   2   26.00    6.10
  13  -7   2   43.70    8.10
 -13  -7  -2   30.30    6.50
  13   7   2   27.00    7.20
 -13   7  -2   39.20    6.70
  13   7   2   33.60    5.60
  13   7   2   35.00    6.00
  15  -7   2    7.60    5.50
  15  -7   2    0.50    4.90
  15   7   2    3.80    5.80
 -15   7  -2    8.40    4.90
  17  -7   2    6.30    5.90
  17  -7   2   -0.10    6.20
  17   7   2    9.90    7.60
 -17   7  -2   -0.10    5.10
  19  -7   2    0.10    4.90
  19  -7   2   -3.30    6.40
  19   7   2    9.40    8.80
 -19   7  -2    2.10    6.20
  22   8  -2  -11.00    8.50
 -20  -8   2   -2.90    6.60
  20  -8  -2    8.80    5.40
  20  -8  -2    0.80    5.70
  20   8  -2   10.10    8.30
  20   8  -2   -2.00    8.00
 -20   8   2   -0.60    5.10
  18  -8  -2    6.70    4.70
 -18  -8   2   13.60    7.00
  18  -8  -2    9.70    5.20
  18  -8  -2    6.70    5.90
  18   8  -2    6.40    5.70
  18   8  -2   24.60    8.80
 -18   8   2   20.10    6.10
  16  -8  -2    3.00    4.50
 -16  -8   2   -1.60    5.00
  16  -8  -2   -0.60    3.50
  16  -8  -2   -3.80    3.30
  16   8  -2    1.30    4.80
 -16   8   2   -5.70    3.00
  16   8  -2   -3.20    5.30
 -14  -8   2    1.50    4.90
  14  -8  -2   -4.30    3.30
  14  -8  -2    3.10    3.20
  14  -8  -2   -1.80    3.30
  14   8  -2   -2.30    3.80
  14   8  -2   -0.50    5.00
 -14   8   2   -1.40    3.20
  12  -8  -2    9.10    4.20
 -12  -8   2    9.30    3.70
 -12  -8   2    6.70    4.40
  12  -8  -2    3.80    3.70
  12  -8  -2    4.10    2.80
  12   8  -2    2.40    3.60
  12   8  -2    5.70    2.10
 -12   8   2    3.40    3.40
  12   8  -2    9.00    4.70
  10  -8  -2    4.40    3.20
  10  -8  -2    5.30    3.50
 -10  -8   2    5.90    4.50
 -10  -8   2    9.80    3.80
  10  -8  -2    6.00    2.40
 -10   8   2    6.20    3.40
  10   8  -2    3.90    3.80
  10   8  -2    6.90    2.40
  10   8  -2    0.00    3.00
  -8  -8   2  169.38   11.30
   8  -8  -2  182.48    9.10
   8  -8  -2  167.58   11.10
  -8  -8   2  175.18   11.70
   8  -8  -2  191.78   11.60
   8   8  -2  177.98   11.80
  -8   8   2  173.88   10.90
   8   8  -2  181.08   10.90
   8   8  -2  172.58    8.90
   6  -8  -2   98.49    8.40
  -6  -8   2   83.59    8.10
  -6  -8   2   86.99    9.00
   6  -8  -2   86.79    5.50
   6  -8  -2  101.89    8.00
   6   8  -2   93.39    6.10
   6   8  -2   97.69    7.50
   6   8  -2   93.29    8.00
  -6   8   2   95.79    7.50
   4  -8  -2    6.40    1.80
   4  -8  -2    1.20    2.70
  -4  -8   2    3.50    3.10
  -4  -8   2    5.50    3.10
   4  -8  -2    3.30    2.40
  -4   8   2    7.10    1.70
   4   8  -2    4.10    2.20
  -4   8   2   -1.80    1.20
   4   8  -2    3.50    2.60
   2  -8  -2    2.40    2.70
  -2  -8   2   -1.70    2.40
   2  -8  -2    0.00    2.00
  -2  -8   2    1.00    1.90
  -2   8   2    0.20    2.20
   2   8  -2   -3.20    1.80
   2   8  -2   -0.30    1.70
  -2   8   2    1.00    1.40
   0  -8   2    0.90    2.00
   0  -8  -2    3.60    2.10
   0  -8  -2    2.20    1.90
   0  -8   2    5.40    2.90
   0   8   2   -0.20    2.20
   0   8   2   -0.70    1.80
   0   8  -2    4.40    1.90
   0   8  -2    3.70    2.20
   2  -8   2    2.80    2.80
  -2  -8  -2   -2.70    2.10
   2  -8   2   -1.10    2.10
  -2  -8  -2    0.90    2.00
   2  -8   2    4.40    2.70
   2   8   2    1.20    1.70
  -2   8  -2   -0.70    1.90
  -2   8  -2    1.80    2.10
   2   8   2    0.80    1.80
   4  -8   2  148.89   10.00
  -4  -8  -2  158.38    8.70
   4  -8   2  145.29    9.70
   4  -8   2  174.88   11.00
  -4  -8  -2  166.88   10.70
  -4   8  -2  155.38    9.80
   4   8   2  166.28   10.00
   4   8   2  162.98    9.80
   6  -8   2   13.00    4.00
  -6  -8  -2   14.20    3.30
  -6  -8  -2   24.00    5.10
   6  -8   2   14.50    4.40
   6  -8   2   12.50    3.50
  -6   8  -2    7.10    3.30
   6   8   2   14.10    2.90
   6   8   2    8.50    3.10
   6   8   2    6.80    3.40
   8  -8   2    0.10    3.40
  -8  -8  -2   -2.80    2.50
   8  -8   2    0.20    3.00
   8  -8   2   -3.30    2.30
  -8  -8  -2   -1.60    3.30
  -8   8  -2   -1.20    3.00
   8   8   2    3.60    2.20
   8   8   2    0.50    3.20
   8   8   2    1.20    2.50
  10  -8   2    1.20    4.10
 -10  -8  -2    5.60    4.30
  10  -8   2    4.30    3.90
 -10  -8  -2    1.20    3.50
  10  -8   2    5.90    3.20
  10   8   2   -3.10    4.00
  10   8   2    4.50    3.60
  10   8   2    6.10    3.40
 -10   8  -2    0.00    3.70
  12  -8   2    3.50    3.20
  12  -8   2    2.10    3.30
  12  -8   2    2.00    4.10
 -12  -8  -2    3.70    4.20
 -12   8  -2    3.20    4.10
  12   8   2    2.10    4.90
  12   8   2    4.10    3.70
  12   8   2    3.80    3.20
 -14  -8  -2    2.10    4.90
  14  -8   2    7.30    5.60
  14  -8   2    1.60    3.60
  14   8   2    2.10    6.10
 -14   8  -2   -8.50    3.20
  16  -8   2   -0.70    5.50
  16  -8   2    2.60    5.80
  16   8   2   -2.90    6.30
 -16   8  -2   -2.60    4.60
  18  -8   2    1.10    4.50
  18  -8   2    4.70    6.90
  18   8   2   12.90    9.30
 -18   8  -2    0.90    6.00
  21  -9  -2    0.20    6.30
 -21  -9   2   -5.80    7.40
  21   9  -2   -0.30    6.30
 -21   9   2   -1.70    5.80
 -19  -9   2   -3.80    7.00
  19  -9  -2    3.10    5.50
  19  -9  -2    8.30    5.90
  19   9  -2   -4.10    4.90
 -19   9   2   -2.90    4.80
  19   9  -2   -8.20    5.60
  17  -9  -2   -1.80    4.60
 -17  -9   2    5.80    6.40
  17  -9  -2   -3.70    4.00
  17   9  -2    1.70    5.60
  17   9  -2    1.10    6.80
 -17   9   2   -2.60    4.30
 -15  -9   2   -0.10    5.40
 -15  -9   2    4.90    6.40
  15  -9  -2    3.30    4.10
  15  -9  -2    3.10    4.90
  15  -9  -2    4.10    3.80
 -15   9   2   -0.10    3.90
  15   9  -2   -3.10    4.40
  15   9  -2   -7.00    4.90
  13  -9  -2   81.89    7.60
 -13  -9   2   71.89    9.90
 -13  -9   2   87.59   10.20
  13  -9  -2   86.99   10.00
  13  -9  -2   64.79    7.80
 -13   9   2   98.89    9.80
  13   9  -2   72.99    8.70
  13   9  -2   79.19   10.80
  11  -9  -2   93.39    9.60
  11  -9  -2   81.89    7.10
 -11  -9   2   99.39   10.50
  11  -9  -2   69.69    7.80
 -11  -9   2   90.29   10.10
  11   9  -2   70.79    8.10
  11   9  -2   94.69   10.50
  11   9  -2   86.19    6.10
 -11   9   2   88.79    8.90
   9  -9  -2    1.50    2.40
   9  -9  -2    1.80    2.40
  -9  -9   2    1.30    3.20
   9  -9  -2    0.90    2.30
  -9  -9   2   -2.40    3.70
   9   9  -2    0.30    1.80
   9   9  -2    0.00    2.90
  -9   9   2   -0.40    2.60
   9   9  -2   -1.60    2.30
  -7  -9   2   21.80    5.30
   7  -9  -2   18.90    3.10
  -7  -9   2   22.20    5.00
   7  -9  -2   17.20    3.80
   7  -9  -2   27.30    4.80
   7   9  -2   20.70    4.60
  -7   9   2   21.30    4.20
   7   9  -2   28.40    4.90
   7   9  -2   20.70    3.50
   5  -9  -2   35.00    5.30
   5  -9  -2   24.90    4.60
  -5  -9   2   35.20    5.80
   5  -9  -2   28.40    3.30
  -5  -9   2   30.00    5.50
  -5   9   2   31.00    5.10
   5   9  -2   34.60    4.50
   5   9  -2   33.90    5.20
  -3  -9   2    4.60    3.40
   3  -9  -2    6.80    2.80
  -3  -9   2    1.80    2.40
   3  -9  -2   10.10    3.10
   3   9  -2    6.30    2.80
   3   9  -2    4.20    2.90
  -3   9   2    6.60    3.10
  -3   9   2    7.40    2.10
   1  -9  -2    3.20    2.30
  -1  -9   2    2.70    2.40
   1  -9  -2    3.80    3.00
  -1  -9   2    7.70    3.50
  -1   9   2    1.90    2.10
  -1   9   2    4.20    2.10
   1   9  -2    4.40    2.60
   1   9  -2    6.10    2.70
   1  -9   2   12.60    3.60
  -1  -9  -2   21.80    3.80
   1  -9   2   19.30    4.50
  -1  -9  -2   15.60    4.10
   1  -9   2   27.40    5.00
  -1   9  -2   16.50    3.30
   1   9   2   15.60    3.10
  -1   9  -2   18.20    3.60
   1   9   2   22.70    3.90
   3  -9   2   54.29    6.40
  -3  -9  -2   57.89    7.20
   3  -9   2   52.39    6.70
   3  -9   2   43.30    6.10
  -3  -9  -2   42.90    4.90
   3   9   2   45.00    5.40
  -3   9  -2   52.19    5.80
   3   9   2   42.60    5.30
  -3   9  -2   51.59    6.30
   5  -9   2    1.80    3.70
   5  -9   2    3.20    3.30
  -5  -9  -2    2.10    2.70
  -5  -9  -2    5.50    3.90
   5  -9   2    3.40    3.10
   5   9   2    6.10    3.20
   5   9   2    6.90    2.70
  -5   9  -2    8.90    3.60
  -7  -9  -2    0.00    2.50
   7  -9   2    1.10    3.00
   7  -9   2    2.10    3.00
   7  -9   2   -0.10    2.50
  -7  -9  -2   -0.60    2.30
   7   9   2   -2.30    2.80
   7   9   2   -1.00    2.60
  -7   9  -2   -0.70    2.70
   9  -9   2    2.20    3.80
   9  -9   2   -1.90    3.60
  -9  -9  -2    3.20    3.50
  -9  -9  -2   -6.60    3.40
   9  -9   2   -3.50    2.80
   9   9   2   -4.00    3.90
   9   9   2    0.60    3.00
   9   9   2    1.10    3.10
  -9   9  -2    0.10    3.50
  11  -9   2   -5.20    3.40
 -11  -9  -2   -2.90    4.10
  11  -9   2    0.00    4.30
  11  -9   2   -1.50    3.00
  11   9   2   -0.50    3.00
 -11   9  -2    1.80    3.80
  11   9   2    1.10    4.70
  13  -9   2   -1.80    4.50
  13  -9   2    0.50    3.50
  13  -9   2    3.60    5.10
 -13  -9  -2   -0.60    4.90
  13   9   2    3.10    5.80
 -13   9  -2    0.50    4.30
  15  -9   2    2.10    5.60
  15  -9   2   -5.60    4.70
  15   9   2   -9.00    6.10
 -15   9  -2   -1.80    3.30
  17  -9   2    3.10    5.30
  17  -9   2    3.10    6.90
 -17   9  -2    2.30    6.20
  17   9   2   -4.70    7.20
 -20 -10   2    9.10    8.50
  20 -10  -2   -5.00    6.00
  20 -10  -2    7.90    6.20
  20  10  -2    6.60    9.00
 -20  10   2   -0.40    5.70
 -18 -10   2   -1.90    6.80
  18 -10  -2   10.20    5.30
  18 -10  -2    4.40    4.00
 -18 -10   2    9.40    8.10
 -18  10   2    3.30    5.70
  18  10  -2    3.60    6.40
  18  10  -2   -7.80    7.20
  16 -10  -2   -0.30    4.80
 -16 -10   2   -3.70    4.70
  16 -10  -2   -1.10    4.40
 -16 -10   2   -0.30    6.00
  16  10  -2    9.80    7.00
 -16  10   2   -0.90    4.20
  16  10  -2    8.80    6.80
 -14 -10   2   -1.80    4.20
 -14 -10   2   -6.50    4.70
  14 -10  -2   -4.00    3.80
  14 -10  -2   -6.70    3.70
 -14  10   2   -0.90    2.80
  14  10  -2   -2.10    5.00
  14  10  -2    3.20    4.60
  12 -10  -2    8.80    4.60
 -12 -10   2    4.40    5.50
  12 -10  -2    2.20    3.00
 -12 -10   2    4.00    4.60
  12 -10  -2    4.70    4.10
  12  10  -2    1.70    4.00
 -12  10   2   -1.10    2.50
  12  10  -2    7.70    5.00
 -10 -10   2   77.49   10.30
 -10 -10   2   60.29    8.20
  10 -10  -2   77.09    9.10
  10 -10  -2   68.09    6.40
  10 -10  -2   62.39    7.60
 -10  10   2   66.29    7.80
  10  10  -2   70.79    9.00
  10  10  -2   71.09    6.20
  10  10  -2   79.09    8.60
   8 -10  -2    2.10    3.60
   8 -10  -2   12.20    3.10
   8 -10  -2    7.20    3.20
  -8 -10   2   12.10    5.10
  -8 -10   2    9.30    4.30
  -8  10   2    6.80    3.10
   8  10  -2    5.00    3.90
   8  10  -2    5.30    3.80
   8  10  -2    1.90    2.40
  -6 -10   2   14.60    5.20
   6 -10  -2   18.00    4.80
   6 -10  -2   24.20    5.00
   6 -10  -2   20.20    3.40
  -6 -10   2   13.60    4.90
  -6  10   2   20.20    4.10
   6  10  -2   17.00    4.60
   6  10  -2   13.60    3.50
   4 -10  -2  205.58   12.30
  -4 -10   2  201.68   13.00
   4 -10  -2  201.08   13.10
   4 -10  -2  201.38   10.20
  -4 -10   2  207.18   13.70
   4  10  -2  216.08   12.80
  -4  10   2  212.68   12.20
  -4  10   2  191.88    9.80
   4  10  -2  187.38   11.20
  -2 -10   2    3.70    3.70
   2 -10  -2    6.90    3.40
  -2 -10   2    2.50    3.40
   2 -10  -2    0.70    3.30
  -2  10   2    4.50    2.30
   2  10  -2    2.70    3.00
  -2  10   2    2.70    2.60
   2  10  -2    0.60    2.60
   0 -10   2   -4.50    3.10
   0 -10  -2   -0.10    2.80
   0 -10   2   -4.20    2.70
   0 -10  -2    0.60    2.40
   0  10   2   -1.40    1.70
   0  10  -2    0.00    2.40
   0  10   2   -1.80    2.60
   0  10  -2    0.50    2.60
   2 -10   2   49.50    6.60
  -2 -10  -2   72.69    6.60
  -2 -10  -2   69.19    7.90
   2 -10   2   49.20    7.00
   2 -10   2   58.39    7.70
  -2  10  -2   59.59    6.80
   2  10   2   63.09    7.10
   2  10   2   57.39    6.30
  -2  10  -2   67.19    6.80
   4 -10   2   18.90    5.30
  -4 -10  -2   18.70    4.10
  -4 -10  -2   16.80    4.90
   4 -10   2   14.40    4.40
   4 -10   2   16.90    4.20
  -4  10  -2   17.10    3.80
   4  10   2   10.80    3.60
   4  10   2   14.80    4.00
  -4  10  -2   11.40    3.30
  -6 -10  -2    2.90    3.10
   6 -10   2    0.50    3.90
   6 -10   2   11.60    4.00
  -6 -10  -2    3.20    3.90
   6 -10   2    1.60    3.50
   6  10   2    3.70    3.60
   6  10   2    8.10    3.70
  -6  10  -2    0.30    3.20
  -8 -10  -2    3.00    4.20
   8 -10   2   12.00    5.00
   8 -10   2    8.90    4.10
  -8 -10  -2    5.90    3.70
   8 -10   2    3.20    3.40
   8  10   2    2.00    2.90
  -8  10  -2    0.60    3.80
   8  10   2    1.90    3.20
  10 -10   2   11.10    5.30
  10 -10   2    3.30    3.50
 -10 -10  -2   14.10    5.90
  10 -10   2   11.30    5.10
  10  10   2   11.40    5.50
  10  10   2   13.50    4.30
 -10  10  -2   17.80    5.40
 -12 -10  -2   -1.20    5.00
  12 -10   2   -1.80    4.90
  12 -10   2    2.70    3.90
  12 -10   2   -1.10    4.30
 -12  10  -2    3.40    3.30
  12  10   2    2.80    5.20
  14 -10   2   -5.80    5.00
 -14 -10  -2    1.00    5.70
  14 -10   2    2.70    5.70
  14  10   2    6.10    4.90
 -14  10  -2    5.40    5.40
  16 -10   2   -0.20    6.10
  16 -10   2    7.40    7.40
 -16  10  -2    6.60    6.20
  16  10   2    6.00    5.30
  19 -11  -2    4.60    5.80
  19 -11  -2    2.60    6.90
 -19 -11   2    0.20    8.50
 -19  11   2   -4.60    5.60
  19  11  -2    4.90    8.90
  17 -11  -2    5.90    5.60
  17 -11  -2   13.80    6.90
 -17 -11   2   22.00    9.20
  17  11  -2    7.00    8.50
 -17  11   2    5.90    4.50
 -15 -11   2    8.60    6.40
 -15 -11   2   21.90    8.30
  15 -11  -2   11.50    5.70
  15 -11  -2   15.90    6.40
 -15  11   2   21.70    6.50
  15  11  -2   -3.20    6.60
  15  11  -2   18.20    6.50
  13 -11  -2    5.40    4.90
  13 -11  -2   10.50    4.70
 -13 -11   2    9.60    5.40
 -13 -11   2    4.70    6.30
  13  11  -2   16.80    5.80
  13  11  -2   13.30    6.50
 -13  11   2   13.70    5.30
 -11 -11   2   53.19    9.60
  11 -11  -2   49.80    8.10
  11 -11  -2   42.30    7.10
 -11 -11   2   42.00    7.70
  11  11  -2   46.60    7.40
 -11  11   2   46.20    7.20
  11  11  -2   47.40    7.70
   9 -11  -2   15.00    4.50
  -9 -11   2   21.50    6.80
   9 -11  -2   19.50    5.60
  -9 -11   2   11.90    5.30
  -9  11   2   21.50    5.30
   9  11  -2   15.30    5.60
   9  11  -2   18.90    4.30
   7 -11  -2    0.70    2.50
   7 -11  -2   -0.10    3.30
  -7 -11   2    7.70    4.60
   7 -11  -2    1.20    2.70
  -7 -11   2    5.60    4.00
  -7  11   2   -2.60    2.00
   7  11  -2    6.00    4.40
   7  11  -2    0.80    2.50
   5 -11  -2    6.30    3.80
   5 -11  -2    6.60    2.80
   5 -11  -2    2.50    3.60
  -5 -11   2    1.10    3.80
  -5 -11   2    9.60    4.40
  -5  11   2    7.80    3.90
   5  11  -2    6.50    4.00
  -5  11   2    6.00    2.30
   5  11  -2   -0.30    2.70
  -3 -11   2   72.89    9.10
   3 -11  -2   75.29    8.10
   3 -11  -2   70.89    6.30
   3 -11  -2   74.79    8.80
  -3 -11   2   70.89    8.50
  -3  11   2   82.69    8.60
   3  11  -2   85.69    8.60
  -3  11   2   68.69    5.50
   3  11  -2   87.79    8.20
   1 -11  -2  215.08   12.10
  -1 -11   2  185.08   12.90
  -1 -11   2  183.08   13.00
   1 -11  -2  179.08   12.50
   1  11  -2  183.08   12.00
   1  11  -2  183.28   11.50
  -1  11   2  184.48   10.30
  -1  11   2  205.88   12.20
  -1 -11  -2   87.79    7.90
   1 -11   2   75.89    8.20
   1 -11   2  104.29   10.30
   1 -11   2   95.99    9.50
  -1 -11  -2  106.29   10.60
   1  11   2   71.89    8.10
   1  11   2   80.79    7.50
  -1  11  -2   99.69    8.70
  -1  11  -2   77.69    8.10
  -3 -11  -2   39.70    7.20
   3 -11   2   52.39    7.90
   3 -11   2   49.60    6.60
   3 -11   2   39.10    6.10
  -3 -11  -2   45.70    6.00
  -3  11  -2   39.30    5.90
   3  11   2   41.30    5.60
   3  11   2   42.50    6.10
  -3  11  -2   39.30    5.70
  -5 -11  -2   13.50    4.80
   5 -11   2   -0.40    3.40
   5 -11   2   -5.00    3.60
  -5 -11  -2    7.10    3.80
   5 -11   2    5.60    3.60
   5  11   2   11.90    4.20
  -5  11  -2   -1.70    2.10
   5  11   2   -1.90    3.20
  -7 -11  -2   11.80    5.40
  -7 -11  -2    9.70    4.70
   7 -11   2    7.50    4.90
   7 -11   2    6.20    3.80
   7 -11   2    3.00    3.90
  -7  11  -2    5.90    3.20
   7  11   2   -0.50    3.30
   7  11   2    6.60    4.20
   9 -11   2    1.90    3.80
   9 -11   2    2.70    5.00
   9 -11   2    6.90    4.60
  -9 -11  -2    8.60    5.30
   9  11   2   -1.30    3.20
   9  11   2    2.70    4.70
  -9  11  -2    4.90    3.40
  11 -11   2   33.00    6.90
 -11 -11  -2   27.20    7.80
  11 -11   2   33.80    8.00
  11 -11   2   29.20    6.20
  11  11   2   31.70    8.00
 -11  11  -2   25.80    7.00
  13 -11   2   23.80    7.40
 -13 -11  -2   36.40    8.80
  13 -11   2   17.30    5.70
  13 -11   2   30.40    7.30
  13  11   2   19.50    8.20
 -13  11  -2    9.00    6.40
  15 -11   2    7.90    7.00
  15 -11   2    7.00    6.70
  15  11   2    7.30    7.90
 -15  11  -2   12.50    6.80
 -18 -12   2   18.40   10.20
  18 -12  -2   23.70    7.70
  18 -12  -2   10.90    5.70
 -18  12   2   31.60    8.30
  18  12  -2   16.20    7.50
 -16 -12   2    5.10    8.30
  16 -12  -2   15.70    6.60
  16 -12  -2   18.40    8.10
 -16  12   2   13.40    6.70
  16  12  -2    7.40    7.80
  14 -12  -2    2.70    5.10
 -14 -12   2   -3.90    7.00
 -14 -12   2   -2.70    6.10
  14 -12  -2   -0.10    5.40
 -14  12   2   -3.40    4.90
  14  12  -2   -1.20    4.30
  14  12  -2   -1.10    4.90
 -12 -12   2   27.30    8.70
 -12 -12   2   13.10    5.90
  12 -12  -2   34.20    7.50
  12 -12  -2   17.80    6.00
 -12  12   2   13.60    5.80
  12  12  -2   21.40    7.30
  12  12  -2   16.00    5.90
  10 -12  -2   10.40    4.50
 -10 -12   2   11.10    5.50
  10 -12  -2    5.30    4.70
 -10 -12   2   20.10    7.10
 -10  12   2   12.70    5.30
  10  12  -2    6.60    5.10
   8 -12  -2   17.50    5.70
   8 -12  -2   22.80    6.10
  -8 -12   2   33.90    7.00
  -8 -12   2   30.20    7.90
  -8  12   2   28.40    5.60
   8  12  -2   26.50    4.80
   8  12  -2   22.10    6.00
  -6 -12   2   29.70    6.30
   6 -12  -2   30.80    5.80
   6 -12  -2   34.10    6.60
  -6 -12   2   14.90    5.10
  -6  12   2   24.60    5.90
   6  12  -2   23.70    5.70
   6  12  -2   28.20    5.10
  -4 -12   2  120.69   12.40
   4 -12  -2  102.49   10.60
  -4 -12   2  130.49   12.00
   4 -12  -2  126.89    8.30
   4 -12  -2  118.49   10.80
   4  12  -2  124.59   10.40
  -4  12   2  131.09   10.00
   4  12  -2   98.89   10.20
  -4  12   2  116.49    7.60
  -2 -12   2   75.79    8.80
   2 -12  -2   77.19    9.10
  -2 -12   2   78.69    9.20
   2 -12  -2   64.79    7.80
   2  12  -2   60.59    7.80
   2  12  -2   70.79    8.10
  -2  12   2   73.79    8.40
  -2  12   2   78.89    6.60
   0 -12  -2    2.20    4.50
   0 -12  -2    5.60    3.60
   0 -12   2    1.80    4.20
   0 -12   2    9.60    3.80
   0 -12   2    5.80    4.30
   0  12   2    3.40    3.20
   0  12  -2   -0.10    3.40
   0  12  -2    0.10    3.00
   0  12   2   -4.80    3.20
   2 -12   2    0.70    3.50
  -2 -12  -2   -3.70    4.10
  -2 -12  -2    1.40    3.30
   2 -12   2   -4.40    4.10
   2 -12   2   -3.00    3.80
   2  12   2   -2.10    3.50
  -2  12  -2    3.90    3.20
  -2  12  -2    0.10    2.70
   2  12   2    0.10    2.70
   4 -12   2    4.60    3.80
   4 -12   2    6.40    4.10
  -4 -12  -2   16.30    5.20
   4 -12   2    3.40    3.30
  -4  12  -2    1.20    3.30
  -4  12  -2    3.80    3.00
   4  12   2   24.20    5.30
   4  12   2    3.50    3.50
   6 -12   2   16.00    5.10
   6 -12   2   15.10    5.70
   6 -12   2   10.80    4.80
  -6 -12  -2   18.10    6.00
   6  12   2   18.80    5.00
  -6  12  -2   11.40    4.70
   6  12   2    4.90    4.50
   8 -12   2   28.80    6.20
  -8 -12  -2   56.79    9.60
   8 -12   2   33.80    6.70
   8 -12   2   34.70    7.90
   8  12   2   35.50    7.40
   8  12   2   36.10    6.20
  -8  12  -2   34.50    6.80
 -10 -12  -2   33.30    8.30
  10 -12   2   43.00    7.60
  10 -12   2   44.50    8.20
  10 -12   2   26.90    7.20
 -10  12  -2   43.70    7.60
  10  12   2   36.90    7.20
  12 -12   2   -1.10    4.40
  12 -12   2    7.80    6.50
 -12 -12  -2    1.30    6.10
  12 -12   2    0.00    6.20
 -12  12  -2    6.20    4.50
  12  12   2   -8.70    5.30
 -14 -12  -2    0.60    6.80
  14 -12   2   -3.20    3.70
 -14  12  -2    0.50    4.30
  14  12   2    3.10    5.90
  17 -13  -2    5.00    7.60
  17 -13  -2    8.50    6.40
 -17 -13   2    3.10    8.30
  17  13  -2   -0.80    6.00
 -17  13   2   -0.80    5.90
  15 -13  -2   33.50    8.20
  15 -13  -2   33.60    8.90
 -15 -13   2   63.59   12.30
 -15  13   2   48.30    9.00
  15  13  -2   49.99    9.80
 -13 -13   2   66.89   12.10
 -13 -13   2   75.99   11.20
  13 -13  -2   65.19    9.80
  13 -13  -2   52.39    9.70
 -13  13   2   72.79   10.10
  13  13  -2   55.19   10.60
  11 -13  -2   28.20    6.60
 -11 -13   2   31.20    7.70
  11 -13  -2   25.60    7.00
 -11 -13   2   34.60    9.00
 -11  13   2   29.20    7.10
  11  13  -2   28.50    7.40
  -9 -13   2   13.20    5.70
   9 -13  -2   15.50    6.10
  -9 -13   2   18.90    6.20
   9 -13  -2   16.70    6.10
   9  13  -2    9.30    4.00
  -9  13   2   11.70    5.10
   9  13  -2    4.00    5.00
   7 -13  -2    2.00    4.50
  -7 -13   2    5.30    4.60
   7 -13  -2   -1.00    3.90
  -7 -13   2    4.60    5.30
  -7  13   2    0.90    3.90
   7  13  -2   -3.30    2.80
   7  13  -2    0.30    4.30
  -5 -13   2   18.40    5.70
   5 -13  -2   16.40    5.40
  -5 -13   2   21.90    6.20
   5 -13  -2    7.60    4.90
   5  13  -2   16.30    5.50
  -5  13   2   13.90    4.60
   5  13  -2   17.40    4.60
  -3 -13   2  100.39   11.00
   3 -13  -2   87.29   10.70
   3 -13  -2   96.69   10.00
  -3 -13   2  121.89   12.20
   3  13  -2   80.59    9.20
  -3  13   2   99.29   10.30
   3  13  -2   99.99   10.10
  -1 -13   2  138.99   13.20
   1 -13  -2  182.28   12.10
   1 -13  -2  159.08   14.10
  -1 -13   2  145.69   13.80
   1  13  -2  128.99   11.40
  -1  13   2  155.58   12.10
   1  13  -2  138.19   12.10
  -1  13   2  150.58   10.20
   1 -13   2   37.30    7.40
  -1 -13  -2   44.10    7.00
  -1 -13  -2   30.90    7.50
   1 -13   2   46.90    8.00
   1 -13   2   42.60    6.90
  -1  13  -2   41.80    7.30
   1  13   2   34.40    6.70
  -1  13  -2   29.70    5.80
   1  13   2   31.00    5.20
  -3 -13  -2   43.30    8.40
   3 -13   2   62.69    9.10
   3 -13   2   49.50    7.50
  -3 -13  -2   58.99    7.20
   3 -13   2   72.59    8.50
  -3  13  -2   49.40    7.80
  -3  13  -2   45.40    6.60
   3  13   2   36.10    6.20
   3  13   2   42.20    6.70
   5 -13   2   18.60    6.40
  -5 -13  -2   17.60    7.00
   5 -13   2   25.70    6.30
   5 -13   2   29.10    6.20
   5  13   2    4.60    4.40
   5  13   2   22.40    5.70
  -5  13  -2   22.60    5.40
   7 -13   2    0.00    4.20
  -7 -13  -2    0.80    5.10
   7 -13   2   -2.50    4.70
   7 -13   2   -5.00    3.90
   7  13   2   -0.40    3.70
  -7  13  -2    2.50    4.50
   7  13   2   -1.40    4.50
  -9 -13  -2   23.90    8.10
   9 -13   2   39.80    8.80
   9 -13   2   16.10    6.30
   9 -13   2   34.40    7.30
   9  13   2   17.90    6.50
  -9  13  -2   29.40    7.20
   9  13   2   25.10    7.40
  11 -13   2   56.69   10.20
 -11 -13  -2   50.79    9.10
  11 -13   2   42.20    7.60
  11  13   2   29.70    8.70
 -11  13  -2   50.39    9.30
 -13 -13  -2   28.00    9.20
  13 -13   2   32.80    9.20
 -13  13  -2   20.70    7.90
  13  13   2   15.70    8.10
  16 -14  -2   10.60    8.00
  16 -14  -2   28.00    8.10
 -16 -14   2   22.30   10.30
  16  14  -2   14.70   10.10
 -14 -14   2   -5.80    4.90
  14 -14  -2   -2.00    6.70
  14 -14  -2    7.10    6.30
 -14  14   2    3.70    4.20
  14  14  -2    3.10    7.30
  12 -14  -2   28.70    7.60
 -12 -14   2   22.50    9.20
  12 -14  -2   21.20    7.90
  12  14  -2   23.30    8.50
 -12  14   2   18.00    6.90
 -10 -14   2   18.30    6.70
  10 -14  -2   14.20    6.30
 -10 -14   2   19.80    7.50
  10 -14  -2   12.00    6.30
  10  14  -2   19.80    7.10
 -10  14   2   14.10    6.10
  -8 -14   2   53.19   10.60
  -8 -14   2   60.19    9.10
   8 -14  -2   54.39    9.40
   8 -14  -2   49.99    9.00
   8  14  -2   49.00    7.00
   8  14  -2   62.99    9.40
  -8  14   2   37.60    7.60
  -6 -14   2   57.49    9.10
   6 -14  -2   59.29    9.00
   6 -14  -2   71.99    9.80
  -6 -14   2   55.89    9.20
   6  14  -2   57.29    8.00
   6  14  -2   43.10    8.00
  -6  14   2   56.99    8.00
   4 -14  -2   59.19    9.70
  -4 -14   2   82.99   10.10
  -4 -14   2   78.29   10.40
   4 -14  -2   54.09    8.30
  -4  14   2   67.19    9.00
   4  14  -2   82.79    9.30
   4  14  -2   65.19    8.80
   2 -14  -2    6.60    4.30
  -2 -14   2   11.20    5.90
   2 -14  -2   16.00    5.10
  -2 -14   2   29.90    7.00
   2  14  -2   15.00    5.20
   2  14  -2   14.60    5.10
  -2  14   2    9.70    4.40
   0 -14   2   -1.70    3.30
   0 -14   2   -4.80    4.70
   0 -14   2    4.00    4.40
   0 -14  -2   -2.10    3.60
   0 -14  -2    0.10    5.20
   0  14  -2   -1.10    2.90
   0  14   2    2.10    3.40
   0  14  -2    2.30    3.70
  -2 -14  -2   10.60    4.70
  -2 -14  -2    5.00    5.80
   2 -14   2   13.60    6.00
   2 -14   2    3.40    3.60
   2 -14   2    1.60    4.30
  -2  14  -2   -1.50    4.50
   2  14   2    2.10    4.50
  -2  14  -2    8.00    4.30
   2  14   2    7.60    5.60
   4 -14   2   43.30    7.30
   4 -14   2   41.10    8.30
   4 -14   2   45.80    8.50
  -4 -14  -2   59.99    9.90
  -4  14  -2   44.50    7.00
  -4  14  -2   53.59    8.70
   4  14   2   44.90    7.80
   4  14   2   50.89    8.00
   6 -14   2   40.90    9.20
   6 -14   2   73.39    9.20
  -6 -14  -2   81.69   11.20
   6 -14   2   53.39    8.90
   6  14   2   46.90    8.10
   6  14   2   71.09    9.10
  -6  14  -2   59.29    8.80
   8 -14   2   39.30    9.40
  -8 -14  -2   61.49   10.50
   8 -14   2   23.30    7.20
   8  14   2   32.60    7.00
   8  14   2   32.00    7.70
  -8  14  -2   43.20    8.40
 -10 -14  -2   26.90    9.30
  10 -14   2   19.70    6.70
  10 -14   2   41.50    9.60
 -10  14  -2   34.70    8.50
  10  14   2   29.80    8.70
 -12 -14  -2   11.80    8.30
  12 -14   2    4.40    5.50
  12 -14   2   -3.40    6.40
  12  14   2   -3.40    7.40
 -12  14  -2   -5.30    5.40
  13 -15  -2   54.19    9.80
 -13 -15   2   47.40   10.60
  13 -15  -2   60.19   11.20
  13  15  -2   45.70    9.40
 -13  15   2   90.19   12.30
  11 -15  -2   37.20    9.10
  11 -15  -2   22.80    7.80
 -11 -15   2   37.80    9.00
  11  15  -2   38.30    7.90
 -11  15   2   46.10    8.50
  -9 -15   2   15.20    6.60
  -9 -15   2    2.40    5.00
   9 -15  -2    2.80    6.20
   9 -15  -2    6.40    5.80
  -9  15   2    3.80    4.00
   9  15  -2    3.80    5.90
   7 -15  -2    1.50    5.30
  -7 -15   2    5.70    6.00
  -7 -15   2   -1.00    5.60
   7 -15  -2   -1.10    5.30
   7  15  -2    2.50    5.30
   7  15  -2    1.30    4.40
  -7  15   2    0.60    4.90
   5 -15  -2   14.50    6.50
   5 -15  -2    5.40    5.20
  -5 -15   2   25.80    7.90
  -5 -15   2    2.30    5.30
   5  15  -2   10.80    5.90
   5  15  -2    6.90    5.10
  -5  15   2   12.50    5.80
   3 -15  -2   13.90    6.40
  -3 -15   2   11.50    6.90
   3 -15  -2   13.70    5.80
  -3 -15   2   18.90    7.00
   3  15  -2   13.10    5.80
   3  15  -2   18.00    6.20
  -3  15   2    9.30    4.90
   1 -15  -2   52.79    9.80
  -1 -15   2   37.90    7.60
  -1 -15   2   49.80    9.00
  -1 -15   2   37.40    8.90
   1 -15  -2   53.29    8.40
  -1  15   2   44.30    8.30
   1  15  -2   33.40    6.50
   1  15  -2   40.90    7.30
   1 -15   2   73.69   11.10
  -1 -15  -2   57.39   10.50
   1 -15   2   49.10    8.90
   1 -15   2   70.79    9.10
  -1  15  -2   55.09    7.90
   1  15   2   67.79    9.40
  -1  15  -2   68.89    9.80
  -3 -15  -2   62.69   11.10
   3 -15   2   64.19   10.20
   3 -15   2   60.99   10.40
   3  15   2   56.49    9.00
  -3  15  -2   77.79   11.30
  -3  15  -2   59.29    9.30
   5 -15   2   19.30    8.00
   5 -15   2    9.70    6.40
  -5 -15  -2   22.90    8.40
   5  15   2   13.70    5.30
  -5  15  -2   21.70    7.00
   7 -15   2   -4.70    6.40
  -7 -15  -2    7.60    7.60
   7 -15   2   -3.40    5.00
  -7  15  -2    5.80    4.70
   7  15   2   14.50    6.50
   7  15   2    4.30    6.40
  -9 -15  -2   23.40    8.90
   9 -15   2   38.20    8.50
   9 -15   2   42.20    9.90
   9  15   2   21.50    7.90
  -9  15  -2   34.90    8.20
  11 -15   2    9.20    6.50
 -11 -15  -2   17.50    9.30
  11 -15   2   -2.90    6.30
 -11  15  -2   15.90    7.90
  11  15   2    6.80    7.80
 -12 -16   2   12.20    7.10
  12 -16  -2   11.50    6.00
  12 -16  -2   15.00    8.60
  12  16  -2    9.60    8.20
 -12  16   2   12.00    7.10
  10 -16  -2    7.70    6.70
 -10 -16   2   41.10    9.50
  10 -16  -2   16.50    8.40
 -10  16   2   44.40    9.20
  10  16  -2   37.80    8.10
  -8 -16   2   30.60    8.70
   8 -16  -2   42.40    9.60
   8 -16  -2   36.80    8.90
  -8 -16   2   47.50   10.80
   8  16  -2   36.70    9.10
  -8  16   2   38.00    8.70
   6 -16  -2   18.80    7.30
   6 -16  -2   14.80    6.90
  -6 -16   2   19.80    7.10
  -6 -16   2   30.60    8.60
  -6  16   2   30.60    7.80
   6  16  -2   34.80    7.40
   6  16  -2   23.30    7.50
   4 -16  -2    0.70    5.90
  -4 -16   2    5.80    6.50
   4 -16  -2   14.20    6.50
  -4 -16   2   19.50    7.50
  -4  16   2   12.10    6.70
   4  16  -2   13.10    6.20
   4  16  -2    9.30    5.80
  -2 -16   2    6.90    6.70
   2 -16  -2    2.30    4.20
   2 -16  -2   -0.30    5.30
  -2 -16   2    4.30    6.20
   2  16  -2   -3.90    4.80
  -2  16   2   -8.10    5.50
   2  16  -2    0.20    4.70
   0 -16   2   17.30    6.20
   0 -16  -2   22.40    6.80
   0 -16   2   11.30    5.50
   0  16   2   12.60    6.80
   0  16  -2   14.80    6.80
   2 -16   2   48.20    9.40
   2 -16   2   47.00    9.70
  -2 -16  -2   74.49   11.30
   2  16   2   73.29   10.50
  -2  16  -2   40.30    9.00
  -4 -16  -2   25.30    9.20
   4 -16   2   24.60    8.50
   4 -16   2   34.30    8.40
   4  16   2   23.80    7.70
  -4  16  -2   29.50    7.00
   6 -16   2   64.39   11.10
  -6 -16  -2   56.99   11.00
   6 -16   2   62.09   10.20
  -6  16  -2   65.19   11.50
   6  16   2   61.79    9.80
   8 -16   2   18.80    7.40
   8 -16   2    5.20    7.60
  -8 -16  -2   20.10    7.70
  -8  16  -2    5.60    5.10
  -9 -17   2   14.90    7.70
   9 -17  -2    7.70    7.60
   9 -17  -2    9.90    5.80
  -9  17   2   12.80    7.40
   9  17  -2   -0.90    4.90
   7 -17  -2    2.70    6.70
   7 -17  -2   -2.40    6.40
  -7 -17   2    6.10    7.50
  -7  17   2   -1.40    6.00
   7  17  -2    6.80    7.10
   5 -17  -2   -1.70    5.90
  -5 -17   2    0.60    6.60
  -5 -17   2    1.30    6.30
   5 -17  -2    8.90    5.20
   5  17  -2    0.50    5.70
  -5  17   2    1.60    5.90
   3 -17  -2   11.90    7.50
  -3 -17   2   21.80    8.70
  -3 -17   2    4.10    6.70
   3  17  -2    8.60    6.40
  -3  17   2    8.80    5.40
   1 -17  -2   92.79   13.40
  -1 -17   2   62.19   11.20
  -1 -17   2   59.69   11.30
   1  17  -2   39.20    9.20
  -1  17   2   53.19   10.50
   1 -17   2   36.60    9.70
  -1 -17  -2   55.29   11.40
   1 -17   2   56.09   11.20
  -1  17  -2   60.59   10.40
   1  17   2   41.70    9.40
   3 -17   2   35.30    9.10
  -3 -17  -2   46.80   11.40
   3 -17   2   24.80    9.20
   3  17   2   43.20    9.40
  -3  17  -2   41.30    9.70
   5 -17   2    4.90    6.50
   5 -17   2    6.20    7.90
  -5 -17  -2   -3.00    8.00
   5  17   2    2.80    6.60
  -5  17  -2    0.10    6.40
  -4 -18   2    8.90    6.50
   4 -18  -2   13.20    8.40
  -4 -18   2    2.50    7.50
  -4  18   2   12.80    7.60
   4  18  -2    2.60    6.80
  -2 -18   2    6.10    7.80
   2 -18  -2   17.10    8.30
  -2 -18   2    2.40    7.70
   2  18  -2    4.50    7.30
  -2  18   2   -6.60    6.20
   0 -18  -2   19.00    9.00
   0 -18   2    7.30    8.00
   0 -18   2   10.80    8.40
   0  18   2   11.20    7.70
   0  18  -2    8.20    8.00
  -2 -18  -2    1.50    8.10
   2 -18   2    8.30    7.70
  24   0  -3   -5.30    6.30
  24   0  -3   -2.40    6.60
  22   0  -3   -7.10    5.70
  22   0  -3   -1.20    4.70
 -22   0   3    0.80    5.80
  22   0  -3   -5.30    5.50
  20   0  -3    6.40    5.70
  20   0  -3   -5.50    4.70
 -20   0   3    2.50    5.20
  20   0  -3   -2.20    3.90
  18   0  -3    4.30    4.60
 -18   0   3   12.00    5.60
  18   0  -3   -1.30    4.10
  18   0  -3   -7.40    3.10
  16   0  -3    1.60    3.50
 -16   0   3   -2.30    3.10
 -16   0   3   -1.80    1.50
  16   0  -3    0.80    3.20
  16   0  -3    0.10    3.70
  14   0  -3   -0.40    2.30
  14   0  -3   -0.70    2.80
 -14   0   3    1.10    1.40
 -14   0   3    3.00    3.00
  14   0  -3   -0.80    2.60
 -12   0   3    1.10    1.20
  12   0  -3    0.40    2.30
  12   0  -3   -0.40    2.30
  12   0  -3    2.40    2.60
 -12   0   3    2.80    2.70
  10   0  -3   -1.10    1.80
 -10   0   3   -0.50    0.80
  10   0  -3    0.00    1.30
  10   0  -3    0.10    1.10
  10   0  -3   -0.70    1.10
   8   0  -3    0.50    1.30
   8   0  -3    2.20    1.70
   8   0  -3   -0.40    0.70
  -8   0   3   -0.90    0.40
   8   0  -3    0.00    1.00
   6   0  -3    0.80    1.20
  -6   0   3   -0.30    0.40
   6   0  -3    0.50    0.80
   6   0  -3    0.10    0.60
   6   0  -3    0.60    0.90
  -4   0   3    0.50    0.60
  -4   0   3    0.40    0.70
  -4   0   3    0.60    0.80
   4   0  -3    0.00    0.90
   4   0  -3    0.70    0.60
  -4   0   3    0.30    0.50
   4   0  -3    1.70    0.80
   4   0  -3   -1.00    0.60
   4   0  -3   -0.10    0.50
  -4   0   3   -0.20    0.70
   2   0  -3    0.00    0.40
  -2   0   3   -0.60    0.60
   2   0  -3   -0.20    0.70
   2   0  -3    0.50    0.60
   2   0  -3    0.50    0.70
  -2   0   3   -0.10    0.70
  -2   0   3    0.40    0.80
  -2   0   3    0.20    0.60
  -2   0   3    0.50    0.60
   0   0   3   -0.10    0.60
   0   0  -3    1.30    0.90
   0   0   3    0.40    0.80
   0   0  -3    1.50    1.30
   0   0   3   -0.80    0.70
   0   0   3    0.10    0.40
   0   0  -3    0.00    0.90
   0   0  -3    0.50    0.40
   2   0   3   -0.30    1.20
  -2   0  -3    0.10    0.70
  -2   0  -3    0.00    1.20
   2   0   3    0.10    0.90
  -4   0  -3    0.90    0.40
   4   0   3    0.70    1.10
  -4   0  -3   -1.00    1.20
  -4   0  -3    0.20    0.40
   4   0   3    0.30    1.00
  -6   0  -3   -0.50    0.80
  -6   0  -3    1.30    1.70
  -6   0  -3   -0.30    0.70
   6   0   3   -0.30    1.30
   6   0   3   -1.30    1.20
   8   0   3    1.20    2.40
  -8   0  -3    1.10    1.30
   8   0   3    0.40    1.90
  -8   0  -3   -1.80    1.20
  -8   0  -3   -0.40    1.80
 -10   0  -3   -0.40    1.90
  10   0   3    1.00    2.20
 -10   0  -3    0.20    2.00
  10   0   3   -3.10    2.70
 -12   0  -3   -1.60    2.10
  12   0   3   -0.40    2.70
  12   0   3   -0.70    2.20
 -12   0  -3   -1.00    2.50
  14   0   3    2.20    4.60
  14   0   3    1.30    3.60
 -14   0  -3   -3.60    2.80
 -16   0  -3   -0.90    3.40
  16   0   3    0.00    4.10
  16   0   3   -1.80    5.20
  18   0   3    1.50    5.40
  18   0   3    3.90    5.30
  20   0   3   -6.20    6.00
  20   0   3    0.40    7.30
  23  -1  -3    5.00    5.20
  23  -1  -3    8.60    7.00
  23   1  -3  -10.10    5.80
  23   1  -3    0.10    4.70
  23   1  -3   -1.10    8.90
  21  -1  -3   13.20    5.80
  21  -1  -3    4.90    4.50
 -21  -1   3   22.90    7.40
  21  -1  -3    1.90    3.90
  21   1  -3   14.20    7.30
  21   1  -3   15.00    5.60
 -21   1   3    7.60    5.90
  21   1  -3   11.50    5.40
  19  -1  -3   -2.90    4.40
 -19  -1   3   -0.40    4.90
  19  -1  -3   -0.40    4.70
  19  -1  -3    7.00    4.50
  19   1  -3   14.20    6.00
  19   1  -3   -1.20    4.80
 -19   1   3    5.10    5.10
  19   1  -3   -2.30    3.80
  17  -1  -3    0.00    3.90
 -17  -1   3    7.60    4.20
  17  -1  -3    4.80    3.80
  17  -1  -3   -0.10    3.90
  17   1  -3    4.60    3.80
 -17   1   3    3.30    4.10
 -17   1   3   -0.20    1.90
  17   1  -3   -0.10    3.90
  17   1  -3    2.60    4.10
 -15  -1   3    4.40    4.00
  15  -1  -3   -3.30    3.00
  15  -1  -3   -3.20    2.80
  15  -1  -3   -2.30    2.80
 -15  -1   3   -0.70    1.30
  15   1  -3    1.50    3.10
  15   1  -3   -0.10    2.90
 -15   1   3    1.10    2.00
  15   1  -3   -1.10    3.20
 -13  -1   3    2.60    1.20
  13  -1  -3    2.50    2.50
  13  -1  -3    9.70    3.60
 -13  -1   3    1.20    2.00
  13  -1  -3    9.30    3.20
  13   1  -3    3.20    2.70
  13   1  -3    7.30    3.20
  13   1  -3    5.10    2.50
 -13   1   3    4.30    1.80
  13   1  -3    8.70    1.70
  11  -1  -3    7.70    2.70
  11  -1  -3    3.80    2.60
  11  -1  -3    3.30    1.80
 -11  -1   3   -1.40    2.40
 -11  -1   3    4.00    1.00
  11   1  -3    4.90    2.60
  11   1  -3    8.10    1.30
  11   1  -3    9.80    3.00
 -11   1   3   -1.00    1.30
  11   1  -3    4.10    2.40
  -9  -1   3   87.29    3.80
  -9  -1   3   82.89    6.10
   9  -1  -3   95.69    6.00
   9  -1  -3  100.99    6.30
   9  -1  -3   84.79    6.30
   9   1  -3   76.59    3.80
   9   1  -3   88.39    6.00
  -9   1   3   91.19    4.80
   9   1  -3   90.29    6.30
   9   1  -3   93.69    6.50
   7  -1  -3   52.69    4.10
   7  -1  -3   50.79    3.70
   7  -1  -3   49.90    3.30
   7  -1  -3   64.79    4.60
  -7  -1   3   55.49    2.50
  -7  -1   3   54.29    2.50
  -7  -1   3   64.79    4.80
   7   1  -3   54.89    2.50
   7   1  -3   57.09    4.40
  -7   1   3   54.19    3.30
   7   1  -3   61.89    4.50
   7   1  -3   59.49    4.30
   5  -1  -3  173.38    7.60
   5  -1  -3  180.18    7.80
  -5  -1   3  171.58    7.00
  -5  -1   3  194.78    7.10
  -5  -1   3  177.08    8.60
   5  -1  -3  183.78    8.40
   5  -1  -3  186.78    8.30
   5   1  -3  171.08    8.20
   5   1  -3  181.58    8.40
  -5   1   3  187.28    7.70
   5   1  -3  175.78    8.30
  -5   1   3  171.48    7.50
   5   1  -3  180.38    7.00
   3  -1  -3 2483.95   86.99
  -3  -1   3 2400.66   86.49
  -3  -1   3 2484.65   86.89
  -3  -1   3 2468.55   87.19
   3  -1  -3 2515.95   86.79
   3  -1  -3 2409.66   86.99
   3  -1  -3 2435.86   86.39
   3  -1  -3 2456.55   86.59
  -3  -1   3 2507.95   87.09
  -3  -1   3 2506.85   87.29
   3   1  -3 2472.35   87.29
  -3   1   3 2508.55   86.79
  -3   1   3 2574.84   86.39
  -3   1   3 2437.86   86.89
   3   1  -3 2470.75   87.19
  -3   1   3 2358.26   86.49
   3   1  -3 2550.44   86.99
   3   1  -3 2482.05   86.49
  -3   1   3 2431.66   86.89
   3   1  -3 2362.86   87.09
  -1  -1   3  637.34   24.40
  -1  -1   3  637.64   23.80
  -1  -1   3  621.14   24.00
  -1  -1   3  623.34   23.00
  -1  -1   3  625.14   23.50
  -1  -1   3  645.14   22.90
   1  -1  -3  633.44   23.40
   1  -1  -3  634.04   23.00
   1  -1  -3  618.64   23.60
   1  -1  -3  637.64   22.60
  -1  -1   3  658.93   23.60
  -1   1   3  643.04   23.00
   1   1  -3  637.44   23.60
   1   1  -3  607.74   23.70
  -1   1   3  616.44   23.80
  -1   1   3  630.04   23.40
  -1   1   3  627.94   22.70
   1   1  -3  640.64   22.90
  -1   1   3  626.54   22.60
  -1   1   3  622.94   23.20
   1   1  -3  622.64   23.80
   1   1  -3  610.64   23.00
  -1  -1  -3    6.00    1.10
   1  -1   3    5.60    0.70
  -1  -1  -3    4.90    1.50
   1  -1   3    3.50    1.30
   1  -1   3    6.90    1.60
   1  -1   3    4.80    0.70
  -1  -1  -3    6.40    0.90
   1   1   3    4.40    0.80
  -1   1  -3    5.00    1.30
  -1   1  -3    7.50    1.70
   1   1   3    7.30    1.10
  -1   1  -3    5.90    0.80
   1   1   3    7.80    1.80
  -3  -1  -3   -2.40    1.00
  -3  -1  -3   -0.40    0.50
   3  -1   3   -0.70    1.10
   3  -1   3    0.10    0.30
  -3  -1  -3   -0.30    0.70
   3  -1   3   -1.60    1.30
   3   1   3   -0.10    0.50
  -3   1  -3   -0.60    0.80
   3   1   3   -1.90    1.20
   3   1   3    1.50    0.90
  -3   1  -3    1.50    0.50
  -5  -1  -3   11.50    2.30
  -5  -1  -3   11.40    1.60
   5  -1   3    9.30    1.10
   5  -1   3   11.70    2.70
   5  -1   3   12.30    2.60
  -5  -1  -3   10.60    1.30
   5   1   3   12.30    2.10
   5   1   3    8.10    2.40
  -5   1  -3    7.70    1.10
  -5   1  -3   13.00    2.70
  -7  -1  -3  118.69    7.50
  -7  -1  -3  119.09    5.60
  -7  -1  -3  116.29    5.90
   7  -1   3  109.09    7.40
   7  -1   3  120.49    8.40
   7  -1   3  124.49    5.50
   7   1   3  131.09    8.90
  -7   1  -3  111.59    5.50
   7   1   3  132.19    7.30
  -7   1  -3  115.49    7.70
  -7   1  -3  123.09    5.70
  -9  -1  -3  165.28    9.70
   9  -1   3  176.18   11.40
  -9  -1  -3  155.68    8.10
   9  -1   3  157.88    7.40
   9  -1   3  156.88    9.80
   9   1   3  162.18   10.90
   9   1   3  170.08    9.50
  -9   1  -3  167.98    7.90
  -9   1  -3  177.58   10.30
  11  -1   3    5.20    2.90
  11  -1   3    2.80    2.00
 -11  -1  -3    6.70    3.00
  11  -1   3    1.30    2.30
 -11  -1  -3    6.40    2.50
 -11   1  -3    5.00    2.20
  11   1   3    5.10    2.90
 -11   1  -3    5.40    3.10
  11   1   3    0.70    2.60
  13  -1   3   42.70    7.40
 -13  -1  -3   48.80    6.50
  13  -1   3   53.39    7.10
  13   1   3   37.00    6.50
 -13   1  -3   45.50    6.70
  13   1   3   35.50    5.90
  15  -1   3   12.20    6.40
  15  -1   3   17.10    5.40
 -15  -1  -3   14.10    4.50
  15   1   3   11.00    4.80
  15   1   3   19.30    6.50
 -15   1  -3   10.10    4.50
  17  -1   3    8.00    6.90
  17  -1   3    0.10    4.80
  17   1   3    8.80    5.20
  17   1   3    8.60    6.90
 -17   1  -3    9.20    4.80
  19  -1   3    0.90    5.80
  19  -1   3    3.30    7.40
  19   1   3  -10.00    6.30
  19   1   3   -2.10    5.40
  24  -2  -3    7.30    7.50
  24  -2  -3    3.00    6.80
  24   2  -3    5.90    8.20
  24   2  -3    9.90    7.50
 -22  -2   3   14.40    7.50
  22  -2  -3   30.70    8.30
  22  -2  -3   17.70    6.10
  22  -2  -3   20.00    7.40
  22   2  -3   20.20    8.40
  22   2  -3   25.60    8.10
 -22   2   3   16.60    7.20
  20  -2  -3    2.30    5.20
  20  -2  -3    6.20    5.40
 -20  -2   3    1.40    5.20
  20  -2  -3    1.20    4.20
  20   2  -3    7.30    5.70
  20   2  -3    1.90    4.40
 -20   2   3    3.80    5.20
  20   2  -3    1.70    5.60
  18  -2  -3    2.90    4.20
  18  -2  -3    1.30    3.70
 -18  -2   3    5.40    5.00
  18  -2  -3   17.40    5.30
  18   2  -3    7.10    4.30
 -18   2   3    7.70    3.50
  18   2  -3    5.50    4.20
  18   2  -3    3.40    4.80
  16  -2  -3    5.20    3.10
  16  -2  -3    4.60    3.40
 -16  -2   3    2.70    4.00
  16  -2  -3    4.10    3.70
  16   2  -3    3.60    3.80
  16   2  -3    5.70    3.40
  16   2  -3    0.50    3.10
 -16   2   3    9.30    2.70
 -14  -2   3    1.40    1.00
  14  -2  -3    1.80    2.80
 -14  -2   3    4.00    3.40
  14  -2  -3    0.50    2.40
  14  -2  -3    0.40    2.60
  14   2  -3   -0.40    2.70
  14   2  -3    2.10    3.00
  14   2  -3    1.30    1.20
 -14   2   3    1.50    1.70
  14   2  -3    1.00    3.00
  12  -2  -3   56.59    6.00
 -12  -2   3   58.09    6.70
 -12  -2   3   48.00    2.70
  12  -2  -3   64.59    6.00
  12  -2  -3   52.69    6.00
  12   2  -3   52.39    6.10
  12   2  -3   57.79    5.90
  12   2  -3   53.29    6.50
 -12   2   3   60.49    4.50
  12   2  -3   49.10    2.80
  10  -2  -3  215.18   12.00
  10  -2  -3  234.18   11.40
 -10  -2   3  216.68   12.10
  10  -2  -3  234.38   11.60
 -10   2   3  241.48   10.50
  10   2  -3  222.48   12.20
  10   2  -3  239.48   12.00
  10   2  -3  227.88   11.60
  -8  -2   3  274.27   13.10
   8  -2  -3  265.17   12.70
   8  -2  -3  250.87   11.60
   8  -2  -3  284.47   12.50
   8   2  -3  269.37   12.80
   8   2  -3  284.67   12.60
   8   2  -3  258.87   12.40
  -8   2   3  263.27   11.30
  -6  -2   3   16.00    1.00
   6  -2  -3   13.80    2.20
   6  -2  -3   13.70    2.30
   6  -2  -3   15.30    1.70
  -6  -2   3   14.90    2.50
   6   2  -3   18.10    2.70
   6   2  -3   15.60    1.00
  -6   2   3   20.70    1.90
   6   2  -3   19.40    2.70
  -6   2   3   15.60    2.00
   6   2  -3   17.10    2.40
  -4  -2   3    3.90    0.80
   4  -2  -3    5.70    1.40
   4  -2  -3    4.00    1.20
   4  -2  -3    5.10    0.70
  -4  -2   3    6.60    1.50
   4   2  -3    6.10    1.50
  -4   2   3    4.50    1.10
   4   2  -3    4.40    1.20
   4   2  -3    6.30    1.00
  -4   2   3    6.70    1.40
   4   2  -3    4.40    1.40
  -4   2   3    4.40    0.70
  -2  -2   3  498.85   20.00
   2  -2  -3  512.75   18.50
  -2  -2   3  512.25   19.60
   2  -2  -3  525.05   19.40
  -2  -2   3  519.05   19.20
   2  -2  -3  515.65   19.60
   2  -2  -3  507.15   18.60
  -2  -2   3  501.15   19.20
   2   2  -3  523.45   19.90
   2   2  -3  509.65   19.20
  -2   2   3  491.65   18.50
  -2   2   3  520.85   18.60
  -2   2   3  493.95   18.50
   2   2  -3  510.75   19.50
  -2   2   3  500.25   19.70
   2   2  -3  495.35   19.90
  -2   2   3  497.05   19.30
   0  -2  -3  552.34   20.50
   0  -2   3  535.05   19.60
   0  -2  -3  520.05   19.60
   0  -2   3  525.95   20.70
   0  -2   3  529.65   21.00
   0  -2  -3  492.45   20.00
   0   2  -3  531.05   20.50
   0   2  -3  518.15   19.70
   0   2   3  531.05   20.10
   0   2   3  524.95   19.70
   0   2   3  520.55   20.60
   0   2  -3  519.35   20.60
  -2  -2  -3    0.30    1.10
   2  -2   3   -0.30    1.20
  -2  -2  -3    1.00    0.70
   2  -2   3   -0.10    0.60
  -2  -2  -3    0.40    0.80
   2  -2   3    1.60    1.70
  -2   2  -3    1.00    0.80
  -2   2  -3    3.10    1.50
   2   2   3    0.20    1.20
   2   2   3   -0.20    0.50
   2   2   3    1.50    1.50
   2   2   3    1.70    1.00
  -4  -2  -3   -1.00    1.10
   4  -2   3    1.60    1.60
   4  -2   3   -1.20    1.10
   4  -2   3    0.60    0.60
  -4  -2  -3    1.50    1.00
  -4  -2  -3    0.30    1.10
   4   2   3    1.00    0.80
  -4   2  -3    0.10    1.30
  -4   2  -3    1.20    0.80
   4   2   3    0.20    0.90
   4   2   3    0.10    1.60
   6  -2   3   48.80    3.00
  -6  -2  -3   52.99    5.00
  -6  -2  -3   46.60    3.30
   6  -2   3   60.59    5.60
   6  -2   3   51.39    5.80
  -6  -2  -3   45.10    3.60
  -6   2  -3   45.90    5.20
  -6   2  -3   48.90    3.20
   6   2   3   45.60    3.40
   6   2   3   53.29    5.90
   6   2   3   53.89    4.20
   8  -2   3   71.69    7.40
  -8  -2  -3   64.49    4.70
   8  -2   3   61.99    3.90
  -8  -2  -3   72.59    6.30
   8  -2   3   64.09    6.40
  -8   2  -3   60.19    4.40
   8   2   3   64.69    5.20
   8   2   3   74.19    7.50
  -8   2  -3   70.69    6.70
  10  -2   3    6.40    2.00
 -10  -2  -3   13.40    3.30
 -10  -2  -3    1.30    1.90
  10  -2   3    6.20    3.50
  10  -2   3    9.20    3.30
  10   2   3    5.40    2.60
 -10   2  -3    5.80    3.00
  10   2   3    1.70    3.30
  12  -2   3   70.19    8.80
  12  -2   3   58.99    4.90
  12  -2   3   47.60    6.90
 -12  -2  -3   62.69    6.90
 -12  -2  -3   63.29    6.10
 -12   2  -3   61.89    5.50
 -12   2  -3   55.89    7.10
  12   2   3   64.89    7.10
  12   2   3   62.59    8.00
 -14  -2  -3  110.09    9.50
  14  -2   3   85.09   10.50
  14  -2   3   90.79    9.50
  14   2   3   89.19    9.10
  14   2   3   75.19   10.20
 -14   2  -3   87.89    9.30
 -16  -2  -3    0.90    3.40
  16  -2   3   -6.20    4.80
  16  -2   3   -3.90    4.10
  16   2   3   -2.00    3.70
  16   2   3    5.10    4.40
 -16   2  -3   -0.80    3.70
  18  -2   3   17.00    6.80
  18  -2   3   13.50    8.00
 -18   2  -3   21.10    6.30
  18   2   3   26.40    6.70
  18   2   3   29.90    9.00
  20  -2   3   -6.20    5.70
  20  -2   3    7.00    8.20
  20   2   3   11.20    8.10
  23  -3  -3    0.70    4.60
  23  -3  -3   -4.90    6.10
  23   3  -3    0.80    7.70
  23   3  -3   -2.20    6.40
 -21  -3   3   20.10    7.10
  21  -3  -3    5.70    4.80
  21  -3  -3   12.50    6.20
  21  -3  -3   14.60    6.10
  21   3  -3    0.70    6.00
  21   3  -3    3.60    6.10
 -21   3   3   13.10    6.40
 -19  -3   3   28.70    7.00
  19  -3  -3   15.60    6.00
  19  -3  -3   16.60    4.80
  19  -3  -3   13.70    5.00
  19   3  -3    6.20    5.40
 -19   3   3   20.00    4.40
  19   3  -3   15.70    6.30
 -17  -3   3   24.30    6.30
  17  -3  -3   11.20    4.70
  17  -3  -3    8.80    4.10
  17  -3  -3    6.50    4.30
  17   3  -3   15.50    5.70
  17   3  -3   18.80    5.60
 -17   3   3    5.90    3.10
  15  -3  -3   22.30    4.70
  15  -3  -3   27.30    5.20
  15  -3  -3   19.90    4.90
 -15  -3   3   22.50    5.50
 -15  -3   3   25.50    2.40
  15   3  -3   23.90    2.50
  15   3  -3   20.30    4.50
  15   3  -3   21.80    5.20
  15   3  -3   24.70    5.80
 -15   3   3   22.70    3.90
  13  -3  -3   24.30    4.40
  13  -3  -3   22.10    4.10
  13  -3  -3   18.20    3.80
 -13  -3   3   11.30    4.00
  13   3  -3   16.30    3.40
 -13   3   3   23.10    3.40
  13   3  -3   16.70    1.10
  13   3  -3   11.80    1.00
  13   3  -3   19.00    4.80
  13   3  -3   19.80    4.40
 -11  -3   3    3.20    3.00
  11  -3  -3    2.60    2.30
  11  -3  -3    3.90    2.70
  11  -3  -3    4.90    2.20
 -11   3   3   -0.30    1.60
  11   3  -3    2.00    2.70
  11   3  -3    4.20    2.20
  11   3  -3    1.30    1.80
  -9  -3   3   31.80    4.60
   9  -3  -3   27.50    3.30
   9  -3  -3   37.60    4.50
   9  -3  -3   30.00    4.00
   9   3  -3   30.60    4.40
   9   3  -3   19.90    3.50
   9   3  -3   28.80    4.10
  -9   3   3   34.00    3.60
   7  -3  -3  318.07   12.80
  -7  -3   3  314.17   11.40
   7  -3  -3  321.97   14.20
   7  -3  -3  333.47   14.40
  -7  -3   3  314.97   14.90
  -7   3   3  330.77   13.70
   7   3  -3  335.47   14.50
  -7   3   3  301.07   12.80
   7   3  -3  327.77   14.70
   7   3  -3  327.47   11.40
   5  -3  -3   65.89    3.00
   5  -3  -3   70.09    4.60
  -5  -3   3   60.99    4.70
   5  -3  -3   76.79    4.50
  -5  -3   3   66.79    3.30
   5   3  -3   65.59    4.90
  -5   3   3   68.29    4.40
   5   3  -3   66.79    3.30
  -5   3   3   65.19    3.00
   5   3  -3   74.49    5.00
   3  -3  -3  668.63   25.00
  -3  -3   3  688.63   26.30
  -3  -3   3  664.03   25.00
   3  -3  -3  679.03   25.90
  -3  -3   3  733.23   26.90
   3   3  -3  700.13   26.30
  -3   3   3  692.73   25.10
   3   3  -3  668.93   25.20
  -3   3   3  654.63   23.80
  -3   3   3  655.63   23.80
  -3   3   3  693.83   26.00
   3   3  -3  678.73   26.30
  -1  -3   3 3717.53  130.39
   1  -3  -3 3659.43  129.49
   1  -3  -3 3681.53  130.19
  -1  -3   3 3689.83  131.09
  -1  -3   3 3748.12  131.19
   1  -3  -3 3639.14  128.69
  -1   3   3 3749.12  129.49
   1   3  -3 3705.23  130.39
  -1   3   3 3603.84  128.69
  -1   3   3 3736.33  130.69
   1   3  -3 3830.52  130.99
   1  -3   3  325.67   14.40
   1  -3   3  319.97   12.90
  -1  -3  -3  305.37   13.00
  -1  -3  -3  324.07   13.50
   1  -3   3  335.97   14.30
   1   3   3  315.37   13.70
   1   3   3  306.27   13.30
  -1   3  -3  322.87   14.00
  -1   3  -3  322.57   13.80
  -1   3  -3  306.07   12.90
   3  -3   3    8.80    1.50
  -3  -3  -3    9.10    1.80
   3  -3   3    4.40    2.10
  -3  -3  -3    6.00    1.10
   3  -3   3    6.60    2.30
  -3  -3  -3   11.00    2.20
  -3   3  -3    6.50    1.50
  -3   3  -3    1.40    1.50
   3   3   3    7.20    2.10
   3   3   3    5.20    1.00
   3   3   3    5.90    2.00
  -5  -3  -3  207.88    9.70
   5  -3   3  216.98    9.00
  -5  -3  -3  225.28   10.60
   5  -3   3  207.68   11.50
   5  -3   3  200.38   11.10
  -5  -3  -3  205.08    9.40
   5   3   3  212.68   11.50
   5   3   3  218.48    9.30
  -5   3  -3  215.68    9.30
  -5   3  -3  208.98   10.90
   5   3   3  211.38   10.70
   7  -3   3  281.07   15.40
  -7  -3  -3  285.27   13.10
  -7  -3  -3  298.77   14.00
   7  -3   3  295.07   15.00
   7  -3   3  307.37   12.40
   7   3   3  311.17   13.30
   7   3   3  335.27   16.00
  -7   3  -3  286.67   14.80
   9  -3   3   70.39    8.00
  -9  -3  -3   91.39    6.10
   9  -3   3   89.89    8.40
  -9  -3  -3   96.79    6.80
   9  -3   3   89.59    5.30
  -9   3  -3   89.69    8.20
   9   3   3   70.89    8.00
   9   3   3   83.89    6.40
  11  -3   3  185.58   12.60
  11  -3   3  199.08   13.80
 -11  -3  -3  195.58   10.90
  11  -3   3  219.38   10.00
 -11  -3  -3  198.88   11.40
  11   3   3  208.18   14.00
 -11   3  -3  220.68   12.90
  11   3   3  183.68   11.00
  13  -3   3   88.19   10.30
  13  -3   3  100.89   10.20
 -13  -3  -3  103.99    8.40
 -13   3  -3  111.79   10.20
  13   3   3  108.29   11.50
  15  -3   3    5.70    4.70
 -15  -3  -3   -1.20    2.80
  15  -3   3    3.00    3.60
 -15   3  -3   -3.40    2.10
  15   3   3    2.60    4.00
  15   3   3   -0.60    4.00
  17  -3   3   -2.70    5.60
  17  -3   3   -1.30    5.00
 -17   3  -3    2.60    4.60
  17   3   3    2.90    6.80
  17   3   3   -0.90    6.30
  19  -3   3   -3.90    7.50
  19  -3   3    4.10    6.20
 -19   3  -3   -7.20    4.90
  19   3   3    6.40    7.10
  24  -4  -3   25.40    8.90
  24  -4  -3   25.90    9.00
  24   4  -3   22.40   10.00
  24   4  -3   19.50    9.20
 -22  -4   3   40.80    9.30
  22  -4  -3   37.50    8.70
  22  -4  -3   44.30    8.00
  22  -4  -3   23.60    8.20
  22   4  -3   30.50    8.30
 -22   4   3   31.20    8.00
  22   4  -3   32.40    8.80
  20  -4  -3   -2.00    4.80
 -20  -4   3    1.70    5.70
  20  -4  -3   -1.00    5.00
  20  -4  -3    3.30    4.60
  20   4  -3    5.20    6.30
 -20   4   3    2.20    3.40
  20   4  -3   -1.60    5.10
  18  -4  -3   -0.80    3.60
  18  -4  -3    2.70    4.20
 -18  -4   3    3.30    5.20
  18  -4  -3    1.00    4.20
  18   4  -3    1.10    4.90
  18   4  -3   -1.00    4.40
 -18   4   3   -0.40    2.70
 -16  -4   3    4.30    4.60
  16  -4  -3    5.20    3.60
  16  -4  -3    2.20    3.40
  16  -4  -3    1.70    3.70
  16   4  -3   10.90    4.70
  16   4  -3    9.50    4.00
 -16   4   3    2.30    2.80
 -14  -4   3    4.40    4.10
  14  -4  -3    2.50    3.20
  14  -4  -3    2.00    2.80
  14  -4  -3    4.10    3.00
  14   4  -3    4.80    3.30
 -14   4   3    4.80    2.70
  14   4  -3    5.10    3.80
 -12  -4   3  113.29    8.70
  12  -4  -3  110.99    7.70
  12  -4  -3  108.39    8.00
  12  -4  -3  111.29    8.20
  12   4  -3  130.19    8.90
 -12   4   3  107.99    7.30
  12   4  -3  105.19    9.80
  10  -4  -3   61.69    6.30
 -10  -4   3   54.89    6.50
  10  -4  -3   60.39    4.80
  10  -4  -3   58.79    5.80
  10   4  -3   70.89    6.50
 -10   4   3   68.09    5.60
  10   4  -3   51.39    6.20
  -8  -4   3  162.78    6.20
  -8  -4   3  161.08    9.70
   8  -4  -3  169.48    9.20
   8  -4  -3  163.88    7.60
   8  -4  -3  158.68    9.10
  -8   4   3  175.08    8.70
   8   4  -3  161.58    6.10
  -8   4   3  147.29    8.20
   8   4  -3  162.08    9.20
   8   4  -3  155.68    6.10
   8   4  -3  175.68    9.90
  -6  -4   3   91.79    6.60
  -6  -4   3  101.09    6.80
   6  -4  -3   98.69    6.10
  -6  -4   3   91.09    4.30
   6  -4  -3   93.09    4.20
   6  -4  -3   89.29    5.80
  -6   4   3   86.99    4.20
   6   4  -3   95.79    6.30
   6   4  -3   98.29    6.40
  -6   4   3   93.29    5.60
   6   4  -3   91.39    4.30
  -4  -4   3   10.90    2.70
  -4  -4   3   13.00    1.80
   4  -4  -3    9.00    1.90
   4  -4  -3   10.80    1.90
  -4  -4   3    8.60    2.50
   4   4  -3   12.00    1.80
  -4   4   3   12.40    2.20
   4   4  -3   11.30    2.30
   2  -4  -3  105.69    6.00
   2  -4  -3   91.99    4.30
  -2  -4   3  102.59    6.20
   2  -4  -3   93.89    4.70
  -2  -4   3  101.39    6.60
  -2   4   3   95.59    4.80
  -2   4   3   98.39    4.30
  -2   4   3  106.19    5.90
   2   4  -3   92.69    5.30
   2   4  -3  109.59    6.40
   0  -4   3 1155.68   41.70
   0  -4  -3 1063.19   40.90
   0  -4  -3 1171.98   41.80
   0  -4  -3 1118.19   39.60
   0  -4   3 1156.48   42.60
   0  -4  -3 1071.49   39.60
   0  -4   3 1104.19   42.60
   0   4   3 1119.19   39.70
   0   4   3 1130.49   41.00
   0   4  -3 1129.29   42.20
   0   4  -3 1127.29   41.90
   0   4   3 1178.18   42.10
  -2  -4  -3  948.41   35.20
  -2  -4  -3  895.61   32.70
   2  -4   3  981.50   36.30
  -2  -4  -3  942.21   34.90
   2  -4   3  929.11   36.20
  -2  -4  -3  895.31   32.60
   2  -4   3  933.51   34.50
   2   4   3  949.01   35.50
  -2   4  -3  913.31   35.50
   2   4   3  897.71   35.10
   4  -4   3  477.45   20.50
  -4  -4  -3  457.15   17.20
   4  -4   3  448.26   20.30
  -4  -4  -3  451.75   18.70
  -4  -4  -3  440.36   18.90
   4  -4   3  465.55   18.20
   4   4   3  475.05   17.20
   4   4   3  416.26   19.60
   4   4   3  472.55   19.50
  -4   4  -3  450.05   19.70
   6  -4   3  589.64   24.90
   6  -4   3  569.84   21.60
  -6  -4  -3  512.45   22.70
   6  -4   3  560.84   24.20
  -6  -4  -3  545.15   22.50
   6   4   3  574.14   24.50
  -6   4  -3  537.95   23.60
   6   4   3  548.95   23.30
  -8  -4  -3   -0.20    2.20
   8  -4   3    0.10    2.60
  -8  -4  -3    1.50    2.00
   8  -4   3    2.50    1.50
   8  -4   3   -1.60    2.30
   8   4   3    0.20    1.50
  -8   4  -3   -0.90    2.20
   8   4   3    0.90    3.00
   8   4   3    0.90    2.20
  10  -4   3    1.20    3.20
  10  -4   3   -2.40    2.90
 -10  -4  -3    0.00    2.10
 -10  -4  -3    3.10    2.50
  10  -4   3   -2.40    1.40
 -10   4  -3   -1.60    2.50
  10   4   3    1.10    2.70
  10   4   3   -2.70    1.80
  10   4   3    1.30    2.80
  12  -4   3   62.09    8.20
 -12  -4  -3   70.49    6.90
  12  -4   3   57.59    8.40
 -12  -4  -3   67.99    7.20
  12  -4   3   58.39    5.50
  12   4   3   69.29    7.50
 -12   4  -3   66.19    8.00
  12   4   3   58.99    8.30
  12   4   3   69.29    6.70
  14  -4   3   25.30    6.80
  14  -4   3   26.00    5.70
 -14  -4  -3   34.70    5.60
  14   4   3   24.40    7.00
 -14   4  -3   29.10    6.30
  14   4   3   23.70    5.50
  14   4   3   29.10    5.90
  16  -4   3    2.30    4.90
  16  -4   3   11.40    6.20
 -16   4  -3   10.50    5.50
  16   4   3   15.00    7.00
  18  -4   3    0.20    6.20
  18  -4   3   -1.60    6.70
  18   4   3    2.80    7.30
 -18   4  -3    4.90    4.20
  23  -5  -3    8.10    6.90
  23  -5  -3   19.50    8.10
  23   5  -3    8.70    7.80
  23   5  -3    3.30    8.30
 -21  -5   3    3.60    6.40
  21  -5  -3    4.80    5.50
  21  -5  -3   -0.30    5.30
  21  -5  -3    0.90    4.70
  21   5  -3    3.30    7.00
  21   5  -3   -4.30    5.20
  19  -5  -3    2.50    3.80
  19  -5  -3   -2.60    4.10
  19  -5  -3   -1.00    3.80
 -19  -5   3    3.30    3.90
  19   5  -3    1.70    4.80
 -19   5   3   -0.10    3.20
  19   5  -3   -6.10    5.30
  17  -5  -3   77.49    9.60
 -17  -5   3   76.19   10.00
  17  -5  -3   86.89    9.00
  17  -5  -3   46.10    6.80
 -17   5   3   74.99    7.90
  17   5  -3   73.49    9.00
  17   5  -3   68.59   10.00
  15  -5  -3  188.08   11.70
 -15  -5   3  183.18   13.30
  15  -5  -3  168.38   11.30
  15  -5  -3  187.78   12.80
 -15   5   3  177.18   10.90
  15   5  -3  165.78   12.10
  15   5  -3  182.88   13.30
  13  -5  -3   45.30    5.80
  13  -5  -3   55.29    5.90
  13  -5  -3   50.19    6.80
 -13  -5   3   34.80    6.60
 -13   5   3   56.89    6.00
  13   5  -3   48.30    6.70
  13   5  -3   44.60    6.90
 -11  -5   3    4.40    2.40
  11  -5  -3    2.20    2.10
  11  -5  -3    2.60    2.00
  11  -5  -3    3.70    2.70
 -11   5   3    1.30    2.10
  11   5  -3    2.80    2.90
  11   5  -3    3.20    3.00
   9  -5  -3   58.49    5.90
  -9  -5   3   47.40    2.70
  -9  -5   3   58.89    6.90
   9  -5  -3   52.29    4.10
   9  -5  -3   50.49    5.60
   9   5  -3   54.09    6.30
  -9   5   3   47.00    5.00
   9   5  -3   51.49    2.70
   9   5  -3   43.50    5.50
   9   5  -3   52.69    2.70
   7  -5  -3    7.40    2.40
   7  -5  -3    8.10    1.50
  -7  -5   3   12.90    3.40
   7  -5  -3    9.00    2.60
  -7  -5   3    6.60    3.10
  -7  -5   3    9.80    1.50
  -7   5   3    6.30    2.00
  -7   5   3   11.30    1.60
   7   5  -3    9.20    1.50
   7   5  -3   12.60    3.10
   7   5  -3   14.10    3.20
   5  -5  -3  215.78   10.20
  -5  -5   3  228.18   11.30
   5  -5  -3  200.78    7.60
   5  -5  -3  203.58    7.70
  -5  -5   3  202.78   11.20
   5  -5  -3  197.98   10.60
   5   5  -3  232.38   11.10
   5   5  -3  224.08   11.00
   5   5  -3  196.68    9.00
  -5   5   3  225.28   10.50
   3  -5  -3    9.60    1.00
  -3  -5   3   12.10    2.80
   3  -5  -3    3.90    1.90
  -3  -5   3    7.50    2.60
   3  -5  -3   12.80    2.00
   3   5  -3    9.10    1.90
  -3   5   3    8.80    0.90
  -3   5   3    9.40    2.20
   3   5  -3   14.50    2.80
   1  -5  -3  685.73   27.10
  -1  -5   3  676.53   27.20
  -1  -5   3  700.03   28.00
   1  -5  -3  698.93   25.40
   1  -5  -3  658.23   25.50
   1   5  -3  698.83   26.80
  -1   5   3  699.63   25.50
  -1   5   3  677.13   25.40
   1   5  -3  693.53   27.40
  -1   5   3  681.73   27.10
  -1  -5  -3  530.35   21.20
   1  -5   3  527.65   21.90
   1  -5   3  464.95   21.70
  -1  -5  -3  500.55   18.70
   1  -5   3  508.15   20.80
  -1  -5  -3  497.05   18.80
   1   5   3  522.55   21.30
  -1   5  -3  504.05   21.30
  -1   5  -3  518.05   21.30
   1   5   3  548.35   20.60
   3  -5   3    6.90    2.10
   3  -5   3    1.80    2.40
  -3  -5  -3    7.20    2.30
   3  -5   3    5.70    2.30
  -3  -5  -3    4.40    1.20
  -3  -5  -3    5.10    1.10
   3   5   3    4.20    1.20
  -3   5  -3    7.20    2.70
   3   5   3    7.20    2.30
   3   5   3    3.50    2.10
   5  -5   3  360.06   17.50
   5  -5   3  363.46   17.70
   5  -5   3  390.66   15.50
  -5  -5  -3  329.57   15.80
  -5  -5  -3  361.76   16.20
  -5  -5  -3  363.46   14.10
   5   5   3  342.57   16.80
   5   5   3  338.27   14.20
   5   5   3  365.96   16.50
  -5   5  -3  363.46   17.00
  -7  -5  -3   81.69    7.00
   7  -5   3   67.89    4.90
   7  -5   3   65.69    7.00
   7  -5   3   73.39    7.60
  -7  -5  -3   68.99    6.20
  -7   5  -3   65.89    6.90
   7   5   3   64.69    4.80
   7   5   3   63.69    7.40
   7   5   3   77.29    6.80
   9  -5   3   93.99    9.30
  -9  -5  -3   96.89    8.40
   9  -5   3   98.79    9.50
  -9  -5  -3   93.69    7.20
   9  -5   3   90.69    6.10
   9   5   3   95.49    7.60
   9   5   3   91.19    6.20
   9   5   3  105.69   10.00
  -9   5  -3   87.39    8.80
  11  -5   3   64.99    8.30
 -11  -5  -3   68.49    7.40
  11  -5   3   71.39    8.90
  11  -5   3   83.29    6.00
 -11  -5  -3   69.69    7.00
  11   5   3   83.79    9.80
  11   5   3   78.09    7.80
 -11   5  -3   90.89    9.00
  11   5   3   83.99    7.10
 -13  -5  -3   41.30    7.50
  13  -5   3   28.70    6.80
 -13  -5  -3   16.20    4.60
  13  -5   3   22.10    5.20
  13   5   3   15.60    5.90
 -13   5  -3   26.00    5.80
  13   5   3   32.40    5.50
  13   5   3   27.60    5.60
  15  -5   3    8.60    5.90
  15  -5   3   15.50    5.10
 -15   5  -3    8.00    4.80
  15   5   3   18.50    6.90
  17  -5   3   -1.80    5.50
  17  -5   3    0.10    6.20
 -17   5  -3    9.20    5.40
  17   5   3    3.30    7.50
  19  -5   3   13.50    7.20
  19  -5   3   16.50    8.60
 -19   5  -3    3.40    6.10
  19   5   3    4.90    8.40
 -22  -6   3   36.50   10.10
  22  -6  -3   66.09   10.80
  22  -6  -3   19.20    6.50
  22  -6  -3   44.30    8.80
  22   6  -3   46.20   10.90
  22   6  -3   48.30   10.90
  20  -6  -3    6.70    6.00
  20  -6  -3    5.90    4.70
 -20  -6   3   17.00    7.60
  20  -6  -3    8.20    5.50
 -20   6   3    9.10    4.90
  20   6  -3   14.50    6.70
  20   6  -3    6.30    6.60
 -18  -6   3   -0.10    5.40
  18  -6  -3    2.00    4.10
  18  -6  -3   -1.90    4.00
  18  -6  -3    0.40    3.80
  18   6  -3   -1.30    4.60
  18   6  -3   -1.40    5.00
 -18   6   3   -2.70    3.20
  16  -6  -3   14.00    3.70
  16  -6  -3   10.90    4.00
  16  -6  -3    3.80    3.20
 -16  -6   3    4.90    5.60
  16   6  -3   13.10    5.30
  16   6  -3    2.50    4.60
 -16   6   3   13.80    4.30
  14  -6  -3  134.59   10.00
  14  -6  -3  125.69   11.10
 -14  -6   3  122.09   12.20
  14  -6  -3  135.39    9.80
  14   6  -3  127.49   10.40
  14   6  -3  141.39   12.80
 -14   6   3  132.39    9.50
 -12  -6   3  158.68   11.60
  12  -6  -3  145.09   10.40
  12  -6  -3  142.09    8.60
  12  -6  -3  158.58   10.10
 -12   6   3  142.29    9.30
  12   6  -3  135.99    5.60
  12   6  -3  140.99   10.70
  12   6  -3  154.58   10.50
 -10  -6   3  267.17   11.00
  10  -6  -3  292.77   12.80
  10  -6  -3  301.07   14.80
  10  -6  -3  266.17   14.30
 -10  -6   3  296.37   15.70
  10   6  -3  279.27   11.00
  10   6  -3  279.67   15.60
  10   6  -3  277.87   10.90
  10   6  -3  287.97   14.80
 -10   6   3  261.97   13.80
   8  -6  -3  261.87   13.40
   8  -6  -3  269.57   11.00
   8  -6  -3  278.87   13.70
  -8  -6   3  251.57   10.80
  -8  -6   3  270.47   14.20
   8  -6  -3  273.47   11.20
  -8  -6   3  256.47   14.50
   8   6  -3  272.97   10.90
  -8   6   3  264.87   13.10
   8   6  -3  245.38   13.70
   8   6  -3  250.57   13.50
  -8   6   3  257.47   11.20
   6  -6  -3    2.70    0.90
   6  -6  -3    2.50    2.20
  -6  -6   3    0.60    2.30
   6  -6  -3    3.20    0.90
  -6  -6   3    2.20    2.40
   6  -6  -3    0.10    1.80
  -6   6   3    1.00    1.90
   6   6  -3    2.30    1.80
   6   6  -3    0.70    1.50
   6   6  -3    1.30    1.20
  -4  -6   3   73.39    6.80
   4  -6  -3   67.79    3.10
   4  -6  -3   65.19    5.90
   4  -6  -3   70.59    5.00
  -4  -6   3   63.59    6.40
   4  -6  -3   57.79    2.90
   4   6  -3   69.49    6.30
  -4   6   3   63.89    3.00
   4   6  -3   70.19    4.70
  -4   6   3   61.69    5.60
  -2  -6   3  422.86   18.60
   2  -6  -3  384.26   17.60
   2  -6  -3  388.86   15.30
   2  -6  -3  409.46   16.30
  -2  -6   3  401.16   18.10
  -2   6   3  387.16   17.40
  -2   6   3  399.56   15.30
   2   6  -3  400.96   17.80
   2   6  -3  410.66   17.00
   0  -6   3  209.78   11.70
   0  -6  -3  227.68    9.40
   0  -6  -3  217.58    9.20
   0  -6   3  226.58   11.30
   0  -6  -3  218.08   11.30
   0  -6   3  203.98   11.10
   0   6  -3  208.48   10.80
   0   6   3  216.68   11.10
   0   6   3  204.28    9.30
   0   6  -3  208.38   11.10
   0   6   3  220.08    9.80
   2  -6   3 1314.17   50.69
  -2  -6  -3 1331.57   47.50
   2  -6   3 1341.77   51.19
  -2  -6  -3 1284.27   47.10
   2  -6   3 1297.57   49.60
  -2  -6  -3 1324.07   50.09
   2   6   3 1300.57   49.30
  -2   6  -3 1362.96   50.29
  -2   6  -3 1341.37   50.19
   2   6   3 1360.16   49.99
   4  -6   3  309.67   13.80
   4  -6   3  294.57   15.20
   4  -6   3  290.37   15.20
  -4  -6  -3  280.37   11.50
  -4  -6  -3  296.57   14.30
  -4  -6  -3  296.97   12.10
  -4   6  -3  285.57   14.60
   4   6   3  278.57   11.70
   4   6   3  297.07   14.20
   4   6   3  290.17   14.50
   6  -6   3    2.60    2.00
   6  -6   3    6.70    2.90
  -6  -6  -3    3.90    2.60
   6  -6   3    1.90    3.10
   6   6   3    7.30    2.70
  -6   6  -3    0.90    2.40
   6   6   3    0.30    2.80
   6   6   3    1.80    1.50
  -8  -6  -3   67.59    6.50
   8  -6   3   60.19    7.10
   8  -6   3   88.09    8.70
  -8  -6  -3   55.49    6.60
   8  -6   3   52.79    5.40
   8   6   3   63.19    6.50
   8   6   3   52.09    4.90
  -8   6  -3   53.69    6.90
   8   6   3   59.09    7.60
  10  -6   3    3.10    4.10
  10  -6   3    2.90    2.40
 -10  -6  -3    3.00    3.30
  10  -6   3    7.30    4.40
 -10  -6  -3    2.10    2.20
  10   6   3   -1.60    3.50
 -10   6  -3    6.90    3.90
  10   6   3   -1.40    2.80
  10   6   3   -0.50    2.10
  12  -6   3   20.80    5.20
  12  -6   3   21.90    3.90
  12  -6   3   27.10    6.60
 -12  -6  -3   30.70    5.50
 -12  -6  -3   21.80    4.40
  12   6   3   22.00    4.30
 -12   6  -3   26.50    5.40
  12   6   3   27.30    6.80
  12   6   3   25.40    5.10
  14  -6   3   15.10    6.20
  14  -6   3   27.20    7.00
 -14   6  -3   28.10    6.60
  14   6   3   22.20    6.00
  16  -6   3   37.40    8.50
  16  -6   3   27.40    7.60
 -16   6  -3   34.10    7.40
  16   6   3   49.80    9.90
  18  -6   3   16.10    7.70
  18  -6   3   25.10    8.90
  18   6   3   21.40    9.10
 -18   6  -3   14.40    6.70
  23  -7  -3    1.60    6.90
  23   7  -3   -6.80    4.60
  23   7  -3  -10.10    7.30
 -21  -7   3    5.10    7.90
  21  -7  -3    9.40    6.60
  21  -7  -3    3.70    5.50
 -21   7   3    3.80    5.10
  21   7  -3   11.70    8.40
  21   7  -3    0.30    6.70
 -19  -7   3   22.80    7.80
  19  -7  -3   25.60    6.00
  19  -7  -3   24.60    7.30
  19  -7  -3   22.40    6.00
  19   7  -3   21.20    7.30
  19   7  -3   24.70    7.10
 -19   7   3   31.40    6.50
  17  -7  -3    5.50    4.10
  17  -7  -3    6.30    4.80
 -17  -7   3   -0.10    5.40
  17  -7  -3    4.80    3.90
  17   7  -3   -0.80    4.90
 -17   7   3   14.60    4.60
  17   7  -3    8.30    6.40
 -15  -7   3  157.78   14.70
  15  -7  -3  162.68   11.70
  15  -7  -3  160.58   12.50
  15  -7  -3  174.78   11.20
  15   7  -3  195.68   15.00
  15   7  -3  176.18   12.80
 -15   7   3  164.68   11.50
 -13  -7   3  162.18   13.70
  13  -7  -3  133.09   10.40
  13  -7  -3  135.39   11.00
  13  -7  -3  153.78    9.40
 -13   7   3  154.28   10.40
  13   7  -3  140.19   10.90
  13   7  -3  160.68   12.50
  11  -7  -3    5.80    3.30
 -11  -7   3    3.90    3.80
  11  -7  -3   -0.60    2.80
  11  -7  -3    2.10    2.20
 -11   7   3    2.30    2.90
  11   7  -3    2.50    1.40
  11   7  -3    0.30    1.50
  11   7  -3    3.50    3.60
  11   7  -3    0.20    3.10
   9  -7  -3  126.69    6.90
  -9  -7   3  119.19    9.50
  -9  -7   3  144.39    9.60
   9  -7  -3  127.89    9.20
   9  -7  -3  138.59    9.40
   9   7  -3  126.99    9.10
   9   7  -3  125.79    6.50
   9   7  -3  133.09    9.60
  -9   7   3  134.49    9.00
   7  -7  -3   52.99    6.10
   7  -7  -3   52.39    3.50
   7  -7  -3   47.20    3.20
  -7  -7   3   59.89    6.80
   7  -7  -3   47.80    5.70
  -7  -7   3   60.79    6.90
   7   7  -3   56.59    6.30
   7   7  -3   64.49    6.40
   7   7  -3   52.89    4.00
  -7   7   3   61.09    6.20
   5  -7  -3  134.29    8.80
  -5  -7   3  145.89    9.90
   5  -7  -3  141.29    6.10
   5  -7  -3  148.29    6.20
  -5  -7   3  140.09    9.70
   5  -7  -3  157.38    8.80
   5   7  -3  147.19    7.70
  -5   7   3  136.69    8.70
   5   7  -3  130.89    8.70
   5   7  -3  153.88    9.60
   3  -7  -3  726.53   29.50
   3  -7  -3  689.53   26.00
   3  -7  -3  730.53   28.00
  -3  -7   3  693.13   29.70
  -3  -7   3  709.33   29.90
  -3   7   3  697.13   26.10
  -3   7   3  754.72   29.10
   3   7  -3  730.03   29.50
   3   7  -3  692.53   28.00
  -1  -7   3  403.76   18.80
   1  -7  -3  430.96   19.10
   1  -7  -3  407.86   17.00
  -1  -7   3  434.96   19.70
   1   7  -3  426.96   18.20
  -1   7   3  411.86   16.60
   1   7  -3  395.36   18.60
  -1   7   3  412.16   18.50
   1  -7   3   13.60    3.80
   1  -7   3   18.60    3.60
  -1  -7  -3   19.90    4.20
   1  -7   3   20.40    4.00
  -1  -7  -3   23.40    2.80
  -1   7  -3   22.30    3.60
   1   7   3   28.00    3.40
  -1   7  -3   19.30    3.50
   1   7   3   19.30    3.60
   3  -7   3    0.30    2.60
   3  -7   3    0.10    1.70
  -3  -7  -3    0.20    1.30
   3  -7   3   -0.10    1.90
  -3  -7  -3    0.40    1.20
  -3  -7  -3    0.30    2.50
   3   7   3    2.20    2.10
  -3   7  -3    0.80    2.30
  -3   7  -3    0.00    1.70
   3   7   3    3.20    2.40
   5  -7   3   68.19    7.50
  -5  -7  -3   62.09    4.50
  -5  -7  -3   68.49    7.10
   5  -7   3   69.29    7.40
   5  -7   3   57.69    5.90
   5   7   3   60.79    6.70
   5   7   3   55.29    6.10
  -5   7  -3   68.59    7.00
   5   7   3   55.49    4.10
  -7  -7  -3  105.19    9.30
   7  -7   3   94.99    9.40
   7  -7   3   98.39    9.90
   7  -7   3  100.79    7.30
  -7  -7  -3   88.09    6.30
  -7   7  -3  100.89    9.20
   7   7   3  127.89    8.50
   7   7   3  104.69    9.70
   7   7   3   90.19    6.10
   9  -7   3  197.58   10.90
   9  -7   3  209.38   13.90
   9  -7   3  180.78   12.50
  -9  -7  -3  176.68   11.80
  -9   7  -3  186.78   12.60
   9   7   3  160.68    9.70
   9   7   3  188.08   11.80
   9   7   3  203.28   13.70
  11  -7   3   81.79    9.60
 -11  -7  -3   84.59    8.80
  11  -7   3   75.19    7.00
  11  -7   3   73.69    9.00
  11   7   3  110.29   11.40
 -11   7  -3   70.79    9.00
  11   7   3   71.09    7.90
  11   7   3   68.59    7.50
  13  -7   3   22.80    6.70
 -13  -7  -3   27.60    6.10
  13  -7   3   27.10    7.20
  13   7   3   22.60    5.30
  13   7   3   18.90    6.50
 -13   7  -3   30.30    6.60
  15  -7   3   -4.60    5.00
  15  -7   3   10.60    6.60
 -15   7  -3    3.70    5.20
  15   7   3    3.80    5.10
  17  -7   3    2.20    6.10
  17  -7   3    2.20    6.60
 -17   7  -3    4.40    4.40
  17   7   3    5.90    7.80
 -22  -8   3   23.50    9.30
  22  -8  -3   17.20   11.10
  22  -8  -3   40.60    9.60
 -22   8   3   26.90    7.70
  22   8  -3   10.20    9.50
  22   8  -3   27.70    9.10
  20  -8  -3    9.60    5.60
 -20  -8   3   31.40    9.50
  20  -8  -3   21.00    7.00
  20   8  -3   23.10    8.00
  20   8  -3   27.00   10.10
 -20   8   3   13.10    5.80
 -18  -8   3    8.00    6.70
  18  -8  -3   -0.80    4.40
  18  -8  -3    3.60    4.60
  18   8  -3    1.60    6.30
 -18   8   3    6.10    4.50
  18   8  -3   -4.20    4.80
  16  -8  -3   11.40    5.40
 -16  -8   3    5.60    5.90
  16  -8  -3    3.70    3.50
  16  -8  -3    6.10    3.40
  16   8  -3   11.20    5.30
 -16   8   3    7.00    4.30
  16   8  -3    4.00    5.60
  14  -8  -3   39.20    5.40
  14  -8  -3   43.80    7.20
 -14  -8   3   39.30    8.10
  14  -8  -3   43.00    6.80
  14   8  -3   34.40    7.50
 -14   8   3   47.00    6.80
  14   8  -3   35.80    6.80
 -12  -8   3  332.27   19.80
  12  -8  -3  345.27   16.10
  12  -8  -3  367.06   19.10
  12  -8  -3  351.46   18.40
 -12  -8   3  351.86   19.30
  12   8  -3  351.76   20.10
 -12   8   3  354.56   18.00
  12   8  -3  354.06   15.00
  12   8  -3  347.57   18.50
  10  -8  -3  148.29   10.70
  10  -8  -3  152.88    8.20
 -10  -8   3  160.48   11.50
 -10  -8   3  166.08   12.30
  10  -8  -3  158.98   10.70
  10   8  -3  134.99   10.70
 -10   8   3  138.39    9.50
  10   8  -3  124.09   10.00
  10   8  -3  152.18    7.70
   8  -8  -3   58.89    6.70
   8  -8  -3   74.59    7.50
   8  -8  -3   64.89    4.30
  -8  -8   3   73.59    8.00
  -8  -8   3   63.39    7.80
   8  -8  -3   60.49    4.80
   8   8  -3   74.29    7.40
   8   8  -3   75.79    8.00
  -8   8   3   62.19    6.70
   8   8  -3   64.79    5.00
   6  -8  -3   64.29    6.80
  -6  -8   3   67.49    7.50
  -6  -8   3   70.39    7.80
   6  -8  -3   59.29    3.80
   6  -8  -3   66.99    6.60
   6  -8  -3   65.19    3.90
   6   8  -3   69.79    7.10
  -6   8   3   69.39    6.90
   6   8  -3   59.69    6.30
   6   8  -3   64.09    5.50
   4  -8  -3   38.50    2.90
  -4  -8   3   50.99    6.50
  -4  -8   3   46.50    6.20
   4  -8  -3   37.50    3.00
   4  -8  -3   35.00    4.90
   4  -8  -3   41.90    4.90
   4   8  -3   33.70    5.10
   4   8  -3   37.60    4.40
  -4   8   3   37.10    5.00
  -4   8   3   33.30    2.70
   2  -8  -3  126.89    8.80
   2  -8  -3  140.39    8.00
  -2  -8   3  113.19    9.00
  -2  -8   3  128.09    9.40
  -2   8   3  135.59    8.90
   2   8  -3  119.39    7.80
   2   8  -3  130.49    8.90
  -2   8   3  132.19    6.70
   0  -8  -3  161.48    8.70
   0  -8   3  168.88   10.50
   0  -8  -3  171.38   10.80
   0  -8   3  176.68   11.20
   0  -8   3  178.18   10.70
   0   8   3  177.88    8.90
   0   8  -3  166.38    9.80
   0   8   3  178.68   10.40
   0   8  -3  162.78    9.90
  -2  -8  -3  150.48   10.40
   2  -8   3  180.08   10.50
   2  -8   3  168.28   11.20
  -2  -8  -3  158.08    8.30
   2  -8   3  160.68   10.60
  -2   8  -3  170.18   10.10
   2   8   3  165.28    9.90
   2   8   3  174.38    9.50
  -2   8  -3  162.38   10.10
   4  -8   3  115.09    9.30
  -4  -8  -3  126.19    9.50
   4  -8   3  127.29   10.20
   4  -8   3  129.99    8.80
  -4  -8  -3  123.29    7.10
   4   8   3  139.79    8.80
  -4   8  -3  125.29    8.80
   4   8   3  128.19    8.80
  -6  -8  -3   47.00    6.70
   6  -8   3   49.70    5.80
   6  -8   3   43.60    6.50
  -6  -8  -3   43.40    4.70
   6  -8   3   40.30    6.70
  -6   8  -3   55.69    6.70
   6   8   3   55.09    6.90
   6   8   3   48.80    6.00
  -8  -8  -3    1.90    3.40
  -8  -8  -3   -2.60    2.40
   8  -8   3   -0.30    2.30
   8  -8   3    4.10    4.30
   8  -8   3    0.90    3.60
   8   8   3    3.00    4.00
   8   8   3   -3.80    2.00
   8   8   3    0.80    2.80
  -8   8  -3    1.30    2.50
 -10  -8  -3   -2.00    3.60
  10  -8   3   -2.80    2.90
  10  -8   3    2.90    4.40
  10  -8   3    3.60    4.20
  10   8   3   -0.10    4.00
 -10   8  -3   -3.90    3.10
  10   8   3    6.40    3.60
 -12  -8  -3   22.10    5.80
  12  -8   3   18.80    5.40
  12  -8   3   23.90    7.00
  12  -8   3   26.90    5.50
 -12   8  -3   21.70    6.00
  12   8   3   16.50    4.70
  12   8   3   24.10    7.20
  14  -8   3   43.80    8.70
  14  -8   3   34.20    7.90
  14   8   3   48.90    9.60
 -14   8  -3   34.60    7.70
  16  -8   3   40.60    9.30
  16  -8   3   40.30    9.50
 -16   8  -3   64.49   10.40
  16   8   3   19.80    8.90
  18  -8   3   24.80    9.20
  18  -8   3   17.80    7.00
 -18   8  -3   17.00    6.30
  18   8   3   12.20    9.00
  21  -9  -3    3.30    4.40
  21  -9  -3    8.30    6.20
 -21  -9   3   -1.30    7.90
 -21   9   3   10.70    6.10
  21   9  -3    5.50    7.70
  21   9  -3    6.60    9.40
  19  -9  -3   73.59   10.60
  19  -9  -3   44.00    8.10
 -19  -9   3  107.79   14.10
 -19   9   3   81.79   10.40
  19   9  -3   71.69   12.80
  19   9  -3   89.99   11.30
  17  -9  -3   50.99    8.00
 -17  -9   3   84.59   12.00
  17  -9  -3   82.19   10.50
 -17   9   3   77.59    9.60
  17   9  -3   76.49   11.80
  17   9  -3   48.70    8.60
 -15  -9   3   20.80    6.60
 -15  -9   3   26.00    7.70
  15  -9  -3   22.10    5.80
  15  -9  -3   16.90    5.90
  15   9  -3   35.10    8.30
  15   9  -3   33.20    6.80
 -15   9   3   27.90    6.30
  13  -9  -3   43.30    7.40
  13  -9  -3   53.49    6.10
 -13  -9   3   71.19    9.10
  13  -9  -3   64.59    7.70
 -13  -9   3   56.29    9.30
  13   9  -3   49.90    7.60
 -13   9   3   62.69    7.90
  13   9  -3   61.09    8.70
 -11  -9   3   19.20    6.00
  11  -9  -3    9.30    4.30
 -11  -9   3    9.00    4.90
  11  -9  -3    8.90    4.20
  11  -9  -3   12.90    3.10
  11   9  -3    8.60    4.80
 -11   9   3    6.50    3.10
  11   9  -3    9.40    2.50
  11   9  -3    3.20    4.00
   9  -9  -3   12.50    4.30
  -9  -9   3   10.90    3.80
   9  -9  -3   11.20    3.90
   9  -9  -3   10.60    2.40
  -9  -9   3   18.70    4.80
  -9   9   3    7.90    3.60
   9   9  -3   11.60    2.50
   9   9  -3    4.70    3.70
   9   9  -3   16.10    4.30
   7  -9  -3   37.20    3.30
  -7  -9   3   37.20    6.30
  -7  -9   3   37.00    6.60
   7  -9  -3   30.30    5.30
   7  -9  -3   31.60    5.30
   7  -9  -3   43.80    3.60
   7   9  -3   34.00    5.60
   7   9  -3   34.10    5.70
   7   9  -3   36.30    4.30
  -7   9   3   36.50    5.30
  -5  -9   3  428.86   21.50
   5  -9  -3  435.86   17.40
   5  -9  -3  453.75   21.40
   5  -9  -3  466.65   20.50
  -5  -9   3  445.46   22.00
  -5   9   3  464.45   21.10
   5   9  -3  458.05   19.70
   5   9  -3  431.96   20.90
  -5   9   3  438.46   17.20
  -3  -9   3  241.18   14.10
  -3  -9   3  243.38   14.20
   3  -9  -3  236.28   13.70
   3  -9  -3  218.58   12.10
  -3   9   3  238.28   10.50
   3   9  -3  237.28   12.50
  -3   9   3  263.57   13.60
   3   9  -3  228.68   13.00
  -1  -9   3  137.79   10.00
   1  -9  -3  158.08   10.10
  -1  -9   3  134.19   10.20
   1  -9  -3  117.59    8.00
   1   9  -3  141.59    9.10
   1   9  -3  130.49    9.20
  -1   9   3  131.49    7.40
  -1   9   3  140.59    9.10
   1  -9   3   31.80    5.50
  -1  -9  -3   19.70    3.20
  -1  -9  -3   24.00    4.90
   1  -9   3   19.70    4.40
   1  -9   3   23.50    4.70
   1   9   3   27.60    4.40
   1   9   3   21.70    3.40
  -1   9  -3   35.40    5.30
  -1   9  -3   30.70    4.70
  -3  -9  -3   -3.10    1.80
   3  -9   3    4.00    3.50
   3  -9   3    0.20    2.70
   3  -9   3    0.40    2.70
  -3  -9  -3    0.30    2.10
  -3   9  -3    0.60    2.50
   3   9   3    8.20    3.20
   3   9   3   -0.10    2.60
  -3   9  -3   -0.70    2.70
   5  -9   3   49.90    6.20
   5  -9   3   42.50    6.60
  -5  -9  -3   48.20    4.80
  -5  -9  -3   53.29    7.20
   5  -9   3   43.50    7.00
   5   9   3   32.70    5.40
   5   9   3   38.00    5.70
  -5   9  -3   44.70    6.30
  -7  -9  -3   93.89    7.00
   7  -9   3  102.69    8.90
   7  -9   3  106.69   10.40
  -7  -9  -3  111.49   10.60
   7  -9   3  104.49   10.90
  -7   9  -3  100.59    9.90
   7   9   3  100.19    9.90
   7   9   3   84.59    8.60
   9  -9   3   95.89    8.90
   9  -9   3   91.39   11.00
   9  -9   3  110.59   11.00
  -9  -9  -3  117.79   11.40
   9   9   3  111.39    9.70
  -9   9  -3  114.89   11.10
   9   9   3  113.99   11.40
  11  -9   3  120.59   10.60
  11  -9   3  149.69   14.40
  11  -9   3  124.09   12.50
 -11  -9  -3  158.48   13.50
  11   9   3  146.09   13.80
  11   9   3  161.58   11.30
 -11   9  -3  164.48   14.00
 -13  -9  -3   72.19   10.10
  13  -9   3   63.59    9.10
  13  -9   3   60.89    9.80
  13   9   3   69.19   10.80
 -13   9  -3   70.99    9.90
  15  -9   3    7.80    6.70
  15  -9   3    3.20    6.30
 -15   9  -3   -4.00    4.90
  15   9   3    4.50    7.20
  17  -9   3    5.60    5.60
  17  -9   3    1.00    7.10
  17   9   3    9.30    8.50
 -17   9  -3   -4.70    5.90
  20 -10  -3    5.70    6.50
  20 -10  -3    1.80    5.80
 -20 -10   3    5.70    8.30
 -20 -10   3   17.00   14.10
  20  10  -3   15.90    7.50
  20  10  -3    1.90    8.00
 -20  10   3    9.60    6.70
 -18 -10   3   -1.60    6.00
  18 -10  -3    3.90    4.50
 -18 -10   3    9.60    8.00
  18 -10  -3   -2.30    4.80
 -18  10   3    2.10    5.20
  18  10  -3    2.40    6.00
  18  10  -3   -3.50    7.90
 -16 -10   3   -8.00    5.70
  16 -10  -3   -3.10    2.80
  16 -10  -3   -1.40    3.20
 -16 -10   3   -1.80    5.00
  16  10  -3    6.80    6.60
  16  10  -3   -5.10    4.90
 -16  10   3   -2.70    2.70
  14 -10  -3   -1.10    4.10
 -14 -10   3   -0.60    4.40
  14 -10  -3    5.90    4.50
 -14 -10   3   -4.90    4.50
  14  10  -3    3.70    5.10
  14  10  -3    5.40    4.50
 -14  10   3    2.00    3.00
  12 -10  -3  101.89   10.70
  12 -10  -3  100.89    9.90
 -12 -10   3  102.59   12.30
 -12 -10   3  112.49   11.70
 -12  10   3  115.89   10.90
  12  10  -3  107.49   10.60
  12  10  -3  117.49   12.30
 -10 -10   3  166.88   12.50
 -10 -10   3  139.69   13.70
  10 -10  -3  154.08   11.80
  10 -10  -3  141.99   11.50
  10  10  -3  164.28   12.70
 -10  10   3  150.38   11.30
  10  10  -3  155.38    8.80
  10  10  -3  157.78   11.50
   8 -10  -3   60.19    7.40
   8 -10  -3   46.10    6.80
  -8 -10   3   50.59    8.20
  -8 -10   3   59.59    8.20
   8 -10  -3   60.69    4.50
  -8  10   3   50.09    6.80
   8  10  -3   68.49    6.20
   8  10  -3   67.69    8.10
   6 -10  -3    2.40    1.70
   6 -10  -3    0.00    2.80
  -6 -10   3    6.60    4.50
   6 -10  -3    2.60    3.60
  -6 -10   3    0.00    3.40
   6  10  -3    0.10    3.30
   6  10  -3    0.60    2.30
  -6  10   3    1.10    2.90
   4 -10  -3    4.50    1.80
   4 -10  -3    1.90    3.50
   4 -10  -3    8.70    3.40
  -4 -10   3    0.80    4.10
  -4 -10   3    6.80    4.10
  -4  10   3    1.40    1.70
   4  10  -3    5.40    2.80
  -4  10   3   -2.40    3.20
   4  10  -3    1.80    2.70
   2 -10  -3   75.79    8.40
  -2 -10   3   69.59    8.10
  -2 -10   3   71.09    8.40
   2 -10  -3   79.09    7.10
  -2  10   3   56.29    7.00
  -2  10   3   79.79    5.60
   2  10  -3   60.09    6.80
   2  10  -3   78.29    7.90
   0 -10  -3   91.59    7.10
   0 -10  -3   85.79    9.40
   0 -10   3   80.39    8.50
   0 -10   3  123.09   10.50
   0 -10   3   86.29    9.50
   0  10  -3  104.59    8.90
   0  10   3   80.49    8.20
   0  10   3   93.59    6.60
   0  10  -3   91.19    8.40
   2 -10   3   58.99    7.10
  -2 -10  -3   69.89    8.10
   2 -10   3   63.69    8.30
  -2 -10  -3   66.89    6.10
   2 -10   3   61.19    7.50
   2  10   3   59.69    6.10
  -2  10  -3   63.89    7.30
  -2  10  -3   70.89    7.40
   2  10   3   58.09    6.70
   4 -10   3   32.90    5.80
   4 -10   3   31.50    5.60
  -4 -10  -3   27.80    4.20
   4 -10   3   33.40    6.40
  -4 -10  -3   34.90    6.40
   4  10   3   38.90    5.50
  -4  10  -3   37.30    6.10
   4  10   3   24.40    4.90
  -6 -10  -3   42.00    7.20
   6 -10   3   30.30    5.50
  -6 -10  -3   42.60    7.70
   6 -10   3   46.00    6.50
   6 -10   3   43.90    7.20
   6  10   3   37.70    6.00
   6  10   3   39.30    6.40
  -6  10  -3   64.49    7.70
   8 -10   3    5.10    4.40
  -8 -10  -3   12.80    5.30
   8 -10   3   12.00    5.30
   8 -10   3   10.70    4.30
   8  10   3    8.20    4.70
  -8  10  -3   11.40    4.70
   8  10   3   22.80    5.30
 -10 -10  -3   -1.40    4.70
  10 -10   3    2.40    4.80
  10 -10   3   -0.20    5.30
  10 -10   3    3.30    3.40
  10  10   3    0.90    5.20
  10  10   3    2.60    4.10
 -10  10  -3    5.10    4.60
  12 -10   3   40.30    8.50
  12 -10   3   46.70    9.10
 -12 -10  -3   34.10    7.80
  12  10   3   44.10    8.80
 -12  10  -3   35.50    7.60
  14 -10   3   43.30    9.10
  14 -10   3   52.69   10.30
 -14  10  -3   47.00    9.20
  14  10   3   38.40    9.40
  16 -10   3   23.20    8.40
  16 -10   3   25.20    7.30
  16  10   3    4.40    8.40
 -16  10  -3   15.40    7.30
 -19 -11   3    7.90    8.80
  19 -11  -3   18.40    7.60
  19 -11  -3   10.60    5.00
  19  11  -3    6.10    9.30
 -19  11   3   14.90    7.20
 -17 -11   3   18.10    7.70
 -17 -11   3   25.20    9.60
  17 -11  -3   23.80    6.90
  17 -11  -3   24.00    8.10
  17  11  -3   20.60    7.30
 -17  11   3   38.40    8.10
  17  11  -3   27.00    8.70
 -15 -11   3   71.99   10.80
 -15 -11   3   63.09   10.20
  15 -11  -3   49.40    9.10
  15 -11  -3   67.49    9.40
  15  11  -3   59.89   11.00
  15  11  -3   55.19    8.80
 -15  11   3   81.59   10.00
 -13 -11   3   -1.80    5.40
  13 -11  -3    5.40    5.00
  13 -11  -3   -2.20    4.20
 -13 -11   3    4.60    4.80
  13  11  -3    1.80    5.50
 -13  11   3    5.30    4.40
  13  11  -3   -1.00    4.40
 -11 -11   3   23.30    6.70
  11 -11  -3   38.90    6.60
  11 -11  -3   49.30    7.70
 -11 -11   3   45.00    8.80
  11  11  -3   10.30    5.90
 -11  11   3   27.20    6.20
  11  11  -3   36.30    6.80
  -9 -11   3    0.90    4.10
   9 -11  -3    2.70    3.20
  -9 -11   3   -3.10    5.00
   9 -11  -3   -1.20    3.60
  -9  11   3    2.90    3.70
   9  11  -3    3.30    2.70
   9  11  -3   -8.20    3.60
  -7 -11   3   20.10    5.90
  -7 -11   3   37.10    7.40
   7 -11  -3   33.30    6.30
   7 -11  -3   20.60    5.10
  -7  11   3   30.00    5.70
   7  11  -3   30.70    6.20
   7  11  -3   34.20    4.80
   5 -11  -3   46.10    6.30
  -5 -11   3   36.40    6.90
   5 -11  -3   34.80    6.50
   5 -11  -3   42.20    4.20
  -5 -11   3   52.49    8.00
   5  11  -3   40.90    6.60
  -5  11   3   45.40    4.00
  -5  11   3   44.00    6.40
   5  11  -3   45.70    5.90
   3 -11  -3   91.59    9.80
   3 -11  -3   84.89    8.20
  -3 -11   3   89.79   10.10
  -3 -11   3   78.59    9.50
   3  11  -3   95.19    9.30
   3  11  -3   95.39    8.70
  -3  11   3   82.39    5.90
  -3  11   3   88.19    8.80
   1 -11  -3  116.79    8.50
   1 -11  -3  144.49   12.30
  -1 -11   3  104.19   10.60
  -1 -11   3  113.39   11.20
   1  11  -3  108.59    9.90
  -1  11   3  112.09   10.00
   1  11  -3  119.99    9.00
  -1  11   3  117.49    7.80
  -1 -11  -3    1.30    2.50
  -1 -11  -3   -0.70    3.50
   1 -11   3    6.30    3.80
   1 -11   3   -4.00    3.40
   1 -11   3    4.60    3.80
   1  11   3    4.50    3.30
  -1  11  -3   -0.20    2.80
   1  11   3    3.50    3.00
  -1  11  -3    0.40    3.20
   3 -11   3    6.60    4.10
  -3 -11  -3    2.20    3.00
   3 -11   3    6.20    4.00
   3 -11   3    2.90    4.10
  -3 -11  -3    4.60    4.50
   3  11   3    2.50    3.50
   3  11   3    2.80    2.90
  -3  11  -3    4.40    3.30
  -3  11  -3    1.90    3.50
  -5 -11  -3    5.20    4.70
   5 -11   3    3.80    2.80
   5 -11   3    0.00    3.70
   5 -11   3    0.20    3.00
   5  11   3    1.70    3.30
   5  11   3    4.70    3.90
  -5  11  -3    9.10    4.50
  -7 -11  -3    2.30    4.70
   7 -11   3   -4.00    3.60
   7 -11   3   -3.40    4.50
   7 -11   3   -1.80    3.30
  -7  11  -3    6.70    3.10
   7  11   3    3.90    4.00
   7  11   3    5.70    3.60
   9 -11   3   51.39    8.90
   9 -11   3   45.30    8.00
   9 -11   3   39.50    6.50
  -9 -11  -3   35.50    7.70
   9  11   3   48.20    8.20
   9  11   3   38.70    6.60
  -9  11  -3   40.80    7.00
  11 -11   3   71.29   10.00
  11 -11   3   67.09    8.30
 -11 -11  -3   78.99   10.80
  11 -11   3   77.69   11.20
  11  11   3   58.99    9.90
 -11  11  -3   67.89    9.40
  13 -11   3   34.60    8.20
  13 -11   3   26.60    8.90
  13  11   3   34.30    9.40
 -13  11  -3   41.50    8.00
  15 -11   3    2.90    7.10
  15 -11   3    4.00    6.90
 -15  11  -3    5.60    4.90
  15  11   3   10.10    7.80
  18 -12  -3    6.50    7.30
 -18 -12   3   -9.10    7.40
  18 -12  -3   12.90    6.70
 -18  12   3   10.60    6.50
  18  12  -3   22.90   10.50
 -16 -12   3   13.40    7.40
 -16 -12   3    3.80    8.00
  16 -12  -3    7.10    6.70
  16 -12  -3    2.70    4.10
 -16  12   3    0.60    5.30
  16  12  -3    8.70    8.10
  16  12  -3   17.40    7.90
 -14 -12   3   57.29   11.20
  14 -12  -3   70.49   10.30
  14 -12  -3   48.40    8.60
 -14 -12   3   59.29   10.20
 -14  12   3   50.39    8.60
  14  12  -3   63.49   11.00
  14  12  -3   70.29   10.30
 -12 -12   3   16.80    6.60
  12 -12  -3   28.30    7.00
 -12 -12   3   28.30    8.50
  12 -12  -3   20.60    6.30
 -12  12   3   12.20    5.50
  12  12  -3   20.90    6.30
  12  12  -3   19.10    6.20
  10 -12  -3   47.00    8.10
 -10 -12   3   56.89   10.00
  10 -12  -3   42.70    7.70
 -10 -12   3   33.80    7.60
  10  12  -3   34.60    7.60
 -10  12   3   42.70    7.50
  -8 -12   3  106.39   11.80
   8 -12  -3  102.79   10.50
   8 -12  -3   77.09    9.10
  -8 -12   3   71.99    9.70
  -8  12   3   97.49    9.80
   8  12  -3   79.79    7.70
   8  12  -3   73.89    9.60
  -6 -12   3   -1.70    3.00
  -6 -12   3   -1.10    4.10
   6 -12  -3   -4.40    3.10
   6 -12  -3   -2.70    2.50
  -6  12   3    0.50    3.50
   6  12  -3    1.50    2.70
   6  12  -3   -3.80    3.50
   4 -12  -3    5.30    3.30
  -4 -12   3   -3.10    4.30
  -4 -12   3   -3.90    4.30
   4 -12  -3   -4.40    3.20
   4  12  -3    2.10    2.40
   4  12  -3   -3.00    3.50
  -4  12   3    0.50    2.60
  -2 -12   3   23.60    6.80
   2 -12  -3   12.90    4.20
  -2 -12   3   -1.20    4.70
   2 -12  -3   14.70    5.40
   2  12  -3   14.60    4.60
   2  12  -3   22.70    5.40
  -2  12   3    9.30    4.80
  -2  12   3   10.50    2.80
   0 -12   3    8.10    4.80
   0 -12   3   10.90    4.60
   0 -12   3    5.70    5.00
   0 -12  -3    9.70    5.20
   0 -12  -3   10.30    3.80
   0  12  -3    2.20    3.50
   0  12   3   10.70    4.50
   0  12  -3    9.50    4.50
   0  12   3    7.80    3.20
  -2 -12  -3   14.70    4.10
   2 -12   3   18.00    5.50
  -2 -12  -3   26.80    6.70
   2 -12   3   17.00    5.90
   2 -12   3   12.30    4.90
   2  12   3   20.70    4.40
   2  12   3   15.60    5.10
  -2  12  -3   19.80    5.30
  -2  12  -3   17.90    4.20
   4 -12   3    2.70    3.90
  -4 -12  -3    4.40    4.80
   4 -12   3    1.50    3.90
   4 -12   3   -0.80    4.60
   4  12   3   -2.90    3.20
  -4  12  -3    1.30    2.80
   4  12   3   -4.10    3.10
   6 -12   3   -4.80    3.80
   6 -12   3    3.90    3.80
  -6 -12  -3    5.00    4.90
   6 -12   3    2.80    3.90
  -6  12  -3   -1.70    3.70
   6  12   3    2.40    4.30
   6  12   3    5.30    4.50
  -8 -12  -3    3.60    5.40
   8 -12   3   -0.30    4.90
   8 -12   3   -1.60    4.50
   8 -12   3   -5.00    3.60
   8  12   3   -4.20    3.60
  -8  12  -3   -0.10    4.40
   8  12   3   -2.30    4.60
  10 -12   3    3.20    5.90
  10 -12   3   -0.20    5.40
  10 -12   3    2.20    4.80
 -10 -12  -3   -5.10    5.40
  10  12   3   -2.80    5.50
 -10  12  -3    5.90    5.50
 -12 -12  -3   10.60    7.40
  12 -12   3    9.90    5.70
  12 -12   3    3.80    6.60
 -12  12  -3   -0.90    5.60
  12  12   3    6.00    6.90
  14 -12   3    4.90    6.70
  14  12   3    3.70    7.50
 -14  12  -3    5.10    6.60
  17 -13  -3    9.90    6.70
 -17 -13   3   -3.00    8.10
  17 -13  -3   -6.60    6.30
 -17  13   3    6.60    7.00
  17  13  -3   24.00   10.40
 -15 -13   3   37.90   10.80
  15 -13  -3    9.80    6.40
  15 -13  -3   27.50    8.20
 -15 -13   3   18.10    8.00
  15  13  -3   35.50    8.40
 -15  13   3   24.60    7.60
  15  13  -3   21.90    7.60
 -13 -13   3   15.20    7.50
  13 -13  -3   14.20    6.60
  13 -13  -3   16.70    7.30
 -13 -13   3   21.10    8.90
  13  13  -3   16.80    7.60
 -13  13   3   13.10    5.10
 -11 -13   3   -6.20    5.10
 -11 -13   3   -1.60    6.10
  11 -13  -3    1.40    4.80
  11 -13  -3    2.70    5.20
  11  13  -3    5.00    6.10
 -11  13   3   -0.20    4.60
  -9 -13   3    0.60    4.10
   9 -13  -3    6.60    4.60
  -9 -13   3   -0.70    4.90
   9 -13  -3   -0.40    4.70
   9  13  -3    1.40    4.60
   9  13  -3    4.80    3.40
  -9  13   3    2.10    2.90
   7 -13  -3    6.00    4.80
  -7 -13   3    7.70    5.50
   7 -13  -3    3.70    4.50
  -7 -13   3    1.80    5.10
   7  13  -3    7.10    5.30
  -7  13   3    6.10    4.80
   7  13  -3    4.20    3.40
  -5 -13   3    3.20    5.40
   5 -13  -3    6.10    5.00
   5 -13  -3    2.40    3.80
  -5 -13   3   10.40    5.50
   5  13  -3   -0.90    3.20
  -5  13   3    5.20    4.30
   5  13  -3    3.50    4.30
  -3 -13   3    3.60    4.80
  -3 -13   3    8.60    5.40
   3 -13  -3    0.00    4.00
   3 -13  -3    7.40    4.20
   3  13  -3    9.20    3.60
  -3  13   3    5.40    3.50
   3  13  -3    4.50    4.50
  -1 -13   3   30.60    7.10
   1 -13  -3   40.10    7.80
   1 -13  -3   52.79    6.70
  -1 -13   3   26.60    6.10
  -1 -13   3   36.20    7.00
   1  13  -3   41.10    6.90
   1  13  -3   51.79    7.30
  -1  13   3   38.70    7.20
  -1 -13  -3   21.80    5.80
   1 -13   3    5.90    4.50
   1 -13   3   14.80    5.90
   1 -13   3    9.00    5.10
  -1 -13  -3    7.30    3.80
  -1  13  -3    2.40    4.30
   1  13   3   11.30    5.20
   1  13   3   13.20    3.80
  -1  13  -3    9.00    4.30
  -3 -13  -3   14.30    5.60
   3 -13   3   12.60    5.40
   3 -13   3   10.50    5.30
   3 -13   3    1.60    5.30
  -3  13  -3    0.40    4.30
  -3  13  -3    3.40    4.10
   3  13   3    4.40    4.30
   3  13   3   12.80    5.00
   5 -13   3   14.60    5.50
   5 -13   3    8.90    6.00
   5 -13   3    6.50    4.70
  -5 -13  -3    2.30    5.60
   5  13   3    7.60    5.50
   5  13   3   11.30    5.00
  -5  13  -3   15.80    6.00
   7 -13   3    2.80    4.40
   7 -13   3   -0.50    4.80
  -7 -13  -3    7.30    6.40
   7 -13   3    3.80    5.40
  -7  13  -3    1.20    4.40
   7  13   3    1.30    5.00
   7  13   3   -4.00    4.00
  -9 -13  -3   10.80    6.80
   9 -13   3   15.70    6.50
   9 -13   3    9.20    6.80
   9 -13   3    0.20    4.60
   9  13   3    7.20    6.30
  -9  13  -3    6.70    6.10
   9  13   3   12.80    6.40
  11 -13   3   -4.80    5.30
 -11 -13  -3   -1.00    4.80
  11 -13   3    2.80    6.00
  11 -13   3    2.90    7.40
 -11  13  -3   -6.60    4.80
  11  13   3   -0.90    6.50
  13 -13   3    1.20    6.30
  13  13   3   -1.00    7.50
 -13  13  -3    6.10    6.60
  16 -14  -3   12.90    8.20
 -16 -14   3   18.20   10.10
  16 -14  -3   12.80    7.30
 -16  14   3   16.90    7.70
  16  14  -3    5.70    8.20
  14 -14  -3   21.70    8.50
 -14 -14   3   37.10   10.80
  14 -14  -3   12.00    6.90
 -14  14   3   29.00    7.70
  14  14  -3   15.80    8.40
  12 -14  -3   15.70    7.00
 -12 -14   3   25.10    8.20
  12 -14  -3   11.20    7.00
 -12 -14   3   33.50    9.90
  12  14  -3   20.20    7.80
 -12  14   3   15.50    6.90
 -10 -14   3   12.20    6.00
  10 -14  -3    3.70    5.50
 -10 -14   3   12.10    6.60
  10 -14  -3    2.00    5.50
 -10  14   3   11.50    4.70
  10  14  -3    6.70    5.90
  -8 -14   3   -8.20    5.50
   8 -14  -3    6.70    5.20
   8 -14  -3    7.50    5.40
  -8 -14   3   -3.70    5.30
   8  14  -3   10.90    4.50
   8  14  -3    8.10    5.90
  -8  14   3    6.90    5.40
  -6 -14   3   -1.80    5.30
   6 -14  -3    4.60    4.60
  -6 -14   3    0.80    5.10
   6 -14  -3    1.90    3.40
   6  14  -3    2.00    4.80
  -6  14   3    4.40    4.70
   6  14  -3   -2.90    3.50
   4 -14  -3   -1.50    4.10
  -4 -14   3    5.40    5.30
  -4 -14   3    2.70    5.70
   4 -14  -3    0.70    3.80
   4  14  -3    0.80    3.80
  -4  14   3   -4.70    4.40
   4  14  -3    1.10    4.30
   2 -14  -3    3.60    4.00
   2 -14  -3    1.70    4.00
  -2 -14   3    2.10    5.10
  -2 -14   3   -0.50    4.80
  -2  14   3   -1.50    4.30
   2  14  -3   -4.60    3.70
   2  14  -3    0.50    4.00
   0 -14   3    9.90    5.40
   0 -14  -3    9.20    6.10
   0 -14   3    3.50    4.40
   0 -14   3   12.60    6.10
   0  14  -3   11.60    5.00
   0  14  -3    6.20    5.10
   0  14   3    6.40    5.50
  -2 -14  -3   11.20    6.20
   2 -14   3    0.90    4.80
   2 -14   3   -0.40    4.90
   2 -14   3   14.60    6.60
   2  14   3   -6.50    4.70
  -2  14  -3   -6.10    4.40
  -2  14  -3    2.70    4.30
   4 -14   3   -3.50    4.70
   4 -14   3    6.90    5.30
   4 -14   3   -0.40    4.50
  -4 -14  -3    2.70    4.30
  -4  14  -3    1.20    3.70
   4  14   3   -7.40    5.40
   4  14   3    2.30    5.20
   6 -14   3    1.70    6.10
   6 -14   3    7.50    5.20
  -6 -14  -3    4.60    6.40
   6 -14   3    4.40    5.00
   6  14   3   -1.60    5.50
  -6  14  -3    2.40    5.00
   6  14   3    2.70    5.20
   8 -14   3    9.50    7.00
  -8 -14  -3    1.90    6.70
   8 -14   3    4.00    5.40
   8  14   3   -4.80    4.80
   8  14   3   -3.10    5.40
  -8  14  -3   -0.40    5.30
 -10 -14  -3   -0.10    7.30
  10 -14   3   -1.40    5.20
  10 -14   3   -3.80    6.10
  10  14   3   -4.90    6.40
 -10  14  -3    1.20    4.10
 -12 -14  -3    8.20    8.30
  12 -14   3    6.40    7.10
 -12  14  -3    3.60    5.30
  12  14   3    3.40    7.80
 -13 -15   3    5.10    6.50
  13 -15  -3    3.30    7.10
  13 -15  -3    3.10    6.30
  13  15  -3   -2.60    7.40
 -13  15   3    4.70    4.80
 -11 -15   3   -0.80    5.00
  11 -15  -3   -0.90    6.00
 -11 -15   3   -3.60    7.50
  11 -15  -3    2.30    5.90
  11  15  -3   -2.50    5.90
 -11  15   3    5.20    5.80
   9 -15  -3    3.00    4.60
   9 -15  -3    6.80    6.00
  -9 -15   3   -1.70    5.90
  -9 -15   3   -1.90    5.40
   9  15  -3   -6.90    5.20
  -9  15   3   -2.70    4.80
   7 -15  -3   -2.10    4.90
  -7 -15   3   -0.10    5.60
   7 -15  -3   11.50    6.30
  -7 -15   3    9.90    6.10
   7  15  -3    5.60    4.40
  -7  15   3    2.90    5.20
   7  15  -3   -2.10    3.70
   5 -15  -3   -2.80    3.10
  -5 -15   3   -1.10    5.50
   5 -15  -3   -2.00    4.40
  -5 -15   3    8.80    6.00
   5  15  -3    1.20    5.20
   5  15  -3    4.00    3.40
  -5  15   3    3.40    5.30
   3 -15  -3    2.40    4.20
  -3 -15   3    1.70    3.80
   3 -15  -3   -1.00    4.80
  -3 -15   3    2.90    5.70
   3  15  -3    2.40    4.50
   3  15  -3   17.90    6.10
  -3  15   3    4.80    5.60
  -1 -15   3    5.50    5.70
   1 -15  -3    6.50    6.30
  -1 -15   3    8.10    4.90
  -1 -15   3    5.70    5.30
   1  15  -3    1.90    4.70
   1  15  -3    4.90    5.40
  -1  15   3    3.00    5.60
   1 -15   3   -3.40    5.90
   1 -15   3    0.50    3.90
  -1 -15  -3   -3.00    5.90
   1 -15   3   -4.10    5.60
  -1  15  -3   -0.60    4.60
   1  15   3    0.90    4.80
  -1  15  -3    0.10    5.00
   3 -15   3    9.90    6.30
   3 -15   3   11.10    6.00
  -3 -15  -3   12.90    7.20
   3 -15   3   10.40    5.20
  -3  15  -3   10.30    5.40
   3  15   3    0.30    5.60
  -3  15  -3    6.10    6.00
  -5 -15  -3   -4.90    6.40
   5 -15   3    2.20    6.10
   5 -15   3    8.00    6.30
   5  15   3    7.60    6.00
  -5  15  -3    4.30    4.70
   7 -15   3    7.70    7.40
   7 -15   3    2.20    5.50
  -7 -15  -3    0.70    4.60
  -7  15  -3    3.90    5.70
   7  15   3    6.90    6.00
   9 -15   3    6.70    7.10
  -9 -15  -3   -2.00    5.50
   9 -15   3    8.20    6.50
  -9  15  -3   12.20    6.60
  12 -16  -3   -1.50    6.90
 -12 -16   3   -7.50    4.80
  12 -16  -3   -0.30    6.50
 -12  16   3   -0.40    6.10
  12  16  -3    1.30    7.00
  10 -16  -3    1.80    6.60
 -10 -16   3    8.10    5.70
 -10 -16   3   -1.10    6.50
  10 -16  -3   -2.70    5.70
 -10  16   3    5.70    5.90
  10  16  -3    9.30    7.30
   8 -16  -3   -1.20    6.20
   8 -16  -3    4.90    6.20
  -8 -16   3    2.80    6.60
  -8 -16   3   -2.10    6.60
  -8  16   3    1.30    5.00
   8  16  -3   -7.20    5.70
  -6 -16   3    1.80    5.00
   6 -16  -3    0.30    5.60
  -6 -16   3   -0.40    5.90
   6 -16  -3    1.80    6.40
   6  16  -3   -2.70    4.60
   6  16  -3    9.30    6.20
  -6  16   3    1.30    5.20
   4 -16  -3   -5.10    3.30
  -4 -16   3   34.20    8.70
  -4 -16   3   -4.30    3.60
   4 -16  -3   -2.20    5.50
   4  16  -3   -1.40    3.60
   4  16  -3   -6.90    4.70
  -4  16   3    4.90    6.30
  -2 -16   3    7.80    7.20
   2 -16  -3   10.90    6.00
  -2 -16   3   23.40    7.00
  -2 -16   3    5.00    6.20
   2  16  -3    6.60    5.80
  -2  16   3   15.90    7.00
   2  16  -3   18.50    7.10
   0 -16  -3   -2.80    4.90
   0 -16   3    1.10    6.00
   0 -16   3   -2.90    5.00
   0 -16   3    2.10    6.90
   0  16   3    0.80    5.90
   0  16  -3   -2.30    4.00
   0  16  -3   -5.40    4.80
   2 -16   3    3.40    7.30
  -2 -16  -3    2.40    7.60
   2 -16   3   15.50    7.10
  -2  16  -3    4.80    6.30
   2  16   3    4.80    6.10
  -4 -16  -3    1.20    6.90
   4 -16   3    1.70    5.00
   4 -16   3   -2.20    5.40
  -4  16  -3    3.30    6.60
   4  16   3   -2.50    6.00
   6 -16   3    4.80    7.60
   6 -16   3    8.00    6.30
  -6 -16  -3    0.20    7.20
   6  16   3    0.00    5.70
  -6  16  -3    3.00    4.90
   8 -16   3    1.10    6.00
   8 -16   3    1.00    7.60
  -8 -16  -3   -7.10    7.50
  -8  16  -3    8.90    6.90
  -9 -17   3   -0.50    5.10
   9 -17  -3    2.50    7.00
   9 -17  -3   -0.50    6.80
   9  17  -3   -9.60    6.50
  -9  17   3   -3.00    4.10
   7 -17  -3   -0.20    5.10
  -7 -17   3   10.80    7.50
   7 -17  -3   -3.60    6.40
  -7 -17   3   10.30    7.30
   7  17  -3    2.10    6.50
  -7  17   3    6.40    6.60
  -5 -17   3   -8.20    5.80
   5 -17  -3    5.60    6.40
  -5 -17   3    7.50    7.70
  -5  17   3    4.10    6.70
   5  17  -3   -1.40    6.00
   5  17  -3   -3.60    5.00
   3 -17  -3    1.70    6.30
  -3 -17   3    7.60    7.50
  -3 -17   3    2.10    7.10
   3  17  -3    1.20    4.20
  -3  17   3    5.40    7.00
  -1 -17   3   14.50    8.30
  -1 -17   3   -1.10    6.90
   1 -17  -3   12.20    7.80
   1  17  -3    5.00    6.30
  -1  17   3    6.00    6.90
   1 -17   3    0.30    7.00
   1 -17   3    5.30    6.60
  -1 -17  -3    5.60    6.90
   1  17   3    4.10    5.00
  -1  17  -3    1.00    4.20
  -3 -17  -3    5.00    7.80
   3 -17   3   -5.40    5.80
   3 -17   3    4.20    7.40
  -3  17  -3   -8.40    5.70
   3  17   3   -6.10    5.60
   5 -17   3   -1.50    6.20
   5 -17   3    2.60    5.40
  -5 -17  -3    1.70    6.20
  -5  17  -3   -4.90    6.00
   5  17   3    5.10    6.90
   4 -18  -3    5.50    5.30
  -4 -18   3   -9.20    7.20
  -4 -18   3   -2.20    7.40
  -2 -18   3    4.80    7.90
  -2 -18   3   -4.40    7.50
   2 -18  -3    3.30    6.70
   2  18  -3    7.40    7.30
  -2  18   3    0.30    7.10
   0 -18  -3   -1.20    7.50
   0 -18   3   23.50    9.00
 -24   0   4   36.70    9.30
  24   0  -4   21.50    8.20
  24   0  -4   29.40    7.80
  24   0  -4   45.10   10.20
  22   0  -4   35.50    8.50
  22   0  -4   23.10    5.80
 -22   0   4   23.00    7.80
  22   0  -4   29.50    8.30
  20   0  -4    3.30    3.30
 -20   0   4    6.50    5.40
  20   0  -4   -1.40    3.50
  20   0  -4   -2.10    5.20
 -18   0   4    5.40    5.00
  18   0  -4    4.70    4.60
  18   0  -4   10.50    5.30
  18   0  -4   15.50    4.70
  16   0  -4  176.88   12.20
 -16   0   4  172.68   12.20
  16   0  -4  145.49   11.00
  16   0  -4  163.78   11.00
 -16   0   4  159.08    8.20
  14   0  -4    1.30    3.00
 -14   0   4    2.80    1.40
  14   0  -4    1.80    2.90
  14   0  -4   -1.70    2.50
 -14   0   4    1.40    3.00
 -12   0   4  553.04   21.10
  12   0  -4  555.54   23.90
  12   0  -4  584.84   24.40
  12   0  -4  554.34   24.50
  12   0  -4  556.74   22.00
  10   0  -4  844.32   32.40
  10   0  -4  824.52   32.20
  10   0  -4  799.22   32.60
  10   0  -4  796.92   29.90
 -10   0   4  825.42   29.80
  -8   0   4  481.65   17.60
   8   0  -4  461.05   19.40
  -8   0   4  460.75   17.60
   8   0  -4  475.95   17.80
   8   0  -4  456.15   19.10
   8   0  -4  473.85   19.70
   6   0  -4  256.07   10.10
   6   0  -4  235.18   10.90
   6   0  -4  258.77   11.00
  -6   0   4  240.98    9.80
  -6   0   4  241.88    9.90
   6   0  -4  217.58   10.30
  -4   0   4  370.96   15.00
   4   0  -4  375.26   15.10
   4   0  -4  387.06   14.90
  -4   0   4  377.46   14.80
   4   0  -4  382.36   15.20
  -4   0   4  376.86   15.10
   4   0  -4  379.96   15.10
  -2   0   4    4.10    1.00
   2   0  -4    2.30    1.00
  -2   0   4    4.10    1.20
   2   0  -4    3.90    1.30
  -2   0   4    5.30    1.50
   2   0  -4    4.40    1.10
   2   0  -4    3.20    1.10
  -2   0   4    2.90    1.10
   0   0   4   71.69    4.10
   0   0   4   76.39    4.30
   0   0  -4   80.29    4.50
   0   0  -4   76.49    4.90
   0   0   4   77.69    3.50
   0   0   4   78.59    5.00
   0   0  -4   74.89    3.40
   2   0   4  462.15   18.40
   2   0   4  454.95   19.80
  -2   0  -4  483.65   19.30
   4   0   4    7.10    2.20
  -4   0  -4    2.50    1.80
   4   0   4    1.60    1.40
  -6   0  -4   42.60    5.00
   6   0   4   53.29    6.00
  -6   0  -4   26.40    1.50
  -6   0  -4   32.60    1.60
   6   0   4   40.50    4.30
   8   0   4   -0.70    1.90
  -8   0  -4    1.10    2.10
   8   0   4    4.40    2.60
  -8   0  -4    1.90    1.20
  -8   0  -4    1.30    1.00
 -10   0  -4    0.60    1.60
  10   0   4    2.40    2.40
 -10   0  -4    1.70    2.60
  10   0   4    0.50    3.10
  12   0   4  219.98   13.60
  12   0   4  273.67   16.80
 -12   0  -4  241.58   13.90
  14   0   4  243.18   15.20
 -14   0  -4  253.47   15.40
  14   0   4  271.37   18.00
  16   0   4   -4.20    5.80
 -16   0  -4    1.10    4.20
  16   0   4    0.20    4.40
  18   0   4   -0.80    5.30
  18   0   4   -5.20    6.70
  25  -1  -4    2.50    8.00
  25  -1  -4    6.50    7.40
  25   1  -4    4.00    7.60
  25   1  -4    9.90    8.30
 -23  -1   4   92.29   12.60
  23  -1  -4   76.09   10.10
  23  -1  -4  117.99   13.70
  23  -1  -4  105.19   13.20
  23   1  -4  108.19   11.60
 -23   1   4  108.79   13.10
  23   1  -4   85.69   12.80
  23   1  -4   82.39   11.90
 -21  -1   4  229.08   17.40
  21  -1  -4  222.58   15.10
  21  -1  -4  215.08   16.80
  21  -1  -4  182.78   14.90
 -21   1   4  237.48   17.10
  21   1  -4  229.08   15.40
  21   1  -4  213.48   15.60
  21   1  -4  241.98   17.90
 -19  -1   4  257.07   17.40
  19  -1  -4  250.17   17.00
  19  -1  -4  279.67   17.40
  19   1  -4  274.57   17.50
 -19   1   4  273.07   17.50
  19   1  -4  288.47   18.30
  19   1  -4  241.38   15.00
  17  -1  -4  153.68   11.90
 -17  -1   4  170.28   12.40
  17  -1  -4  154.18   12.00
  17  -1  -4  165.68   10.90
  17   1  -4  151.98   12.40
 -17   1   4  148.39    8.60
  17   1  -4  166.08   11.40
  17   1  -4  151.68   11.80
 -17   1   4  160.48   12.30
 -15  -1   4   34.60    6.10
  15  -1  -4   25.30    5.20
  15  -1  -4   29.70    5.50
 -15  -1   4   28.70    2.70
  15  -1  -4   32.50    5.20
  15   1  -4   26.10    4.60
  15   1  -4   23.70    5.30
 -15   1   4   29.50    3.60
  15   1  -4   32.60    3.20
  15   1  -4   31.60    6.00
  13  -1  -4    2.70    2.70
  13  -1  -4    4.00    2.70
  13  -1  -4    6.00    3.20
 -13  -1   4    2.80    2.40
 -13  -1   4    7.90    1.30
  13   1  -4    4.50    3.10
  13   1  -4    6.70    1.50
 -13   1   4    6.40    1.70
  13   1  -4    5.50    2.40
  13   1  -4    4.00    2.60
 -11  -1   4  287.37   14.90
  11  -1  -4  298.77   14.50
 -11  -1   4  301.77   11.40
  11  -1  -4  298.17   15.00
  11  -1  -4  315.27   14.40
  11   1  -4  299.57   14.80
  11   1  -4  312.57   15.10
 -11   1   4  308.57   12.60
  11   1  -4  279.97   11.40
  11   1  -4  311.97   14.60
   9  -1  -4 2805.82  101.09
   9  -1  -4 2915.01  101.59
   9  -1  -4 2865.61  100.59
  -9  -1   4 2753.42   98.29
  -9  -1   4 2822.62  101.89
  -9  -1   4 2761.52   98.19
   9   1  -4 2843.22  101.39
   9   1  -4 2831.02  101.49
   9   1  -4 2709.53   98.39
   9   1  -4 2813.22  101.19
  -9   1   4 2888.11   99.39
  -7  -1   4  323.87   12.60
   7  -1  -4  321.57   13.60
   7  -1  -4  341.77   14.50
  -7  -1   4  326.67   14.80
   7  -1  -4  350.76   14.60
  -7  -1   4  323.07   12.50
   7   1  -4  342.77   14.60
   7   1  -4  341.47   14.50
   7   1  -4  335.47   14.50
  -7   1   4  332.87   13.30
   5  -1  -4  718.03   26.30
   5  -1  -4  696.23   25.90
  -5  -1   4  708.33   26.60
  -5  -1   4  660.33   25.10
   5  -1  -4  650.93   25.30
   5   1  -4  711.73   25.10
   5   1  -4  692.43   26.30
   5   1  -4  688.73   26.10
  -5   1   4  683.63   25.70
  -5   1   4  671.33   25.30
   5   1  -4  659.43   26.20
  -3  -1   4    0.30    0.80
   3  -1  -4    0.90    1.10
  -3  -1   4    1.00    1.30
   3  -1  -4    2.30    1.10
   3  -1  -4    1.20    0.80
   3  -1  -4    2.40    0.90
  -3  -1   4    0.40    1.00
   3   1  -4    0.90    1.00
  -3   1   4    1.90    0.90
  -3   1   4    1.90    1.00
   3   1  -4    3.80    1.40
  -3   1   4    2.70    1.20
   3   1  -4    0.60    1.20
  -3   1   4    0.10    0.80
   3   1  -4    2.00    0.90
  -1  -1   4   22.80    3.00
  -1  -1   4   22.80    2.10
  -1  -1   4   24.40    2.00
  -1  -1   4   17.00    2.50
   1  -1  -4   21.90    2.70
   1  -1  -4   21.40    2.00
   1   1  -4   21.00    2.70
   1   1  -4   18.40    2.50
  -1   1   4   24.20    1.90
  -1   1   4   17.60    1.90
   1   1  -4   22.70    2.00
  -1   1   4   20.90    2.60
  -1   1   4   23.20    2.10
  -1  -1  -4   36.90    2.20
   1  -1   4   44.60    2.10
   1  -1   4   41.70    4.30
  -1  -1  -4   40.40    2.80
  -1  -1  -4   33.50    3.80
   1  -1   4   37.00    2.00
   1  -1   4   43.00    3.90
   1   1   4   40.30    2.60
   1   1   4   39.40    4.00
  -1   1  -4   41.20    3.90
   1   1   4   33.90    2.10
  -3  -1  -4  185.88    9.30
   3  -1   4  192.58   10.50
  -3  -1  -4  200.68    9.90
  -3  -1  -4  195.68    7.30
   3  -1   4  188.18    9.50
   3   1   4  195.18   10.40
   3   1   4  193.38    7.30
  -3   1  -4  182.48    9.80
   3   1   4  192.58    8.60
  -5  -1  -4  250.77    9.90
  -5  -1  -4  262.67   12.80
   5  -1   4  268.17   12.60
   5  -1   4  307.97   14.30
  -5  -1  -4  260.77    9.80
   5   1   4  275.97   13.90
   5   1   4  260.37   11.70
  -5   1  -4  255.77   12.90
  -7  -1  -4   65.19    3.60
   7  -1   4   58.09    5.80
  -7  -1  -4   63.39    3.40
   7  -1   4   55.69    6.40
  -7  -1  -4   66.99    6.50
  -7   1  -4   65.29    3.20
  -7   1  -4   57.99    6.30
  -7   1  -4   61.09    3.10
   7   1   4   65.69    7.20
   7   1   4   65.39    5.60
  -9  -1  -4   16.60    2.40
   9  -1   4   16.20    4.60
   9  -1   4   17.20    3.70
  -9  -1  -4   11.10    2.00
  -9  -1  -4   16.10    3.90
  -9   1  -4   12.30    2.00
   9   1   4   13.30    3.10
  -9   1  -4   13.10    3.60
   9   1   4   25.20    5.20
  -9   1  -4   14.20    2.00
  11  -1   4    8.60    4.60
  11  -1   4    6.10    4.10
 -11  -1  -4   13.30    3.40
 -11   1  -4    4.10    3.50
  11   1   4    3.40    3.00
  11   1   4    8.30    3.30
  13  -1   4    1.10    4.40
 -13  -1  -4    0.50    3.40
  13  -1   4    5.90    4.70
 -13   1  -4   -0.50    3.60
  13   1   4    0.90    3.20
  13   1   4   -0.40    3.20
  15  -1   4   46.30    8.00
  15  -1   4   46.40    7.60
 -15  -1  -4   37.30    6.90
 -15   1  -4   46.80    7.60
  15   1   4   47.50    8.90
  15   1   4   55.89    7.60
  17  -1   4   12.80    6.00
  17  -1   4   24.10    7.50
  17   1   4   24.90    7.60
 -17   1  -4   17.70    6.10
  17   1   4    7.10    7.10
  19  -1   4   50.29   11.00
  19  -1   4   14.00    7.20
  19   1   4   24.40    9.60
 -24  -2   4   25.70    8.80
  24  -2  -4   43.40    9.80
  24  -2  -4   29.60    7.60
  24  -2  -4   28.90    7.90
 -24   2   4   20.00    8.30
  24   2  -4   25.20    9.20
  24   2  -4   31.70    9.90
  22  -2  -4    7.50    6.30
  22  -2  -4   12.50    5.80
 -22  -2   4   16.50    7.60
  22  -2  -4    9.00    6.80
  22   2  -4   10.90    6.80
  22   2  -4    2.90    5.50
  22   2  -4   17.10    7.70
 -22   2   4   24.90    8.10
  20  -2  -4   -0.10    4.80
  20  -2  -4   -1.70    4.60
  20  -2  -4   -0.40    4.10
 -20  -2   4   -4.10    4.80
 -20   2   4   -3.10    4.60
  20   2  -4   -4.30    4.20
  20   2  -4   -0.80    3.90
  20   2  -4   -4.40    4.70
 -18  -2   4   31.90    6.90
  18  -2  -4   30.30    6.60
  18  -2  -4   27.30    5.60
  18  -2  -4   33.30    6.90
  18   2  -4   33.10    6.20
  18   2  -4   40.70    7.60
  18   2  -4   49.70    8.40
 -18   2   4   37.50    5.00
  16  -2  -4  132.79   10.30
  16  -2  -4  126.69   11.40
 -16  -2   4  136.59   11.80
  16  -2  -4  109.89    9.70
  16   2  -4  132.69   10.60
 -16   2   4  123.09    7.70
  16   2  -4  138.89    9.50
  16   2  -4  121.29   11.40
  14  -2  -4  232.28   12.90
 -14  -2   4  219.98   13.50
 -14  -2   4  220.48    8.10
  14  -2  -4  244.08   13.40
  14  -2  -4  218.48   12.20
  14   2  -4  211.28   13.00
 -14   2   4  196.98   10.30
  14   2  -4  227.78   12.70
  14   2  -4  210.48    8.20
  14   2  -4  219.88   13.20
  12  -2  -4  609.94   26.00
  12  -2  -4  627.74   27.10
  12  -2  -4  625.04   26.30
 -12  -2   4  617.54   27.30
  12   2  -4  658.63   27.20
  12   2  -4  639.54   27.40
  12   2  -4  667.93   26.80
 -12   2   4  595.14   24.40
  10  -2  -4  431.16   18.00
 -10  -2   4  426.76   19.50
  10  -2  -4  412.86   18.70
  10  -2  -4  443.66   19.30
 -10   2   4  416.76   17.20
  10   2  -4  418.96   19.30
  10   2  -4  438.26   18.90
  10   2  -4  436.76   19.10
   8  -2  -4   54.79    5.20
  -8  -2   4   66.59    6.20
   8  -2  -4   60.39    5.30
   8  -2  -4   59.39    3.90
  -8  -2   4   57.19    2.50
  -8  -2   4   52.79    2.50
  -8   2   4   57.09    4.00
   8   2  -4   58.49    5.20
   8   2  -4   65.79    5.20
   8   2  -4   52.99    5.20
  -6  -2   4   51.09    4.70
   6  -2  -4   46.90    4.30
   6  -2  -4   45.40    2.80
  -6  -2   4   42.70    2.60
   6  -2  -4   49.30    3.80
   6   2  -4   45.50    4.40
  -6   2   4   44.20    3.40
   6   2  -4   38.80    4.10
   6   2  -4   48.00    3.70
   6   2  -4   42.00    2.50
  -6   2   4   41.50    2.70
  -4  -2   4    1.00    1.50
  -4  -2   4    0.10    0.80
   4  -2  -4    0.20    1.20
   4  -2  -4    0.90    0.70
   4  -2  -4    0.00    0.90
  -4  -2   4    1.40    1.00
  -4   2   4    0.10    0.60
   4   2  -4    1.00    1.30
   4   2  -4   -0.50    1.20
  -4   2   4    1.30    0.70
  -4   2   4    1.50    1.10
   4   2  -4    0.60    1.10
  -4   2   4   -0.90    0.90
   4   2  -4   -0.20    0.80
  -2  -2   4  337.07   14.40
   2  -2  -4  325.87   12.40
  -2  -2   4  333.57   13.60
  -2  -2   4  321.07   13.70
   2  -2  -4  317.17   13.10
   2  -2  -4  341.07   13.90
  -2  -2   4  330.27   14.40
   2  -2  -4  315.17   13.20
   2   2  -4  330.27   13.70
  -2   2   4  335.17   13.20
   2   2  -4  318.17   14.10
  -2   2   4  352.16   14.20
  -2   2   4  329.67   12.40
   2   2  -4  318.07   14.00
   2   2  -4  354.76   14.20
  -2   2   4  316.67   12.90
   0  -2   4  115.89    6.70
   0  -2   4  110.29    5.20
   0  -2  -4  122.19    5.50
   0  -2   4  118.09    5.40
   0  -2   4  108.59    6.70
   0  -2  -4  115.29    6.50
   0   2   4  112.59    6.70
   0   2   4  108.39    5.40
   0   2  -4  110.49    6.30
   0   2   4  110.89    4.60
   0   2  -4  126.09    6.80
   0   2   4  115.69    4.60
   0   2  -4  108.89    5.40
   0   2   4  110.29    6.10
  -2  -2  -4  119.09    5.40
  -2  -2  -4  109.09    6.80
   2  -2   4  121.19    7.10
   2  -2   4  127.09    7.80
   2  -2   4  120.49    5.10
  -2  -2  -4  109.09    5.30
   2   2   4  120.79    5.20
   2   2   4  115.59    5.50
   2   2   4  126.19    7.30
  -2   2  -4  128.19    7.30
  -2   2  -4  114.79    5.20
  -4  -2  -4  118.79    5.50
  -4  -2  -4  117.39    6.10
   4  -2   4  123.29    4.90
  -4  -2  -4  111.59    7.10
   4  -2   4  126.39    7.60
   4  -2   4  124.59    8.20
   4   2   4  115.79    5.80
  -4   2  -4  109.09    5.10
  -4   2  -4  122.49    7.70
   4   2   4  122.69    8.00
   4   2   4  117.49    5.60
  -6  -2  -4   -1.50    1.80
   6  -2   4   -0.20    0.80
   6  -2   4   -0.10    1.50
  -6  -2  -4   -0.50    1.10
   6  -2   4    0.60    2.80
  -6  -2  -4   -0.20    0.90
  -6   2  -4    0.90    0.90
   6   2   4   -1.50    2.30
   6   2   4   -0.80    1.10
   6   2   4    0.60    1.30
  -6   2  -4   -1.10    2.00
   8  -2   4    1.10    3.10
  -8  -2  -4    0.00    2.20
   8  -2   4    2.90    2.60
  -8  -2  -4    0.90    1.50
   8  -2   4    2.60    1.20
  -8  -2  -4    2.30    1.60
   8   2   4    0.70    2.10
  -8   2  -4    4.10    1.50
  -8   2  -4    2.20    1.40
  -8   2  -4    0.30    2.40
   8   2   4    1.30    2.10
  10  -2   4   67.69    7.50
 -10  -2  -4  102.59    7.70
  10  -2   4   74.19    4.40
 -10  -2  -4   63.29    5.10
  10  -2   4   68.89    8.00
 -10   2  -4   73.39    7.90
  10   2   4   77.49    8.50
  10   2   4   71.69    6.70
 -10   2  -4   69.79    4.60
  12  -2   4  136.89   12.60
 -12  -2  -4  114.99    8.90
  12  -2   4  127.29   11.10
 -12   2  -4  121.39   10.90
  12   2   4  126.59    9.70
  12   2   4  125.79   12.20
  14  -2   4   77.79    9.20
 -14  -2  -4   80.19    8.80
  14  -2   4   79.99   10.60
  14   2   4   84.99   10.90
 -14   2  -4   72.49    8.70
  14   2   4   72.79    8.70
  16  -2   4   64.19   10.40
  16  -2   4   81.29    9.80
 -16  -2  -4   67.19    8.60
 -16   2  -4   57.59    8.80
  16   2   4   67.69   10.80
  16   2   4   52.99    8.30
  18  -2   4   -3.50    5.30
  18  -2   4   -5.40    4.00
  18   2   4    2.10    5.20
 -18   2  -4    0.10    5.50
  25  -3  -4    6.20    7.90
  25   3  -4   14.50    9.50
 -23  -3   4   24.40    8.50
  23  -3  -4   18.40    7.60
  23  -3  -4   28.40    8.30
  23  -3  -4   16.90    6.30
  23   3  -4   36.00    8.70
  23   3  -4   34.80    8.90
 -23   3   4   24.50    8.30
  21  -3  -4    5.00    5.50
 -21  -3   4   10.90    6.40
  21  -3  -4   -1.90    5.30
  21  -3  -4    4.40    4.90
  21   3  -4    2.50    5.60
  21   3  -4    6.90    6.50
  19  -3  -4   64.69    8.70
  19  -3  -4   52.39    8.50
  19  -3  -4   50.59    7.20
 -19  -3   4   65.89    8.90
  19   3  -4   68.09    9.30
 -19   3   4   53.89    6.30
  19   3  -4   57.09    9.50
  17  -3  -4   43.30    7.20
 -17  -3   4   48.00    7.40
  17  -3  -4   54.79    7.10
  17  -3  -4   42.50    6.50
 -17   3   4   58.09    6.00
  17   3  -4   45.60    6.80
  17   3  -4   51.59    7.70
  17   3  -4   43.10    7.30
  15  -3  -4    8.60    3.00
  15  -3  -4    2.40    3.00
 -15  -3   4   11.90    4.50
  15  -3  -4   10.70    3.50
  15   3  -4   15.70    4.80
 -15   3   4   16.40    3.20
  15   3  -4    5.40    2.80
  15   3  -4    9.70    4.40
  13  -3  -4   40.10    5.80
  13  -3  -4   30.70    4.60
  13  -3  -4   34.90    5.20
 -13  -3   4   34.70    5.70
  13   3  -4   26.50    5.40
 -13   3   4   40.70    4.40
  13   3  -4   30.90    5.10
  13   3  -4   28.60    5.40
  11  -3  -4  178.08    9.30
  11  -3  -4  168.78    9.80
  11  -3  -4  168.08   10.50
 -11  -3   4  184.08   11.20
 -11   3   4  175.68    9.00
  11   3  -4  179.38   11.10
  11   3  -4  175.28   10.30
  11   3  -4  178.38   10.60
   9  -3  -4  150.58    8.80
   9  -3  -4  147.29    8.70
  -9  -3   4  144.89    9.40
   9  -3  -4  162.18    7.70
  -9   3   4  156.58    8.10
   9   3  -4  161.78    9.00
   9   3  -4  150.18    9.30
   9   3  -4  151.98    9.10
   7  -3  -4   93.79    5.90
  -7  -3   4   78.39    5.90
   7  -3  -4   82.99    5.60
   7  -3  -4   88.99    4.20
  -7  -3   4   75.09    3.70
   7   3  -4   92.89    6.20
  -7   3   4   81.59    4.10
   7   3  -4   82.49    3.80
   7   3  -4   85.49    6.10
  -7   3   4   76.49    5.00
   5  -3  -4    9.80    1.00
   5  -3  -4    6.40    1.90
   5  -3  -4    9.90    1.90
  -5  -3   4    9.30    2.30
  -5  -3   4   13.90    2.80
  -5  -3   4    4.90    1.30
   5   3  -4   11.20    2.50
  -5   3   4    9.20    1.80
   5   3  -4    8.90    1.50
  -5   3   4    8.70    0.90
   5   3  -4    6.10    2.10
  -3  -3   4   99.49    6.00
   3  -3  -4   91.99    4.70
  -3  -3   4  108.69    6.50
   3  -3  -4   88.69    4.40
   3  -3  -4   95.09    5.60
  -3   3   4   88.49    4.30
   3   3  -4  100.09    5.40
  -3   3   4   92.79    4.40
   3   3  -4  110.29    6.40
   3   3  -4  103.89    6.30
  -3   3   4  102.99    6.00
  -3   3   4  100.49    4.70
  -1  -3   4    2.20    1.50
   1  -3  -4    0.90    0.50
   1  -3  -4    0.80    0.80
  -1  -3   4    4.10    1.90
  -1  -3   4    1.20    1.30
   1  -3  -4    0.60    1.00
   1  -3  -4   -0.30    0.90
   1   3  -4    1.70    1.40
  -1   3   4    0.30    0.50
   1   3  -4   -0.90    1.30
  -1   3   4    2.10    1.00
  -1   3   4    0.10    1.10
  -1  -3  -4   56.89    4.80
   1  -3   4   45.30    4.80
   1  -3   4   46.50    3.30
   1  -3   4   45.40    4.70
  -1  -3  -4   47.40    3.40
   1   3   4   52.59    4.20
   1   3   4   48.20    4.70
  -1   3  -4   48.70    3.50
  -1   3  -4   52.99    4.80
   3  -3   4  359.36   15.90
  -3  -3  -4  304.27   12.70
   3  -3   4  333.87   13.20
   3  -3   4  360.66   16.50
  -3  -3  -4  331.37   13.70
  -3  -3  -4  340.57   15.10
   3   3   4  328.47   12.70
   3   3   4  373.66   15.80
  -3   3  -4  346.17   15.60
   3   3   4  324.87   15.30
  -3   3  -4  336.07   13.50
  -5  -3  -4  163.58    7.80
  -5  -3  -4  169.88    9.10
   5  -3   4  156.18    7.00
   5  -3   4  171.28   10.40
   5  -3   4  160.08    9.80
   5   3   4  157.48    9.50
  -5   3  -4  172.28   10.00
   5   3   4  157.58    7.50
   5   3   4  141.09    9.40
  -5   3  -4  158.88    7.40
   7  -3   4    0.60    1.20
  -7  -3  -4    1.00    1.30
   7  -3   4    2.60    3.10
   7  -3   4    2.30    2.50
  -7  -3  -4    2.50    2.20
   7   3   4   -0.30    2.40
  -7   3  -4    2.60    1.70
  -7   3  -4    2.40    2.60
   7   3   4    1.70    1.60
  -9  -3  -4   63.89    5.40
   9  -3   4   49.00    3.70
  -9  -3  -4   63.19    6.50
   9  -3   4   54.79    6.90
   9  -3   4   53.29    7.40
   9   3   4   48.80    7.30
  -9   3  -4   38.60    6.00
   9   3   4   48.60    5.00
  11  -3   4   12.40    4.40
 -11  -3  -4   14.80    4.00
  11  -3   4   19.50    5.00
 -11   3  -4   18.30    4.80
  11   3   4   24.70    5.40
  11   3   4   24.50    4.10
  13  -3   4    4.90    4.20
  13  -3   4    1.50    4.50
 -13  -3  -4   -2.30    3.20
 -13   3  -4    6.00    4.40
  13   3   4    3.10    4.00
  13   3   4    6.60    5.20
  15  -3   4   22.70    7.30
  15  -3   4   24.90    6.30
 -15  -3  -4   20.70    5.20
  15   3   4   18.80    6.10
 -15   3  -4   25.60    6.40
  17  -3   4   50.59   10.30
  17  -3   4   19.70    7.00
 -17   3  -4   46.40    8.60
  17   3   4   50.89   10.80
  19  -3   4   -1.10    5.20
  19  -3   4    2.20    7.80
  19   3   4    6.40    5.90
 -24  -4   4   12.30    8.30
  24  -4  -4    7.60    7.00
  24  -4  -4    3.10    6.30
  24  -4  -4    5.80    7.20
  24   4  -4    8.10    8.70
 -24   4   4   12.60   10.30
  24   4  -4    9.60    7.60
  22  -4  -4    3.20    5.60
  22  -4  -4    5.90    5.10
  22  -4  -4    3.70    6.10
 -22  -4   4   18.20    7.90
  22   4  -4    2.00    5.10
  22   4  -4    2.40    6.40
  20  -4  -4   -1.20    3.10
  20  -4  -4   -3.80    3.70
 -20  -4   4    0.30    5.50
  20  -4  -4   -7.10    4.30
  20   4  -4   -2.20    5.10
 -20   4   4    2.20    3.90
  20   4  -4    4.00    5.30
 -18  -4   4   34.80    7.80
  18  -4  -4   33.10    6.20
  18  -4  -4   33.70    6.20
  18  -4  -4   35.60    6.50
  18   4  -4   45.20    8.40
 -18   4   4   52.69    6.30
  18   4  -4   39.00    6.90
 -16  -4   4  114.69   11.50
  16  -4  -4  119.59    9.40
  16  -4  -4   90.89    9.00
  16  -4  -4   99.59   10.30
  16   4  -4  108.39   10.50
  16   4  -4  139.39   12.80
 -16   4   4  113.69    8.30
  14  -4  -4   95.89    7.70
  14  -4  -4   93.69    9.20
 -14  -4   4  102.19   10.30
  14  -4  -4   91.09    8.40
  14   4  -4  111.99   10.20
  14   4  -4   99.69    9.20
 -14   4   4   85.69    6.80
 -12  -4   4  423.76   20.20
  12  -4  -4  399.06   19.30
  12  -4  -4  398.96   17.60
  12  -4  -4  415.26   18.90
 -12   4   4  423.46   17.80
  12   4  -4  386.26   19.70
  12   4  -4  363.36   18.80
  10  -4  -4   35.30    3.50
 -10  -4   4   33.50    5.30
  10  -4  -4   28.20    4.50
  10  -4  -4   31.60    4.50
  10   4  -4   34.20    4.70
  10   4  -4   22.60    4.20
 -10   4   4   31.90    4.00
  -8  -4   4    3.30    2.50
   8  -4  -4    0.40    1.30
   8  -4  -4    0.70    0.80
  -8  -4   4    0.00    0.60
   8  -4  -4    3.80    2.00
  -8   4   4    0.80    0.90
  -8   4   4    4.20    1.60
   8   4  -4   -0.70    1.80
   8   4  -4    0.10    0.60
   8   4  -4    0.30    2.10
  -6  -4   4    2.40    2.20
   6  -4  -4    1.50    1.60
   6  -4  -4    1.20    0.40
  -6  -4   4    1.40    2.00
   6  -4  -4    1.10    1.40
  -6  -4   4    2.00    1.10
   6   4  -4   -0.10    1.20
   6   4  -4    1.70    0.90
  -6   4   4    1.60    1.50
   6   4  -4    0.50    1.20
  -6   4   4    2.60    0.50
   4  -4  -4    9.40    2.10
  -4  -4   4    6.40    2.40
  -4  -4   4   14.50    3.10
   4  -4  -4   10.30    1.80
   4   4  -4   10.20    2.30
  -4   4   4   11.40    2.30
   4   4  -4    8.10    1.70
   4   4  -4    9.40    2.60
   2  -4  -4   10.10    1.60
  -2  -4   4   11.20    2.50
  -2  -4   4   12.70    2.80
   2  -4  -4   12.90    1.50
   2  -4  -4   13.00    2.30
  -2   4   4    8.80    1.40
  -2   4   4   12.00    1.50
   2   4  -4    8.90    2.10
  -2   4   4    8.50    2.30
   2   4  -4    8.10    2.40
   0  -4   4 1339.27   49.99
   0  -4  -4 1337.67   48.50
   0  -4   4 1286.07   48.40
   0  -4   4 1304.77   49.99
   0  -4  -4 1328.17   49.10
   0   4  -4 1267.77   49.00
   0   4  -4 1351.16   49.60
   0   4   4 1330.57   48.30
   0   4   4 1335.17   49.40
   2  -4   4  722.23   28.00
   2  -4   4  773.42   30.40
  -2  -4  -4  717.03   28.40
  -2  -4  -4  764.12   29.30
   2  -4   4  750.22   30.50
   2   4   4  745.53   29.30
   2   4   4  736.23   29.60
  -2   4  -4  729.13   29.60
   4  -4   4    2.40    2.30
   4  -4   4    3.30    1.50
  -4  -4  -4    2.60    1.60
  -4  -4  -4    3.50    1.70
   4  -4   4    9.30    3.50
  -4  -4  -4    2.40    1.20
   4   4   4    2.40    1.90
   4   4   4    0.50    0.90
   4   4   4    4.70    2.50
  -4   4  -4    2.60    1.90
  -6  -4  -4    1.30    2.00
   6  -4   4    0.30    2.60
  -6  -4  -4    0.80    1.80
   6  -4   4    1.30    2.60
   6  -4   4    0.40    1.10
  -6   4  -4    1.20    2.30
   6   4   4   -2.10    1.90
   6   4   4    1.60    2.00
   6   4   4    1.00    1.40
  -8  -4  -4   15.20    3.00
   8  -4   4   12.50    3.30
   8  -4   4    8.10    3.20
  -8  -4  -4   13.70    3.50
   8  -4   4   12.30    2.30
   8   4   4    8.90    3.90
   8   4   4    7.70    3.40
   8   4   4   12.80    2.70
  -8   4  -4   13.50    3.70
 -10  -4  -4   80.49    7.70
  10  -4   4   79.39    5.20
  10  -4   4   75.49    8.20
  10  -4   4   69.89    8.70
 -10  -4  -4   67.79    6.60
  10   4   4   65.39    7.60
 -10   4  -4   78.79    8.70
  10   4   4   78.89    6.20
  10   4   4   72.99    8.90
  12  -4   4   46.20    7.30
  12  -4   4   41.70    7.00
 -12  -4  -4   40.50    6.10
  12   4   4   44.00    5.90
  12   4   4   56.09    8.60
 -12   4  -4   33.30    6.40
  12   4   4   32.10    5.90
 -14  -4  -4   50.19    7.00
  14  -4   4   43.00    7.80
  14  -4   4   43.80    7.70
 -14   4  -4   57.79    8.40
  14   4   4   39.70    6.90
  14   4   4   46.10    8.40
  16  -4   4   48.50    8.50
  16  -4   4   43.70    9.60
  16   4   4   76.39   11.60
 -16   4  -4   54.29    8.90
  18  -4   4   18.80    6.60
  18  -4   4   10.50    6.80
  18   4   4   22.50    9.50
 -18   4  -4    3.50    5.90
  23  -5  -4    0.20    5.40
 -23  -5   4    4.20    7.40
  23  -5  -4    0.00    5.50
  23  -5  -4    3.50    6.80
  23   5  -4    2.30    6.60
  23   5  -4    1.40    8.40
  21  -5  -4    9.00    5.70
  21  -5  -4   10.90    5.60
 -21  -5   4    5.50    6.30
  21  -5  -4   11.90    5.30
  21   5  -4    8.10    5.30
  21   5  -4   16.50    6.60
  19  -5  -4    8.10    4.60
  19  -5  -4   11.40    5.50
  19  -5  -4    6.60    4.50
 -19  -5   4    7.30    5.70
 -19   5   4    6.10    3.70
  19   5  -4    2.70    4.90
  19   5  -4    1.70    5.20
 -17  -5   4    0.50    3.30
  17  -5  -4    3.30    3.90
  17  -5  -4    2.80    3.40
  17  -5  -4    3.50    3.70
 -17   5   4   -0.90    2.50
  17   5  -4    2.70    4.60
  17   5  -4   -0.40    4.10
  15  -5  -4    7.90    3.40
 -15  -5   4    8.10    4.90
  15  -5  -4    7.00    3.70
  15  -5  -4   19.60    5.10
 -15   5   4   19.20    4.00
  15   5  -4   14.50    4.60
  15   5  -4    6.30    4.40
  13  -5  -4   12.70    3.10
  13  -5  -4    6.40    2.80
 -13  -5   4   18.30    4.40
  13  -5  -4   10.40    3.80
  13   5  -4   24.50    5.30
  13   5  -4   11.10    4.10
 -13   5   4   16.60    3.50
  11  -5  -4   64.39    5.30
 -11  -5   4   62.29    7.50
  11  -5  -4   55.39    6.30
  11  -5  -4   53.79    6.30
  11   5  -4   58.29    6.80
 -11   5   4   58.99    5.80
  11   5  -4   67.59    7.00
  -9  -5   4   61.59    3.10
  -9  -5   4   72.29    7.40
   9  -5  -4   70.69    6.60
   9  -5  -4   67.09    6.30
   9  -5  -4   62.89    3.90
   9   5  -4   59.09    3.20
  -9   5   4   62.79    4.00
  -9   5   4   63.89    5.70
   9   5  -4   60.79    6.60
   9   5  -4   64.09    6.40
   7  -5  -4  115.19    4.70
  -7  -5   4  116.89    8.10
   7  -5  -4  141.79    8.20
  -7  -5   4  118.49    8.50
   7  -5  -4  122.09    4.80
  -7  -5   4  122.49    5.80
   7  -5  -4  130.99    7.60
   7   5  -4  132.09    8.50
  -7   5   4  106.59    7.20
   7   5  -4  136.09    8.30
   7   5  -4  114.09    5.80
  -7   5   4  118.09    4.80
  -5  -5   4   83.89    7.40
   5  -5  -4   82.39    5.30
   5  -5  -4   84.49    6.10
  -5  -5   4   75.79    7.20
   5   5  -4   82.29    5.00
  -5   5   4   85.19    6.10
   5   5  -4   73.79    6.60
   5   5  -4   82.49    6.60
  -3  -5   4   23.70    3.70
   3  -5  -4   27.50    2.70
   3  -5  -4   26.70    3.60
   3  -5  -4   22.60    1.70
   3   5  -4   28.10    3.90
  -3   5   4   22.10    3.20
  -3   5   4   21.90    2.70
  -3   5   4   22.80    1.60
   3   5  -4   30.20    3.50
  -1  -5   4    1.90    2.50
   1  -5  -4    3.50    2.20
  -1  -5   4    6.00    3.10
  -1  -5   4    2.80    1.80
   1  -5  -4    5.40    1.60
   1  -5  -4    3.20    1.00
  -1   5   4    3.30    1.30
   1   5  -4    3.50    2.20
  -1   5   4   16.50    2.90
   1   5  -4    0.10    1.90
   1  -5   4   54.79    6.30
   1  -5   4   59.99    5.90
  -1  -5  -4   60.79    5.30
   1  -5   4   56.39    5.00
   1   5   4   52.09    5.40
  -1   5  -4   44.20    5.10
   1   5   4   59.69    4.70
  -1   5  -4   47.50    5.10
  -3  -5  -4  473.45   20.10
  -3  -5  -4  475.45   19.70
  -3  -5  -4  436.36   16.70
   3  -5   4  489.95   21.60
   3  -5   4  480.15   21.60
  -3  -5  -4  467.75   16.80
   3  -5   4  480.55   19.20
   3   5   4  435.16   20.30
   3   5   4  488.45   20.40
  -3   5  -4  461.15   20.60
   5  -5   4   16.90    2.80
   5  -5   4   10.80    3.90
  -5  -5  -4   17.40    3.20
   5  -5   4   15.60    4.10
  -5  -5  -4   17.90    3.60
  -5  -5  -4   19.20    2.30
   5   5   4   17.70    3.90
   5   5   4   20.00    2.20
   5   5   4   15.40    3.50
  -5   5  -4   15.30    3.80
   7  -5   4    1.90    3.10
  -7  -5  -4    1.90    2.20
  -7  -5  -4    4.20    2.30
   7  -5   4    5.00    2.00
   7  -5   4   -2.80    2.40
   7   5   4    2.50    3.20
   7   5   4    4.20    2.90
  -7   5  -4    0.70    1.90
   7   5   4    0.50    1.60
  -9  -5  -4   43.00    5.80
   9  -5   4   31.50    6.20
   9  -5   4   45.50    4.30
  -9  -5  -4   48.10    5.80
   9  -5   4   43.70    7.00
   9   5   4   37.60    4.40
   9   5   4   40.00    5.80
  -9   5  -4   52.39    7.00
   9   5   4   35.50    6.80
  11  -5   4    0.90    2.80
  11  -5   4   -2.00    3.70
 -11  -5  -4   -2.20    2.50
 -11  -5  -4    0.80    3.40
  11   5   4   -0.70    3.00
 -11   5  -4   -1.50    3.40
  11   5   4    2.40    4.50
  11   5   4   -0.10    3.30
  13  -5   4   -0.20    4.80
  13  -5   4    4.60    4.70
 -13  -5  -4   -0.60    3.00
  13   5   4    3.20    4.00
 -13   5  -4   -1.30    4.00
  13   5   4   -3.20    4.80
  15  -5   4   -2.70    5.20
  15  -5   4    6.70    5.50
 -15   5  -4    4.40    5.10
  15   5   4   12.00    6.80
  17  -5   4   19.50    8.20
  17  -5   4    5.90    6.50
 -17   5  -4    5.70    5.60
  17   5   4    6.60    8.00
  24  -6  -4    2.90    6.90
 -24  -6   4    6.40    8.80
  24   6  -4    7.50    7.60
  24   6  -4   -3.50    8.80
  22  -6  -4    1.50    5.40
  22  -6  -4    6.40    6.70
 -22  -6   4   -2.30    7.40
  22   6  -4   -2.40    6.30
  22   6  -4   -1.10    7.10
  20  -6  -4    3.30    4.50
  20  -6  -4   -0.40    3.00
 -20  -6   4    4.30    6.30
  20  -6  -4    6.40    5.30
 -20   6   4   -2.60    3.60
  20   6  -4   -4.80    5.70
  20   6  -4    0.70    5.50
 -18  -6   4   -7.90    4.20
  18  -6  -4   -2.80    2.80
  18  -6  -4    1.20    3.90
  18  -6  -4    1.60    3.50
  18   6  -4   -2.80    3.30
 -18   6   4    0.60    3.10
  18   6  -4    1.80    4.90
 -16  -6   4   -4.70    4.20
  16  -6  -4   -0.40    2.90
  16  -6  -4   -1.90    3.70
  16  -6  -4   -4.30    3.20
 -16   6   4    5.40    3.30
  16   6  -4    1.20    4.60
  16   6  -4   -1.40    3.80
 -14  -6   4    8.30    5.20
  14  -6  -4    9.60    3.90
  14  -6  -4   12.90    3.40
  14  -6  -4    4.50    3.80
  14   6  -4    9.00    4.70
  14   6  -4    6.10    4.20
 -14   6   4    9.00    3.50
  12  -6  -4    6.20    2.50
  12  -6  -4    3.30    3.10
 -12  -6   4    9.80    4.60
  12  -6  -4   10.60    3.80
  12   6  -4    4.50    3.90
 -12   6   4   10.10    3.40
  12   6  -4   11.80    4.10
  10  -6  -4   31.30    4.80
  10  -6  -4   29.50    4.60
  10  -6  -4   28.80    3.10
 -10  -6   4   35.90    6.00
 -10  -6   4   29.90    2.40
  10   6  -4   36.40    5.10
 -10   6   4   34.50    4.70
  10   6  -4   27.60    2.30
  10   6  -4   30.00    5.30
   8  -6  -4   20.20    3.90
   8  -6  -4   20.40    1.80
   8  -6  -4   23.80    1.90
  -8  -6   4   26.10    4.90
   8  -6  -4   21.80    3.90
  -8  -6   4   26.60    4.70
   8   6  -4   24.10    4.30
  -8   6   4   25.30    3.90
  -8   6   4   20.40    1.90
   8   6  -4   21.80    2.50
   8   6  -4   28.60    4.70
   6  -6  -4    1.50    1.80
  -6  -6   4   -8.00    2.70
   6  -6  -4    2.90    2.40
  -6  -6   4    7.10    3.30
   6   6  -4    1.00    2.50
   6   6  -4    1.80    2.20
  -4  -6   4  322.77   15.80
  -4  -6   4  336.97   16.50
   4  -6  -4  315.97   15.40
   4  -6  -4  357.56   14.50
   4   6  -4  325.57   16.00
  -4   6   4  337.97   15.50
   4   6  -4  322.47   14.40
   2  -6  -4  202.98   10.60
   2  -6  -4  197.58    8.70
   2  -6  -4  184.18    8.40
  -2  -6   4  195.98   10.60
  -2  -6   4  178.88   11.20
   2   6  -4  185.88   10.50
  -2   6   4  190.28   10.50
   2   6  -4  221.48   10.40
  -2   6   4  185.18    8.70
  -2   6   4  191.38    8.30
   0  -6  -4  121.09    5.50
   0  -6   4  126.79    8.40
   0  -6  -4  117.79    5.50
   0  -6   4  122.39    7.90
   0  -6   4  118.19    8.50
   0  -6  -4  130.49    8.10
   0   6  -4  134.39    8.30
   0   6   4  127.09    8.30
   0   6   4  116.29    5.60
   0   6  -4  133.79    8.30
   0   6   4  140.79    7.10
  -2  -6  -4  921.91   34.50
  -2  -6  -4  997.40   38.30
  -2  -6  -4  950.00   34.70
   2  -6   4 1054.69   39.90
   2  -6   4  945.81   39.50
   2  -6   4 1027.30   37.90
  -2   6  -4  976.90   38.70
   2   6   4  995.40   38.00
  -2   6  -4  982.30   38.80
   2   6   4  997.30   38.70
   4  -6   4  139.19   10.30
   4  -6   4  158.78    8.50
   4  -6   4  153.78   10.60
  -4  -6  -4  149.69    9.10
  -4  -6  -4  150.78    6.50
  -4  -6  -4  134.89    6.20
   4   6   4  152.58    9.50
  -4   6  -4  141.59    9.70
   4   6   4  154.88    9.80
   6  -6   4    5.00    3.40
   6  -6   4    2.10    2.20
   6  -6   4   -3.70    3.00
  -6  -6  -4   -0.90    1.90
  -6  -6  -4    4.40    2.60
  -6  -6  -4   -1.30    1.90
  -6   6  -4    0.70    2.70
   6   6   4   -0.20    2.60
   6   6   4    0.50    1.50
   6   6   4    2.60    2.80
   8  -6   4    5.50    4.00
  -8  -6  -4    6.10    3.00
   8  -6   4    2.10    2.80
  -8  -6  -4    4.50    3.00
   8  -6   4    5.50    2.30
   8   6   4    2.60    3.10
  -8   6  -4    7.30    3.10
   8   6   4    5.30    2.10
   8   6   4   11.90    4.50
  10  -6   4   26.60    5.70
  10  -6   4   22.60    3.90
 -10  -6  -4   29.10    5.20
 -10  -6  -4   22.80    4.60
  10  -6   4   29.90    6.50
  10   6   4   30.20    4.80
 -10   6  -4   31.40    6.10
  10   6   4   23.40    6.30
  10   6   4   26.90    5.30
 -12  -6  -4    3.00    3.30
  12  -6   4   12.80    5.70
  12  -6   4    8.90    5.80
 -12   6  -4    6.80    4.90
  12   6   4   13.50    4.60
  12   6   4    3.90    5.20
  14  -6   4    7.90    5.60
  14  -6   4    0.70    5.10
  14   6   4    7.20    6.50
 -14   6  -4    7.70    5.10
  16  -6   4   -2.80    3.60
  16  -6   4   -3.00    6.60
 -16   6  -4    9.90    6.70
  16   6   4    4.60    7.30
  18  -6   4   -2.80    7.20
  18  -6   4   -1.90    6.30
 -18   6  -4   -6.00    5.60
  18   6   4    5.20    8.50
  23  -7  -4    8.00    5.50
  23  -7  -4   -4.30    5.30
 -23  -7   4    4.90    8.90
  23   7  -4    0.60    9.10
  23   7  -4    4.50    8.10
  21  -7  -4    3.90    5.60
  21  -7  -4   11.80    5.80
 -21  -7   4    5.90    5.80
  21   7  -4   -3.50    6.40
  21   7  -4    1.70    7.00
 -21   7   4   -1.30    4.30
  19  -7  -4   18.50    6.30
  19  -7  -4   21.40    6.00
 -19  -7   4    9.30    7.20
  19   7  -4   13.00    6.20
  19   7  -4   17.30    6.50
 -19   7   4   11.60    4.80
 -17  -7   4   13.30    6.30
  17  -7  -4    6.80    4.30
  17  -7  -4    9.50    4.00
  17  -7  -4   14.10    4.30
 -17   7   4    8.60    4.00
  17   7  -4    8.50    5.50
  17   7  -4   14.90    6.20
  15  -7  -4   13.40    5.00
  15  -7  -4   20.50    4.20
  15  -7  -4   22.60    4.80
 -15  -7   4   11.40    6.90
  15   7  -4   14.20    5.10
 -15   7   4   14.80    4.00
  15   7  -4   25.60    6.30
 -13  -7   4    4.20    3.40
  13  -7  -4   -1.90    3.00
  13  -7  -4    0.50    2.00
  13  -7  -4   -2.60    3.10
  13   7  -4   -0.20    3.60
  13   7  -4   -0.90    3.80
 -13   7   4    2.40    2.40
 -11  -7   4   11.30    4.30
  11  -7  -4    7.30    2.10
 -11  -7   4    2.40    3.10
  11  -7  -4    7.20    3.30
 -11  -7   4    2.10    1.30
  11  -7  -4    6.30    3.00
  11   7  -4    2.00    3.70
  11   7  -4    2.00    3.40
 -11   7   4    5.60    3.20
  11   7  -4    3.90    1.50
  11   7  -4    2.30    1.20
  -9  -7   4   11.40    3.90
   9  -7  -4    6.80    1.60
  -9  -7   4    8.90    4.10
   9  -7  -4    5.50    3.00
   9  -7  -4    7.80    1.50
   9  -7  -4    6.00    3.00
   9   7  -4    7.50    3.60
   9   7  -4    5.00    1.60
   9   7  -4    6.10    3.50
  -9   7   4    8.90    1.70
  -9   7   4    6.60    3.10
   7  -7  -4  144.09    9.30
  -7  -7   4  148.79    9.80
   7  -7  -4  123.29    8.30
  -7  -7   4  127.79    9.70
   7   7  -4  123.89    6.90
   7   7  -4  127.69    9.10
   7   7  -4  140.69    9.70
  -7   7   4  110.99    7.90
   5  -7  -4  273.47   13.70
  -5  -7   4  252.37   13.70
  -5  -7   4  237.98   13.90
   5  -7  -4  246.38   12.10
  -5   7   4  246.88   13.00
   5   7  -4  243.68   11.70
   5   7  -4  260.17   13.80
  -3  -7   4   19.60    3.90
   3  -7  -4   14.50    3.60
   3  -7  -4   15.60    1.80
   3  -7  -4   11.70    2.40
  -3  -7   4   19.60    4.10
   3   7  -4   16.20    3.90
  -3   7   4   11.40    3.20
   3   7  -4   14.80    3.10
  -3   7   4   14.40    1.70
  -1  -7   4   10.70    3.20
   1  -7  -4    5.00    2.60
  -1  -7   4    0.70    2.40
   1  -7  -4    5.70    1.70
  -1  -7   4    4.80    2.80
  -1   7   4    4.50    1.70
   1   7  -4    5.90    2.90
  -1   7   4    5.40    2.80
  -1   7   4    6.30    2.10
   1   7  -4    3.10    1.90
  -1  -7  -4   16.60    2.10
  -1  -7  -4   17.60    3.60
   1  -7   4    9.20    3.80
  -1  -7  -4   15.80    1.90
   1  -7   4   17.60    3.60
   1  -7   4   13.20    3.40
   1   7   4   12.80    3.10
   1   7   4   15.60    2.90
  -1   7  -4   18.30    3.90
  -1   7  -4   14.80    3.60
   3  -7   4   28.80    5.20
   3  -7   4   40.50    4.90
   3  -7   4   31.10    5.70
  -3  -7  -4   28.70    2.40
  -3  -7  -4   31.60    4.90
  -3  -7  -4   28.30    2.50
   3   7   4   28.70    4.40
   3   7   4   33.60    4.70
  -3   7  -4   25.10    4.20
   5  -7   4  172.58   11.80
  -5  -7  -4  151.18    7.30
   5  -7   4  165.38    9.40
  -5  -7  -4  138.09    6.80
   5  -7   4  169.28   11.70
  -5  -7  -4  153.48   10.10
   5   7   4  165.38   10.80
  -5   7  -4  167.88   11.00
   5   7   4  141.59    9.90
  -7  -7  -4   25.30    4.90
   7  -7   4   25.30    5.70
   7  -7   4   19.40    4.80
   7  -7   4   36.20    4.70
  -7  -7  -4   25.30    3.30
   7   7   4   25.70    5.40
   7   7   4   34.20    5.20
  -7   7  -4   16.50    4.70
   7   7   4   29.30    3.40
   9  -7   4    2.00    4.50
  -9  -7  -4   18.60    4.80
   9  -7   4   -1.00    2.70
   9  -7   4   10.20    3.40
   9   7   4    7.10    4.70
   9   7   4    7.20    4.00
  -9   7  -4    0.90    3.80
 -11  -7  -4    3.30    3.30
  11  -7   4    5.10    5.10
 -11  -7  -4   15.60    4.60
  11  -7   4   -5.30    3.90
 -11   7  -4    2.30    4.10
  11   7   4    3.30    3.80
  11   7   4    5.20    5.20
 -13  -7  -4    4.60    3.50
  13  -7   4    5.10    5.60
  13  -7   4    0.70    5.10
 -13   7  -4    2.60    4.80
  13   7   4    1.70    4.20
  13   7   4    4.90    6.20
  15  -7   4   -1.60    6.00
  15  -7   4   -2.30    5.90
 -15   7  -4    0.20    5.00
  15   7   4    4.10    5.30
  17  -7   4    3.00    6.80
  17  -7   4    2.60    7.80
 -17   7  -4    0.20    6.00
  17   7   4   -2.50    7.70
  22  -8  -4   -1.80    5.60
  22  -8  -4   11.50    6.30
 -22  -8   4   10.00    8.30
  22   8  -4   -7.40    6.70
  22   8  -4   -1.30    7.10
 -22   8   4   -3.40    5.40
  20  -8  -4   -8.10    5.00
 -20  -8   4   -3.50    4.50
  20  -8  -4   -8.70    4.40
  20   8  -4   -2.00    6.00
  20   8  -4    1.70    4.80
 -20   8   4   -0.20    4.40
 -18  -8   4    6.20    6.70
  18  -8  -4    5.30    4.70
  18  -8  -4    4.90    5.00
  18   8  -4    0.20    5.30
  18   8  -4   11.20    6.90
 -18   8   4    3.40    4.20
  16  -8  -4   65.59    8.50
  16  -8  -4   57.79    8.20
 -16  -8   4   78.79   11.20
 -16   8   4   93.79    9.50
  16   8  -4   59.19   10.20
  16   8  -4   83.39   10.00
  14  -8  -4  139.59    8.70
 -14  -8   4  107.79   12.50
  14  -8  -4   93.49    9.70
  14  -8  -4   94.79   10.10
  14   8  -4  113.99   11.00
 -14   8   4  101.29    9.80
  14   8  -4  101.09   11.40
  12  -8  -4    3.90    3.50
 -12  -8   4    7.40    4.60
  12  -8  -4    4.20    3.10
  12  -8  -4    3.10    2.20
 -12  -8   4    1.00    3.70
  12   8  -4    3.90    4.10
  12   8  -4    4.80    4.40
 -12   8   4    9.40    3.20
  10  -8  -4    6.90    3.60
 -10  -8   4    0.80    4.30
  10  -8  -4    5.50    3.70
 -10  -8   4    3.80    4.40
  10  -8  -4    9.20    2.00
  10   8  -4    9.50    4.20
  10   8  -4    3.80    1.90
 -10   8   4   -0.20    2.60
  10   8  -4    1.50    3.50
   8  -8  -4    9.80    3.70
   8  -8  -4    9.30    1.30
  -8  -8   4   12.80    4.70
   8  -8  -4    8.00    1.30
  -8  -8   4   12.80    4.50
   8  -8  -4    4.60    3.00
   8   8  -4   13.90    2.60
  -8   8   4    8.20    3.40
   8   8  -4   10.40    3.80
   8   8  -4    6.20    3.50
   6  -8  -4   46.60    5.90
  -6  -8   4   57.19    6.90
   6  -8  -4   56.19    6.00
  -6  -8   4   52.39    6.70
   6   8  -4   53.09    5.10
  -6   8   4   57.59    6.40
   6   8  -4   45.40    5.90
  -4  -8   4   62.69    7.20
   4  -8  -4   70.89    7.10
   4  -8  -4   53.09    3.20
   4  -8  -4   63.19    5.50
  -4  -8   4   58.49    7.10
  -4   8   4   61.09    6.40
  -4   8   4   60.79    3.30
   4   8  -4   59.89    6.70
   4   8  -4   68.39    6.10
  -2  -8   4   -3.10    2.10
   2  -8  -4   -1.60    1.30
  -2  -8   4    2.70    3.10
   2  -8  -4    0.70    1.80
   2   8  -4    2.80    1.70
   2   8  -4    1.70    2.60
  -2   8   4    0.30    1.20
  -2   8   4   -0.10    1.50
   0  -8  -4   30.50    5.10
   0  -8   4   30.40    4.80
   0  -8   4   39.30    5.90
   0  -8   4   44.90    5.80
   0  -8  -4   39.00    3.60
   0   8  -4   45.50    5.70
   0   8  -4   45.00    5.60
   0   8   4   38.40    4.20
   0   8   4   35.60    5.10
  -2  -8  -4   11.80    2.10
  -2  -8  -4   12.30    2.00
   2  -8   4    9.30    3.80
   2  -8   4   13.70    3.60
   2  -8   4    8.30    3.80
  -2  -8  -4    3.60    3.20
  -2   8  -4   10.90    3.60
   2   8   4   12.40    3.10
   2   8   4    7.40    3.60
  -2   8  -4    7.60    2.90
   4  -8   4   49.90    7.10
   4  -8   4   67.29    6.80
  -4  -8  -4   64.99    4.70
   4  -8   4   54.89    7.80
  -4  -8  -4   54.09    4.10
  -4  -8  -4   67.79    7.40
   4   8   4   76.29    7.40
   4   8   4   49.90    6.10
  -4   8  -4   55.89    7.00
   6  -8   4   -1.80    3.20
  -6  -8  -4    1.30    3.30
   6  -8   4    0.10    3.50
  -6  -8  -4   -1.80    2.00
   6  -8   4    1.00    2.40
  -6   8  -4   -2.00    2.80
   6   8   4   -1.30    2.80
   6   8   4    3.30    3.30
   8  -8   4   12.90    5.30
   8  -8   4   20.80    4.30
   8  -8   4   19.80    5.80
  -8  -8  -4   31.00    5.90
   8   8   4   17.70    5.60
  -8   8  -4   20.10    5.60
   8   8   4   33.60    5.70
  10  -8   4    2.90    3.70
 -10  -8  -4   -0.40    3.90
  10  -8   4    3.90    3.50
  10  -8   4    2.40    3.50
  10   8   4   -0.40    3.60
 -10   8  -4   -1.40    2.30
  10   8   4    2.30    3.30
  12  -8   4   -6.20    4.80
  12  -8   4   11.60    5.80
  12   8   4    0.10    3.90
 -12   8  -4   -1.50    3.10
  12   8   4    0.50    4.00
  14  -8   4   -4.30    5.90
  14  -8   4    7.60    6.10
 -14   8  -4   -0.80    3.60
  14   8   4    3.40    6.40
  16  -8   4   -2.30    6.00
  16  -8   4    7.10    7.40
 -16   8  -4   -1.30    4.10
  16   8   4    0.80    5.30
  21  -9  -4   13.20    6.30
  21  -9  -4   18.80    7.90
 -21  -9   4    6.40    8.50
  21   9  -4   12.00    9.70
  21   9  -4   16.00    8.60
 -21   9   4   23.80    7.40
 -19  -9   4    5.00    7.00
  19  -9  -4    4.60    5.80
  19  -9  -4   -0.70    4.80
  19   9  -4    3.30    7.60
  19   9  -4    8.80    6.70
 -19   9   4    0.60    4.80
  17  -9  -4    2.30    3.80
 -17  -9   4    1.00    5.90
 -17  -9   4    0.10    5.40
  17  -9  -4   -2.00    3.90
  17   9  -4    0.50    5.90
 -17   9   4    5.20    3.50
  17   9  -4   -1.20    5.30
  15  -9  -4   21.60    5.60
  15  -9  -4   25.40    6.10
 -15  -9   4   26.30    7.70
 -15  -9   4   28.40    7.10
  15   9  -4   22.70    6.50
  15   9  -4   29.30    6.70
 -15   9   4   24.40    5.70
  13  -9  -4   -4.90    3.30
 -13  -9   4   -7.00    4.30
 -13  -9   4   -3.80    4.00
  13  -9  -4   -1.80    3.80
 -13   9   4   -0.10    2.50
  13   9  -4    4.70    4.80
  13   9  -4   -0.30    4.80
 -11  -9   4   57.69    8.40
 -11  -9   4   45.30    7.80
  11  -9  -4   47.20    7.20
  11  -9  -4   54.29    7.30
  11  -9  -4   59.79    6.90
  11   9  -4   59.99    4.60
  11   9  -4   49.10    7.70
 -11   9   4   41.20    6.50
  11   9  -4   46.40    7.20
   9  -9  -4   14.60    2.00
   9  -9  -4    8.00    4.00
  -9  -9   4    6.50    3.20
   9  -9  -4   15.70    4.30
  -9  -9   4   17.50    4.80
   9   9  -4    8.00    4.20
   9   9  -4   15.90    2.80
  -9   9   4   11.70    3.30
   9   9  -4   17.80    4.80
   7  -9  -4   41.20    5.80
  -7  -9   4   32.70    6.00
   7  -9  -4   48.70    2.50
   7  -9  -4   38.00    5.80
   7  -9  -4   42.10    2.40
  -7  -9   4   54.59    7.50
   7   9  -4   50.89    6.90
  -7   9   4   46.40    6.20
   7   9  -4   54.99    5.20
   5  -9  -4   46.00    6.60
   5  -9  -4   45.70    2.90
   5  -9  -4   48.70    3.00
  -5  -9   4   44.80    6.40
   5  -9  -4   52.79    5.70
  -5  -9   4   45.90    6.90
   5   9  -4   41.10    6.20
  -5   9   4   51.19    6.00
   5   9  -4   57.99    5.80
  -3  -9   4    1.10    3.00
   3  -9  -4   -0.30    1.70
  -3  -9   4   -3.80    2.80
   3  -9  -4   -1.10    1.70
   3  -9  -4   -0.10    1.90
   3   9  -4   -0.80    2.10
  -3   9   4   -0.60    2.60
   3   9  -4    1.70    2.90
  -3   9   4    0.90    1.20
   1  -9  -4   31.70    3.80
  -1  -9   4   29.00    5.60
   1  -9  -4   20.90    4.40
  -1  -9   4   32.30    5.40
  -1  -9   4   23.70    4.90
  -1   9   4   26.10    4.90
  -1   9   4   24.00    3.20
   1   9  -4   20.70    4.50
   1   9  -4   25.40    4.70
  -1  -9  -4   28.00    3.60
   1  -9   4   27.00    5.00
   1  -9   4   33.80    5.30
  -1  -9  -4   27.40    4.90
   1  -9   4   27.10    5.70
  -1   9  -4   26.90    5.10
  -1   9  -4   33.30    5.40
   1   9   4   37.50    5.60
   1   9   4   31.20    4.20
  -3  -9  -4   13.40    4.50
   3  -9   4   13.20    4.00
   3  -9   4   19.60    5.30
   3  -9   4   14.20    4.50
  -3  -9  -4   10.50    2.50
  -3   9  -4   17.80    3.90
  -3   9  -4   16.60    4.30
   3   9   4   25.20    4.80
   3   9   4   15.60    3.80
   5  -9   4  128.79   11.30
   5  -9   4  106.79   11.10
   5  -9   4  108.49    8.50
  -5  -9  -4  121.29   10.80
   5   9   4   86.59    8.60
  -5   9  -4  119.19   10.70
   5   9   4  101.39    9.40
  -7  -9  -4   11.60    4.60
   7  -9   4   13.00    4.00
   7  -9   4   29.70    6.60
   7  -9   4   22.40    6.10
   7   9   4   12.30    4.50
  -7   9  -4   17.90    5.20
   7   9   4   16.10    5.20
  -9  -9  -4   28.50    6.10
   9  -9   4   18.40    6.20
   9  -9   4   20.00    4.50
   9  -9   4   21.40    6.50
   9   9   4   23.20    5.40
   9   9   4   18.90    6.20
  -9   9  -4   22.00    5.80
  11  -9   4   -3.70    4.80
 -11  -9  -4    7.50    4.80
  11  -9   4    0.30    5.10
 -11   9  -4    2.20    3.40
  11   9   4    1.00    4.10
  11   9   4    2.20    5.50
  13  -9   4    5.70    6.40
  13  -9   4    7.30    6.30
  13   9   4   -0.20    6.00
 -13   9  -4    2.20    3.70
  15  -9   4   -1.20    6.20
  15  -9   4    3.50    6.70
  15   9   4    3.50    7.50
 -15   9  -4   -0.30    4.10
  20 -10  -4   10.00    6.60
  20 -10  -4    0.60    5.50
 -20 -10   4    3.70    7.40
 -20 -10   4   -5.40    7.40
  20  10  -4   -3.60    6.60
  20  10  -4   12.40    9.60
 -20  10   4    8.00    5.80
  18 -10  -4    1.50    5.30
  18 -10  -4    2.10    4.90
 -18 -10   4   12.60    7.30
 -18 -10   4   15.00    7.80
 -18  10   4   13.90    6.00
  18  10  -4   25.50    9.10
  18  10  -4    7.30    6.50
 -16 -10   4   -5.10    5.80
  16 -10  -4    5.60    3.80
  16 -10  -4    6.50    5.40
 -16 -10   4    3.50    5.60
  16  10  -4    8.00    6.90
  16  10  -4    0.30    5.30
 -16  10   4    2.60    4.60
 -14 -10   4  103.49   12.20
  14 -10  -4  128.09   12.30
 -14 -10   4  102.89   12.10
  14 -10  -4   94.39   10.40
  14  10  -4  116.49   11.90
  14  10  -4   98.29   12.20
 -14  10   4   96.59   10.20
 -12 -10   4  167.98   14.80
 -12 -10   4  198.88   14.60
  12 -10  -4  197.28   13.80
  12 -10  -4  179.38   13.20
  12  10  -4  198.28   15.10
 -12  10   4  177.78   12.80
  12  10  -4  167.68   13.20
  10 -10  -4    1.00    2.80
  10 -10  -4    5.00    3.80
 -10 -10   4    0.30    4.20
 -10 -10   4    3.20    4.20
 -10  10   4   -2.00    3.30
  10  10  -4    0.80    4.00
  10  10  -4    2.70    4.20
  10  10  -4    2.70    2.60
  -8 -10   4    4.20    4.40
  -8 -10   4    3.50    4.30
   8 -10  -4    2.30    3.20
   8 -10  -4    6.90    4.00
   8  10  -4   -1.60    2.10
   8  10  -4    7.20    3.80
  -8  10   4   -0.50    3.10
  -6 -10   4   17.70    5.30
   6 -10  -4   18.00    2.10
   6 -10  -4   14.90    3.90
   6 -10  -4   20.10    4.80
  -6 -10   4   16.60    5.30
  -6  10   4   16.10    4.10
   6  10  -4   19.40    5.00
   6  10  -4   18.00    3.80
  -4 -10   4   10.60    4.50
   4 -10  -4    0.40    3.00
  -4 -10   4    2.20    3.80
   4 -10  -4    3.50    2.60
  -4  10   4    2.70    1.30
  -4  10   4    3.60    2.60
   4  10  -4    4.60    3.30
   4  10  -4    1.30    2.50
  -2 -10   4   63.49    8.00
   2 -10  -4   52.69    7.20
   2 -10  -4   56.19    5.90
  -2 -10   4   35.20    5.80
   2  10  -4   49.80    6.40
  -2  10   4   46.60    4.30
  -2  10   4   39.60    5.80
   2  10  -4   47.80    6.40
   0 -10   4   40.20    5.80
   0 -10   4   27.50    5.00
   0 -10   4   35.60    6.50
   0 -10  -4   40.30    6.50
   0 -10  -4   35.80    4.40
   0  10   4   32.30    4.30
   0  10  -4   36.40    5.80
   0  10   4   27.50    5.20
   0  10  -4   25.40    5.00
   2 -10   4    2.30    3.70
   2 -10   4    4.80    3.50
   2 -10   4    3.70    3.90
  -2 -10  -4   -3.70    1.70
  -2 -10  -4    2.70    2.20
   2  10   4    2.90    2.60
  -2  10  -4    4.30    3.40
  -2  10  -4    0.60    3.10
   2  10   4    1.30    2.20
   4 -10   4   10.10    3.80
   4 -10   4    6.70    4.20
  -4 -10  -4   14.50    5.20
   4 -10   4   11.20    4.80
   4  10   4   11.70    4.50
   4  10   4    7.30    3.70
  -4  10  -4    8.60    3.50
   6 -10   4   10.70    5.10
   6 -10   4   10.30    4.00
   6 -10   4   12.90    5.20
  -6 -10  -4    2.10    4.40
  -6  10  -4    9.90    4.50
   6  10   4    8.80    3.60
   6  10   4    4.20    4.00
   8 -10   4   -2.30    3.20
   8 -10   4   -0.40    4.00
   8 -10   4    3.80    5.20
  -8 -10  -4   -4.50    3.90
   8  10   4   -3.20    3.70
   8  10   4   -5.40    4.00
  -8  10  -4    4.70    4.30
  10 -10   4   25.80    7.50
  10 -10   4   11.10    6.20
  10 -10   4   10.60    4.30
 -10 -10  -4   21.30    6.40
 -10  10  -4   25.00    6.70
  10  10   4    9.40    6.30
  10  10   4   16.00    5.80
  12 -10   4   22.90    7.20
  12 -10   4   28.40    8.40
 -12  10  -4   49.40    9.50
  12  10   4   40.90    9.30
  14 -10   4   17.50    7.70
  14 -10   4    7.30    7.20
  14  10   4   -8.10    6.20
 -14  10  -4    4.10    5.50
 -19 -11   4   26.00   10.20
  19 -11  -4   11.70    6.20
 -19 -11   4   14.30    8.30
  19 -11  -4   24.90    8.20
  19  11  -4   13.80    8.00
 -19  11   4   23.00    7.30
  19  11  -4   26.50   10.70
 -17 -11   4   14.60    8.30
  17 -11  -4   -0.30    5.20
  17 -11  -4   20.30    7.30
 -17 -11   4   33.70    9.60
  17  11  -4    9.20    6.80
  17  11  -4   18.30    8.60
 -17  11   4   11.40    5.80
  15 -11  -4   10.20    5.90
 -15 -11   4    5.40    6.10
 -15 -11   4   15.60    7.30
  15 -11  -4   12.00    5.80
  15  11  -4   12.00    6.60
 -15  11   4   22.50    6.70
  15  11  -4   10.60    5.70
  13 -11  -4   18.90    6.30
 -13 -11   4   11.30    6.90
 -13 -11   4   11.70    6.10
  13 -11  -4   16.60    5.00
 -13  11   4   23.40    6.00
  13  11  -4   16.10    7.10
  13  11  -4   15.40    5.90
 -11 -11   4   84.39   10.60
 -11 -11   4   80.29   11.40
  11 -11  -4   84.69    9.70
  11 -11  -4   72.79    9.30
  11  11  -4   67.99    9.00
 -11  11   4   73.09    8.90
  11  11  -4   80.89   10.50
   9 -11  -4   27.20    5.80
   9 -11  -4   16.30    5.70
  -9 -11   4   26.80    7.20
  -9 -11   4   33.10    7.10
   9  11  -4   33.90    4.70
  -9  11   4   38.00    6.30
   9  11  -4   27.80    6.30
  -7 -11   4   89.49   10.30
   7 -11  -4   69.79    8.80
  -7 -11   4   74.69    9.90
   7 -11  -4   96.29    9.10
   7  11  -4   83.19    7.80
  -7  11   4   95.39    9.50
   7  11  -4  107.89   10.50
  -5 -11   4  161.48   12.80
   5 -11  -4  152.88   10.80
   5 -11  -4  165.38   12.10
  -5 -11   4  160.58   12.60
   5  11  -4  158.38   11.90
  -5  11   4  137.79   10.70
   5  11  -4  151.98   10.30
  -3 -11   4   41.20    7.20
   3 -11  -4   41.90    6.80
  -3 -11   4   47.70    7.60
   3 -11  -4   51.99    5.90
  -3  11   4   50.89    4.60
   3  11  -4   40.80    6.10
  -3  11   4   43.80    6.60
   3  11  -4   47.70    6.90
  -1 -11   4    0.40    3.70
   1 -11  -4    0.80    2.40
  -1 -11   4   -0.80    3.40
   1 -11  -4    0.60    2.70
  -1 -11   4    3.70    4.00
   1  11  -4   -1.90    3.00
  -1  11   4   -1.40    3.00
  -1  11   4   -1.60    1.70
   1  11  -4    1.60    3.10
   1 -11   4   -2.70    2.00
  -1 -11  -4    1.20    3.60
   1 -11   4   -2.40    2.90
   1 -11   4   -2.40    3.50
  -1 -11  -4    1.40    2.60
  -1  11  -4   -2.70    2.90
   1  11   4    0.90    2.80
   1  11   4   -0.60    3.30
  -1  11  -4   -1.30    2.10
   3 -11   4    9.10    4.30
  -3 -11  -4    4.60    4.50
   3 -11   4   -3.20    3.90
   3 -11   4   -0.90    3.80
   3  11   4    4.30    3.80
  -3  11  -4   -0.30    3.50
   3  11   4    2.20    3.70
  -3  11  -4    5.50    3.90
   5 -11   4   90.09   10.10
   5 -11   4   69.39    8.20
   5 -11   4   62.99    9.30
  -5 -11  -4   76.19    9.90
   5  11   4   53.79    7.40
   5  11   4   86.29    9.30
  -5  11  -4   52.49    8.00
   7 -11   4   38.00    7.40
   7 -11   4   56.69    7.40
   7 -11   4   56.19    9.30
  -7 -11  -4   61.49    9.20
   7  11   4   54.19    7.70
  -7  11  -4   37.80    6.80
   7  11   4   45.60    7.60
   9 -11   4   45.50    8.40
   9 -11   4   36.20    8.60
  -9 -11  -4   41.90    8.20
   9 -11   4   29.90    6.10
  -9  11  -4   26.60    7.00
   9  11   4   32.20    6.60
   9  11   4   31.70    7.70
  11 -11   4   13.10    7.20
  11 -11   4    9.90    6.80
 -11 -11  -4   11.00    6.90
  11  11   4   13.70    7.30
 -11  11  -4   11.40    6.20
  13 -11   4   -1.40    6.30
  13 -11   4   -4.70    5.80
  13  11   4   -2.30    6.90
 -13  11  -4  -11.80    5.00
  18 -12  -4   -7.00    4.00
  18 -12  -4   -0.70    4.20
 -18 -12   4    0.70    7.40
 -18 -12   4   -2.70    7.40
 -18  12   4   -2.70    5.20
  18  12  -4   -2.50    6.70
  18  12  -4    4.30    8.50
 -16 -12   4    6.20    7.30
 -16 -12   4    1.70    7.70
  16 -12  -4    0.50    6.10
  16 -12  -4    3.10    4.00
  16  12  -4   -1.00    6.20
 -16  12   4    2.70    5.30
  16  12  -4    0.40    7.10
  14 -12  -4   15.70    6.20
  14 -12  -4   27.00    7.20
 -14 -12   4   14.70    7.80
 -14 -12   4   13.80    7.20
 -14  12   4   13.50    5.90
  14  12  -4   22.20    8.00
  14  12  -4   15.00    6.60
  12 -12  -4   82.89   10.40
 -12 -12   4   88.39   11.50
 -12 -12   4   87.19   12.80
  12 -12  -4   82.99   10.40
  12  12  -4   73.09   10.70
  12  12  -4   79.59   10.10
 -12  12   4  129.79   12.20
  10 -12  -4   49.60    8.30
  10 -12  -4   66.79    8.60
 -10 -12   4   89.29   11.00
 -10 -12   4   65.89   10.80
  10  12  -4   66.39    9.60
 -10  12   4   62.09    8.20
   8 -12  -4    0.20    3.70
  -8 -12   4   -2.40    4.10
  -8 -12   4    5.40    4.80
   8 -12  -4    5.30    4.60
   8  12  -4    5.00    3.20
  -8  12   4    7.50    4.40
   8  12  -4    3.30    4.60
  -6 -12   4   11.80    5.20
   6 -12  -4   12.10    5.00
  -6 -12   4   16.20    5.60
   6 -12  -4   16.20    5.30
   6  12  -4   13.70    4.10
  -6  12   4    5.50    4.30
   6  12  -4   11.20    5.10
   4 -12  -4   50.89    7.60
   4 -12  -4   52.59    6.60
  -4 -12   4   59.59    9.00
  -4 -12   4   64.39    9.20
  -4  12   4   48.90    7.00
   4  12  -4   55.59    7.30
   4  12  -4   62.19    7.80
   2 -12  -4   54.09    6.60
  -2 -12   4   46.60    8.00
   2 -12  -4   55.19    8.40
  -2 -12   4   47.20    7.90
   2  12  -4   62.29    7.30
   2  12  -4   45.10    6.80
  -2  12   4   48.40    7.20
   0 -12   4   31.30    6.60
   0 -12   4   14.70    5.20
   0 -12  -4   21.80    4.40
   0 -12   4   26.40    6.40
   0 -12  -4   10.80    5.30
   0  12  -4   14.50    5.00
   0  12   4   16.10    3.60
   0  12   4   11.80    4.90
   0  12  -4   14.40    5.10
  -2 -12  -4    7.90    4.20
   2 -12   4   10.30    4.00
   2 -12   4    9.30    5.20
   2 -12   4   15.60    5.40
   2  12   4    9.70    3.70
  -2  12  -4   10.80    4.70
  -2  12  -4   16.10    5.30
   2  12   4   13.00    5.00
  -4 -12  -4   13.30    6.30
   4 -12   4    8.90    4.90
   4 -12   4   16.20    6.00
   4 -12   4    6.90    4.50
   4  12   4   14.70    4.70
   4  12   4   10.20    5.10
  -4  12  -4    7.20    3.70
   6 -12   4   -0.30    4.50
  -6 -12  -4    6.20    5.50
   6 -12   4   -0.90    3.80
   6 -12   4   -4.60    4.40
   6  12   4   -2.10    3.70
  -6  12  -4   -3.50    3.80
   6  12   4    1.80    4.30
   8 -12   4   13.80    5.30
   8 -12   4    6.80    5.80
   8 -12   4    1.60    5.40
  -8 -12  -4   15.90    6.70
   8  12   4    5.30    5.70
  -8  12  -4   10.20    5.30
   8  12   4    3.80    4.80
  10 -12   4   34.90    9.00
  10 -12   4   27.10    8.30
 -10 -12  -4   31.10    8.80
  10  12   4   28.10    8.20
 -10  12  -4   40.30    8.50
  12 -12   4   19.00    8.30
  12 -12   4   20.90    8.10
  12  12   4   24.70    8.50
 -12  12  -4   20.20    6.40
  17 -13  -4   10.40    6.80
 -17 -13   4   23.20   10.10
  17 -13  -4   24.10    8.30
 -17 -13   4   12.90    8.60
 -17  13   4   14.50    5.80
  17  13  -4    8.90    7.70
  17  13  -4    5.80    8.80
 -15 -13   4   11.50    7.60
  15 -13  -4   -1.80    5.70
  15 -13  -4   -4.00    5.40
 -15 -13   4   -4.20    7.60
  15  13  -4   -8.80    5.60
 -15  13   4    4.20    5.80
  15  13  -4    2.10    5.20
 -13 -13   4   -3.00    5.90
  13 -13  -4    7.90    6.00
  13 -13  -4   11.20    6.00
 -13 -13   4   -1.60    6.90
  13  13  -4   12.60    7.50
 -13  13   4   21.80    6.70
  11 -13  -4   30.80    7.00
 -11 -13   4   24.80    7.80
  11 -13  -4   30.80    7.30
 -11 -13   4   18.90    8.00
  11  13  -4   23.40    7.50
 -11  13   4   38.30    7.00
   9 -13  -4  100.69   11.20
  -9 -13   4  109.29   12.30
  -9 -13   4  106.59   12.60
   9 -13  -4  108.19   11.60
   9  13  -4  103.69   10.20
   9  13  -4  104.99   12.10
  -9  13   4  130.39   12.30
  -7 -13   4  109.19   11.90
   7 -13  -4   75.29    9.10
   7 -13  -4   76.49    9.70
  -7 -13   4   86.69   10.90
   7  13  -4   84.59    8.90
   7  13  -4   59.19    9.00
  -7  13   4   84.59    9.40
   5 -13  -4   78.99   10.10
  -5 -13   4   90.09   10.70
  -5 -13   4   63.69    9.80
   5 -13  -4   85.89    9.00
  -5  13   4   69.99    9.10
   5  13  -4   96.69   10.70
   5  13  -4   80.49    8.80
   3 -13  -4  111.39   11.40
   3 -13  -4   71.89    8.10
  -3 -13   4  101.79   11.50
  -3 -13   4   84.69   10.80
   3  13  -4   85.39    9.70
  -3  13   4   63.19    8.80
   3  13  -4   97.99   10.40
  -1 -13   4    6.60    4.90
  -1 -13   4    6.70    5.40
   1 -13  -4    6.40    5.50
  -1 -13   4    0.60    4.30
   1  13  -4    1.70    4.30
   1  13  -4    5.00    4.50
  -1  13   4   -1.70    4.30
   1 -13   4   69.79   10.40
   1 -13   4   59.79    8.50
   1 -13   4   84.29   10.10
  -1 -13  -4   61.39    9.50
  -1  13  -4   79.79    9.30
  -1  13  -4   61.39    9.00
   1  13   4   75.69    9.40
   3 -13   4  166.38   15.70
   3 -13   4  166.68   13.40
   3 -13   4  172.08   13.80
  -3 -13  -4  196.48   16.90
  -3  13  -4  169.38   14.80
  -3  13  -4  166.48   12.70
   3  13   4  172.68   13.40
   3  13   4  148.29   11.50
   5 -13   4   69.19   10.50
   5 -13   4   59.89    9.20
  -5 -13  -4   65.49   10.50
   5 -13   4   52.29    8.20
  -5  13  -4   58.79    9.20
   5  13   4   58.89    7.90
   5  13   4   52.89    8.60
  -7 -13  -4   49.50    9.80
   7 -13   4   54.09    8.90
   7 -13   4   68.29    9.10
   7 -13   4   50.39    9.30
   7  13   4   62.39    8.80
   7  13   4   49.30    9.00
  -7  13  -4   52.89    9.10
   9 -13   4   21.60    7.80
  -9 -13  -4   30.00    8.80
   9 -13   4   15.50    6.10
   9 -13   4   17.80    7.40
   9  13   4   21.40    7.80
  -9  13  -4   25.80    7.00
  11 -13   4   20.70    7.90
 -11 -13  -4   -3.10    7.00
  11 -13   4    5.60    6.60
  11  13   4   17.20    8.30
 -11  13  -4    7.50    6.80
 -16 -14   4   -2.40    8.40
  16 -14  -4    6.90    6.70
 -16 -14   4   14.80    9.30
  16 -14  -4    5.80    7.60
  16  14  -4    4.00    7.70
 -16  14   4    0.60    5.80
  16  14  -4    5.90    8.70
  14 -14  -4   20.70    7.80
 -14 -14   4   22.20    9.70
  14 -14  -4   20.80    7.50
 -14 -14   4   10.20    8.00
 -14  14   4   14.20    6.60
  14  14  -4   17.80    8.60
 -12 -14   4    3.40    7.40
  12 -14  -4   14.90    6.70
 -12 -14   4   18.50    7.50
  12 -14  -4   12.60    6.30
  12  14  -4    2.70    6.50
 -12  14   4   13.10    6.10
  10 -14  -4   21.40    6.90
 -10 -14   4   28.10    7.50
 -10 -14   4   26.50    7.70
  10 -14  -4   21.80    6.10
 -10  14   4   32.50    7.60
  10  14  -4   18.30    6.20
   8 -14  -4   10.60    5.30
  -8 -14   4    1.40    6.10
  -8 -14   4    6.10    6.40
   8 -14  -4    7.70    5.80
  -8  14   4   14.40    5.10
   8  14  -4    6.90    6.10
   8  14  -4   13.70    4.80
   6 -14  -4   17.50    5.50
  -6 -14   4    8.80    6.70
   6 -14  -4    5.20    5.30
  -6 -14   4   16.00    7.20
   6  14  -4    8.70    5.70
   6  14  -4   17.60    5.30
  -6  14   4   14.30    5.70
  -4 -14   4   16.40    6.50
  -4 -14   4   21.30    7.00
   4 -14  -4   15.10    6.40
   4 -14  -4   12.00    4.70
   4  14  -4   18.50    5.10
  -4  14   4   10.80    5.80
   4  14  -4   23.50    5.80
  -2 -14   4   74.59   10.20
  -2 -14   4   71.99   10.00
  -2 -14   4   48.00    9.20
   2 -14  -4   71.79    9.70
  -2  14   4   61.49    9.30
   2  14  -4   69.29    9.40
   2  14  -4   83.19   10.00
   0 -14   4  193.38   15.30
   0 -14  -4  179.58   16.10
   0 -14   4  214.68   18.00
   0 -14   4  179.68   15.70
   0  14  -4  179.08   14.40
   0  14  -4  199.18   14.40
   0  14   4  188.78   14.80
   2 -14   4  115.29   12.40
  -2 -14  -4  108.79   13.40
   2 -14   4   78.39   10.70
   2 -14   4   87.59   12.20
   2  14   4   95.19   11.00
  -2  14  -4  107.49   12.10
  -2  14  -4  105.99   11.10
  -4 -14  -4   15.10    7.20
   4 -14   4   47.20    9.50
   4 -14   4   18.20    6.80
   4 -14   4   14.40    6.10
  -4  14  -4   17.60    6.80
   4  14   4   17.60    6.20
   6 -14   4   -3.50    5.10
   6 -14   4   -0.90    6.10
  -6 -14  -4   -2.10    6.20
   6 -14   4   -2.60    4.70
   6  14   4   -0.40    5.40
  -6  14  -4   -3.70    4.90
   8 -14   4    7.70    7.30
   8 -14   4   17.60    7.30
  -8 -14  -4   26.30    8.90
   8 -14   4   18.60    6.80
   8  14   4    8.10    5.90
   8  14   4   15.80    7.20
  -8  14  -4   12.60    6.60
 -10 -14  -4   12.30    8.30
  10 -14   4   -3.30    4.20
  10  14   4    9.10    5.70
 -10  14  -4    0.90    6.10
 -15 -15   4   -3.20    8.10
  15 -15  -4    3.40    6.80
  15 -15  -4    6.30    7.50
 -15  15   4   -0.40    4.20
  15  15  -4    2.50    8.30
 -13 -15   4   19.50    8.40
  13 -15  -4    5.40    4.80
 -13 -15   4   11.10    6.90
  13 -15  -4   15.60    8.30
 -13  15   4   11.50    6.70
  13  15  -4    5.40    7.80
  11 -15  -4   11.10    6.80
 -11 -15   4   12.10    6.80
 -11 -15   4   14.10    7.90
  11 -15  -4   19.10    7.60
  11  15  -4   17.70    8.00
 -11  15   4   12.30    7.00
   9 -15  -4   24.20    8.50
  -9 -15   4   46.20   10.40
  -9 -15   4   36.90    9.20
   9 -15  -4   28.60    8.20
   9  15  -4   35.40    7.80
  -9  15   4   35.90    7.30
   7 -15  -4   47.10    9.00
   7 -15  -4   39.90    9.00
  -7 -15   4   60.09   10.20
  -7 -15   4   49.40    9.70
   7  15  -4   70.89    8.80
  -7  15   4   46.40    8.00
   7  15  -4   48.60    9.20
   5 -15  -4   14.60    6.50
  -5 -15   4   29.40    7.80
  -5 -15   4   28.40    7.10
   5 -15  -4   19.80    6.90
   5  15  -4   25.70    6.30
   5  15  -4   11.70    5.50
  -5  15   4   16.30    5.50
  -3 -15   4   27.80    8.00
  -3 -15   4   17.60    7.50
   3 -15  -4   44.00    8.90
   3  15  -4   25.00    6.70
  -3  15   4   33.60    6.70
   3  15  -4   45.00    8.20
  -1 -15   4    1.00    5.40
  -1 -15   4   -3.90    4.80
  -1 -15   4    6.60    6.30
   1 -15  -4    5.80    6.30
  -1  15   4   -6.10    4.80
   1  15  -4    4.60    5.60
   1  15  -4    7.20    5.10
   1 -15   4   72.59   11.00
   1 -15   4   58.19    9.70
   1 -15   4   50.19   10.00
  -1 -15  -4   81.89   12.10
  -1  15  -4   43.00    8.30
  -1  15  -4   46.90    8.10
   1  15   4   52.69    9.70
   3 -15   4   40.40    8.50
  -3 -15  -4   41.80   10.10
   3 -15   4   30.60    6.90
   3 -15   4   30.60    8.90
  -3  15  -4   32.70    8.20
  -3  15  -4   48.50    8.10
   3  15   4   23.60    7.60
   5 -15   4   59.79   11.10
   5 -15   4   40.20    8.40
   5 -15   4   36.30    8.40
  -5 -15  -4   66.19   12.00
   5  15   4   45.10    8.80
  -5  15  -4   41.70   10.00
   7 -15   4   19.10    7.00
  -7 -15  -4   35.40   10.10
   7 -15   4   26.40    9.30
  -7  15  -4   21.70    6.40
   7  15   4   21.30    7.50
  -9 -15  -4   20.40    9.50
   9 -15   4   18.70    8.50
  -9  15  -4   -5.10    5.30
 -12 -16   4   15.50    7.40
  12 -16  -4   32.60    9.20
 -12 -16   4   34.20   10.20
  12 -16  -4   22.50    8.70
 -12  16   4   26.80    8.40
  12  16  -4   20.50    9.10
 -10 -16   4    5.30    7.70
  10 -16  -4   -2.10    6.10
  10 -16  -4   13.80    6.10
 -10 -16   4    7.20    7.80
  10  16  -4    3.00    7.00
 -10  16   4    8.70    5.20
  -8 -16   4   -2.50    6.30
  -8 -16   4   -4.30    6.60
   8 -16  -4    2.60    5.80
   8 -16  -4    7.10    6.80
  -8  16   4    0.60    4.00
   8  16  -4    9.40    7.00
   6 -16  -4   -8.60    5.10
  -6 -16   4   -6.50    6.00
  -6 -16   4   -0.20    6.40
   6  16  -4    6.00    6.10
  -6  16   4   11.50    5.20
   6  16  -4   -5.30    4.50
  -4 -16   4    7.80    6.80
  -4 -16   4  -10.10    6.40
   4 -16  -4    5.20    4.80
   4  16  -4   -1.30    5.30
  -4  16   4   -5.60    5.50
   4  16  -4    7.10    5.80
  -2 -16   4   94.79   12.80
   2 -16  -4   79.39   11.60
  -2 -16   4   82.29   11.60
  -2 -16   4  108.49   13.80
   2  16  -4   75.59   10.80
  -2  16   4  114.29   12.80
   2  16  -4  117.09   12.70
   0 -16   4  128.39   15.20
   0 -16   4  114.89   13.70
   0 -16   4  136.29   15.10
   0 -16  -4  112.89   14.80
   0  16  -4  138.29   13.60
   0  16   4  127.39   13.30
   2 -16   4   69.09   11.00
  -2 -16  -4   67.69   12.20
   2 -16   4   65.69   10.80
   2 -16   4   78.99   12.70
  -2  16  -4   78.69   11.70
  -2  16  -4   67.79    9.90
   2  16   4   77.99   11.40
   4 -16   4   16.30    7.10
   4 -16   4   32.60    9.00
  -4 -16  -4   25.40    9.60
  -4  16  -4   11.10    5.60
   4  16   4   25.80    8.30
   6 -16   4    3.40    5.90
  -6 -16  -4   -0.20    5.90
   6 -16   4   -9.10    6.40
   6  16   4   -2.80    6.20
  -6  16  -4   -5.80    5.70
   9 -17  -4   20.60   10.00
   9 -17  -4   14.70    8.20
  -9 -17   4    6.90    7.40
  -9 -17   4   17.80    8.90
  -9  17   4   16.30    6.20
   9  17  -4   13.90    8.50
  -7 -17   4    2.70    7.60
   7 -17  -4    9.80    7.90
  -7 -17   4   -2.50    7.10
  -7  17   4    9.10    5.50
   7  17  -4    1.40    7.00
  -5 -17   4   25.10    9.10
  -5 -17   4   30.10    9.40
   5 -17  -4   22.70    8.40
  -5  17   4   25.60    8.30
   5  17  -4   34.70    8.30
   5  17  -4   39.00    9.00
  -3 -17   4   13.60    8.40
  -3 -17   4    1.70    6.60
  -3 -17   4    7.50    8.10
   3 -17  -4    8.20    7.80
   3  17  -4    9.90    6.90
  -3  17   4    8.50    7.70
   3  17  -4   21.80    7.60
   1 -17  -4   -5.00    6.80
  -1 -17   4    5.00    5.30
  -1 -17   4    5.30    7.80
   1  17  -4   -0.50    6.80
  -1  17   4   -4.10    5.80
   1 -17   4    2.90    7.80
   1 -17   4    4.00    6.70
  -1 -17  -4   11.30    6.40
   1  17   4    1.30    7.20
  -1  17  -4    7.80    7.20
   3 -17   4   17.40    9.00
  -3 -17  -4   26.60    9.80
   3 -17   4   21.90    8.30
   3  17   4    6.90    7.90
  -3  17  -4   13.60    8.20
  24   0  -5    4.30    6.70
  24   0  -5   -3.00    5.60
  24   0  -5    0.20    6.70
 -24   0   5  -15.30    6.20
 -22   0   5   -0.30    3.70
  22   0  -5    2.80    5.70
  22   0  -5   -0.50    5.80
  22   0  -5    0.70    5.00
  20   0  -5    6.20    5.40
 -20   0   5   -1.90    4.50
  20   0  -5   -0.30    4.30
  20   0  -5    4.60    5.10
  18   0  -5    5.80    4.10
  18   0  -5   -1.60    3.80
 -18   0   5   11.90    5.50
  18   0  -5    3.00    4.20
  16   0  -5   -3.00    3.00
 -16   0   5   -2.90    3.10
 -16   0   5   -1.90    1.20
  16   0  -5   -4.60    2.50
  16   0  -5   -1.20    3.40
  14   0  -5    1.20    2.70
  14   0  -5    3.40    3.00
 -14   0   5    1.70    1.20
 -14   0   5    0.40    2.10
  14   0  -5    1.20    1.90
  12   0  -5    0.20    2.20
  12   0  -5   -1.80    2.00
  12   0  -5   -0.50    2.20
 -12   0   5    0.90    0.90
 -10   0   5    0.50    0.90
  10   0  -5    1.00    1.70
 -10   0   5   -0.50    1.00
  10   0  -5    0.50    1.00
  10   0  -5   -3.10    1.40
  10   0  -5    4.10    2.40
   8   0  -5   -1.10    1.10
  -8   0   5   -1.00    0.70
   8   0  -5    0.10    1.20
   8   0  -5    0.70    1.20
   8   0  -5   -0.40    1.60
  -6   0   5   -0.50    1.00
   6   0  -5   -0.30    1.10
   6   0  -5   -0.40    0.90
   6   0  -5   -0.60    0.90
   6   0  -5   -0.50    1.20
   4   0  -5   -1.80    0.90
   4   0  -5   -0.30    0.80
   4   0  -5   -0.40    1.10
  -4   0   5    2.40    1.30
  -4   0   5    4.10    1.40
   4   0  -5   -0.80    1.00
  -2   0   5   -0.80    1.10
   2   0  -5    3.40    1.60
   2   0  -5    0.00    0.80
  -2   0   5    0.00    1.10
   2   0  -5    0.50    0.90
   2   0  -5    1.90    1.20
  -2   0   5    0.10    0.80
   0   0   5   -1.50    1.10
   0   0  -5    0.60    0.60
   0   0  -5    1.20    1.40
   0   0   5    0.30    0.70
   0   0   5    0.50    1.10
   0   0   5   -0.20    0.60
  -2   0  -5    0.20    1.60
   2   0   5   -0.60    1.70
   2   0   5    2.60    1.60
   4   0   5    1.00    2.50
  -4   0  -5   -1.20    2.00
   4   0   5    0.50    1.70
   6   0   5    1.30    2.00
  -6   0  -5   -0.90    1.50
   6   0   5    0.10    1.90
  -8   0  -5   -1.70    2.40
   8   0   5   -0.10    3.10
   8   0   5   -1.00    2.40
  10   0   5    0.20    2.50
 -10   0  -5    6.30    3.60
  10   0   5   -2.50    2.00
  12   0   5   -0.70    3.30
 -12   0  -5   -0.10    3.40
  12   0   5    1.10    4.60
 -14   0  -5   -5.10    3.80
  14   0   5    6.10    5.10
  14   0   5    0.20    3.60
  16   0   5    7.40    6.70
 -16   0  -5   -2.10    4.20
  16   0   5   -3.70    4.40
  18   0   5   -9.70    7.40
  25  -1  -5    2.70    7.30
  25  -1  -5   -2.80    6.70
  25  -1  -5    3.10    6.10
 -25  -1   5    9.40    7.60
 -25   1   5    6.30    7.70
  25   1  -5    1.90    7.10
  25   1  -5    1.00    4.30
  25   1  -5   11.30    7.70
  23  -1  -5   11.60    6.10
  23  -1  -5   23.30    8.20
  23  -1  -5   13.50    5.70
 -23  -1   5   21.90    8.00
  23   1  -5   20.60    8.50
 -23   1   5   23.60    8.00
  23   1  -5   10.20    6.40
  23   1  -5   -3.60    6.50
  21  -1  -5   -1.80    4.50
  21  -1  -5   -3.10    5.20
 -21  -1   5   -2.40    5.20
  21  -1  -5   -1.10    4.80
  21   1  -5   -3.40    4.80
  21   1  -5    2.90    5.20
 -21   1   5    3.30    5.70
  21   1  -5   -0.30    5.30
  19  -1  -5    0.60    3.90
 -19  -1   5    2.20    3.50
  19  -1  -5    6.20    4.60
  19  -1  -5   -0.90    3.80
  19   1  -5   -6.50    4.00
 -19   1   5    5.30    4.70
  19   1  -5   -2.10    4.40
  19   1  -5    0.70    3.80
  17  -1  -5   -1.20    3.40
  17  -1  -5    1.60    3.80
  17  -1  -5    1.10    2.80
 -17  -1   5    6.60    4.10
  17   1  -5   -1.10    3.90
  17   1  -5    2.50    3.80
 -17   1   5    4.20    2.20
  17   1  -5    7.20    4.30
  15  -1  -5    6.50    3.50
  15  -1  -5    6.00    3.60
  15  -1  -5    5.70    3.30
 -15  -1   5    6.90    3.90
  15   1  -5    6.60    2.70
  15   1  -5    5.10    1.60
 -15   1   5    3.70    1.90
  15   1  -5   13.20    4.10
  15   1  -5   13.40    4.10
  13  -1  -5   14.80    3.50
 -13  -1   5   12.20    1.60
 -13  -1   5   13.90    1.60
  13  -1  -5   14.50    3.50
  13  -1  -5   14.30    3.70
 -13  -1   5   10.90    3.80
  13   1  -5   11.70    3.90
  13   1  -5    9.90    3.10
 -13   1   5   13.60    2.20
  13   1  -5   12.70    3.80
  13   1  -5   10.40    1.70
 -11  -1   5   43.70    5.80
 -11  -1   5   44.20    2.60
  11  -1  -5   48.20    5.60
  11  -1  -5   37.40    4.50
 -11  -1   5   37.50    2.50
  11  -1  -5   35.70    4.70
  11   1  -5   36.60    5.20
 -11   1   5   42.30    3.40
  11   1  -5   41.10    2.80
  11   1  -5   51.99    5.40
  11   1  -5   47.80    5.40
  -9  -1   5   17.20    1.80
  -9  -1   5   15.20    1.80
   9  -1  -5   13.90    3.10
  -9  -1   5   15.00    3.80
   9  -1  -5   13.40    3.10
   9  -1  -5   12.40    2.50
   9   1  -5   10.00    2.90
   9   1  -5   14.60    3.20
  -9   1   5   13.90    2.20
   9   1  -5    9.40    2.30
  -7  -1   5   24.70    2.40
   7  -1  -5   21.50    3.30
  -7  -1   5   28.20    2.50
   7  -1  -5   22.40    3.00
   7  -1  -5   22.80    2.60
  -7  -1   5   27.10    3.70
   7   1  -5   29.30    3.70
   7   1  -5   26.90    3.40
   7   1  -5   26.00    3.50
  -7   1   5   24.90    2.80
   7   1  -5   30.80    2.50
   5  -1  -5   12.70    2.10
  -5  -1   5    8.90    2.20
   5  -1  -5   14.20    2.40
   5  -1  -5   10.90    2.00
   5   1  -5    8.10    1.80
   5   1  -5   10.90    1.80
  -5   1   5    7.90    1.80
   5   1  -5    8.50    2.00
   5   1  -5   11.70    2.20
  -5   1   5    8.00    1.90
  -3  -1   5    1.20    1.20
   3  -1  -5    0.00    1.30
  -3  -1   5    0.50    1.40
   3  -1  -5    0.30    1.00
  -3  -1   5    0.80    1.40
   3  -1  -5    1.70    1.20
   3   1  -5    0.00    1.10
   3   1  -5    1.50    1.40
  -3   1   5    2.20    1.10
   3   1  -5   -0.40    0.90
   3   1  -5    1.10    1.40
  -3   1   5    1.80    1.20
   1  -1  -5    0.60    1.50
  -1  -1   5    3.90    1.70
  -1  -1   5    3.90    1.00
  -1  -1   5    2.60    1.00
  -1  -1   5    2.40    1.80
   1  -1  -5    3.30    1.10
   1   1  -5    5.00    1.70
   1   1  -5    2.60    0.90
   1   1  -5    5.10    1.70
  -1   1   5    5.00    1.20
  -1   1   5    3.30    1.60
  -1   1   5    0.40    1.10
  -1   1   5    1.80    0.90
   1  -1   5    8.30    2.10
  -1  -1  -5    5.60    1.00
   1  -1   5    1.40    1.60
   1  -1   5    6.40    0.90
   1   1   5    7.70    2.30
   1   1   5    4.80    1.30
  -1   1  -5    3.60    2.00
   1   1   5    7.00    1.10
  -3  -1  -5   -0.80    1.60
   3  -1   5    1.80    1.70
   3  -1   5    2.60    1.80
  -3  -1  -5   -0.10    0.40
   3   1   5   -1.60    2.00
   3   1   5    1.10    1.30
  -3   1  -5    1.30    1.60
   3   1   5    0.00    0.40
   5  -1   5  215.28   11.50
  -5  -1  -5  207.58   11.80
   5  -1   5  231.38   13.30
   5   1   5  216.38   12.80
  -5   1  -5  236.88   12.50
   5   1   5  218.68   10.50
   7  -1   5   30.20    5.50
  -7  -1  -5   28.40    4.80
   7  -1   5   35.40    4.90
  -7   1  -5   20.60    4.40
   7   1   5   24.50    5.10
   7   1   5   26.20    3.90
  -9  -1  -5    2.90    3.10
   9  -1   5    3.60    3.00
   9  -1   5   10.00    4.00
   9   1   5    4.80    3.70
  -9   1  -5    0.30    3.00
   9   1   5    4.00    2.50
  11  -1   5    6.90    3.90
  11  -1   5    3.60    4.30
 -11  -1  -5    3.50    3.60
 -11   1  -5    3.70    3.60
  11   1   5    1.10    2.90
  11   1   5    7.50    3.60
  13  -1   5    2.10    4.00
  13  -1   5   10.80    4.90
 -13  -1  -5    7.40    4.40
  13   1   5    5.90    3.90
  13   1   5   -0.50    4.30
 -13   1  -5    7.40    4.30
  15  -1   5    9.70    5.40
  15  -1   5   15.80    6.40
 -15  -1  -5    4.80    4.80
  15   1   5    4.90    6.90
  15   1   5   16.10    5.40
 -15   1  -5    5.40    4.90
  17  -1   5   20.70    8.50
  17  -1   5    5.00    5.80
  17   1   5    3.30    5.10
 -17   1  -5   -0.10    5.30
  24  -2  -5    2.60    5.00
  24  -2  -5    4.80    6.00
 -24  -2   5  -10.10    6.00
  24  -2  -5   -1.40    6.00
  24   2  -5   -1.50    4.50
  24   2  -5    1.00    5.80
 -24   2   5   -4.70    6.30
  24   2  -5    1.70    5.00
  22  -2  -5   52.69    9.60
  22  -2  -5   56.09    9.60
 -22  -2   5   68.59   10.20
  22  -2  -5   38.20    7.40
 -22   2   5   44.30    9.00
  22   2  -5   43.00    8.20
  22   2  -5   50.79   10.40
  22   2  -5   35.90    8.70
 -20  -2   5    9.50    5.90
  20  -2  -5   -2.70    4.40
  20  -2  -5    3.60    3.90
  20  -2  -5   -1.30    3.90
 -20   2   5   -2.00    5.10
  20   2  -5   12.20    5.90
  20   2  -5   12.20    5.50
  20   2  -5    3.20    5.20
 -18  -2   5    8.00    5.40
  18  -2  -5    8.30    4.60
  18  -2  -5    8.90    4.60
  18  -2  -5   -0.60    3.90
 -18   2   5    6.20    2.60
  18   2  -5    5.20    4.50
  18   2  -5    8.80    5.10
  18   2  -5    7.10    5.00
 -16  -2   5    9.60    4.70
  16  -2  -5    7.10    4.00
  16  -2  -5   10.10    3.80
  16  -2  -5    7.40    3.10
  16   2  -5   14.30    4.90
  16   2  -5   10.40    3.50
  16   2  -5    8.10    4.20
 -16   2   5   10.00    2.80
 -14  -2   5    0.50    3.00
  14  -2  -5    1.40    2.80
  14  -2  -5    0.50    2.30
  14  -2  -5    0.00    2.60
 -14   2   5   -1.10    1.30
  14   2  -5   -1.80    2.70
  14   2  -5   -2.30    2.70
  14   2  -5    1.70    3.20
  12  -2  -5    4.50    2.70
  12  -2  -5   -1.00    2.10
  12  -2  -5    0.70    1.80
 -12  -2   5   -2.60    2.40
 -12   2   5    0.90    1.50
  12   2  -5    0.60    2.30
  12   2  -5   -0.90    2.40
  12   2  -5   -1.60    2.70
  10  -2  -5   66.39    6.20
 -10  -2   5   77.09    3.40
 -10  -2   5   76.19    7.30
  10  -2  -5   71.99    5.10
  10  -2  -5   82.19    6.20
 -10  -2   5   72.39    3.40
  10   2  -5   81.19    7.00
  10   2  -5   78.89    6.20
  10   2  -5   83.09    6.40
 -10   2   5   81.59    5.00
   8  -2  -5  125.79    7.30
   8  -2  -5  110.39    6.00
   8  -2  -5  131.39    7.60
  -8  -2   5  122.29    5.40
  -8  -2   5  117.39    5.40
  -8  -2   5  108.69    7.50
   8   2  -5  113.19    7.10
   8   2  -5  108.39    7.20
   8   2  -5  120.99    7.60
   8   2  -5  124.09    5.40
  -8   2   5  111.09    6.40
  -6  -2   5   65.89    5.80
   6  -2  -5   65.99    4.40
   6  -2  -5   59.99    4.80
   6  -2  -5   65.39    3.80
   6   2  -5   61.99    5.00
  -6   2   5   58.69    4.20
   6   2  -5   75.79    5.10
  -6   2   5   62.99    3.80
   6   2  -5   56.89    5.10
   6   2  -5   65.99    3.90
   4  -2  -5  227.88   10.40
   4  -2  -5  220.28    9.50
   4  -2  -5  229.08   10.20
   4  -2  -5  228.38    9.40
  -4  -2   5  227.58   11.10
  -4  -2   5  202.98   10.30
  -4   2   5  218.08    9.40
  -4   2   5  221.28   10.50
   4   2  -5  213.08   10.80
  -4   2   5  216.18    9.50
   4   2  -5  233.58   10.00
   4   2  -5  214.08   10.00
   4   2  -5  225.28   10.70
  -2  -2   5    4.40    1.90
   2  -2  -5    1.00    1.40
  -2  -2   5    4.20    1.40
  -2  -2   5    3.00    1.80
   2  -2  -5    1.60    1.20
   2  -2  -5    0.60    0.70
   2   2  -5    1.50    1.10
  -2   2   5    1.20    0.80
  -2   2   5    2.60    1.60
   2   2  -5    0.30    1.50
  -2   2   5    1.00    1.10
  -2   2   5    1.90    1.00
   0  -2  -5    0.10    0.90
   0  -2   5    1.50    1.80
   0  -2   5   -0.40    0.80
   0  -2  -5    2.30    1.40
   0  -2   5   -0.20    1.60
   0  -2   5    0.40    0.80
   0   2   5    0.70    1.50
   0   2   5    0.20    0.60
   0   2  -5    0.90    1.60
   0   2   5    0.20    0.90
   0   2  -5   -0.20    1.00
   0   2   5   -0.40    0.70
   0   2   5    1.50    1.30
   2  -2   5    3.30    0.90
  -2  -2  -5    1.80    1.20
  -2  -2  -5    0.90    0.90
   2  -2   5    2.00    2.10
  -2  -2  -5    1.70    1.50
   2  -2   5    2.60    0.80
   2  -2   5    3.50    2.00
  -2   2  -5    2.90    2.00
   2   2   5    2.50    1.10
  -2   2  -5    2.80    1.00
   2   2   5    2.70    2.00
   2   2   5    1.20    1.00
   4  -2   5   24.90    1.40
  -4  -2  -5   27.30    4.00
   4  -2   5   27.20    1.40
   4  -2   5   26.70    4.50
  -4  -2  -5   26.30    2.20
   4  -2   5   41.10    4.90
  -4   2  -5   33.70    4.80
   4   2   5   27.00    4.30
   4   2   5   30.20    3.00
  -4   2  -5   23.80    1.40
   4   2   5   28.10    2.40
   6  -2   5  205.98   11.60
  -6  -2  -5  218.88   11.60
  -6  -2  -5  186.08    8.30
   6  -2   5  221.18   13.20
  -6  -2  -5  197.28    8.20
  -6   2  -5  206.88   11.80
   6   2   5  221.38   10.00
   6   2   5  225.68   13.00
   8  -2   5   25.50    4.80
  -8  -2  -5   24.50    2.50
  -8  -2  -5   20.60    4.40
   8  -2   5   16.60    4.80
   8   2   5   30.70    5.80
   8   2   5   24.50    3.70
  -8   2  -5   27.00    5.20
  10  -2   5    2.00    4.20
  10  -2   5    3.80    3.50
 -10  -2  -5   -2.30    2.50
  10   2   5   -0.30    2.50
 -10   2  -5   -0.80    2.00
  10   2   5    0.10    2.20
  12  -2   5   49.40    7.30
  12  -2   5   46.00    8.10
 -12  -2  -5   53.39    7.30
 -12   2  -5   78.19    9.10
  12   2   5   46.20    7.70
 -14  -2  -5   -3.20    3.70
  14  -2   5    0.10    4.30
  14  -2   5    1.40    4.10
  14   2   5   -2.70    4.40
 -14   2  -5    5.00    4.70
  14   2   5   -0.10    5.70
  16  -2   5    8.20    5.50
  16  -2   5    2.20    5.90
 -16  -2  -5    0.10    4.60
  16   2   5   -3.70    6.90
 -16   2  -5    1.80    5.10
  18  -2   5   -3.60    7.40
  18  -2   5   -0.10    6.10
  18   2   5    0.50    7.60
 -18   2  -5   -3.10    5.50
  25  -3  -5   24.90    8.50
 -25  -3   5   26.90    9.20
  25  -3  -5    4.10    7.20
  25  -3  -5    9.90    6.90
 -25   3   5   21.70    9.10
  25   3  -5   22.60    7.90
  25   3  -5   14.90    8.40
  23  -3  -5   42.90    9.00
 -23  -3   5   47.40   10.30
  23  -3  -5   26.40    7.10
  23  -3  -5   46.40    9.40
  23   3  -5   57.89   11.20
 -23   3   5   39.30    8.10
  23   3  -5   21.80    8.10
  21  -3  -5   -4.90    4.40
  21  -3  -5   19.10    6.70
  21  -3  -5   11.00    5.20
 -21  -3   5    4.50    6.10
  21   3  -5   21.50    7.10
  21   3  -5    5.10    5.70
  19  -3  -5    1.50    4.10
  19  -3  -5   -2.10    3.90
  19  -3  -5    1.80    4.50
 -19  -3   5   -0.70    5.10
  19   3  -5    3.30    4.30
  19   3  -5    3.40    5.50
 -19   3   5    0.70    2.30
  19   3  -5    0.40    4.60
 -17  -3   5    6.80    5.00
  17  -3  -5    7.20    4.10
  17  -3  -5   -0.40    3.60
  17  -3  -5    3.70    3.50
 -17   3   5    7.70    2.80
  17   3  -5    2.80    3.40
  17   3  -5    6.90    4.20
  17   3  -5    6.70    3.70
 -15  -3   5   -4.30    3.50
  15  -3  -5    1.30    3.10
  15  -3  -5    1.90    2.80
  15  -3  -5    4.40    3.50
  15   3  -5   -2.10    3.10
  15   3  -5    2.40    2.60
  15   3  -5    1.80    2.50
 -15   3   5    5.00    2.60
  13  -3  -5   25.40    4.20
  13  -3  -5   18.20    4.40
  13  -3  -5   22.60    4.00
 -13  -3   5   18.50    4.60
  13   3  -5   28.50    5.20
  13   3  -5   37.30    5.50
 -13   3   5   23.20    3.40
  13   3  -5   39.50    5.90
 -11  -3   5   74.39    7.40
  11  -3  -5   66.59    6.80
  11  -3  -5   62.09    4.70
  11  -3  -5   64.29    6.40
  11   3  -5   64.79    6.80
  11   3  -5   57.39    6.20
  11   3  -5   60.19    6.40
 -11   3   5   60.99    5.30
   9  -3  -5  364.86   16.80
   9  -3  -5  368.46   15.00
  -9  -3   5  360.36   13.80
   9  -3  -5  354.26   16.80
  -9  -3   5  380.26   13.90
  -9  -3   5  380.26   17.80
   9   3  -5  405.16   17.60
  -9   3   5  375.06   15.90
   9   3  -5  374.76   13.80
   9   3  -5  361.46   17.20
   9   3  -5  394.76   17.20
   7  -3  -5    5.40    1.20
  -7  -3   5    7.40    2.20
   7  -3  -5    6.90    2.10
  -7  -3   5    5.40    1.30
   7  -3  -5    1.90    1.90
   7   3  -5    1.90    1.50
   7   3  -5    6.30    2.40
   7   3  -5    5.40    1.30
  -7   3   5    2.90    1.80
   7   3  -5    4.60    2.40
  -7   3   5    4.20    1.00
   5  -3  -5   10.70    2.40
  -5  -3   5   10.00    2.40
   5  -3  -5   12.10    2.00
  -5  -3   5    7.50    2.70
   5  -3  -5   10.00    1.40
   5   3  -5   11.10    2.70
   5   3  -5    8.10    1.80
   5   3  -5   12.90    2.70
  -5   3   5   10.20    1.40
  -5   3   5   11.20    1.40
  -5   3   5   14.00    2.50
   3  -3  -5   25.60    2.20
  -3  -3   5   16.30    3.30
  -3  -3   5   24.60    3.30
   3  -3  -5   20.30    2.40
   3  -3  -5   22.50    3.00
   3  -3  -5   22.50    2.90
   3   3  -5   22.20    2.90
  -3   3   5   20.30    2.30
  -3   3   5   24.20    3.40
   3   3  -5   22.70    3.50
  -3   3   5   27.80    2.20
  -3   3   5   24.90    2.40
   3   3  -5   13.90    3.00
  -1  -3   5  320.17   15.00
  -1  -3   5  313.67   15.10
   1  -3  -5  322.77   13.50
   1  -3  -5  333.77   14.50
  -1  -3   5  315.07   13.50
   1   3  -5  333.57   14.60
  -1   3   5  318.27   11.70
  -1   3   5  327.17   11.80
  -1   3   5  337.07   13.90
   1   3  -5  303.17   14.60
  -1   3   5  311.47   14.60
   1  -3   5   33.50    4.30
   1  -3   5   34.90    2.80
  -1  -3  -5   33.60    4.30
   1  -3   5   38.40    5.00
  -1  -3  -5   34.00    3.20
   1   3   5   32.50    1.60
  -1   3  -5   37.60    4.60
  -1   3  -5   35.10    3.30
   1   3   5   34.20    4.50
   1   3   5   36.30    4.20
   1   3   5   32.80    1.60
   3  -3   5  149.39    9.50
  -3  -3  -5  134.99    8.40
   3  -3   5  121.09    5.90
   3  -3   5  140.79    8.80
  -3  -3  -5  119.19    6.30
  -3  -3  -5  129.49    6.00
  -3   3  -5  133.79    6.30
   3   3   5  126.29    5.70
  -3   3  -5  130.69    8.30
   3   3   5  142.89    8.60
   3   3   5  144.89    8.90
  -5  -3  -5  145.89    9.00
   5  -3   5  130.79    5.70
  -5  -3  -5  125.79    6.50
   5  -3   5  128.09    9.00
   5  -3   5  138.59   10.20
   5   3   5  137.29    6.60
   5   3   5  137.49    9.20
  -5   3  -5  120.89    6.00
   5   3   5  115.49    9.20
  -5   3  -5  115.49    8.80
   5   3   5  138.99    7.40
   7  -3   5   20.90    4.50
   7  -3   5   37.50    2.60
  -7  -3  -5   34.20    5.00
  -7  -3  -5   35.60    3.40
   7  -3   5   36.60    6.30
  -7   3  -5   31.60    5.40
   7   3   5   37.30    6.10
   7   3   5   27.10    3.40
  -7   3  -5   35.30    2.90
   9  -3   5    9.80    4.50
  -9  -3  -5    4.00    3.20
   9  -3   5    3.90    3.60
  -9   3  -5    6.80    3.70
   9   3   5    5.10    4.30
   9   3   5    5.50    2.90
 -11  -3  -5    6.50    3.70
  11  -3   5    9.50    4.40
  11  -3   5   12.20    5.50
 -11   3  -5    7.90    4.40
  11   3   5   11.10    4.00
  11   3   5    8.10    3.90
  13  -3   5    6.60    4.70
 -13  -3  -5   16.90    5.10
  13  -3   5   12.30    6.30
 -13   3  -5   16.60    5.40
  13   3   5   16.50    6.60
 -15  -3  -5    3.10    4.50
  15  -3   5   -0.10    3.80
  15  -3   5   -0.10    4.80
 -15   3  -5    0.90    4.80
  15   3   5    0.20    6.40
  17  -3   5    0.30    5.80
  17  -3   5   -7.90    6.30
  17   3   5   -4.60    7.50
 -17   3  -5    6.00    4.60
  24  -4  -5   13.00    7.40
 -24  -4   5   -3.90    7.40
  24  -4  -5  -14.10    5.40
  24  -4  -5    2.80    6.00
  24   4  -5   -0.10    4.70
  24   4  -5   -3.40    6.20
 -24   4   5    4.70    7.60
 -22  -4   5   -3.30    4.50
  22  -4  -5    6.00    5.80
  22  -4  -5    4.60    5.80
  22  -4  -5    0.70    5.00
  22   4  -5   -3.30    5.90
  22   4  -5    2.80    6.40
 -20  -4   5   16.60    5.70
  20  -4  -5   12.00    5.10
  20  -4  -5    2.40    5.10
  20  -4  -5   23.00    6.00
  20   4  -5   16.10    6.60
 -20   4   5   24.00    4.80
  20   4  -5   27.00    8.10
  18  -4  -5   11.90    5.00
  18  -4  -5    5.10    4.10
  18  -4  -5    1.10    2.70
  18   4  -5   -2.50    5.20
 -18   4   5    1.80    2.70
  18   4  -5   -0.40    4.60
  16  -4  -5   11.10    4.00
  16  -4  -5    8.90    4.00
 -16  -4   5   13.90    5.50
  16  -4  -5    8.40    4.20
 -16   4   5    6.40    2.80
  16   4  -5   10.10    4.90
  16   4  -5    6.20    4.50
 -14  -4   5   25.30    5.80
  14  -4  -5   27.30    4.30
  14  -4  -5   29.60    5.40
  14  -4  -5   15.40    4.30
  14   4  -5   30.00    5.80
  14   4  -5   35.40    5.80
 -14   4   5   24.20    3.90
 -12  -4   5   39.90    6.10
  12  -4  -5   31.60    4.90
  12  -4  -5   53.49    4.90
  12  -4  -5   45.50    5.70
 -12   4   5   34.70    4.10
  12   4  -5   47.80    5.90
  12   4  -5   42.50    5.80
 -10  -4   5   18.00    4.30
  10  -4  -5   15.20    2.20
  10  -4  -5   11.10    3.30
  10  -4  -5   15.90    3.70
 -10  -4   5   13.60    1.00
 -10  -4   5   13.90    1.10
  10   4  -5   16.00    1.20
 -10   4   5   23.10    3.40
  10   4  -5   13.00    3.50
  10   4  -5   12.90    3.60
  -8  -4   5  268.27   10.80
  -8  -4   5  272.07   14.20
   8  -4  -5  266.87   10.60
   8  -4  -5  278.97   13.10
   8  -4  -5  266.07   13.20
  -8   4   5  263.07   10.70
   8   4  -5  274.37   13.80
   8   4  -5  279.57   10.90
  -8   4   5  278.27   12.90
   8   4  -5  291.07   14.20
   6  -4  -5   75.59    6.00
  -6  -4   5   91.79    7.70
   6  -4  -5   76.59    5.40
  -6  -4   5   70.99    7.10
  -6   4   5   84.89    3.50
   6   4  -5   82.59    6.50
  -6   4   5   87.09    3.60
   6   4  -5   94.19    6.80
  -6   4   5   86.89    5.80
   6   4  -5   86.99    4.90
  -4  -4   5  106.79    7.20
   4  -4  -5  100.59    6.50
  -4  -4   5  115.59    7.80
   4  -4  -5  105.09    5.40
   4   4  -5  112.99    7.30
  -4   4   5  103.19    6.10
   4   4  -5  113.79    6.30
   4   4  -5  106.29    7.10
  -4   4   5  105.89    6.70
  -4   4   5  103.09    4.80
  -4   4   5   98.19    4.70
   2  -4  -5 2310.87   83.69
   2  -4  -5 2374.36   83.89
  -2  -4   5 2290.47   85.39
   2  -4  -5 2340.27   81.49
  -2  -4   5 2369.16   84.09
  -2  -4   5 2396.06   85.49
   2   4  -5 2288.27   84.89
  -2   4   5 2282.67   81.59
  -2   4   5 2357.06   82.89
   2   4  -5 2366.66   84.29
  -2   4   5 2285.97   84.59
   0  -4   5  468.45   19.70
   0  -4  -5  405.46   18.40
   0  -4   5  427.06   19.70
   0  -4   5  420.16   17.50
   0  -4  -5  404.76   17.40
   0   4  -5  437.46   19.10
   0   4  -5  414.16   18.60
   0   4   5  442.86   19.10
   0   4   5  424.56   17.90
  -2  -4  -5    3.00    2.30
   2  -4   5    4.80    2.80
  -2  -4  -5    4.30    1.60
   2  -4   5    4.40    2.50
   2  -4   5    3.60    1.70
   2   4   5    3.50    2.20
   2   4   5    2.70    2.50
  -2   4  -5    3.10    2.60
   4  -4   5   37.50    5.40
   4  -4   5   35.90    5.30
  -4  -4  -5   41.80    4.00
  -4  -4  -5   39.60    5.10
   4  -4   5   34.50    3.20
  -4  -4  -5   34.10    2.70
   4   4   5   35.10    5.10
  -4   4  -5   30.20    4.90
   4   4   5   33.90    2.50
   4   4   5   42.30    5.50
   6  -4   5   52.29    3.60
  -6  -4  -5   55.09    4.80
   6  -4   5   49.10    7.00
   6  -4   5   52.49    6.70
  -6  -4  -5   56.69    6.40
   6   4   5   57.79    7.00
  -6   4  -5   49.30    6.30
   6   4   5   50.19    6.30
   6   4   5   41.10    3.70
   8  -4   5  110.39   10.00
  -8  -4  -5  105.89    8.50
  -8  -4  -5  103.69    6.80
   8  -4   5  103.39    5.60
   8  -4   5  123.99   11.10
   8   4   5  110.29    9.80
   8   4   5  111.59   10.60
  -8   4  -5  108.29    9.90
   8   4   5   97.69    6.50
 -10  -4  -5  120.89    9.50
  10  -4   5  107.89   10.60
  10  -4   5  135.39   12.70
  10   4   5  112.19   10.40
  10   4   5  115.79   11.60
 -10   4  -5  126.79   11.50
 -12  -4  -5   42.00    6.70
  12  -4   5   29.00    7.50
  12  -4   5   36.90    6.80
  12   4   5   31.40    6.40
 -12   4  -5   32.90    6.60
  12   4   5   42.70    8.40
 -14  -4  -5   17.40    5.40
  14  -4   5    8.20    6.40
  14  -4   5   13.00    5.90
  14   4   5   16.50    6.00
 -14   4  -5   18.70    6.30
  14   4   5   13.40    7.20
  16  -4   5    3.70    6.80
  16  -4   5    1.00    5.50
  16   4   5    6.40    7.70
 -16   4  -5   -2.10    5.20
  23  -5  -5   31.20    7.20
  23  -5  -5   33.80    8.70
 -23  -5   5   40.30   10.30
  23   5  -5   30.90    8.60
  23   5  -5   17.50    7.20
  21  -5  -5   18.10    6.00
 -21  -5   5   10.20    5.80
  21  -5  -5    0.10    4.50
  21  -5  -5    8.70    5.70
  21   5  -5    7.00    6.40
  21   5  -5    9.10    6.50
  19  -5  -5    2.90    4.00
  19  -5  -5    2.50    3.20
 -19  -5   5   -5.00    5.10
  19  -5  -5    2.60    4.50
  19   5  -5   -6.40    4.70
  19   5  -5   -0.10    5.00
 -19   5   5   -2.70    2.80
  17  -5  -5   28.20    6.40
  17  -5  -5   30.90    5.50
 -17  -5   5   11.40    5.60
  17  -5  -5   34.50    6.30
 -17   5   5   30.70    5.10
  17   5  -5   33.70    6.90
  17   5  -5   18.20    6.10
  15  -5  -5   80.49    8.60
  15  -5  -5  103.09    8.70
  15  -5  -5  111.79   10.40
 -15  -5   5  114.39   11.60
 -15   5   5  107.99    7.90
  15   5  -5  112.59   10.50
  15   5  -5   97.79   10.20
  13  -5  -5  225.58   11.20
 -13  -5   5  220.58   14.40
  13  -5  -5  208.08   12.80
  13  -5  -5  238.28   13.70
  13   5  -5  221.08   13.60
  13   5  -5  224.58   13.90
 -13   5   5  233.78   12.20
 -11  -5   5  139.09   10.30
  11  -5  -5  128.49    8.80
  11  -5  -5  133.29    6.90
  11  -5  -5  127.59    9.20
  11   5  -5  136.09    9.80
 -11   5   5  136.29    8.50
  11   5  -5  134.79    9.60
  -9  -5   5  320.57   12.50
  -9  -5   5  331.27   16.60
   9  -5  -5  334.37   15.60
   9  -5  -5  331.17   15.90
   9  -5  -5  309.17   12.30
  -9  -5   5  321.57   16.80
  -9   5   5  301.77   12.50
   9   5  -5  328.27   12.60
   9   5  -5  326.07   16.10
  -9   5   5  313.27   14.80
   9   5  -5  358.06   16.80
   7  -5  -5  179.58    9.30
  -7  -5   5  175.08   11.00
  -7  -5   5  153.58   10.40
   7  -5  -5  166.58    9.60
  -7   5   5  173.88    9.70
   7   5  -5  168.08   10.20
   7   5  -5  164.08   10.30
   7   5  -5  176.98    8.20
  -5  -5   5   49.99    5.90
   5  -5  -5   50.09    5.20
  -5  -5   5   48.30    5.70
   5  -5  -5   52.89    4.10
   5   5  -5   46.20    5.40
   5   5  -5   39.80    3.90
   5   5  -5   48.30    5.40
  -5   5   5   44.30    4.60
  -3  -5   5  113.79    8.40
  -3  -5   5  118.59    7.70
   3  -5  -5  108.59    7.20
   3  -5  -5  125.09    5.70
   3  -5  -5  118.99    5.70
   3   5  -5  121.79    8.20
  -3   5   5  112.49    5.70
   3   5  -5  115.99    7.00
  -3   5   5  115.29    5.50
  -3   5   5  124.39    7.60
   1  -5  -5  844.52   32.40
  -1  -5   5  877.91   34.20
  -1  -5   5  858.01   32.50
   1  -5  -5  826.52   29.10
  -1  -5   5  856.31   34.00
  -1   5   5  849.32   33.30
   1   5  -5  835.82   33.40
  -1   5   5  807.02   31.30
  -1   5   5  795.42   29.20
   1   5  -5  794.22   32.70
  -1  -5  -5 1287.27   48.90
   1  -5   5 1282.37   50.99
   1  -5   5 1289.47   48.60
  -1  -5  -5 1309.97   49.90
   1  -5   5 1342.47   50.99
  -1   5  -5 1302.17   50.29
  -1   5  -5 1351.96   50.29
   1   5   5 1306.07   50.19
   1   5   5 1340.57   49.30
   3  -5   5  240.38   13.60
   3  -5   5  242.78   11.10
  -3  -5  -5  248.28   12.60
   3  -5   5  247.28   14.00
  -3  -5  -5  234.88   11.60
  -3   5  -5  247.38   13.30
   3   5   5  233.18   13.00
   3   5   5  228.88   12.60
  -5  -5  -5  116.79    7.30
   5  -5   5  121.69    6.70
   5  -5   5  141.49   10.00
  -5  -5  -5  124.39    8.60
   5  -5   5  135.79   10.40
  -5  -5  -5  106.19    5.50
   5   5   5  113.39    9.00
   5   5   5  111.89    5.40
   5   5   5  114.39    8.40
  -5   5  -5  129.29    9.30
  -7  -5  -5   11.30    3.50
  -7  -5  -5    7.40    2.50
   7  -5   5    6.80    2.00
   7  -5   5    4.50    4.00
   7  -5   5   12.60    4.40
   7   5   5    5.40    2.10
   7   5   5    6.20    3.60
   7   5   5    4.00    3.60
  -7   5  -5    5.10    2.70
   9  -5   5   -6.30    3.70
   9  -5   5    0.50    4.30
  -9  -5  -5    0.50    3.10
  -9  -5  -5   -1.40    2.60
   9   5   5    1.70    3.60
   9   5   5   -0.90    2.70
   9   5   5   -0.80    2.10
  -9   5  -5    8.50    3.80
 -11  -5  -5   12.90    4.60
  11  -5   5   11.70    4.80
  11  -5   5   19.60    5.90
 -11   5  -5   12.20    4.40
  11   5   5   14.60    4.60
  11   5   5   16.20    5.10
  13  -5   5   57.99    9.30
 -13  -5  -5   52.49    7.30
  13  -5   5   43.50    8.10
 -13   5  -5   49.10    8.40
  13   5   5   53.29    8.30
  13   5   5   28.60    8.00
  15  -5   5   45.60    9.20
  15  -5   5   54.49    9.50
 -15   5  -5   61.59    9.60
  15   5   5   61.79   11.20
  17  -5   5    3.90    7.80
  17  -5   5   20.10    8.20
  17   5   5    9.40    8.40
 -17   5  -5    9.40    6.90
  24  -6  -5    4.60    6.90
 -24  -6   5    4.90    8.80
  24  -6  -5   -0.30    5.80
  24   6  -5    1.90    7.70
  24   6  -5    3.50    5.80
 -22  -6   5    3.40    7.30
  22  -6  -5   -1.50    4.90
  22  -6  -5   -0.70    5.20
  22   6  -5   10.60    7.70
  22   6  -5   -3.60    6.60
  20  -6  -5   17.40    6.20
  20  -6  -5   11.60    5.30
 -20  -6   5   11.00    5.60
  20  -6  -5    2.60    5.00
  20   6  -5    8.00    6.90
 -20   6   5   18.20    4.80
  20   6  -5    6.60    6.40
  18  -6  -5   51.79    7.40
  18  -6  -5   58.19    7.70
  18  -6  -5   64.89    8.80
 -18  -6   5   65.89   10.00
  18   6  -5   69.39   10.50
 -18   6   5   45.80    6.50
  18   6  -5   53.29    8.70
  16  -6  -5   85.99    9.20
 -16  -6   5   73.19   11.00
  16  -6  -5   99.69   10.40
  16  -6  -5  100.29    8.50
  16   6  -5   90.19   11.00
  16   6  -5   85.29   10.00
 -16   6   5  106.29    9.10
  14  -6  -5   87.29    8.80
  14  -6  -5   76.89    8.40
 -14  -6   5   88.89   10.30
  14  -6  -5   85.19    6.60
 -14   6   5   92.79    8.30
  14   6  -5   85.79    9.20
  14   6  -5   89.89   10.10
  12  -6  -5   62.19    7.10
  12  -6  -5   71.09    5.00
  12  -6  -5   76.69    7.80
 -12  -6   5   67.69    8.50
  12   6  -5   75.29    8.50
 -12   6   5   70.39    6.90
  12   6  -5   68.49    7.90
  10  -6  -5   17.00    3.80
  10  -6  -5   14.50    3.30
  10  -6  -5   10.60    1.70
 -10  -6   5   11.50    1.70
 -10  -6   5   12.30    4.10
 -10  -6   5   11.30    3.90
  10   6  -5   12.00    1.80
 -10   6   5   13.30    1.80
  10   6  -5   16.80    4.30
  10   6  -5   16.30    4.10
 -10   6   5   14.90    3.60
  -8  -6   5   16.10    4.40
   8  -6  -5   29.30    4.10
  -8  -6   5   30.90    5.50
   8  -6  -5   27.50    4.50
   8   6  -5   17.40    4.20
   8   6  -5   27.90    4.50
   8   6  -5   28.40    2.90
  -8   6   5   25.30    4.00
   6  -6  -5   60.89    4.80
  -6  -6   5   58.29    7.00
  -6  -6   5   64.89    6.90
   6  -6  -5   64.99    6.60
   6   6  -5   70.69    4.90
   6   6  -5   54.69    6.40
   6   6  -5   58.59    6.60
  -6   6   5   65.29    6.10
  -4  -6   5  123.29    9.10
   4  -6  -5  122.69    5.10
   4  -6  -5  128.99    6.60
   4  -6  -5  116.69    7.70
  -4  -6   5  128.29    8.60
   4   6  -5  112.89    8.40
  -4   6   5  113.39    4.90
   4   6  -5  130.09    7.40
  -4   6   5  127.39    8.20
  -2  -6   5  528.75   23.10
  -2  -6   5  559.54   24.50
  -2  -6   5  583.44   24.50
   2  -6  -5  530.05   20.20
   2  -6  -5  501.95   21.60
   2  -6  -5  545.85   23.00
   2   6  -5  535.15   23.70
   2   6  -5  547.45   22.90
  -2   6   5  545.05   23.30
  -2   6   5  544.65   20.90
  -2   6   5  556.64   20.50
   0  -6   5 1120.19   42.60
   0  -6  -5 1052.99   40.60
   0  -6   5 1056.09   40.50
   0  -6   5 1016.10   42.10
   0   6   5 1047.30   41.30
   0   6   5 1050.39   39.70
   0   6  -5 1017.50   41.00
   0   6  -5 1046.20   41.60
  -2  -6  -5  145.19    9.10
   2  -6   5  165.68   11.20
   2  -6   5  156.58    9.00
   2  -6   5  176.18   11.30
   2   6   5  179.28   10.60
   2   6   5  166.98    9.70
  -2   6  -5  164.48   10.20
   4  -6   5   75.99    8.30
   4  -6   5   82.19    8.90
  -4  -6  -5   59.49    6.10
  -4  -6  -5   70.39    7.00
   4  -6   5   77.39    5.60
   4   6   5   61.99    7.00
  -4   6  -5   75.99    7.60
   4   6   5   66.59    7.10
   6  -6   5   39.80    6.50
   6  -6   5   23.10    5.60
   6  -6   5   38.50    4.30
  -6  -6  -5   21.00    4.50
  -6  -6  -5   29.70    4.90
   6   6   5   32.60    2.80
   6   6   5   20.50    4.80
  -6   6  -5   35.90    5.90
   6   6   5   43.20    6.30
  -8  -6  -5   74.19    8.10
   8  -6   5  107.59   10.50
   8  -6   5   94.99    6.30
  -8  -6  -5   83.79    7.60
   8  -6   5   81.29    9.90
   8   6   5   75.89    8.90
  -8   6  -5   93.69    9.40
   8   6   5   96.59    9.30
 -10  -6  -5   66.79    7.80
  10  -6   5   53.79    8.20
  10  -6   5   56.69    8.50
  10   6   5   55.19    7.60
  10   6   5   59.39    9.10
 -10   6  -5   53.59    7.90
  12  -6   5   75.99   10.00
  12  -6   5   62.79   10.40
 -12  -6  -5   81.79    9.00
  12   6   5   72.89    9.00
 -12   6  -5   67.19    9.30
  12   6   5   71.79   10.40
  14  -6   5   19.80    7.20
  14  -6   5   14.80    7.50
  14   6   5   14.00    7.40
 -14   6  -5   17.00    5.80
  16  -6   5    4.50    7.90
  16  -6   5   -3.00    6.30
  16   6   5    5.00    7.60
 -16   6  -5    0.90    6.40
  23  -7  -5   39.20    8.90
 -23  -7   5   46.90   11.80
  23  -7  -5   20.80    7.10
  23   7  -5   37.50   11.20
  23   7  -5   50.99   10.80
  21  -7  -5   24.00    5.90
  21  -7  -5   42.80    9.20
 -21  -7   5   27.90    9.40
  21   7  -5   38.40    9.30
 -21   7   5   52.19    7.90
  21   7  -5   70.99   12.70
  19  -7  -5    4.10    4.00
 -19  -7   5    2.00    6.80
  19  -7  -5   13.20    4.50
  19   7  -5    7.60    6.10
  19   7  -5    5.20    6.10
 -19   7   5   14.10    5.00
 -17  -7   5   25.10    7.30
  17  -7  -5   14.40    4.50
  17  -7  -5   32.80    6.80
  17   7  -5   44.30    8.60
 -17   7   5   45.50    6.50
  17   7  -5   32.60    7.40
  15  -7  -5   26.60    4.60
 -15  -7   5   31.00    7.70
  15  -7  -5   28.80    5.30
  15  -7  -5   42.00    6.90
 -15   7   5   31.30    5.60
  15   7  -5   40.70    7.50
  15   7  -5   31.00    7.20
  13  -7  -5  136.19   10.50
  13  -7  -5  138.79    7.80
 -13  -7   5  148.99   13.10
  13  -7  -5  133.59   10.30
  13   7  -5  120.99   11.80
 -13   7   5  130.99    9.20
  13   7  -5  144.19   11.30
  11  -7  -5  413.66   19.70
 -11  -7   5  401.06   15.50
 -11  -7   5  428.66   21.40
  11  -7  -5  411.06   20.00
 -11  -7   5  439.26   21.30
  11  -7  -5  399.46   15.80
  11  -7  -5  384.36   15.60
  11   7  -5  410.16   20.40
  11   7  -5  395.36   15.50
  11   7  -5  425.76   21.20
 -11   7   5  389.36   15.90
 -11   7   5  404.16   19.20
  -9  -7   5  139.09   11.10
   9  -7  -5  175.18   10.80
   9  -7  -5  159.78    9.90
  -9  -7   5  151.78   11.20
   9   7  -5  147.79   10.60
  -9   7   5  151.38    9.90
   9   7  -5  144.79    7.50
   9   7  -5  154.38   11.00
  -7  -7   5  125.09    9.60
   7  -7  -5  125.69    8.20
  -7  -7   5  146.09   10.50
   7  -7  -5  152.58    9.60
   7   7  -5  139.69   10.10
   7   7  -5  141.39    9.50
   7   7  -5  139.59    7.80
  -7   7   5  128.79    8.60
   5  -7  -5   21.60    4.20
  -5  -7   5   13.70    4.30
  -5  -7   5   10.80    3.60
   5  -7  -5   12.70    2.60
   5   7  -5   15.00    4.00
  -5   7   5   16.30    3.80
   5   7  -5   11.60    2.80
   3  -7  -5   19.30    3.90
   3  -7  -5   21.60    2.40
   3  -7  -5   23.90    2.90
  -3   7   5   19.60    3.50
   3   7  -5   37.00    4.60
   3   7  -5   23.10    4.00
  -3   7   5   18.90    2.10
  -1  -7   5  129.29    9.00
  -1  -7   5  150.38   10.50
  -1  -7   5  152.08   10.30
   1  -7  -5  146.79    6.50
   1  -7  -5  130.49    9.10
   1  -7  -5  150.98    6.60
  -1   7   5  141.09    9.40
  -1   7   5  132.89    6.50
  -1   7   5  151.08    7.70
   1   7  -5  150.98    9.40
   1   7  -5  142.89    9.80
   1  -7   5 1468.55   54.69
   1  -7   5 1443.96   56.79
  -1  -7  -5 1411.06   54.89
   1  -7   5 1483.35   56.79
  -1   7  -5 1399.36   55.69
  -1   7  -5 1514.35   55.99
   1   7   5 1424.96   54.09
   1   7   5 1441.46   55.59
  -3  -7  -5  688.63   30.10
   3  -7   5  751.02   32.20
   3  -7   5  695.23   31.70
   3  -7   5  732.33   29.60
   3   7   5  753.52   30.60
   3   7   5  739.03   31.10
  -3   7  -5  749.82   31.50
   5  -7   5   30.60    6.20
  -5  -7  -5   36.00    5.30
   5  -7   5   46.50    5.20
   5  -7   5   43.60    6.90
   5   7   5   21.70    4.90
  -5   7  -5   39.50    5.80
   5   7   5   39.90    6.00
   7  -7   5   26.50    6.10
  -7  -7  -5   13.90    4.50
   7  -7   5   16.20    4.80
   7  -7   5   20.50    3.90
   7   7   5   16.50    4.80
   7   7   5    8.70    4.10
  -7   7  -5   29.20    5.90
  -9  -7  -5    8.10    3.80
  -9  -7  -5    5.80    3.50
   9  -7   5    2.30    4.60
   9  -7   5   -1.00    4.40
  -9   7  -5    5.20    4.20
   9   7   5    3.90    3.80
   9   7   5    2.00    4.10
  11  -7   5   12.20    5.90
  11  -7   5   21.60    6.70
 -11  -7  -5   19.60    5.60
 -11   7  -5   18.80    5.10
  11   7   5   19.00    6.80
  11   7   5   21.80    5.80
  13  -7   5   74.39   11.00
  13  -7   5   63.69   10.30
 -13  -7  -5   57.49    8.30
 -13   7  -5   86.69   11.40
  13   7   5   68.89   10.50
  13   7   5   65.79   10.60
  15  -7   5   46.60    9.60
  15  -7   5   39.80   10.20
 -15   7  -5   73.79   11.00
  15   7   5   49.10    9.90
 -22  -8   5   10.80    9.40
  22  -8  -5   10.80    7.20
  22  -8  -5   18.20    7.00
  22   8  -5   13.50    8.20
 -22   8   5   11.70    5.80
  22   8  -5   25.40    9.50
  20  -8  -5   42.20    7.90
 -20  -8   5   59.09   11.50
  20  -8  -5   70.29   10.50
  20   8  -5   87.09   12.60
 -20   8   5   81.59    9.60
  20   8  -5   50.99    9.80
 -18  -8   5    4.40    6.30
  18  -8  -5   17.40    6.40
  18  -8  -5   10.00    5.20
  18   8  -5   13.30    6.00
 -18   8   5    9.50    3.90
  18   8  -5   18.40    6.60
  16  -8  -5   31.90    6.70
  16  -8  -5   38.00    6.80
 -16  -8   5   39.30    8.70
  16   8  -5   42.10    7.90
  16   8  -5   38.70    8.70
 -16   8   5   50.69    7.10
  14  -8  -5  145.89   11.30
 -14  -8   5  110.39   12.50
 -14  -8   5  153.38   14.50
  14  -8  -5  113.49   10.90
 -14   8   5  132.99   10.20
  14   8  -5  143.39   13.20
  14   8  -5  134.69   12.30
  12  -8  -5   20.60    3.00
 -12  -8   5   17.70    5.70
  12  -8  -5   23.10    5.40
  12  -8  -5   20.60    5.20
 -12  -8   5   13.80    5.10
  12   8  -5   21.80    5.40
  12   8  -5   18.80    5.50
 -12   8   5   20.50    4.90
 -10  -8   5    1.60    3.80
 -10  -8   5   -7.80    3.10
  10  -8  -5   -1.60    3.00
  10  -8  -5    2.30    2.90
  10  -8  -5    0.60    0.60
  10   8  -5    0.90    3.40
 -10   8   5    1.00    3.10
  10   8  -5    1.70    3.70
  10   8  -5   -2.40    1.20
  -8  -8   5    0.30    3.60
  -8  -8   5   -0.50    3.20
   8  -8  -5    5.80    2.90
   8  -8  -5    5.70    2.50
  -8   8   5   -0.90    2.60
   8   8  -5    5.70    3.50
   8   8  -5    4.20    2.40
   8   8  -5    7.40    3.70
   6  -8  -5  167.28   10.80
  -6  -8   5  135.19   10.70
  -6  -8   5  149.29   10.80
   6  -8  -5  142.49    9.00
   6   8  -5  155.68   11.00
  -6   8   5  158.98   10.30
   6   8  -5  157.98    8.90
  -4  -8   5  159.08   11.00
  -4  -8   5  151.48   11.20
   4  -8  -5  151.98    6.50
   4  -8  -5  160.18   10.50
   4  -8  -5  159.88    8.50
   4   8  -5  159.98   11.00
  -4   8   5  168.98   10.20
   4   8  -5  150.48    9.40
  -4   8   5  157.58    6.50
  -2  -8   5   24.20    5.30
   2  -8  -5   26.20    3.10
  -2  -8   5   44.40    6.00
   2  -8  -5   31.30    4.80
  -2  -8   5   25.60    4.50
   2   8  -5   42.40    5.70
  -2   8   5   32.60    3.20
  -2   8   5   25.10    4.60
   2   8  -5   39.60    5.20
   0  -8  -5  125.39    5.90
   0  -8  -5  122.89    5.90
   0  -8   5  117.49    8.80
   0  -8  -5  126.39    9.30
   0  -8   5  113.59   10.40
   0  -8   5  123.69    9.60
   0   8   5  130.29    7.70
   0   8   5  124.59    9.40
   0   8  -5  131.79    9.30
   0   8  -5  136.79    9.80
   2  -8   5   57.99    7.80
  -2  -8  -5   71.79    3.20
  -2  -8  -5   76.69    3.40
   2  -8   5   70.29    7.00
  -2  -8  -5   74.69    7.90
   2  -8   5  105.59    9.90
  -2   8  -5   66.59    7.70
   2   8   5   86.79    8.50
  -2   8  -5   86.79    8.60
   2   8   5   71.29    6.70
   4  -8   5    2.10    3.70
   4  -8   5    2.10    3.60
  -4  -8  -5    0.20    2.80
   4  -8   5    5.50    2.80
   4   8   5    5.40    3.50
   4   8   5    0.30    3.10
  -4   8  -5   -1.60    1.80
   6  -8   5   25.40    6.10
   6  -8   5   23.30    6.30
   6  -8   5   29.00    4.40
  -6  -8  -5   42.00    6.20
  -6   8  -5   30.60    5.80
   6   8   5   14.00    4.70
   6   8   5   28.00    5.60
  -8  -8  -5   29.00    5.70
   8  -8   5   35.50    7.40
   8  -8   5   29.70    4.60
   8  -8   5   28.60    6.90
   8   8   5   31.10    6.70
  -8   8  -5   32.20    6.00
   8   8   5   39.70    6.50
  10  -8   5   58.39    9.20
  10  -8   5   79.29   10.70
  10   8   5   44.50    8.60
  10   8   5   64.39    8.20
 -10   8  -5   69.29    9.40
  12  -8   5   32.10    8.30
  12  -8   5   47.60    9.30
  12   8   5   38.90    9.00
  12   8   5   30.70    6.80
 -12   8  -5   47.90    9.00
  14  -8   5   17.90    7.20
  14  -8   5    7.60    5.70
 -14   8  -5   10.10    6.10
  14   8   5    5.90    7.50
  16  -8   5   -4.50    5.00
  16   8   5    0.80    8.40
 -21  -9   5   36.30   10.90
  21  -9  -5   50.09   10.10
  21  -9  -5   43.40    8.60
  21   9  -5   50.59   10.70
  21   9  -5   51.49   10.50
 -21   9   5   69.49    9.80
 -19  -9   5    3.80    6.90
  19  -9  -5    9.50    5.90
  19  -9  -5   14.00    5.30
  19   9  -5    8.30    8.10
 -19   9   5   13.60    5.70
  19   9  -5    6.70    6.40
  17  -9  -5   13.70    5.60
  17  -9  -5   11.70    5.90
 -17  -9   5    9.50    6.20
 -17  -9   5    9.50    5.50
  17   9  -5   10.70    5.40
 -17   9   5    9.00    3.80
  17   9  -5   11.60    6.10
  15  -9  -5    7.70    4.90
  15  -9  -5   15.90    5.70
 -15  -9   5   15.70    6.50
 -15  -9   5   22.40    7.80
 -15   9   5   24.80    5.70
  15   9  -5   13.50    6.70
  15   9  -5    8.20    4.20
 -13  -9   5  345.47   21.40
 -13  -9   5  340.57   20.50
  13  -9  -5  346.47   19.30
  13  -9  -5  344.57   19.50
  13   9  -5  385.96   21.70
  13   9  -5  347.07   20.00
 -13   9   5  353.86   18.80
 -11  -9   5  168.08   13.70
  11  -9  -5  184.98   13.00
  11  -9  -5  227.98   13.40
 -11  -9   5  185.48   14.50
 -11   9   5  204.68   12.80
  11   9  -5  199.98    9.70
  11   9  -5  174.88   13.10
  11   9  -5  203.38   14.50
   9  -9  -5  180.08   12.20
  -9  -9   5  156.08   12.80
  -9  -9   5  183.88   12.90
   9  -9  -5  180.88   11.80
   9   9  -5  180.18   12.90
  -9   9   5  193.68   12.20
   9   9  -5  178.48    9.50
   9   9  -5  177.68   12.60
   7  -9  -5   87.49    8.00
   7  -9  -5   92.49    9.00
  -7  -9   5   95.59   10.30
   7   9  -5  114.09   10.20
  -7   9   5  100.39    8.90
   7   9  -5  133.19    8.20
   5  -9  -5    9.10    2.90
  -5  -9   5    1.80    3.40
   5  -9  -5    2.40    2.30
  -5  -9   5    1.10    3.60
   5   9  -5    3.50    2.90
  -5   9   5    1.20    2.80
   5   9  -5    5.20    2.80
   3  -9  -5   -0.70    1.80
  -3  -9   5    3.50    3.40
   3  -9  -5    1.10    1.70
  -3  -9   5   -4.30    3.00
   3  -9  -5    3.30    2.20
  -3   9   5    1.30    2.70
  -3   9   5    1.80    1.30
   3   9  -5    0.90    2.30
   3   9  -5   -1.00    2.80
  -1  -9   5  105.19    8.30
   1  -9  -5   97.99    6.10
  -1  -9   5  116.79   10.70
   1  -9  -5   99.29    9.00
  -1  -9   5   97.89    9.80
   1   9  -5  123.19    9.00
   1   9  -5   92.09    8.90
  -1   9   5   92.39    6.40
  -1   9   5  121.09    9.30
   1  -9   5   36.40    5.40
  -1  -9  -5   37.90    6.00
   1  -9   5   41.00    6.50
   1  -9   5   61.29    7.40
  -1  -9  -5   45.00    3.40
   1   9   5   43.00    5.20
  -1   9  -5   45.90    6.20
  -1   9  -5   43.10    5.90
   1   9   5   53.89    6.70
  -3  -9  -5  112.09   10.30
   3  -9   5  111.69   11.00
   3  -9   5  110.89    8.80
   3  -9   5  108.49   11.00
   3   9   5  102.19    9.80
   3   9   5  127.49    9.00
  -3   9  -5  114.59   10.50
   5  -9   5   52.29    8.40
  -5  -9  -5   60.79    7.90
   5  -9   5   47.10    7.90
   5  -9   5   52.69    6.50
   5   9   5   43.20    6.90
   5   9   5   51.99    7.40
  -5   9  -5   62.29    8.00
   7  -9   5    1.70    3.50
  -7  -9  -5   -0.10    3.60
   7  -9   5   -3.10    4.30
   7  -9   5   -5.00    3.90
  -7   9  -5   -1.50    3.90
   7   9   5   -4.90    3.30
   7   9   5    2.20    3.90
  -9  -9  -5    1.30    4.80
   9  -9   5   -0.10    4.70
   9  -9   5    0.20    5.00
  -9   9  -5    0.90    3.00
   9   9   5    2.40    5.00
   9   9   5    3.20    4.30
  11  -9   5   17.50    6.80
  11  -9   5   18.00    6.00
  11   9   5    9.10    5.10
 -11   9  -5   18.80    6.60
  11   9   5    1.90    5.70
  13  -9   5   15.90    7.50
  13  -9   5   23.90    8.50
 -13   9  -5    8.90    6.60
  13   9   5    7.50    7.30
  15  -9   5   17.50    8.50
  15  -9   5    1.00    7.70
 -15   9  -5   21.00    7.90
  15   9   5    5.10    7.90
 -20 -10   5   36.60    9.10
  20 -10  -5   34.80    6.90
  20 -10  -5   54.89    9.30
 -20 -10   5   32.70    9.60
  20  10  -5   37.80    9.80
  20  10  -5   41.10   12.00
 -20  10   5   56.79    8.90
 -18 -10   5   30.30    7.90
  18 -10  -5   18.00    5.30
 -18 -10   5   14.90    8.00
  18 -10  -5   24.90    7.70
 -18  10   5   21.40    6.40
  18  10  -5   27.80    8.20
  18  10  -5   14.10    8.30
 -16 -10   5   -5.90    5.40
  16 -10  -5    6.40    3.90
  16 -10  -5    3.50    5.20
 -16 -10   5   14.90    6.70
  16  10  -5    8.80    5.60
  16  10  -5    1.10    5.40
 -16  10   5   12.10    5.40
 -14 -10   5   52.29    8.80
  14 -10  -5   25.50    5.80
  14 -10  -5   49.10    8.20
 -14 -10   5   46.50    8.90
  14  10  -5   42.60    8.80
 -14  10   5   64.39    7.80
  14  10  -5   36.60    7.60
  12 -10  -5   59.49    8.20
 -12 -10   5   74.99   10.30
  12 -10  -5   77.99    9.00
 -12 -10   5   75.09    9.90
  12  10  -5   49.40    8.90
  12  10  -5   64.29    9.00
 -12  10   5   69.09    8.80
  10 -10  -5   -2.50    3.00
 -10 -10   5   -2.10    4.10
 -10 -10   5   -1.20    4.20
  10 -10  -5   -4.10    3.40
  10  10  -5   -5.00    4.00
 -10  10   5   -1.90    3.10
  10  10  -5   -0.50    4.30
  10  10  -5   -2.10    1.70
  -8 -10   5  128.39   12.20
   8 -10  -5  119.89    9.10
  -8 -10   5   94.29   10.80
   8 -10  -5   94.19    9.80
   8  10  -5  125.29   11.20
  -8  10   5   83.29    8.70
   8  10  -5  107.89    7.90
  -6 -10   5  117.99   11.10
   6 -10  -5  116.59   10.80
  -6 -10   5  100.89   10.90
   6 -10  -5  116.39    8.40
   6  10  -5  120.19    8.80
  -6  10   5  102.29    9.50
   6  10  -5  106.69   10.50
   4 -10  -5   83.89    6.60
   4 -10  -5   86.59    8.80
  -4 -10   5   94.69   10.30
  -4 -10   5   93.29    9.50
  -4  10   5   79.49    4.50
  -4  10   5   79.59    8.10
   4  10  -5   89.29    9.30
  -2 -10   5   99.09    9.90
  -2 -10   5   80.19    8.90
   2 -10  -5  103.09    9.90
   2 -10  -5   72.69    6.00
  -2 -10   5   73.79    9.20
  -2  10   5   75.79    8.40
   2  10  -5   90.39    8.70
   2  10  -5   84.79    9.00
  -2  10   5   83.59    5.70
   0 -10  -5   11.30    4.40
   0 -10   5    5.40    4.20
   0 -10  -5    4.60    2.40
   0 -10   5    8.90    3.70
   0 -10   5   10.00    4.80
   0  10   5    8.70    2.90
   0  10  -5   10.40    3.90
   0  10   5    6.60    3.90
   0  10  -5    9.60    3.40
   2 -10   5   -2.30    3.90
  -2 -10  -5    4.00    3.70
   2 -10   5    0.60    3.60
   2 -10   5    4.10    3.50
  -2  10  -5    3.40    3.60
   2  10   5    2.60    3.00
   2  10   5    1.90    3.60
  -2  10  -5    4.30    3.70
   4 -10   5    3.40    4.40
  -4 -10  -5    3.10    4.00
   4 -10   5    1.70    3.40
   4 -10   5    1.20    4.20
   4  10   5   -3.70    3.60
  -4  10  -5   -0.90    2.30
   4  10   5    1.50    3.40
   6 -10   5    3.10    4.80
   6 -10   5    2.20    3.20
   6 -10   5   -1.50    4.70
  -6 -10  -5    0.60    3.90
   6  10   5   -2.20    3.80
  -6  10  -5   -7.20    3.40
   6  10   5    1.30    4.10
   8 -10   5   58.09    9.40
   8 -10   5   65.49    7.80
  -8 -10  -5   68.09    8.90
   8 -10   5   49.90    9.10
  -8  10  -5   68.79    9.40
   8  10   5   45.50    7.50
   8  10   5   58.79    8.70
  10 -10   5   85.99   10.90
  10 -10   5   83.79   11.30
  10  10   5   64.09   10.20
 -10  10  -5   66.59   10.00
  10  10   5   54.09    8.30
  12 -10   5   29.50    8.60
  12 -10   5   25.30    8.20
  12  10   5   16.40    8.20
 -12  10  -5   21.70    7.40
  14 -10   5   -1.00    7.40
  14 -10   5    9.40    7.60
 -14  10  -5   -7.80    6.00
  14  10   5   -5.30    7.10
  21  11  -5    5.70   10.40
 -19 -11   5   27.90    8.20
  19 -11  -5   24.30    7.40
 -19 -11   5   30.40    9.60
  19 -11  -5   35.40    8.50
  19  11  -5   15.70    8.10
 -19  11   5   41.50    8.50
  19  11  -5   19.50    9.70
 -17 -11   5   -2.70    6.00
  17 -11  -5    0.20    5.80
  17 -11  -5    0.10    5.20
 -17 -11   5   -2.00    7.00
 -17  11   5    5.30    4.00
  17  11  -5   -2.40    5.90
  17  11  -5    7.10    7.70
 -15 -11   5   35.80    8.70
  15 -11  -5   47.80    8.50
 -15 -11   5   30.20    9.00
  15 -11  -5   63.99    9.30
  15  11  -5   33.70    9.40
 -15  11   5   54.59    8.00
  15  11  -5   51.89    9.10
  13 -11  -5  131.79   12.90
 -13 -11   5  108.39   12.90
  13 -11  -5  143.99   13.10
 -13 -11   5  136.89   14.60
  13  11  -5  145.49   14.50
 -13  11   5  141.79   12.70
  13  11  -5  134.39   13.10
 -11 -11   5  200.78   16.00
  11 -11  -5  228.08   14.70
  11 -11  -5  251.17   15.80
 -11 -11   5  222.18   16.90
  11  11  -5  236.48   15.80
  11  11  -5  198.28   15.00
 -11  11   5  224.18   14.70
   9 -11  -5   55.89    7.40
  -9 -11   5   55.29    8.90
   9 -11  -5   45.90    7.50
  -9 -11   5   71.89   10.20
   9  11  -5   58.69    6.20
  -9  11   5   56.39    7.80
   9  11  -5   49.10    8.50
   7 -11  -5    1.70    3.20
  -7 -11   5    4.50    5.40
   7 -11  -5    1.10    4.00
  -7 -11   5   -0.40    3.20
   7  11  -5    5.30    3.10
   7  11  -5    2.10    3.30
  -7  11   5    1.30    3.90
  -5 -11   5    7.80    4.60
   5 -11  -5    3.40    2.90
  -5 -11   5    3.20    4.70
   5 -11  -5    2.50    3.00
   5  11  -5    1.60    3.90
  -5  11   5    4.90    2.60
   5  11  -5   -1.30    2.50
   3 -11  -5   18.00    3.60
   3 -11  -5   17.70    5.30
  -3 -11   5   12.10    4.80
  -3 -11   5   15.80    5.60
   3  11  -5    6.60    3.90
  -3  11   5   18.00    4.90
   3  11  -5   19.00    5.30
   1 -11  -5    2.40    2.60
  -1 -11   5    0.10    3.80
  -1 -11   5   -4.70    3.20
  -1 -11   5    5.80    3.10
   1 -11  -5   -8.70    2.80
  -1  11   5   -2.80    2.40
   1  11  -5    1.50    3.40
[truncated: 581,183 more chars]
