# Supplementary material for: Synthesis, Crystal Design and Anticancer Potential of Novel Cu(II), Ni(II), and Pd(II) Complexes with Carbazate Ligand
Source: ACS Omega. 2025 May 22;10(21):22125–36. doi: 10.1021/acsomega.5c02365 (PMC12138593; doi:10.1021/acsomega.5c02365)
Supplement: Supplementary file 4 [file ao5c02365_si_004.cif]

data_ccg_dsj_cu2_0m_a
_audit_creation_date               2025-04-14
_audit_creation_method
;
Olex2 1.5
(compiled 2025.04.05 svn.rf049d14d for OlexSys, GUI svn.r7205)
;
_shelx_SHELXL_version_number       '2018/3'
_audit_contact_author_address      ?
_audit_contact_author_email        ccgatto@gmail.com
_audit_contact_author_name         'Claudia Cristina Gatto'
_audit_contact_author_phone        ?
_publ_contact_author_id_orcid      0000-0002-3736-6861
_publ_section_references
;
Dolomanov, O.V., Bourhis, L.J., Gildea, R.J, Howard, J.A.K. & Puschmann, H.
 (2009), J. Appl. Cryst. 42, 339-341.

Sheldrick, G.M. (2015). Acta Cryst. C71, 3-8.
;
_chemical_name_common              ?
_chemical_name_systematic          ?
_chemical_formula_moiety           'C9 H10 Cl Cu N3 O2'
_chemical_formula_sum              'C9 H10 Cl Cu N3 O2'
_chemical_formula_weight           291.19
_chemical_melting_point            ?
loop_
  _atom_type_symbol
  _atom_type_description
  _atom_type_scat_dispersion_real
  _atom_type_scat_dispersion_imag
  _atom_type_scat_source
 'C' 'C' 0.0033 0.0016 'International Tables Vol C Tables 4.2.6.8 and 6.1.1.4'
 'H' 'H' 0.0000 0.0000 'International Tables Vol C Tables 4.2.6.8 and 6.1.1.4'
 'Cl' 'Cl' 0.1484 0.1585 'International Tables Vol C Tables 4.2.6.8 and 6.1.1.4'
 'Cu' 'Cu' 0.3201 1.2651 'International Tables Vol C Tables 4.2.6.8 and 6.1.1.4'
 'N' 'N' 0.0061 0.0033 'International Tables Vol C Tables 4.2.6.8 and 6.1.1.4'
 'O' 'O' 0.0106 0.0060 'International Tables Vol C Tables 4.2.6.8 and 6.1.1.4'

_shelx_space_group_comment
;
The symmetry employed for this shelxl refinement is uniquely defined
by the following loop, which should always be used as a source of
symmetry information in preference to the above space-group names.
They are only intended as comments.
;
_space_group_crystal_system        'monoclinic'
_space_group_IT_number             15
_space_group_name_H-M_alt          'C 1 2/c 1'
_space_group_name_Hall             '-C 2yc'
loop_
  _space_group_symop_operation_xyz
 'x, y, z'
 '-x, y, -z+1/2'
 'x+1/2, y+1/2, z'
 '-x+1/2, y+1/2, -z+1/2'
 '-x, -y, -z'
 'x, -y, z-1/2'
 '-x+1/2, -y+1/2, -z'
 'x+1/2, -y+1/2, z-1/2'

_cell_length_a                     15.239(20)
_cell_length_b                     9.257(12)
_cell_length_c                     16.80(2)
_cell_angle_alpha                  90
_cell_angle_beta                   112.16(4)
_cell_angle_gamma                  90
_cell_volume                       2194(5)
_cell_formula_units_Z              8
_cell_measurement_reflns_used      474
_cell_measurement_temperature      273.15
_cell_measurement_theta_max        16.387
_cell_measurement_theta_min        2.550
_shelx_estimated_absorpt_T_max     0.846
_shelx_estimated_absorpt_T_min     0.376
_exptl_absorpt_coefficient_mu      2.221
_exptl_absorpt_correction_T_max    0.7452
_exptl_absorpt_correction_T_min    0.5721
_exptl_absorpt_correction_type     multi-scan
_exptl_absorpt_process_details
;
SADABS-2016/2 (Bruker,2016/2) was used for absorption correction.
wR2(int) was 0.1051 before and 0.0688 after correction.
The Ratio of minimum to maximum transmission is 0.7677.
The \l/2 correction factor is Not present.
;
_exptl_absorpt_special_details     ?
_exptl_crystal_colour              green
_exptl_crystal_colour_primary      green
_exptl_crystal_density_diffrn      1.763
_exptl_crystal_density_meas        ?
_exptl_crystal_density_method      ?
_exptl_crystal_description         block
_exptl_crystal_F_000               1176
loop_
  _exptl_crystal_face_index_h
  _exptl_crystal_face_index_k
  _exptl_crystal_face_index_l
  _exptl_crystal_face_perp_dist
 0.00 0.00 -1.00 0.1870
 0.00 0.00 1.00 0.2600
 -1.00 0.00 1.00 0.0670
 1.00 0.00 -1.00 0.0350
 -1.00 0.00 0.00 0.1400
 1.00 0.00 0.00 0.1870
 -1.00 -1.00 1.00 0.0260
 1.00 1.00 -1.00 0.0390
 0.00 1.00 0.00 0.0490
 0.00 -1.00 0.00 0.0230

_exptl_crystal_size_max            0.547
_exptl_crystal_size_mid            0.166
_exptl_crystal_size_min            0.078
_exptl_transmission_factor_max     ?
_exptl_transmission_factor_min     ?
_diffrn_reflns_av_R_equivalents    0.1029
_diffrn_reflns_av_unetI/netI       0.0821
_diffrn_reflns_Laue_measured_fraction_full  1.000
_diffrn_reflns_Laue_measured_fraction_max  0.990
_diffrn_reflns_limit_h_max         18
_diffrn_reflns_limit_h_min         -18
_diffrn_reflns_limit_k_max         11
_diffrn_reflns_limit_k_min         -11
_diffrn_reflns_limit_l_max         20
_diffrn_reflns_limit_l_min         -20
_diffrn_reflns_number              10406
_diffrn_reflns_point_group_measured_fraction_full  1.000
_diffrn_reflns_point_group_measured_fraction_max  0.990
_diffrn_reflns_theta_full          25.242
_diffrn_reflns_theta_max           25.348
_diffrn_reflns_theta_min           2.619
_diffrn_ambient_temperature        273.15
_diffrn_detector_area_resol_mean   ?
_diffrn_measured_fraction_theta_full  1.000
_diffrn_measured_fraction_theta_max  0.990
_diffrn_measurement_device_type    'Bruker APEX-II CCD'
_diffrn_measurement_method         '\f and \w scans'
_diffrn_radiation_type             MoK\a
_diffrn_radiation_wavelength       0.71073
_diffrn_source                     ?
_reflns_Friedel_coverage           0.000
_reflns_Friedel_fraction_full      .
_reflns_Friedel_fraction_max       .
_reflns_number_gt                  1235
_reflns_number_total               1986
_reflns_special_details
;
 Reflections were merged by SHELXL according to the crystal
 class for the calculation of statistics and refinement.
 
 _reflns_Friedel_fraction is defined as the number of unique
 Friedel pairs measured divided by the number that would be
 possible theoretically, ignoring centric projections and
 systematic absences.
;
_reflns_threshold_expression       'I > 2\s(I)'
_computing_cell_refinement         'SAINT V8.38A (Bruker, 2018)'
_computing_data_collection         ?
_computing_data_reduction          'SAINT V8.38A (Bruker, 2018)'
_computing_molecular_graphics      'Olex2 1.5 (Dolomanov et al., 2009)'
_computing_publication_material    'Olex2 1.5 (Dolomanov et al., 2009)'
_computing_structure_refinement    'SHELXL 2018/3 (Sheldrick, 2015)'
_computing_structure_solution      'olex2.solve 1.5 (Bourhis et al., 2015)'
_refine_diff_density_max           0.528
_refine_diff_density_min           -0.516
_refine_diff_density_rms           0.105
_refine_ls_extinction_coef         0.00054(13)
_refine_ls_extinction_expression  
 'Fc^*^=kFc[1+0.001xFc^2^\l^3^/sin(2\q)]^-1/4^'
_refine_ls_extinction_method       'SHELXL-2018/3 (Sheldrick 2018)'
_refine_ls_goodness_of_fit_ref     1.020
_refine_ls_hydrogen_treatment      constr
_refine_ls_matrix_type             full
_refine_ls_number_parameters       148
_refine_ls_number_reflns           1986
_refine_ls_number_restraints       0
_refine_ls_R_factor_all            0.0878
_refine_ls_R_factor_gt             0.0468
_refine_ls_restrained_S_all        1.020
_refine_ls_shift/su_max            0.000
_refine_ls_shift/su_mean           0.000
_refine_ls_structure_factor_coef   Fsqd
_refine_ls_weighting_details      
 'w=1/[\s^2^(Fo^2^)+(0.0407P)^2^] where P=(Fo^2^+2Fc^2^)/3'
_refine_ls_weighting_scheme        calc
_refine_ls_wR_factor_gt            0.0974
_refine_ls_wR_factor_ref           0.1147
_refine_special_details            ?
_olex2_refinement_description
;
1. Fixed Uiso
 At 1.2 times of:
  All C(H) groups
 At 1.5 times of:
  All C(H,H,H) groups
2.a Aromatic/amide H refined with riding coordinates:
 C4(H4), C1(H1), C3(H3), C2(H2)
2.b Idealised Me refined as rotating group:
 C7(H7a,H7b,H7c), C9(H9a,H9b,H9c)
;
_atom_sites_solution_hydrogens     geom
_atom_sites_solution_primary       iterative
_atom_sites_solution_secondary     ?
loop_
  _atom_site_label
  _atom_site_type_symbol
  _atom_site_fract_x
  _atom_site_fract_y
  _atom_site_fract_z
  _atom_site_U_iso_or_equiv
  _atom_site_adp_type
  _atom_site_occupancy
  _atom_site_site_symmetry_order
  _atom_site_calc_flag
  _atom_site_refinement_flags_posn
  _atom_site_refinement_flags_adp
  _atom_site_refinement_flags_occupancy
  _atom_site_disorder_assembly
  _atom_site_disorder_group
 Cu1 Cu 0.75996(4) 0.67597(7) 0.40979(4) 0.0317(3) Uani 1 1 d . . . . .
 Cl1 Cl 0.86092(9) 0.82727(14) 0.50372(8) 0.0354(4) Uani 1 1 d . . . . .
 O2 O 0.8096(2) 0.2514(4) 0.4342(2) 0.0399(10) Uani 1 1 d . . . . .
 O1 O 0.8231(2) 0.4908(4) 0.4606(2) 0.0347(9) Uani 1 1 d . . . . .
 N1 N 0.6827(3) 0.8176(4) 0.3200(2) 0.0304(10) Uani 1 1 d . . . . .
 N2 N 0.6903(3) 0.5414(4) 0.3208(3) 0.0310(11) Uani 1 1 d . . . . .
 N3 N 0.7091(3) 0.3959(5) 0.3346(2) 0.0340(11) Uani 1 1 d . . . . .
 C5 C 0.6224(3) 0.7510(6) 0.2476(3) 0.0290(13) Uani 1 1 d . . . . .
 C6 C 0.6280(3) 0.5914(6) 0.2497(3) 0.0302(13) Uani 1 1 d . . . . .
 C4 C 0.5629(3) 0.8323(6) 0.1804(3) 0.0347(13) Uani 1 1 d . . . . .
 H4 H 0.519909 0.786865 0.132035 0.042 Uiso 1 1 calc R U . . .
 C8 C 0.7805(4) 0.3884(6) 0.4113(3) 0.0332(13) Uani 1 1 d . . . . .
 C1 C 0.6851(4) 0.9628(6) 0.3238(3) 0.0380(14) Uani 1 1 d . . . . .
 H1 H 0.726347 1.007113 0.373553 0.046 Uiso 1 1 calc R U . . .
 C3 C 0.5669(4) 0.9812(6) 0.1847(4) 0.0429(15) Uani 1 1 d . . . . .
 H3 H 0.527535 1.035995 0.138625 0.051 Uiso 1 1 calc R U . . .
 C2 C 0.6287(4) 1.0485(6) 0.2567(3) 0.0428(15) Uani 1 1 d . . . . .
 H2 H 0.632540 1.148684 0.260219 0.051 Uiso 1 1 calc R U . . .
 C7 C 0.5690(4) 0.4994(6) 0.1766(3) 0.0464(16) Uani 1 1 d . . . . .
 H7A H 0.584596 0.519106 0.127357 0.070 Uiso 1 1 calc R U . . .
 H7B H 0.503178 0.520284 0.162981 0.070 Uiso 1 1 calc R U . . .
 H7C H 0.580991 0.399515 0.192142 0.070 Uiso 1 1 calc R U . . .
 C9 C 0.8897(4) 0.2320(6) 0.5139(3) 0.0484(17) Uani 1 1 d . . . . .
 H9A H 0.943811 0.281154 0.510716 0.073 Uiso 1 1 calc R U . . .
 H9B H 0.903574 0.130892 0.523591 0.073 Uiso 1 1 calc R U . . .
 H9C H 0.875152 0.271170 0.560382 0.073 Uiso 1 1 calc R U . . .

loop_
  _atom_site_aniso_label
  _atom_site_aniso_U_11
  _atom_site_aniso_U_22
  _atom_site_aniso_U_33
  _atom_site_aniso_U_23
  _atom_site_aniso_U_13
  _atom_site_aniso_U_12
 Cu1 0.0333(4) 0.0289(4) 0.0257(4) -0.0024(3) 0.0031(3) 0.0009(3)
 Cl1 0.0312(7) 0.0361(8) 0.0304(7) -0.0031(6) 0.0020(6) -0.0049(6)
 O2 0.041(2) 0.033(2) 0.038(2) 0.0035(19) 0.0069(19) 0.001(2)
 O1 0.043(2) 0.024(2) 0.028(2) -0.0017(16) 0.0028(17) 0.0059(17)
 N1 0.036(3) 0.026(3) 0.024(2) 0.001(2) 0.0059(19) 0.004(2)
 N2 0.031(3) 0.032(3) 0.028(2) -0.006(2) 0.009(2) -0.002(2)
 N3 0.039(3) 0.023(3) 0.033(3) -0.003(2) 0.005(2) -0.003(2)
 C5 0.024(3) 0.035(3) 0.022(3) -0.004(2) 0.003(2) 0.001(3)
 C6 0.030(3) 0.032(3) 0.028(3) -0.006(2) 0.010(2) -0.002(3)
 C4 0.031(3) 0.045(4) 0.022(3) -0.004(3) 0.003(2) -0.002(3)
 C8 0.039(3) 0.028(3) 0.034(3) 0.005(3) 0.015(3) 0.006(3)
 C1 0.045(4) 0.032(4) 0.035(3) -0.004(3) 0.012(3) 0.001(3)
 C3 0.048(4) 0.037(4) 0.040(4) 0.011(3) 0.014(3) 0.008(3)
 C2 0.052(4) 0.030(4) 0.042(4) 0.002(3) 0.012(3) 0.009(3)
 C7 0.044(4) 0.047(4) 0.035(3) -0.010(3) 0.000(3) -0.001(3)
 C9 0.055(4) 0.035(4) 0.047(4) 0.001(3) 0.010(3) 0.007(3)

_geom_special_details
;
 All esds (except the esd in the dihedral angle between two l.s. planes)
 are estimated using the full covariance matrix.  The cell esds are taken
 into account individually in the estimation of esds in distances, angles
 and torsion angles; correlations between esds in cell parameters are only
 used when they are defined by crystal symmetry.  An approximate (isotropic)
 treatment of cell esds is used for estimating esds involving l.s. planes.
;
loop_
  _geom_bond_atom_site_label_1
  _geom_bond_atom_site_label_2
  _geom_bond_distance
  _geom_bond_site_symmetry_2
  _geom_bond_publ_flag
 Cu1 Cl1 2.743(3) 7_666 ?
 Cu1 Cl1 2.233(2) . ?
 Cu1 O1 1.993(4) . ?
 Cu1 N1 2.010(4) . ?
 Cu1 N2 1.928(4) . ?
 O2 C8 1.351(6) . ?
 O2 C9 1.443(5) . ?
 O1 C8 1.265(6) . ?
 N1 C5 1.364(6) . ?
 N1 C1 1.346(6) . ?
 N2 N3 1.379(6) . ?
 N2 C6 1.299(6) . ?
 N3 C8 1.338(6) . ?
 C5 C6 1.479(7) . ?
 C5 C4 1.374(7) . ?
 C6 C7 1.486(7) . ?
 C4 H4 0.9300 . ?
 C4 C3 1.381(7) . ?
 C1 H1 0.9300 . ?
 C1 C2 1.382(7) . ?
 C3 H3 0.9300 . ?
 C3 C2 1.370(7) . ?
 C2 H2 0.9300 . ?
 C7 H7A 0.9600 . ?
 C7 H7B 0.9600 . ?
 C7 H7C 0.9600 . ?
 C9 H9A 0.9600 . ?
 C9 H9B 0.9600 . ?
 C9 H9C 0.9600 . ?

loop_
  _geom_angle_atom_site_label_1
  _geom_angle_atom_site_label_2
  _geom_angle_atom_site_label_3
  _geom_angle
  _geom_angle_site_symmetry_1
  _geom_angle_site_symmetry_3
  _geom_angle_publ_flag
 Cl1 Cu1 Cl1 93.10(10) . 7_666 ?
 O1 Cu1 Cl1 98.30(14) . . ?
 O1 Cu1 Cl1 94.34(12) . 7_666 ?
 O1 Cu1 N1 159.03(15) . . ?
 N1 Cu1 Cl1 100.00(15) . . ?
 N1 Cu1 Cl1 94.82(15) . 7_666 ?
 N2 Cu1 Cl1 96.88(15) . 7_666 ?
 N2 Cu1 Cl1 169.85(13) . . ?
 N2 Cu1 O1 79.17(18) . . ?
 N2 Cu1 N1 81.03(19) . . ?
 Cu1 Cl1 Cu1 86.90(10) . 7_666 ?
 C8 O2 C9 116.9(4) . . ?
 C8 O1 Cu1 108.6(3) . . ?
 C5 N1 Cu1 112.4(3) . . ?
 C1 N1 Cu1 128.2(4) . . ?
 C1 N1 C5 119.4(4) . . ?
 N3 N2 Cu1 118.8(3) . . ?
 C6 N2 Cu1 118.7(4) . . ?
 C6 N2 N3 122.5(4) . . ?
 C8 N3 N2 104.8(4) . . ?
 N1 C5 C6 114.6(4) . . ?
 N1 C5 C4 119.9(5) . . ?
 C4 C5 C6 125.5(5) . . ?
 N2 C6 C5 113.1(4) . . ?
 N2 C6 C7 124.1(5) . . ?
 C5 C6 C7 122.8(5) . . ?
 C5 C4 H4 119.9 . . ?
 C5 C4 C3 120.1(5) . . ?
 C3 C4 H4 119.9 . . ?
 O1 C8 O2 119.0(4) . . ?
 O1 C8 N3 128.4(5) . . ?
 N3 C8 O2 112.5(5) . . ?
 N1 C1 H1 118.8 . . ?
 N1 C1 C2 122.5(5) . . ?
 C2 C1 H1 118.8 . . ?
 C4 C3 H3 120.0 . . ?
 C2 C3 C4 120.1(5) . . ?
 C2 C3 H3 120.0 . . ?
 C1 C2 H2 121.0 . . ?
 C3 C2 C1 117.9(5) . . ?
 C3 C2 H2 121.0 . . ?
 C6 C7 H7A 109.5 . . ?
 C6 C7 H7B 109.5 . . ?
 C6 C7 H7C 109.5 . . ?
 H7A C7 H7B 109.5 . . ?
 H7A C7 H7C 109.5 . . ?
 H7B C7 H7C 109.5 . . ?
 O2 C9 H9A 109.5 . . ?
 O2 C9 H9B 109.5 . . ?
 O2 C9 H9C 109.5 . . ?
 H9A C9 H9B 109.5 . . ?
 H9A C9 H9C 109.5 . . ?
 H9B C9 H9C 109.5 . . ?

loop_
  _geom_hbond_atom_site_label_D
  _geom_hbond_atom_site_label_H
  _geom_hbond_atom_site_label_A
  _geom_hbond_distance_DH
  _geom_hbond_distance_HA
  _geom_hbond_distance_DA
  _geom_hbond_angle_DHA
  _geom_hbond_site_symmetry_A
  _geom_hbond_publ_flag
 C4 H4 Cl1 0.93 2.77 3.684(6) 166.5 8_465 yes
 C1 H1 Cl1 0.93 2.89 3.431(6) 118.1 . yes
 C1 H1 O2 0.93 2.60 3.394(7) 143.0 1_565 yes
 C2 H2 N3 0.93 2.66 3.514(8) 153.5 1_565 yes
 C9 H9B Cl1 0.96 2.88 3.769(7) 155.2 1_545 yes

loop_
  _geom_torsion_atom_site_label_1
  _geom_torsion_atom_site_label_2
  _geom_torsion_atom_site_label_3
  _geom_torsion_atom_site_label_4
  _geom_torsion
  _geom_torsion_site_symmetry_1
  _geom_torsion_site_symmetry_2
  _geom_torsion_site_symmetry_3
  _geom_torsion_site_symmetry_4
  _geom_torsion_publ_flag
 Cu1 O1 C8 O2 -178.1(4) . . . . ?
 Cu1 O1 C8 N3 4.1(7) . . . . ?
 Cu1 N1 C5 C6 -1.2(5) . . . . ?
 Cu1 N1 C5 C4 178.7(4) . . . . ?
 Cu1 N1 C1 C2 179.1(4) . . . . ?
 Cu1 N2 N3 C8 -3.3(5) . . . . ?
 Cu1 N2 C6 C5 1.7(6) . . . . ?
 Cu1 N2 C6 C7 -179.4(4) . . . . ?
 N1 C5 C6 N2 -0.2(6) . . . . ?
 N1 C5 C6 C7 -179.2(5) . . . . ?
 N1 C5 C4 C3 2.7(8) . . . . ?
 N1 C1 C2 C3 1.4(9) . . . . ?
 N2 N3 C8 O2 -178.7(4) . . . . ?
 N2 N3 C8 O1 -0.8(7) . . . . ?
 N3 N2 C6 C5 -177.6(4) . . . . ?
 N3 N2 C6 C7 1.4(8) . . . . ?
 C5 N1 C1 C2 -0.2(8) . . . . ?
 C5 C4 C3 C2 -1.4(8) . . . . ?
 C6 N2 N3 C8 175.9(4) . . . . ?
 C6 C5 C4 C3 -177.4(5) . . . . ?
 C4 C5 C6 N2 179.9(5) . . . . ?
 C4 C5 C6 C7 0.9(8) . . . . ?
 C4 C3 C2 C1 -0.6(8) . . . . ?
 C1 N1 C5 C6 178.2(5) . . . . ?
 C1 N1 C5 C4 -1.9(7) . . . . ?
 C9 O2 C8 O1 -1.2(7) . . . . ?
 C9 O2 C8 N3 176.8(4) . . . . ?

_shelx_res_file
;
TITL CCG_DSJ_Cu2_0m_a.res in C2/c
    ccg_dsj_cu2_0m_a.res
    created by SHELXL-2018/3 at 16:14:39 on 12-Apr-2025
REM Old TITL Integration of CCG_DSJ_Cu2
REM SHELXT solution in C2/c
REM R1 0.134, Rweak 0.005, Alpha 0.055, Orientation as input
REM Formula found by SHELXT: C9 Cl Cu N3 O2
CELL 0.71073 15.2388 9.257 16.7952 90 112.164 90
ZERR 8 0.0195 0.0119 0.0212 0 0.036 0
LATT 7
SYMM -X,+Y,0.5-Z
SFAC C H Cl Cu N O
UNIT 72 80 8 8 24 16
EQIV $1 -0.5+X,1.5-Y,-0.5+Z
EQIV $2 +X,1+Y,+Z
EQIV $3 +X,-1+Y,+Z

L.S. 20
PLAN  1
SIZE 0.078 0.166 0.547
TEMP 296
CONF
HTAB C4 Cl1_$1
HTAB C1 Cl1
HTAB C1 O2_$2
HTAB C2 N3_$2
HTAB C9 Cl1_$3
BOND $H
LIST 6
MORE -1
HTAB
fmap 2
acta
REM <olex2.extras>
REM <HklSrc "%.\\ccg_dsj_cu2_0m_a.hkl">
REM </olex2.extras>

WGHT    0.040700
EXTI    0.000536
FVAR       0.13725
CU1   4    0.759962    0.675969    0.409793    11.00000    0.03333    0.02891 =
         0.02574   -0.00238    0.00309    0.00093
CL1   3    0.860920    0.827267    0.503724    11.00000    0.03122    0.03612 =
         0.03041   -0.00308    0.00196   -0.00491
O2    6    0.809627    0.251371    0.434182    11.00000    0.04144    0.03308 =
         0.03805    0.00348    0.00693    0.00145
O1    6    0.823054    0.490790    0.460622    11.00000    0.04302    0.02386 =
         0.02794   -0.00166    0.00279    0.00586
N1    5    0.682685    0.817553    0.320001    11.00000    0.03614    0.02589 =
         0.02427    0.00080    0.00590    0.00402
N2    5    0.690250    0.541417    0.320790    11.00000    0.03090    0.03179 =
         0.02843   -0.00645    0.00916   -0.00178
N3    5    0.709137    0.395883    0.334615    11.00000    0.03880    0.02299 =
         0.03270   -0.00305    0.00477   -0.00255
C5    1    0.622395    0.750992    0.247594    11.00000    0.02414    0.03546 =
         0.02207   -0.00403    0.00254    0.00076
C6    1    0.627957    0.591439    0.249660    11.00000    0.02969    0.03239 =
         0.02774   -0.00604    0.01008   -0.00153
C4    1    0.562911    0.832264    0.180435    11.00000    0.03101    0.04476 =
         0.02195   -0.00396    0.00277   -0.00170
AFIX  43
H4    2    0.519909    0.786865    0.132035    11.00000   -1.20000
AFIX   0
C8    1    0.780540    0.388430    0.411274    11.00000    0.03890    0.02802 =
         0.03383    0.00463    0.01512    0.00596
C1    1    0.685121    0.962757    0.323826    11.00000    0.04458    0.03180 =
         0.03520   -0.00383    0.01231    0.00073
AFIX  43
H1    2    0.726347    1.007113    0.373553    11.00000   -1.20000
AFIX   0
C3    1    0.566878    0.981240    0.184688    11.00000    0.04831    0.03748 =
         0.04039    0.01100    0.01392    0.00815
AFIX  43
H3    2    0.527535    1.035995    0.138625    11.00000   -1.20000
AFIX   0
C2    1    0.628684    1.048474    0.256665    11.00000    0.05197    0.02955 =
         0.04177    0.00239    0.01184    0.00862
AFIX  43
H2    2    0.632540    1.148684    0.260219    11.00000   -1.20000
AFIX   0
C7    1    0.568961    0.499447    0.176568    11.00000    0.04418    0.04654 =
         0.03506   -0.01046   -0.00015   -0.00125
AFIX 137
H7A   2    0.584596    0.519106    0.127357    11.00000   -1.50000
H7B   2    0.503178    0.520284    0.162981    11.00000   -1.50000
H7C   2    0.580991    0.399515    0.192142    11.00000   -1.50000
AFIX   0
C9    1    0.889742    0.232029    0.513884    11.00000    0.05472    0.03504 =
         0.04695    0.00126    0.00950    0.00684
AFIX 137
H9A   2    0.943811    0.281154    0.510716    11.00000   -1.50000
H9B   2    0.903574    0.130892    0.523591    11.00000   -1.50000
H9C   2    0.875152    0.271170    0.560382    11.00000   -1.50000
AFIX   0
HKLF 4


REM  CCG_DSJ_Cu2_0m_a.res in C2/c
REM wR2 = 0.1147, GooF = S = 1.020, Restrained GooF = 1.020 for all data
REM R1 = 0.0468 for 1235 Fo > 4sig(Fo) and 0.0878 for all 1986 data
REM 148 parameters refined using 0 restraints

END

WGHT      0.0407      0.0000

REM Instructions for potential hydrogen bonds
HTAB C4 Cl1_$1
HTAB C1 Cl1
HTAB C1 O2_$2
HTAB C2 N3_$2
HTAB C9 Cl1_$3

REM Highest difference peak  0.528,  deepest hole -0.516,  1-sigma level  0.105
Q1    1   0.7648  0.9691  0.4097  11.00000  0.05    0.53
;
_shelx_res_checksum                28243
_shelx_hkl_file
;
   2   0   0 2671.93  145.89
   2   0   0 2301.17  144.89
   2   0   0 2417.66  145.19
   2   0   0 2396.26  145.19
  -2   0   0 2429.26  144.99
  -2   0   0 2491.55  145.29
  -2   0   0 2613.84  145.89
   4   0   0    9.90    2.50
   4   0   0    9.40    2.50
  -4   0   0   13.30    2.40
  -4   0   0    5.30    2.80
  -6   0   0   79.59    8.30
  -6   0   0   68.39    9.80
   6   0   0   81.39    9.00
   8   0   0   80.59    9.90
  -8   0   0   68.59   11.40
  -8   0   0   83.29    9.40
 -10   0   0  118.39   12.80
 -10   0   0  111.99   16.40
  10   0   0  117.79   13.90
  12   0   0   -0.80    4.60
 -12   0   0   -5.10    5.00
 -14   0   0    4.90    6.40
  14   0   0    9.00    6.10
  16   0   0   88.19   15.20
 -16   0   0   78.69   19.30
  -1  -1   0    1.80    1.40
   1  -1   0    3.70    1.20
  -1  -1   0    1.00    0.80
  -1  -1   0    1.20    0.90
   1  -1   0    1.40    0.80
   1  -1   0    1.30    0.80
   1   1   0    0.50    0.90
   1   1   0    1.60    1.00
  -1   1   0    4.30    1.00
  -1   1   0    1.00    0.80
   1   1   0    1.60    0.80
  -1   1   0    0.70    0.70
  -3  -1   0   16.00    3.40
   3  -1   0    8.70    1.40
  -3  -1   0    5.20    2.10
   3  -1   0    7.70    1.30
   3  -1   0    4.70    1.90
  -3  -1   0   10.90    1.70
  -3   1   0   12.70    2.90
   3   1   0   11.30    2.80
  -3   1   0    8.00    1.30
   3   1   0   11.90    1.80
   3   1   0    7.30    1.50
  -5  -1   0  100.89   10.80
   5  -1   0  100.49    7.20
   5  -1   0   83.39    9.50
  -5  -1   0   76.09   10.30
   5  -1   0   96.49    7.00
   5   1   0   89.29    7.70
  -5   1   0   97.29    7.00
  -5   1   0   98.49   10.90
   7  -1   0   71.99    7.30
   7  -1   0   61.19    9.10
   7  -1   0   65.89    6.20
  -7  -1   0   77.19   11.20
  -7  -1   0   72.59    9.70
   7   1   0   76.29    8.50
  -7   1   0   65.99    6.70
  -7   1   0   61.89    9.50
  -9  -1   0   -1.10    2.20
   9  -1   0    0.80    1.90
  -9  -1   0    0.80    4.20
   9  -1   0   -1.10    3.20
  -9   1   0    3.30    3.40
   9   1   0   -2.10    2.70
  -9   1   0    1.70    1.90
  11  -1   0    0.50    2.60
 -11  -1   0   -1.20    2.80
 -11  -1   0    0.70    3.90
  11  -1   0    4.10    4.40
  11   1   0   -0.10    3.30
 -11   1   0   -5.50    3.10
  13  -1   0    9.20    5.30
 -13  -1   0    5.50    6.60
 -13   1   0   11.00    8.30
  13   1   0   11.20    6.00
 -15  -1   0   41.00   14.00
  15  -1   0   29.40    8.80
 -15   1   0   55.39   15.70
   0  -2   0  172.38   11.90
   0  -2   0  174.48   11.30
   0  -2   0  159.58   12.80
   0   2   0  152.68   11.10
   0   2   0  171.48   12.00
   0   2   0  155.88   12.60
  -2  -2   0  234.98   17.80
   2  -2   0  232.28   15.80
   2  -2   0  241.68   16.40
  -2  -2   0  208.08   16.80
  -2   2   0  219.98   16.10
  -2   2   0  235.18   15.70
   2   2   0  238.78   16.40
   4  -2   0   21.00    4.50
  -4  -2   0   27.20    5.60
  -4  -2   0   22.30    5.50
   4  -2   0   29.60    3.40
  -4   2   0   21.30    4.70
  -4   2   0   23.70    3.00
   4   2   0   21.90    5.10
   4   2   0   25.80    2.70
   4   2   0   27.20    2.70
  -6  -2   0  128.99   14.50
   6  -2   0  104.89    7.50
   6  -2   0   98.19   11.70
   6  -2   0   97.89    7.50
  -6  -2   0  107.49   13.30
   6   2   0   97.29    8.20
   6   2   0  102.69    8.10
   6   2   0  118.79   12.90
  -6   2   0  119.79   13.00
   8  -2   0  362.46   27.20
  -8  -2   0  323.37   27.30
   8  -2   0  380.86   22.40
  -8  -2   0  357.56   29.10
   8  -2   0  337.87   22.50
   8   2   0  342.57   23.80
  -8   2   0  327.37   27.40
 -10  -2   0   77.49   14.40
  10  -2   0   77.99   12.10
 -10  -2   0   87.49   13.20
 -10   2   0   45.00   11.00
  10   2   0   81.39    9.60
 -12  -2   0    3.90    5.00
  12  -2   0   -3.10    3.10
 -12  -2   0   -2.30    5.20
  12   2   0    0.10    3.80
 -12   2   0   -0.10    5.80
 -14  -2   0   20.00   11.00
  14  -2   0   -4.50    5.40
  14   2   0    1.20    7.60
 -14   2   0    5.70    6.40
 -16  -2   0   26.90   13.40
  16  -2   0    1.50    7.90
  16   2   0   -7.40    7.90
 -16   2   0    7.30    7.50
  -1  -3   0   29.50    6.30
  -1  -3   0   40.70    4.20
   1  -3   0   37.70    6.30
   1  -3   0   36.70    5.30
  -1  -3   0   47.00    4.60
   1   3   0   38.90    4.30
  -1   3   0   35.60    5.80
   1   3   0   49.60    6.40
   3  -3   0  112.29   10.70
  -3  -3   0  135.69   15.50
   3  -3   0  149.39   12.10
  -3   3   0  133.39   12.10
   3   3   0  143.89   12.20
  -5  -3   0  105.59   14.50
   5  -3   0  103.99   12.20
   5  -3   0  109.69    9.00
  -5  -3   0  133.59   15.00
  -5   3   0  100.19    8.50
  -5   3   0  120.09   13.30
   5   3   0  121.39   13.10
   7  -3   0  434.96   30.90
  -7  -3   0  427.36   33.00
   7  -3   0  407.66   25.50
  -7  -3   0  362.96   31.50
   7  -3   0  416.86   25.90
   7   3   0  392.96   25.60
   7   3   0  398.56   25.50
  -7   3   0  411.86   31.10
   7   3   0  432.96   31.40
  -9  -3   0   43.30    9.90
  -9  -3   0   28.20    8.90
   9  -3   0   45.20    4.60
   9  -3   0   48.00    9.30
   9   3   0   35.10    5.00
  -9   3   0   41.50   10.00
   9   3   0   45.40    9.80
 -11  -3   0    3.20    4.60
  11  -3   0   -3.90    4.20
 -11  -3   0    7.40    5.50
  11   3   0   -1.40    3.70
 -11   3   0    2.20    4.20
 -13  -3   0   30.90   10.40
  13  -3   0   11.70    6.90
 -13  -3   0   27.80   10.80
  13   3   0   20.50    8.30
 -13   3   0    6.60    7.00
  15  -3   0   58.29   14.00
 -15  -3   0   61.99   16.70
 -15   3   0   60.59   14.90
  15   3   0   40.80   14.10
   0  -4   0   70.39    7.70
   0  -4   0   88.09   11.40
   0   4   0   54.19    7.90
   2  -4   0   58.49    8.00
  -2  -4   0   70.19   11.10
   2  -4   0   67.29    9.40
  -2  -4   0   62.89    5.90
  -2  -4   0   62.59    5.80
  -2   4   0   63.79    9.00
   2   4   0   73.49    9.30
   2   4   0   52.29    5.50
   4  -4   0  108.79   11.60
   4  -4   0   85.99   11.40
  -4  -4   0  106.99   15.50
   4   4   0  110.19   12.70
  -4   4   0  124.79   13.60
   6  -4   0   27.80    7.70
  -6  -4   0   58.79   11.80
  -6  -4   0   70.89   12.30
   6  -4   0   58.59    7.30
   6   4   0   54.59    9.70
  -6   4   0   68.59   10.70
   8  -4   0  115.89    9.90
   8  -4   0  106.29   15.00
  -8  -4   0   98.99   16.20
  -8  -4   0  153.38   20.60
   8   4   0  103.69   15.30
   8   4   0  144.89    9.00
  -8   4   0  132.79   17.10
  10  -4   0   51.59   10.80
 -10  -4   0   32.10    9.50
 -10  -4   0   60.69   13.20
 -10   4   0   48.00   12.00
  10   4   0   47.80   10.40
  12  -4   0   -2.60    5.30
 -12  -4   0   -0.70    4.50
 -12  -4   0    0.90    6.00
 -12   4   0    0.10    4.20
  12   4   0   -1.60    4.30
 -14  -4   0    4.20    7.70
  14  -4   0    5.80    5.50
 -14  -4   0   15.20    8.70
  14   4   0    2.80    6.40
 -14   4   0    4.60    9.20
  -1  -5   0   12.10    3.30
   1  -5   0   22.80    6.70
  -1  -5   0   11.00    5.70
   1  -5   0   10.20    4.20
   1   5   0   21.30    5.30
  -1   5   0   20.00    6.20
  -3  -5   0   30.40    3.70
   3  -5   0   32.20    6.90
  -3  -5   0   34.00    3.90
   3  -5   0   46.20    8.40
  -3  -5   0   56.09   11.30
   3   5   0   27.80    6.40
  -3   5   0   42.50    7.80
   5  -5   0  113.69   12.90
   5  -5   0  113.89   14.50
  -5  -5   0  155.08   20.10
   5   5   0   82.49   12.70
  -5   5   0  114.49   15.10
  -7  -5   0   90.99   16.30
   7  -5   0   78.29   12.40
   7   5   0   74.69   12.20
  -7   5   0   91.39   13.80
  -9  -5   0   -0.30    4.40
   9  -5   0    0.50    5.20
  -9  -5   0   -1.50    4.60
  -9   5   0    7.70    5.40
   9   5   0    2.90    5.00
 -11  -5   0    7.30    8.80
  11  -5   0   -4.50    5.50
 -11  -5   0    3.90    7.30
  11   5   0    0.70    7.40
 -11   5   0   -0.50    5.00
  13  -5   0   16.00    7.10
 -13  -5   0   -0.80   10.30
 -13  -5   0    5.30    7.40
 -13   5   0    6.70    6.80
  13   5   0   -6.40    3.90
  15  -5   0   25.00   11.70
 -15  -5   0   23.00   11.80
 -15  -5   0   -2.50   12.00
  15   5   0    7.10    8.00
 -15   5   0    4.20    8.30
   0  -6   0  481.25   38.00
   0  -6   0  477.65   32.60
   0   6   0  479.75   35.40
   2  -6   0  168.78   16.90
  -2  -6   0  186.58   22.50
  -2  -6   0  149.88   12.50
   2  -6   0  157.78   19.10
  -2   6   0  160.28   17.90
   2   6   0  148.59   16.80
  -4  -6   0   77.79   15.00
   4  -6   0  101.19   13.10
   4  -6   0  107.89   13.60
   4   6   0   83.39   12.80
  -4   6   0   71.79   12.70
   6  -6   0  109.89   13.30
  -6  -6   0   76.89   15.90
   6  -6   0   72.79   12.20
   6   6   0   74.69   13.10
  -6   6   0   72.19   13.20
   8  -6   0   62.59   11.80
  -8  -6   0   48.00   14.30
  -8   6   0   35.30   10.70
   8   6   0   39.10    9.70
  10  -6   0  176.38   22.10
 -10  -6   0  146.99   25.10
  10   6   0  162.48   21.70
 -10   6   0  220.48   25.80
  12  -6   0   59.49   12.90
 -12  -6   0   42.30   13.90
 -12  -6   0   69.09   19.60
  12   6   0   54.29   12.80
 -12   6   0   75.99   17.60
 -14  -6   0   -4.10   10.40
 -14  -6   0    1.90    8.50
  14  -6   0   -6.00    5.20
 -14   6   0   -2.40    7.80
  14   6   0    0.50    9.40
  -1  -7   0    2.20    3.40
  -1  -7   0    4.20    6.90
   1  -7   0    4.00    4.10
   1  -7   0    5.60    5.50
  -1   7   0    7.50    5.10
   1   7   0    2.90    4.20
   3  -7   0   -3.00    4.10
   3  -7   0   -1.30    3.40
  -3  -7   0    7.30    6.30
  -3   7   0   12.30    5.80
   3   7   0    6.80    6.30
   5  -7   0    5.30    5.80
   5  -7   0    3.10    4.80
  -5  -7   0    4.30    7.20
  -5   7   0    1.40    4.30
   5   7   0   -4.80    5.50
  -7  -7   0   -4.60    7.40
   7  -7   0   16.40    7.30
   7   7   0    6.70    5.90
  -7   7   0   21.60    9.10
   9  -7   0    2.00    6.00
  -9  -7   0   -3.60    8.60
  -9   7   0    1.30    7.30
   9   7   0   11.80    6.60
  11  -7   0   -5.80    7.20
 -11  -7   0    6.80    9.10
 -11   7   0    1.90    7.20
  11   7   0    1.70    6.70
 -13  -7   0    0.10   12.30
  13  -7   0   -8.90    7.90
  13   7   0    2.00    8.30
 -13   7   0    2.40    6.70
   0  -8   0   89.99   17.50
   0  -8   0   73.89   10.90
   0   8   0   93.89   14.70
   2  -8   0   33.30   10.60
   2  -8   0   68.69   10.70
  -2  -8   0   47.10   13.40
  -2   8   0  101.99   16.00
   2   8   0   79.99   13.30
   4  -8   0   25.10    9.10
  -4  -8   0   25.50   11.60
   4  -8   0   26.60    8.70
   4   8   0   30.80    9.80
  -4   8   0   36.90    9.70
   6  -8   0   21.30    7.50
  -6  -8   0   17.50    9.40
   6   8   0   17.30    7.50
  -6   8   0   28.60   10.40
  -8  -8   0   73.39   18.80
   8  -8   0   63.09   13.10
  -8   8   0   74.99   16.40
   8   8   0   75.49   15.30
  10  -8   0   20.90   10.80
 -10  -8   0   58.99   17.00
 -10   8   0   64.79   14.90
  10   8   0   50.89   13.80
  -1  -9   0   -0.10    5.30
   1  -9   0    0.40    6.90
  -1   9   0   24.30    9.80
   1   9   0    2.30    5.50
   3  -9   0    6.50    5.10
   3  -9   0   -0.60    7.00
  -3  -9   0    8.00    7.60
  -3   9   0   11.80    8.80
   3   9   0    4.80    6.50
  -5  -9   0    2.10    7.00
   5  -9   0    2.40    6.80
  -5   9   0   -1.80    8.50
   5   9   0   11.10    7.10
   7  -9   0   21.40   10.30
  -7  -9   0   34.40   15.00
  -7   9   0   51.99   14.40
   7   9   0   20.60   10.80
  -9  -9   0    2.30   13.60
   9  -9   0   11.10   10.40
   9   9   0   15.00    8.90
  -9   9   0   -5.10    6.40
   0 -10   0    1.60    7.10
   0  10   0   -1.20    8.40
   2 -10   0   -0.80    8.30
  -2 -10   0    1.40    9.70
  -2  10   0   -8.50    5.00
   2  10   0   -7.20    8.10
  -4 -10   0    0.10   10.60
   4 -10   0   -0.10    7.70
   4  10   0    2.40    6.80
  -4  10   0   -1.60    8.90
   6 -10   0    1.50    8.20
  -6 -10   0   -5.90   10.70
  -6  10   0    2.30    9.60
   6  10   0    4.50    7.20
  -1 -11   0    0.40   12.20
   1 -11   0   -0.90   10.60
   1  11   0   -2.70    6.80
  -1  11   0   -2.50    6.20
 -16   0   1    3.90    9.80
  16   0  -1   -6.30    6.50
  14   0  -1    2.00    5.60
 -14   0   1   -3.90    4.10
  12   0  -1   -1.80    2.60
 -12   0   1    1.80    4.10
 -10   0   1    5.80    4.70
 -10   0   1    1.10    2.70
  10   0  -1    0.70    3.40
  -8   0   1   -5.00    3.00
  -8   0   1   -1.90    1.70
   8   0  -1   -2.40    2.10
   6   0  -1   -0.10    1.50
   6   0  -1   -0.90    1.70
  -6   0   1    1.20    1.50
  -6   0   1   -1.10    2.40
  -4   0   1    1.70    1.10
   4   0  -1   -0.30    1.10
  -4   0   1    0.60    1.30
   4   0  -1    0.00    0.80
   2   0  -1   -0.20    0.40
  -2   0   1    0.40    0.80
   2   0  -1    0.90    0.80
  -2   0   1   -0.10    0.50
  -2   0   1    0.00    0.90
   2   0  -1    0.20    0.40
   0   0   1    0.00    0.20
   0   0   1   -0.10    0.30
   0   0  -1    0.60    0.40
   0   0  -1    0.00    0.10
   0   0  -1    0.00    0.30
   0   0  -1    0.20    0.50
   0   0   1    0.20    0.50
   0   0   1   -0.10    0.20
  -2   0  -1   -0.40    1.10
  -2   0  -1    0.20    0.70
  -2   0  -1   -0.10    0.90
   2   0   1   -0.50    1.00
   2   0   1    1.30    1.10
   2   0   1    0.00    1.00
   2   0   1    0.40    0.90
  -4   0  -1   -1.10    1.20
  -4   0  -1    1.90    1.70
   4   0   1   -0.40    1.40
  -4   0  -1    0.60    1.90
   4   0   1    0.60    1.60
   6   0   1   -1.70    2.00
  -6   0  -1    0.70    1.70
  -6   0  -1   -0.30    1.60
  -8   0  -1   -0.90    2.50
   8   0   1    2.00    3.10
  -8   0  -1    0.70    2.20
 -10   0  -1   -1.20    4.50
  10   0   1   -0.90    2.50
 -10   0  -1    0.60    3.10
 -12   0  -1    1.00    4.70
  12   0   1   -4.10    4.60
  14   0   1    0.80    4.60
 -14   0  -1   -0.30    7.90
 -16   0  -1   -1.80    6.80
  17  -1  -1   19.80    9.70
 -17  -1   1   12.80   12.70
 -17   1   1   18.90   11.30
  15  -1  -1   10.20    7.30
 -15  -1   1   -1.80    8.00
 -15   1   1   14.20    8.00
 -13  -1   1    3.30    5.20
  13  -1  -1   17.60    6.00
  13   1  -1   17.80    6.10
 -13   1   1    5.70    6.40
 -11  -1   1   37.80    8.00
  11  -1  -1   63.29   10.10
 -11  -1   1   20.40    8.10
 -11   1   1   29.60    8.50
  11   1  -1   33.60    6.80
   9  -1  -1  168.18   13.60
   9  -1  -1  192.38   13.10
  -9  -1   1  187.18   16.50
   9  -1  -1  166.38   17.90
  -9  -1   1  215.28   22.00
  -9   1   1  205.98   21.00
  -9   1   1  176.28   13.10
   9   1  -1  218.48   15.90
   7  -1  -1  135.89   13.90
  -7  -1   1  124.49   13.60
   7  -1  -1  129.59    9.30
   7  -1  -1  120.89    9.70
  -7  -1   1  158.28   16.90
  -7   1   1  174.08   14.60
   7   1  -1  146.09   11.40
  -7   1   1  142.09    9.50
  -5  -1   1   13.50    2.90
   5  -1  -1   14.70    1.60
   5  -1  -1   13.40    1.70
   5  -1  -1   11.40    3.10
  -5  -1   1   22.70    5.40
  -5  -1   1   11.60    3.70
  -5   1   1   19.90    5.00
  -5   1   1   12.90    1.50
   5   1  -1   11.70    2.50
   3  -1  -1  550.94   35.00
  -3  -1   1  548.05   33.60
  -3  -1   1  537.05   35.70
  -3  -1   1  582.54   35.80
   3   1  -1  575.44   33.50
   3   1  -1  535.25   35.50
  -3   1   1  561.94   35.40
   1  -1  -1  973.90   59.19
   1  -1  -1 1007.60   58.99
   1  -1  -1 1019.50   59.19
  -1  -1   1  952.00   58.39
  -1  -1   1  964.40   59.89
  -1  -1   1 1028.90   59.29
  -1   1   1 1001.50   59.09
   1   1  -1  941.81   59.79
  -1   1   1 1015.70   59.39
   1   1  -1 1061.79   59.29
  -1   1   1  918.61   58.89
   1   1  -1  986.50   58.89
   1   1  -1 1011.80   58.39
  -1  -1  -1   52.79    5.70
   1  -1   1   51.79    4.30
   1  -1   1   45.60    5.10
  -1  -1  -1   49.50    3.90
   1  -1   1   51.59    4.50
  -1  -1  -1   59.39    5.00
   1  -1   1   56.99    4.80
  -1  -1  -1   61.39    6.20
   1   1   1   68.99    6.50
  -1   1  -1   52.19    5.20
   1   1   1   64.99    5.00
  -1   1  -1   48.20    4.40
  -1   1  -1   56.79    4.80
   1   1   1   57.79    6.00
   1   1   1   50.69    3.90
  -1   1  -1   56.59    4.40
   3  -1   1   82.79    8.30
   3  -1   1   81.19    6.00
   3  -1   1   76.99    6.10
  -3  -1  -1   71.89    8.50
  -3  -1  -1   63.99    5.70
  -3  -1  -1   82.69    8.80
   3   1   1   69.49    7.70
   3   1   1   69.79    6.00
  -3   1  -1   82.39    8.20
  -3   1  -1   67.69    7.60
  -3   1  -1   75.79    6.00
   3   1   1   80.49    6.00
   5  -1   1   40.60    4.80
   5  -1   1   37.00    4.80
  -5  -1  -1   54.69    7.40
  -5  -1  -1   41.60    5.30
   5  -1   1   27.10    5.40
  -5  -1  -1   48.50    7.80
  -5   1  -1   36.10    6.30
   5   1   1   34.90    5.00
  -5   1  -1   35.00    4.60
  -7  -1  -1  305.27   22.50
  -7  -1  -1  255.57   23.30
   7  -1   1  293.97   22.60
   7  -1   1  275.97   19.80
   7   1   1  324.27   21.40
  -7   1  -1  256.67   22.80
  -7   1  -1  302.67   20.10
   9  -1   1  602.84   38.70
   9  -1   1  660.93   42.60
  -9  -1  -1  610.24   41.70
  -9  -1  -1  577.84   44.20
  -9   1  -1  575.34   38.60
  -9   1  -1  597.54   43.70
   9   1   1  584.14   40.20
 -11  -1  -1  236.88   19.90
  11  -1   1  228.78   22.10
 -11  -1  -1  183.88   24.30
  11   1   1  162.38   18.80
 -11   1  -1  207.38   24.10
 -13  -1  -1   81.49   17.40
  13  -1   1   52.09   11.60
 -13   1  -1   55.39   13.20
  13   1   1   56.49   10.30
 -15  -1  -1   22.70   12.60
  15  -1   1   36.50   11.00
 -15   1  -1   27.30   11.90
 -16  -2   1   62.69   17.20
  16  -2  -1   35.10   10.10
 -16   2   1   45.50   13.60
  16   2  -1   44.10   14.50
  14  -2  -1   75.89   14.10
 -14  -2   1   67.59   15.80
 -14   2   1   73.69   16.30
 -12  -2   1   -1.80    3.70
  12  -2  -1    5.20    4.80
 -12  -2   1    7.50    5.70
  12   2  -1    3.50    4.10
 -12   2   1    8.20    6.40
 -10  -2   1   93.79   13.70
  10  -2  -1   62.59   10.60
 -10  -2   1   69.79   13.00
  10   2  -1   62.79    8.30
 -10   2   1   54.19   10.90
   8  -2  -1  637.94   43.20
  -8  -2   1  593.94   43.80
  -8  -2   1  608.24   45.10
   8   2  -1  626.84   39.60
  -8   2   1  656.73   44.50
  -6  -2   1  277.37   24.10
   6  -2  -1  309.17   23.30
  -6  -2   1  328.67   24.90
  -6  -2   1  345.77   20.80
   6   2  -1  312.77   20.50
  -6   2   1  297.77   24.00
   6   2  -1  315.87   20.30
  -4  -2   1   13.60    4.20
  -4  -2   1    9.00    1.50
  -4  -2   1    4.10    2.60
   4  -2  -1    8.10    3.00
   4  -2  -1   13.00    1.90
  -4   2   1   11.70    3.60
   4   2  -1    8.60    3.20
   4   2  -1   12.40    1.60
  -4   2   1    8.30    1.60
   2  -2  -1   14.70    3.00
  -2  -2   1   10.70    1.40
   2  -2  -1   13.00    2.60
  -2  -2   1   15.50    4.30
  -2  -2   1   10.00    1.40
  -2  -2   1   14.60    3.10
  -2   2   1   10.10    2.60
  -2   2   1   15.00    3.70
   2   2  -1   20.90    3.50
   2   2  -1   10.70    1.40
   0  -2   1   11.60    2.20
   0  -2  -1   12.40    2.20
   0  -2   1   15.70    3.50
   0  -2   1    9.10    2.10
   0  -2  -1   13.60    3.20
   0  -2   1   11.10    2.30
   0   2  -1   13.00    2.60
   0   2   1   14.40    3.80
   0   2   1   11.30    2.00
   0   2  -1   16.40    3.80
   0   2  -1   11.20    2.30
   0   2  -1   11.30    2.10
   0   2   1    8.30    2.40
   2  -2   1  280.67   18.00
   2  -2   1  265.97   18.80
  -2  -2  -1  256.77   19.80
   2  -2   1  252.27   18.50
  -2  -2  -1  264.17   16.30
   2   2   1  271.17   18.70
  -2   2  -1  264.97   18.20
  -2   2  -1  255.77   17.70
  -2   2  -1  281.17   18.70
   2   2   1  263.17   16.30
   4  -2   1   -0.70    1.60
  -4  -2  -1    3.60    2.40
   4  -2   1   -0.80    1.00
  -4  -2  -1    0.90    2.50
  -4  -2  -1    3.00    1.30
  -4   2  -1    1.20    1.60
   4   2   1    0.50    0.90
   4   2   1    0.40    0.90
   4   2   1   -0.60    1.90
  -4   2  -1    2.80    2.00
   6  -2   1   19.30    3.30
  -6  -2  -1   22.90    6.40
  -6  -2  -1   11.40    4.60
   6  -2   1   10.90    4.10
   6  -2   1   19.90    3.20
  -6   2  -1   19.00    5.00
   6   2   1   14.10    3.10
   6   2   1    4.10    4.20
   8  -2   1   25.80    4.20
   8  -2   1   15.40    5.20
  -8  -2  -1   11.50    5.30
  -8  -2  -1   16.30    5.60
   8   2   1   23.80    4.60
   8   2   1   22.60    6.60
  -8   2  -1   27.90    6.90
 -10  -2  -1   21.70    7.60
  10  -2   1   14.60    4.00
 -10  -2  -1   19.90    6.60
  10  -2   1    9.50    5.60
  10   2   1   27.50    5.80
  10   2   1   29.30    8.30
 -10   2  -1   25.80    8.60
 -12  -2  -1   11.20    6.10
 -12  -2  -1    9.10    5.60
  12  -2   1    0.60    4.90
 -12   2  -1   -3.60    3.80
  12   2   1    6.10    5.10
  12   2   1    7.00    4.20
  14  -2   1   14.30    8.20
 -14  -2  -1   12.80    9.40
 -14   2  -1   15.10    8.80
  14   2   1    2.40    7.40
  16  -2   1    3.10    8.30
 -16  -2  -1   35.00   14.80
  16   2   1    4.70    9.90
 -16   2  -1   36.00   15.10
  15  -3  -1    5.60    5.90
 -15  -3   1    3.20    6.50
  15   3  -1    0.80    6.60
 -15   3   1   11.20   10.60
 -13  -3   1    5.60    5.60
  13  -3  -1    4.90    6.30
 -13  -3   1    4.50    7.70
 -13   3   1    6.80    7.50
  13   3  -1    3.40    5.10
 -11  -3   1   -1.00    4.00
 -11  -3   1    9.70    7.10
  11  -3  -1   19.40    7.30
 -11   3   1   10.80    6.90
  11   3  -1    6.80    5.80
  -9  -3   1   40.30   10.20
   9  -3  -1   27.60    7.90
  -9  -3   1   25.00    8.50
   9   3  -1   24.30    8.30
   9   3  -1   37.00    4.80
  -9   3   1   27.10    8.20
  -7  -3   1   10.60    5.00
   7  -3  -1    9.80    1.30
  -7  -3   1    5.10    3.60
   7  -3  -1   14.30    5.10
   7  -3  -1    7.30    1.10
  -7   3   1    4.10    3.60
   7   3  -1    7.20    1.80
   7   3  -1    6.90    1.80
   7   3  -1   10.80    4.50
   5  -3  -1   20.70    3.30
  -5  -3   1   20.70    6.20
   5  -3  -1   20.70    5.30
  -5  -3   1   16.00    4.90
   5   3  -1   12.70    4.10
  -5   3   1   20.00    3.20
  -5   3   1   29.70    6.10
   3  -3  -1   59.59    8.00
  -3  -3   1   62.59    4.30
  -3  -3   1   67.09    4.30
   3  -3  -1   69.49    7.70
  -3  -3   1   76.79   10.80
  -3   3   1   85.19    9.60
  -3   3   1   61.99    8.60
   3   3  -1   69.89    8.20
  -1  -3   1   15.20    4.30
  -1  -3   1   14.30    2.60
   1  -3  -1   11.90    2.80
   1  -3  -1    9.80    3.30
  -1  -3   1    8.30    2.10
   1   3  -1    9.20    2.20
  -1   3   1   10.40    3.30
   1   3  -1    9.70    3.40
  -1  -3  -1    0.50    1.10
   1  -3   1    0.20    1.10
  -1  -3  -1    2.60    2.10
   1  -3   1   -2.80    1.80
   1   3   1    1.10    2.00
  -1   3  -1   -0.80    1.70
   1   3   1   -1.00    0.70
  -3  -3  -1   29.40    6.70
   3  -3   1   23.60    4.80
  -3  -3  -1   23.90    2.30
   3  -3   1   18.20    3.80
   3   3   1   23.90    2.10
  -3   3  -1   25.10    5.00
   3   3   1   30.10    5.50
   5  -3   1   47.60    6.00
  -5  -3  -1   43.50    9.70
  -5  -3  -1   44.80    8.50
   5  -3   1   43.70    7.80
   5   3   1   52.59    8.30
   5   3   1   45.20    3.90
  -5   3  -1   31.70    6.70
   5   3   1   47.60    3.90
  -7  -3  -1   36.60    8.40
   7  -3   1   16.50    5.40
   7  -3   1   36.70    5.00
  -7  -3  -1   26.60    7.60
   7  -3   1   46.10    5.80
   7   3   1   28.20    7.00
   7   3   1   39.80    4.60
  -7   3  -1   24.50    4.20
  -7   3  -1   32.90    7.30
   9  -3   1    2.50    2.20
  -9  -3  -1    4.90    4.60
  -9  -3  -1    2.70    4.00
   9  -3   1    7.50    4.70
   9   3   1    8.20    3.10
  -9   3  -1    4.90    5.10
   9   3   1    6.90    5.10
 -11  -3  -1   16.90    8.40
 -11  -3  -1    0.10    4.10
  11  -3   1    1.10    5.30
 -11   3  -1    6.70    6.90
  11   3   1    2.70    4.80
  13  -3   1    5.50    6.90
 -13  -3  -1   -5.30    6.50
 -13  -3  -1    2.80    6.00
  13   3   1   -1.50    4.60
 -13   3  -1   -3.60    7.10
 -15  -3  -1   -1.30   10.40
  15  -3   1   -3.70    6.80
  15   3   1   -4.90    7.90
 -15   3  -1   -4.20    6.60
 -16  -4   1   49.60   16.60
  16  -4  -1   20.10   10.10
 -16   4   1   40.70   13.10
  16   4  -1   28.30   13.20
  14  -4  -1   50.29   12.80
 -14  -4   1   69.89   17.50
 -14  -4   1   59.69   14.60
  14   4  -1   61.19   14.90
 -14   4   1   58.99   14.50
 -12  -4   1   10.10    9.50
  12  -4  -1   26.10    8.20
 -12  -4   1   17.80    9.40
  12   4  -1   16.20    9.30
 -12   4   1   10.50    6.50
 -10  -4   1   49.70   13.00
  10  -4  -1   39.80    9.00
 -10  -4   1   52.39   11.80
 -10   4   1   34.80    9.40
  10   4  -1   37.70    9.40
   8  -4  -1  270.87   17.90
  -8  -4   1  276.87   29.00
  -8  -4   1  293.17   31.10
   8  -4  -1  302.17   24.80
   8  -4  -1  252.87   18.00
   8   4  -1  309.87   25.70
  -8   4   1  277.77   25.00
  -8   4   1  350.56   19.70
   6  -4  -1  501.25   33.00
  -6  -4   1  521.25   40.00
   6  -4  -1  506.05   36.50
  -6  -4   1  543.35   38.90
  -6   4   1  488.15   37.10
  -6   4   1  543.15   33.50
   6   4  -1  468.95   36.20
  -4  -4   1  366.36   30.20
   4  -4  -1  380.86   27.10
   4  -4  -1  340.37   25.50
  -4   4   1  359.76   27.30
   4   4  -1  391.46   27.30
  -2  -4   1   43.70    4.90
  -2  -4   1   49.50    5.10
  -2  -4   1   38.70    8.60
   2  -4  -1   60.19    7.80
   2  -4  -1   45.50    8.10
   2   4  -1   42.90    6.70
  -2   4   1   51.89    7.90
   0  -4  -1    9.70    2.80
   0  -4   1    5.70    2.60
   0  -4   1    9.50    4.50
   0  -4  -1    4.80    3.20
   0   4  -1    8.30    3.10
   0   4   1    6.40    3.40
   2  -4   1  215.88   19.00
  -2  -4  -1  234.08   20.90
  -2  -4  -1  253.37   15.90
   2  -4   1  237.48   18.40
   2   4   1  247.38   19.50
   2   4   1  231.08   15.50
  -2   4  -1  239.48   18.70
  -4  -4  -1  141.59   17.30
   4  -4   1  112.89   13.20
   4  -4   1   97.29   11.30
  -4   4  -1   95.59   12.30
   4   4   1  145.69   14.90
   6  -4   1   -1.10    1.90
  -6  -4  -1    0.70    4.20
   6  -4   1    5.40    5.00
  -6  -4  -1   -0.40    4.30
   6   4   1    4.70    4.50
  -6   4  -1   -4.10    3.30
  -8  -4  -1   13.70    6.50
   8  -4   1   12.60    3.70
  -8  -4  -1   17.30    7.40
   8  -4   1   14.10    5.70
  -8   4  -1    3.40    4.30
   8   4   1    7.90    4.60
   8   4   1   10.30    2.70
 -10  -4  -1   17.50    9.20
  10  -4   1    7.50    6.60
 -10  -4  -1    2.30    6.30
 -10   4  -1   16.40    7.50
  10   4   1   -6.70    4.70
 -12  -4  -1   20.70   10.60
 -12  -4  -1    9.50    7.40
  12  -4   1   11.50    6.20
 -12   4  -1   18.20    8.10
  12   4   1   22.10    8.10
  14  -4   1    4.30    8.00
 -14  -4  -1   38.00   12.60
 -14  -4  -1   32.90   12.90
 -14   4  -1   18.60    9.80
  14   4   1   20.40    9.40
 -15  -5   1    0.30    6.50
 -15  -5   1   -7.20   10.60
  15  -5  -1   -6.90    7.80
 -15   5   1    4.10    7.70
  15   5  -1   -9.10    4.60
 -13  -5   1    2.40    6.10
 -13  -5   1    0.90    9.50
  13  -5  -1    8.70    7.70
  13   5  -1   10.60    7.00
 -13   5   1    6.20    9.10
 -11  -5   1    7.90    9.20
 -11  -5   1    9.10    7.00
  11  -5  -1    6.70    7.00
 -11   5   1    8.80    6.20
  11   5  -1   16.90    7.40
  -9  -5   1   58.09   12.40
   9  -5  -1   29.80    8.80
  -9  -5   1   41.40   13.30
  -9   5   1   41.30   11.40
   9   5  -1   25.10    8.10
   7  -5  -1   10.00    4.70
  -7  -5   1    8.90    6.50
  -7  -5   1   12.00    8.40
   7  -5  -1   23.30    5.10
  -7   5   1   12.50    6.00
   7   5  -1   31.90    8.50
   5  -5  -1    7.70    5.30
   5  -5  -1   12.30    4.60
  -5  -5   1    4.50    4.60
   5   5  -1   14.00    5.20
  -5   5   1   14.10    5.40
   3  -5  -1    3.20    3.50
  -3  -5   1    0.10    1.30
  -3  -5   1    7.40    5.00
   3  -5  -1    0.80    2.90
  -3  -5   1    1.70    1.60
  -3   5   1    6.80    4.90
   3   5  -1   -0.50    3.50
  -1  -5   1  307.57   26.40
   1  -5  -1  309.67   25.70
  -1  -5   1  316.67   21.70
   1  -5  -1  313.97   22.80
   1   5  -1  302.67   23.60
  -1   5   1  315.87   24.50
   1  -5   1  460.25   36.10
  -1  -5  -1  462.15   31.80
  -1  -5  -1  446.06   36.70
   1  -5   1  512.05   33.60
   1   5   1  546.05   35.50
  -1   5  -1  523.45   34.80
  -3  -5  -1  152.28   10.40
   3  -5   1  184.88   17.40
   3  -5   1  143.79   16.20
  -3  -5  -1  143.39   10.30
  -3  -5  -1  145.09   19.80
  -3   5  -1  154.58   16.40
   3   5   1  159.68   16.80
   5  -5   1   31.80    7.30
   5  -5   1   47.60    7.90
  -5  -5  -1   46.10   11.60
   5   5   1   34.60    8.00
  -5   5  -1   35.10    8.60
   7  -5   1   74.39   10.50
   7  -5   1   80.39   13.30
  -7  -5  -1  125.09   19.20
  -7   5  -1  124.99   16.20
   7   5   1  110.69   15.00
  -9  -5  -1  156.48   22.10
   9  -5   1  110.39   17.10
  -9  -5  -1  157.08   23.60
   9   5   1  138.39   19.30
  -9   5  -1  119.29   18.50
 -11  -5  -1   14.90    9.50
  11  -5   1   25.80    8.60
 -11  -5  -1   20.10   10.50
 -11   5  -1   18.20    7.70
  11   5   1   10.90    8.60
  13  -5   1  -10.20    5.20
 -13  -5  -1   -3.20    9.70
 -13  -5  -1   -3.30    8.50
 -13   5  -1   10.00    9.20
  13   5   1   -8.30    6.70
 -14  -6   1   -7.30    8.00
  14  -6  -1   12.30    8.80
 -14  -6   1   11.10    8.50
 -14   6   1    3.00    9.50
  14   6  -1    1.20    6.30
 -12  -6   1    2.90   10.40
 -12  -6   1    1.40    8.40
  12  -6  -1   -1.20    6.60
 -12   6   1    1.10    4.90
  12   6  -1   -5.30    7.90
 -10  -6   1   10.00    9.70
 -10  -6   1    9.50    9.00
  10  -6  -1    6.00    6.60
 -10   6   1    9.40    6.30
  10   6  -1   18.10    8.70
  -8  -6   1   55.09   14.30
   8  -6  -1   39.30    9.50
  -8   6   1   38.20   10.20
   8   6  -1   38.90   10.20
   6  -6  -1   24.90    6.30
   6  -6  -1   13.50    6.40
  -6  -6   1   21.50   10.00
  -6   6   1   31.10    9.40
   6   6  -1   11.60    6.50
  -4  -6   1   18.10    9.00
  -4  -6   1   19.90    2.40
   4  -6  -1    3.70    3.60
   4  -6  -1   17.50    5.30
   4   6  -1   17.20    6.90
  -4   6   1   15.40    7.30
   2  -6  -1   18.70    5.20
  -2  -6   1   14.80    3.70
  -2  -6   1   28.60    9.30
   2  -6  -1   11.80    5.30
  -2   6   1   22.40    7.50
   2   6  -1   16.60    6.30
   0  -6   1   22.20    8.10
   0  -6  -1   14.20    6.20
   0  -6   1   22.80    5.30
   0  -6  -1   27.00    5.40
   0   6  -1   26.60    6.90
   0   6   1   24.40    6.70
  -2  -6  -1   36.80    5.90
   2  -6   1   50.29   10.10
  -2  -6  -1   78.39   13.70
   2  -6   1   36.70    7.60
  -2   6  -1   59.19    9.80
   2   6   1   39.00    9.00
   4  -6   1    6.00    4.80
   4  -6   1    2.60    4.50
  -4  -6  -1   18.70    8.10
  -4   6  -1   13.50    6.50
   4   6   1    6.60    4.40
   6  -6   1    4.30    5.40
  -6  -6  -1    1.50    6.00
   6  -6   1    3.20    4.00
  -6   6  -1    2.50    4.00
   6   6   1   -1.70    3.00
   8  -6   1   -6.10    5.10
  -8  -6  -1    1.50    8.10
   8   6   1    0.80    5.90
  -8   6  -1    7.80    6.90
 -10  -6  -1   -4.20    5.50
  10  -6   1    2.70    7.50
 -10   6  -1    4.20    5.50
  10   6   1    8.60    7.80
 -12  -6  -1   13.90   10.30
  12  -6   1   -0.50    6.90
 -12  -6  -1    7.80   10.80
  12   6   1    2.90    8.50
 -12   6  -1    0.20    5.60
  13  -7  -1   17.20    9.70
 -13  -7   1   12.60   14.00
  13   7  -1    2.40    6.90
 -13   7   1    4.80    9.70
 -11  -7   1   15.90   11.10
  11  -7  -1    6.30    6.00
 -11   7   1    2.80    8.80
  11   7  -1    1.20    6.20
  -9  -7   1   -6.70    7.80
   9  -7  -1    0.80    6.50
  -9   7   1    3.80    7.90
   9   7  -1    1.30    7.00
   7  -7  -1  103.89   16.50
  -7  -7   1  131.39   23.50
  -7   7   1  140.69   19.90
   7   7  -1  118.19   17.00
   5  -7  -1   56.09   10.20
   5  -7  -1   65.09   11.70
  -5  -7   1   77.49   16.60
  -5   7   1   25.30    8.70
   5   7  -1   43.60   10.50
   3  -7  -1  129.79   17.80
   3  -7  -1  158.68   16.80
  -3  -7   1  124.49   20.50
   3   7  -1  119.89   15.80
  -3   7   1  116.89   16.80
  -1  -7   1  587.34   37.70
   1  -7  -1  568.94   38.80
  -1  -7   1  523.15   43.80
   1  -7  -1  563.24   43.80
   1   7  -1  518.65   40.60
  -1   7   1  564.14   41.50
  -1  -7  -1  437.66   38.40
   1  -7   1  471.35   38.30
  -1  -7  -1  460.85   32.00
   1  -7   1  513.15   34.10
  -1   7  -1  493.75   36.10
   1   7   1  404.76   35.50
   3  -7   1  124.19   17.20
  -3  -7  -1   99.29   19.10
   3  -7   1  136.89   16.00
   3   7   1  158.68   18.50
  -3   7  -1   99.79   15.70
   5  -7   1    3.50    4.40
  -5  -7  -1   -1.00    4.70
   5  -7   1   -0.40    3.50
  -5   7  -1    2.90    6.10
   5   7   1   -4.50    5.30
  -7  -7  -1   35.00   14.50
   7  -7   1   18.10    8.60
   7   7   1   49.99   12.00
  -7   7  -1   27.00    9.50
  -9  -7  -1  229.28   31.60
   9  -7   1  184.18   23.20
   9   7   1  171.18   22.90
  -9   7  -1  212.98   25.80
  11  -7   1   64.89   13.80
 -11  -7  -1   33.30   13.90
  11   7   1   51.29   13.20
 -11   7  -1   62.59   15.90
  12  -8  -1    3.20   10.10
 -12  -8   1    1.90   14.30
  12   8  -1    6.00    7.70
 -12   8   1   -8.60    9.10
 -10  -8   1   -1.10    8.30
  10  -8  -1    4.40    8.50
 -10   8   1   -3.70    8.90
  10   8  -1    1.90    8.50
  -8  -8   1   29.30   12.80
   8  -8  -1   57.69   13.00
   8   8  -1   22.20   11.00
  -8   8   1   43.00   12.00
  -6  -8   1   32.10   12.00
   6  -8  -1   26.10    7.90
   6   8  -1   26.20    9.20
  -6   8   1   20.20    8.20
   4  -8  -1   16.20    6.10
  -4  -8   1   15.80   10.20
   4  -8  -1   11.70    7.40
  -4   8   1    7.30    6.30
   4   8  -1   28.10    8.50
   2  -8  -1   -2.60    3.30
  -2  -8   1    1.50    5.40
   2  -8  -1    4.20    6.00
  -2   8   1    0.60    8.20
   2   8  -1   -3.80    5.70
   0  -8   1    8.50    6.40
   0  -8  -1    8.30    7.20
   0  -8  -1    9.90    5.10
   0  -8   1    4.70    4.70
   0   8   1    8.00    8.40
   0   8  -1   14.80    8.70
   2  -8   1  118.69   14.50
  -2  -8  -1   70.49   17.00
   2  -8   1  109.49   18.30
   2   8   1   94.29   15.70
  -2   8  -1   91.29   15.90
  -4  -8  -1   16.80   10.10
   4  -8   1   27.20    8.80
   4  -8   1    5.70    4.70
   4   8   1   18.30    9.10
  -4   8  -1   23.00    9.10
   6  -8   1    1.20    4.50
  -6  -8  -1   16.40   10.10
  -6   8  -1    7.10    6.70
   6   8   1   -4.10    6.10
   8  -8   1    0.50    5.30
  -8  -8  -1    3.10    8.10
   8   8   1  -10.80    3.60
  -8   8  -1    5.00    7.00
 -10  -8  -1    3.60   11.30
  10  -8   1   -2.30    5.10
 -10   8  -1    1.90    9.50
  10   8   1    5.40    7.40
  -9  -9   1    6.40   12.20
   9  -9  -1   -2.80    5.10
   9   9  -1    4.40    7.60
  -9   9   1    5.50    8.20
  -7  -9   1   -0.90    7.40
   7  -9  -1   -3.40    4.40
   7   9  -1    6.80    8.20
  -7   9   1    4.10   10.10
   5  -9  -1   -2.10    4.40
  -5  -9   1   14.70   10.80
   5   9  -1    4.20    9.00
  -5   9   1    3.50    9.30
   3  -9  -1    0.20    5.80
  -3  -9   1    6.60    6.90
   3  -9  -1    2.60    6.90
   3   9  -1   -6.10    4.20
  -3   9   1   -8.10    4.10
  -1  -9   1   48.90   13.30
   1  -9  -1   28.80   11.20
   1   9  -1   23.70    9.70
  -1   9   1   19.10    7.80
   1  -9   1   51.29   14.10
  -1  -9  -1   59.39   14.80
   1  -9   1   65.49   11.30
  -1   9  -1   77.09   15.10
   1   9   1   54.69   13.70
   3  -9   1   18.90    8.00
  -3  -9  -1   13.10    8.70
   3  -9   1   30.20   10.20
  -3   9  -1   30.30    9.80
   3   9   1   10.60    8.40
   5  -9   1   27.40    9.90
  -5  -9  -1   37.00   13.50
   5   9   1   11.20    6.50
  -5   9  -1    9.70    7.40
  -7  -9  -1   30.80   16.10
   7  -9   1   23.50   10.60
  -7   9  -1   36.40   11.80
   7   9   1    9.40    9.90
  -9  -9  -1    3.40    8.70
   9  -9   1   18.40    9.50
  -9   9  -1    4.90   11.10
   9   9   1    6.70    9.90
   6 -10  -1   84.39   15.30
  -6 -10   1   47.20   16.40
  -6  10   1  118.99   20.20
   6  10  -1   64.19   14.40
  -4 -10   1   -0.30    7.50
   4 -10  -1    8.40    8.50
  -4  10   1   20.30    9.50
   4  10  -1   33.00   12.10
   2 -10  -1    4.10    8.60
  -2 -10   1   -0.60    5.50
   2  10  -1    4.90    7.40
  -2  10   1   -7.20    8.70
   0 -10   1   31.30   12.00
   0 -10  -1   34.80   12.20
   0  10  -1   28.80   11.60
   0  10   1   25.60    9.70
   2 -10   1   33.10   13.30
  -2 -10  -1   76.79   19.30
   2  10   1   63.19   14.10
  -2  10  -1   62.89   14.60
  -4 -10  -1    8.60   12.70
   4 -10   1   -1.70    5.10
  -4  10  -1   -8.70    8.50
   4  10   1    5.20    7.10
   6 -10   1    3.60    8.70
  -6 -10  -1   -1.40   11.60
   6  10   1   -2.30    6.70
  -6  10  -1    7.40   11.20
  -1 -11   1    8.60    9.80
   1 -11  -1    6.90    9.80
   1  11  -1   30.70   14.00
  -1  11   1   18.60   13.20
   1 -11   1    5.40   12.20
  -1 -11  -1   20.90   11.40
  -1  11  -1   24.70   11.10
   1  11   1    5.00   10.90
 -16   0   2   55.59   16.30
  16   0  -2   32.30   10.20
  14   0  -2   26.70    8.30
 -14   0   2   53.69   13.70
 -12   0   2   46.90   11.20
  12   0  -2   59.99   10.30
  10   0  -2   11.10    4.60
 -10   0   2    4.10    4.40
 -10   0   2    9.50    3.60
  -8   0   2   23.80    4.60
   8   0  -2   34.80    6.00
  -8   0   2   21.40    5.80
   6   0  -2  116.69    9.50
   6   0  -2  118.09   11.10
  -6   0   2  128.69    9.80
  -6   0   2   97.99   12.10
  -4   0   2  373.76   25.70
  -4   0   2  377.96   24.50
   4   0  -2  373.56   24.70
   4   0  -2  401.06   24.10
   2   0  -2  211.58   13.50
  -2   0   2  216.58   13.80
   2   0  -2  207.48   13.80
  -2   0   2  209.48   13.90
  -2   0   2  206.38   13.50
   2   0  -2  202.18   13.80
   0   0   2   45.70    4.50
   0   0   2   45.50    3.30
   0   0  -2   49.00    4.70
   0   0   2   43.70    4.50
   0   0  -2   46.40    4.20
   0   0   2   46.50    4.20
   0   0  -2   45.70    4.20
   0   0  -2   47.00    3.40
   2   0   2  644.64   40.10
  -2   0  -2  646.54   40.00
   2   0   2  620.94   39.80
   2   0   2  646.34   40.00
   2   0   2  651.43   40.00
  -2   0  -2  657.03   40.10
  -2   0  -2  648.34   40.10
  -4   0  -2   27.60    4.50
   4   0   2   30.20    4.80
  -4   0  -2   21.40    4.50
  -4   0  -2   31.90    5.00
  -6   0  -2  117.19   11.90
  -6   0  -2  106.19   11.50
   6   0   2  103.09   11.60
  -6   0  -2  109.19   13.40
   8   0   2  386.16   28.00
  -8   0  -2  367.96   29.70
   8   0   2  375.36   26.60
  -8   0  -2  360.36   26.80
 -10   0  -2  208.58   23.30
  10   0   2  178.48   19.30
  10   0   2  171.68   16.00
 -10   0  -2  195.18   17.00
 -12   0  -2  221.38   27.30
  12   0   2  217.28   22.50
  14   0   2   25.90    9.30
 -14   0  -2   20.30   11.40
 -16   0  -2   11.00    9.40
 -17  -1   2    2.10    7.40
  17  -1  -2    9.20    6.40
 -17   1   2   14.60    9.90
  15  -1  -2    0.90    6.40
 -15  -1   2    9.60    9.30
 -15   1   2   11.70    7.50
  15   1  -2   18.80    6.70
  13  -1  -2   -3.40    2.80
 -13  -1   2    3.00    4.80
 -13   1   2    1.30    5.20
  13   1  -2   -3.00    3.50
 -11  -1   2   -3.70    3.50
  11  -1  -2    1.90    2.70
 -11  -1   2    2.00    3.80
 -11   1   2    3.60    5.40
  11   1  -2    0.70    2.30
   9  -1  -2   36.70    7.20
  -9  -1   2   36.20    7.40
  -9  -1   2   43.80    9.60
   9  -1  -2   37.30    4.40
  -9   1   2   38.40    4.30
  -9   1   2   36.50    8.60
   9   1  -2   31.60    6.10
   7  -1  -2  158.58   15.30
   7  -1  -2  171.28   10.60
  -7  -1   2  179.08   14.60
  -7  -1   2  162.18   17.20
  -7   1   2  154.28   10.50
  -7   1   2  174.78   15.50
   7   1  -2  148.69   12.50
  -5  -1   2  520.45   35.60
  -5  -1   2  533.15   33.70
   5  -1  -2  573.34   35.10
  -5  -1   2  520.05   35.90
  -5   1   2  515.15   35.70
   5   1  -2  543.95   33.40
   3  -1  -2  356.76   22.80
  -3  -1   2  362.56   23.10
  -3  -1   2  345.27   23.40
   3  -1  -2  353.46   20.90
  -3  -1   2  352.66   21.70
   3   1  -2  350.96   23.00
   3   1  -2  349.17   21.60
  -3   1   2  327.87   23.00
  -3   1   2  322.77   20.90
   3   1  -2  359.16   23.30
  -3   1   2  335.87   20.90
  -1  -1   2  323.77   20.30
   1  -1  -2  332.77   20.70
  -1  -1   2  345.67   21.20
   1  -1  -2  339.07   20.70
   1  -1  -2  334.67   20.70
  -1  -1   2  322.77   19.90
   1   1  -2  306.07   19.80
   1   1  -2  320.87   21.00
   1   1  -2  317.87   19.60
  -1   1   2  298.87   20.50
   1   1  -2  322.77   20.30
  -1   1   2  318.87   20.60
  -1   1   2  322.77   20.50
   1  -1   2  567.14   36.00
  -1  -1  -2  564.54   36.70
   1  -1   2  582.34   35.00
  -1  -1  -2  597.14   35.50
   1  -1   2  603.64   36.30
  -1   1  -2  563.84   35.00
   1   1   2  618.74   36.10
   1   1   2  572.54   36.80
  -1   1  -2  563.24   35.90
   1   1   2  574.34   35.40
   1   1   2  588.54   36.70
  -1   1  -2  581.94   36.20
   3  -1   2  192.88   14.00
   3  -1   2  169.78   12.60
  -3  -1  -2  178.98   14.20
   3  -1   2  165.28   12.50
  -3  -1  -2  182.88   14.20
  -3  -1  -2  172.18   12.30
   3   1   2  169.18   13.40
  -3   1  -2  172.18   13.00
  -3   1  -2  181.18   12.70
  -3   1  -2  162.78   13.20
   3   1   2  172.68   12.30
  -5  -1  -2    0.80    1.90
  -5  -1  -2   -1.00    1.10
   5  -1   2    0.20    2.50
  -5  -1  -2    1.30    2.70
   5  -1   2    2.30    2.10
   5   1   2    0.50    1.40
  -5   1  -2    0.70    2.40
  -5   1  -2    0.70    1.70
  -5   1  -2    0.70    2.20
  -7  -1  -2    8.50    4.40
   7  -1   2   10.40    4.60
  -7  -1  -2   18.30    6.40
  -7  -1  -2   14.10    4.00
   7  -1   2    4.00    2.90
  -7   1  -2   14.40    3.70
   7   1   2   13.00    4.00
  -7   1  -2    1.20    3.50
   9  -1   2   14.40    4.20
   9  -1   2   -6.00    3.60
  -9  -1  -2    2.20    4.80
  -9  -1  -2   -0.80    3.50
   9   1   2    0.10    3.20
  -9   1  -2    1.40    4.50
  -9   1  -2    0.00    2.80
  11  -1   2   46.90    9.90
 -11  -1  -2   13.50    5.30
 -11  -1  -2   14.00    7.10
 -11   1  -2   29.80    9.80
  11   1   2   19.40    6.20
  13  -1   2   -3.70    5.80
 -13  -1  -2   -3.80    6.70
 -13   1  -2    0.00    5.60
  13   1   2   -1.40    5.20
 -15  -1  -2   -4.00    8.80
  15  -1   2    0.50    5.30
 -15   1  -2   -3.80    6.00
  15   1   2   -0.90    5.30
  16  -2  -2    8.40    7.80
 -16  -2   2  -11.80    7.80
 -16   2   2    0.70    6.10
  14  -2  -2   13.80    6.50
 -14  -2   2    5.20    8.40
 -14   2   2    4.40    8.50
 -12  -2   2    3.10    5.70
  12  -2  -2    5.20    4.70
 -12  -2   2    8.70    5.80
  12   2  -2   15.70    4.80
 -12   2   2    5.20    6.30
  10  -2  -2   -0.30    2.30
 -10  -2   2    1.10    4.90
 -10  -2   2    2.90    4.90
  10   2  -2    0.30    2.80
 -10   2   2    8.70    6.10
   8  -2  -2   -2.50    2.80
  -8  -2   2    1.10    3.50
  -8  -2   2   -2.50    2.30
   8   2  -2   -0.50    1.60
  -8   2   2   -4.00    3.30
  -6  -2   2    7.20    2.40
  -6  -2   2    8.80    3.90
  -6  -2   2   10.70    4.50
   6  -2  -2    2.30    2.30
   6   2  -2    8.20    2.10
  -6   2   2    9.10    3.80
   4  -2  -2  330.57   20.80
  -4  -2   2  336.47   25.10
  -4  -2   2  343.97   21.00
  -4  -2   2  361.26   24.50
   4  -2  -2  371.96   23.90
   4   2  -2  333.17   23.50
  -4   2   2  310.57   21.00
   4   2  -2  329.47   20.90
  -4   2   2  352.26   24.40
  -2  -2   2   41.90    5.40
   2  -2  -2   49.20    5.80
   2  -2  -2   36.20    4.80
  -2  -2   2   28.30    4.20
  -2  -2   2   37.00    3.90
  -2  -2   2   30.40    5.80
  -2   2   2   51.19    6.30
   2   2  -2   38.60    4.80
   2   2  -2   40.70    5.40
  -2   2   2   43.20    5.30
   2   2  -2   43.40    4.10
   0  -2  -2  926.41   53.49
   0  -2   2  875.61   53.69
   0  -2   2  906.21   54.79
   0  -2  -2  874.91   55.09
   0  -2   2  903.91   54.09
   0  -2   2  881.41   52.89
   0   2  -2  856.61   53.69
   0   2   2  836.62   54.09
   0   2  -2  875.71   52.89
   0   2   2  877.71   53.09
  -2  -2  -2   37.20    4.20
  -2  -2  -2   57.79    7.70
   2  -2   2   36.30    4.70
   2  -2   2   35.90    5.00
   2  -2   2   35.40    5.50
  -2   2  -2   41.20    5.00
   2   2   2   35.70    5.60
   2   2   2   39.90    4.10
  -2   2  -2   39.20    5.50
   4  -2   2   94.29   11.20
   4  -2   2   93.99    8.80
  -4  -2  -2  112.09   12.80
  -4  -2  -2  117.39    8.50
  -4  -2  -2  108.69   12.90
  -4   2  -2  110.29   11.60
   4   2   2  102.09    8.30
   4   2   2  105.09   11.60
  -4   2  -2  108.49   11.00
  -6  -2  -2  168.88   18.20
  -6  -2  -2  172.38   17.90
   6  -2   2  162.78   12.80
   6  -2   2  179.68   17.40
  -6  -2  -2  162.38   12.60
   6   2   2  169.88   12.80
   6   2   2  138.49   15.90
  -6   2  -2  155.38   14.60
   8  -2   2  111.39   14.40
  -8  -2  -2  119.99   16.00
   8  -2   2  106.69   11.10
  -8  -2  -2  122.09   16.90
   8   2   2  123.09   12.50
  -8   2  -2  124.89   15.90
   8   2   2  145.69   16.50
  10  -2   2   84.49   13.00
  10  -2   2   67.99    8.60
 -10  -2  -2   59.99   12.00
 -10  -2  -2   54.39   12.20
  10   2   2   79.59   10.20
  10   2   2   50.59   11.10
 -10   2  -2   87.49   14.10
  12  -2   2    4.50    5.90
 -12  -2  -2    0.70    5.40
 -12  -2  -2   -5.10    6.90
  12   2   2   -0.10    3.90
  12   2   2   -6.00    5.80
 -12   2  -2   -2.80    6.00
 -14  -2  -2   -0.90    5.10
  14  -2   2   -1.10    4.30
 -14   2  -2   -5.30    8.30
  14   2   2   -3.20    4.60
 -15  -3   2   55.99   14.80
  15  -3  -2   54.39   13.10
  15   3  -2   64.19   14.30
 -15   3   2   35.50   13.10
 -13  -3   2   29.40   10.10
  13  -3  -2   26.80    9.00
 -13  -3   2    4.40    6.90
  13   3  -2   27.40    9.90
 -13   3   2   24.50    9.70
 -11  -3   2  118.89   17.90
  11  -3  -2   72.19   12.80
 -11  -3   2   55.69   12.60
  11   3  -2   99.89    9.90
 -11   3   2   92.19   15.10
  11   3  -2   59.49   12.50
  -9  -3   2  422.86   34.70
  -9  -3   2  414.36   34.70
   9  -3  -2  432.66   32.50
   9   3  -2  413.46   27.30
   9   3  -2  405.56   33.30
  -9   3   2  466.35   34.40
  -7  -3   2  798.62   49.80
   7  -3  -2  847.32   54.89
  -7  -3   2  828.42   57.39
  -7  -3   2  809.62   56.19
   7   3  -2  824.92   49.70
   7   3  -2  816.22   55.09
   7   3  -2  845.92   49.80
  -7   3   2  826.62   55.79
  -5  -3   2  677.43   45.20
  -5  -3   2  661.83   46.70
   5  -3  -2  668.83   40.80
  -5  -3   2  674.63   39.50
   5  -3  -2  721.33   44.50
  -5   3   2  621.54   44.40
  -5   3   2  573.14   40.70
   5   3  -2  676.43   39.50
   5   3  -2  741.63   44.50
  -3  -3   2   14.10    5.20
   3  -3  -2   24.10    4.80
  -3  -3   2   11.70    4.10
   3  -3  -2   16.10    3.70
  -3  -3   2   20.60    2.60
   3   3  -2   18.70    2.50
  -3   3   2   20.80    4.60
   3   3  -2   27.40    4.70
   1  -3  -2   93.09    9.30
   1  -3  -2   87.99   10.40
  -1  -3   2   82.99    8.40
  -1  -3   2  100.49    8.30
  -1  -3   2  107.49   12.00
   1   3  -2   84.29    7.50
  -1   3   2  115.49    9.90
   1   3  -2   89.19    8.30
   1  -3   2 1076.29   67.69
  -1  -3  -2 1080.79   65.99
  -1  -3  -2 1128.29   69.89
   1  -3   2 1105.49   68.49
  -1   3  -2 1137.19   67.59
   1   3   2 1049.99   65.49
   1   3   2 1126.09   68.19
  -1   3  -2 1085.99   66.79
   3  -3   2  978.70   55.99
   3  -3   2  922.91   57.29
  -3  -3  -2  857.21   53.29
  -3  -3  -2  866.61   58.59
  -3   3  -2  902.21   56.89
   3   3   2  911.61   56.99
  -3   3  -2  879.31   55.89
   3   3   2  832.42   53.09
  -5  -3  -2  430.76   31.00
  -5  -3  -2  422.06   31.10
  -5  -3  -2  373.96   24.60
   5  -3   2  400.06   26.30
   5  -3   2  392.06   29.10
   5   3   2  372.76   24.70
   5   3   2  399.16   29.20
   5   3   2  386.16   24.70
  -5   3  -2  368.86   27.90
   7  -3   2   52.89    9.50
  -7  -3  -2   69.39   12.60
   7  -3   2   62.59    7.50
  -7  -3  -2   57.89   11.80
   7   3   2   51.09    6.60
  -7   3  -2   66.39   10.80
   7   3   2   70.09   11.60
   9  -3   2   24.10    4.60
  -9  -3  -2   32.30    9.20
   9  -3   2   11.30    5.30
  -9  -3  -2   11.70    6.20
   9   3   2   14.30    6.10
   9   3   2   15.90    3.90
  -9   3  -2   21.80    7.80
  11  -3   2   36.00    9.70
 -11  -3  -2   65.19   13.80
 -11  -3  -2   31.10   10.50
  11   3   2   43.70   10.70
 -11   3  -2   53.29   12.40
 -13  -3  -2    2.50    5.30
 -13  -3  -2    2.80    5.40
  13  -3   2    8.90    6.70
 -13   3  -2    0.70    5.40
  13   3   2   -4.40    4.80
 -15  -3  -2    7.00   11.20
  15  -3   2   15.50    8.00
 -15   3  -2    1.00    9.70
  15   3   2    8.40    9.00
  16  -4  -2   10.10    9.30
 -16  -4   2  -11.50    4.30
  16   4  -2    0.50    6.80
 -16   4   2   -0.30    6.90
 -14  -4   2   24.10   11.80
  14  -4  -2   34.30   10.30
 -14  -4   2   21.10   12.40
  14   4  -2    8.60    9.70
 -14   4   2   18.70    9.20
 -12  -4   2    3.70    6.90
  12  -4  -2   -3.50    3.60
 -12  -4   2   -0.60    5.10
  12   4  -2    1.40    6.90
 -12   4   2   10.30    7.60
  10  -4  -2   -2.10    2.90
 -10  -4   2    3.80    6.60
 -10  -4   2   -0.30    3.60
  10   4  -2    2.90    4.70
 -10   4   2   -1.20    5.60
  -8  -4   2   20.70    7.60
   8  -4  -2    2.10    3.30
  -8  -4   2   16.80    7.40
   8   4  -2   14.80    6.20
  -8   4   2   24.00    7.80
  -6  -4   2   57.09   11.90
   6  -4  -2   50.79    6.10
  -6  -4   2   35.70    8.40
   6  -4  -2   43.10    8.10
   6   4  -2   31.80    7.80
  -6   4   2   47.10    6.20
  -6   4   2   31.90    7.70
  -4  -4   2    0.00    0.80
  -4  -4   2    3.10    3.20
   4  -4  -2    1.80    3.10
  -4  -4   2    0.40    0.90
   4  -4  -2   -0.90    2.00
  -4   4   2   -1.00    3.80
   4   4  -2   -0.30    2.00
  -2  -4   2    4.30    2.20
  -2  -4   2    4.10    1.80
  -2  -4   2    5.00    4.40
   2  -4  -2    7.90    3.60
   2  -4  -2    8.50    3.60
   2   4  -2    8.60    2.30
  -2   4   2    3.40    3.80
   0  -4  -2    6.70    2.80
   0  -4   2    3.20    2.30
   0  -4   2    3.80    3.10
   0  -4  -2    4.20    3.90
   0   4  -2    5.10    2.70
   0   4  -2    6.50    3.30
   0   4   2    3.40    3.70
   2  -4   2   31.50    6.40
  -2  -4  -2   39.50    8.80
   2  -4   2   45.50    7.50
  -2  -4  -2   35.80    4.60
   2   4   2   40.70    4.50
   2   4   2   41.70    7.40
  -2   4  -2   38.70    6.20
   4  -4   2    1.10    2.60
   4  -4   2   -1.90    2.10
  -4  -4  -2    0.80    1.00
  -4  -4  -2   -1.50    4.20
   4   4   2    0.00    0.80
  -4   4  -2    2.60    2.80
   4   4   2    3.40    3.30
  -6  -4  -2   10.90    5.50
   6  -4   2   10.20    5.40
  -6  -4  -2    1.90    5.20
   6  -4   2    8.10    3.40
  -6   4  -2   26.60    6.70
   6   4   2   10.20    2.00
   6   4   2   12.60    2.30
   6   4   2    9.60    4.80
   8  -4   2   50.19    7.00
  -8  -4  -2   46.30   11.50
   8  -4   2   48.20    9.80
  -8  -4  -2   60.29   13.20
  -8   4  -2   42.00    9.50
   8   4   2   54.39   10.50
 -10  -4  -2   71.89   15.90
  10  -4   2   50.39   11.30
 -10  -4  -2   85.69   15.70
  10   4   2   60.29   12.80
 -10   4  -2   61.89   12.30
 -12  -4  -2    4.10    6.60
 -12  -4  -2   -1.00    7.80
  12  -4   2    8.30    7.50
 -12   4  -2    4.10    8.30
  12   4   2   -2.80    4.70
  14  -4   2   -0.40    7.30
 -14  -4  -2   -5.40    9.30
 -14  -4  -2   -3.00    6.10
 -14   4  -2    4.70   10.50
  14   4   2   -3.20    5.10
 -15  -5   2   64.59   17.60
 -15  -5   2   52.89   18.10
  15  -5  -2   26.40   10.60
 -15   5   2   61.79   17.10
  15   5  -2   35.10   14.60
  13  -5  -2   47.40   11.50
 -13  -5   2   31.70   12.50
 -13  -5   2   37.40   13.20
  13   5  -2   29.30   11.10
 -13   5   2   37.00   12.00
 -11  -5   2   19.10    9.20
 -11  -5   2    6.70    5.30
  11  -5  -2   17.50    7.10
 -11   5   2   12.00    8.80
  11   5  -2   10.70    6.60
  -9  -5   2   38.90   10.90
   9  -5  -2   37.30   10.00
  -9  -5   2   53.29   13.80
   9   5  -2   31.90    9.80
  -9   5   2   50.59   11.20
  -7  -5   2  183.18   22.40
   7  -5  -2  189.88   15.20
   7  -5  -2  203.78   21.60
  -7  -5   2  189.88   24.80
  -7   5   2  225.28   23.40
   7   5  -2  200.58   20.90
  -5  -5   2  192.98   23.60
   5  -5  -2  214.58   17.10
   5  -5  -2  187.08   19.50
   5   5  -2  181.38   17.40
  -5   5   2  210.88   21.50
  -3  -5   2    1.20    1.40
   3  -5  -2    1.30    3.60
  -3  -5   2    0.00    3.00
   3  -5  -2   -1.80    3.00
  -3  -5   2   -0.20    1.40
  -3   5   2    2.60    3.40
   3   5  -2    0.30    3.80
   1  -5  -2    1.40    2.80
   1  -5  -2   -0.80    3.60
  -1  -5   2    1.20    3.80
  -1  -5   2   -1.40    2.00
  -1   5   2    1.10    4.10
   1   5  -2    9.30    4.40
  -1  -5  -2  205.38   22.50
  -1  -5  -2  171.68   14.70
   1  -5   2  184.68   16.10
   1  -5   2  180.88   20.10
   1   5   2  229.38   19.00
  -1   5  -2  218.18   17.20
  -3  -5  -2  160.98   20.30
   3  -5   2  141.19   16.20
  -3  -5  -2  136.19   10.40
   3  -5   2  144.39   15.80
   3   5   2  146.49   16.40
  -3   5  -2  183.98   17.20
   3   5   2  141.99   10.20
   5  -5   2    8.90    4.30
   5  -5   2   14.20    6.10
  -5  -5  -2   12.00    6.70
   5   5   2    7.90    4.40
  -5   5  -2    7.90    5.20
   7  -5   2    7.80    4.00
   7  -5   2    8.40    5.70
  -7  -5  -2   -5.10    4.90
   7   5   2    9.80    5.70
  -7   5  -2   10.00    5.90
  -9  -5  -2   69.39   16.60
   9  -5   2   92.89   14.30
  -9  -5  -2   44.20   12.60
  -9   5  -2   95.79   15.00
   9   5   2   88.79   14.40
 -11  -5  -2   88.99   17.30
 -11  -5  -2   57.99   14.10
  11  -5   2   61.99   13.60
  11   5   2   69.89   14.40
 -11   5  -2   72.89   15.00
 -13  -5  -2    4.20   10.20
 -13  -5  -2   14.00   11.70
  13  -5   2   -9.30    6.00
  13   5   2   -1.70    8.40
 -13   5  -2    0.70    6.60
 -14  -6   2   11.80   11.00
 -14  -6   2   35.70   14.10
  14  -6  -2   19.00    9.00
  14   6  -2   13.30   10.60
 -14   6   2   11.40   11.80
 -12  -6   2   45.60   13.40
  12  -6  -2   59.09   12.80
 -12  -6   2   42.70   17.00
  12   6  -2   75.59   14.90
 -12   6   2   48.90   14.40
 -10  -6   2   15.70    8.30
 -10  -6   2   35.40   13.40
  10  -6  -2   15.30    7.70
  10   6  -2   12.90    6.80
 -10   6   2   10.20    8.30
  -8  -6   2   92.29   18.50
   8  -6  -2   28.90    9.30
  -8   6   2   46.40   11.00
   8   6  -2   47.70   10.00
   6  -6  -2   15.20    6.40
   6  -6  -2   13.70    5.30
  -6  -6   2   20.50    8.60
   6   6  -2   37.50    8.40
  -6   6   2   31.70    9.40
  -4  -6   2   -3.10    4.90
   4  -6  -2    0.20    3.00
   4  -6  -2    5.90    4.50
  -4  -6   2    0.70    1.70
   4   6  -2   -2.30    3.00
  -4   6   2   10.00    4.90
  -2  -6   2   49.60    6.90
  -2  -6   2   40.40   11.00
   2  -6  -2   64.69    9.50
   2  -6  -2   63.69   11.80
  -2   6   2   42.30   10.10
   2   6  -2   45.20    8.50
   0  -6   2  164.78   20.70
   0  -6  -2  148.29   20.20
   0  -6   2  181.88   15.60
   0  -6  -2  189.48   17.10
   0   6  -2  179.28   18.40
   0   6   2  195.88   20.10
  -2  -6  -2  125.09   11.10
   2  -6   2  144.59   17.70
  -2  -6  -2  149.19   20.30
   2  -6   2  115.09   14.70
  -2   6  -2  151.58   16.70
   2   6   2  190.48   19.00
   4  -6   2   24.00    6.70
  -4  -6  -2   23.80    9.70
   4  -6   2   17.70    6.20
   4   6   2   22.20    6.70
  -4   6  -2   18.60    6.30
   6  -6   2   17.60    8.00
  -6  -6  -2   20.40    8.50
   6  -6   2    4.90    5.10
  -6   6  -2    9.90    6.10
   6   6   2   20.00    8.80
  -8  -6  -2  330.87   36.50
   8  -6   2  241.18   27.20
   8   6   2  255.37   27.60
  -8   6  -2  275.07   28.50
  10  -6   2   83.09   15.50
 -10  -6  -2  132.09   21.90
  10   6   2   94.89   17.40
 -10   6  -2  105.89   17.90
 -12  -6  -2   12.60   13.50
  12  -6   2   17.70    9.20
 -12   6  -2   -2.50    8.60
  12   6   2   12.40    9.20
 -13  -7   2    2.50   12.70
  13  -7  -2   -2.80    5.50
 -13   7   2    8.50   10.10
  13   7  -2    1.60    9.90
 -11  -7   2    0.00    7.40
  11  -7  -2    0.90    7.70
  11   7  -2   -8.70    7.60
 -11   7   2   -8.50    5.90
   9  -7  -2    5.10    6.20
  -9  -7   2   11.90    9.40
  -9   7   2   -1.00    4.70
   9   7  -2    7.70    6.70
  -7  -7   2   -2.50    5.00
   7  -7  -2    4.00    6.60
  -7   7   2   10.00    6.60
   7   7  -2    1.60    4.30
   5  -7  -2    6.00    5.50
   5  -7  -2    3.10    5.20
  -5  -7   2    9.80    6.40
   5   7  -2    6.90    6.80
  -5   7   2   -1.10    4.80
  -3  -7   2   12.80    3.90
   3  -7  -2   13.20    5.90
   3  -7  -2    2.60    4.00
  -3  -7   2   -0.30    4.80
  -3   7   2   -0.40    4.10
   3   7  -2    4.10    4.50
  -1  -7   2    9.50    4.40
   1  -7  -2    3.40    4.40
  -1  -7   2    4.10    6.50
   1  -7  -2   -1.60    2.70
   1   7  -2    6.00    4.60
  -1   7   2   15.50    7.60
  -1  -7  -2    7.00    6.80
   1  -7   2    3.40    4.30
   1  -7   2    6.50    4.80
  -1  -7  -2    6.60    3.90
   1   7   2   12.20    6.30
  -1   7  -2    5.70    4.70
  -3  -7  -2   -2.50    3.90
   3  -7   2   -3.40    3.00
   3  -7   2   -2.30    4.10
   3   7   2    1.40    6.00
  -3   7  -2   -3.60    3.20
   5  -7   2    0.90    3.40
   5  -7   2    1.60    3.60
  -5  -7  -2    1.60    5.10
  -5   7  -2    3.60    5.60
   5   7   2    6.70    6.40
   7  -7   2    9.90    7.10
  -7  -7  -2   -4.80    4.90
   7   7   2   -1.40    4.70
  -7   7  -2   -1.40    3.70
  -9  -7  -2    4.90   11.40
   9  -7   2    2.90    7.20
   9   7   2    2.30    5.50
  -9   7  -2   -6.40    4.40
 -11  -7  -2   15.40   13.80
  11  -7   2   -1.10    6.10
 -11   7  -2   -2.80    6.00
  11   7   2    8.50    9.80
 -12  -8   2   14.20   15.70
  12  -8  -2   12.90   12.00
  12   8  -2   24.50   12.00
 -12   8   2   12.40   12.30
 -10  -8   2    8.80   12.10
  10  -8  -2   -3.00    8.30
  10   8  -2   -5.00    5.30
 -10   8   2   -3.00    9.00
   8  -8  -2   24.60    9.80
  -8  -8   2   26.60   11.90
  -8   8   2   16.40    8.60
   8   8  -2   17.10   10.10
   6  -8  -2   18.50    7.30
  -6  -8   2   13.40    8.10
  -6   8   2   16.30    7.70
   6   8  -2    1.00    6.80
   4  -8  -2   10.00    6.20
  -4  -8   2    2.30    7.90
   4  -8  -2   14.60    6.70
  -4   8   2    3.20    6.00
   4   8  -2    6.10    5.10
   2  -8  -2    6.40    6.90
  -2  -8   2    8.10    7.10
   2  -8  -2   22.80    7.40
  -2   8   2    4.40    5.50
   2   8  -2   23.50    7.70
   0  -8  -2   16.10    6.10
   0  -8  -2   11.80    6.70
   0  -8   2    5.90    3.60
   0  -8   2    9.10    8.40
   0   8  -2    8.60    7.40
   0   8   2    4.60    5.20
   2  -8   2    8.10    5.70
  -2  -8  -2    5.80    8.20
   2  -8   2    7.10    6.10
  -2   8  -2   -1.70    6.10
   2   8   2   -1.40    6.30
  -4  -8  -2   -1.00    5.10
   4  -8   2    3.40    7.00
   4  -8   2    1.80    4.30
   4   8   2   -6.00    6.20
  -4   8  -2    2.50    6.60
   6  -8   2   15.30    7.20
  -6  -8  -2   22.70   10.00
   6   8   2   30.50   11.30
  -6   8  -2   24.90   10.10
  -8  -8  -2  102.99   22.50
   8  -8   2   62.39   15.40
   8   8   2  100.99   17.40
  -8   8  -2  118.19   19.90
 -10  -8  -2   69.89   22.00
  10  -8   2   77.99   17.50
 -10   8  -2   78.29   16.50
  10   8   2   75.69   17.60
  -9  -9   2   40.60   15.80
   9  -9  -2   60.09   14.70
   9   9  -2   35.40   10.80
  -9   9   2   55.59   15.50
  -7  -9   2  112.39   22.20
   7  -9  -2   69.29   13.90
  -7   9   2   91.49   18.40
   7   9  -2   78.29   16.00
  -5  -9   2   53.39   16.30
   5  -9  -2   33.60    9.50
  -5   9   2   73.79   14.80
   5   9  -2   50.89   13.50
   3  -9  -2    2.70    6.50
  -3  -9   2    4.40    7.20
   3  -9  -2    8.90    8.60
  -3   9   2    4.40    6.40
   3   9  -2   -5.40    6.80
   1  -9  -2   -3.10    6.30
  -1  -9   2    5.20    6.70
   1   9  -2    1.80    7.30
  -1   9   2    0.10    7.40
   1  -9   2   75.29   15.80
  -1  -9  -2  107.99   20.20
   1  -9   2   89.89   13.10
   1   9   2   43.20   12.30
  -1   9  -2   82.19   15.40
   3  -9   2   71.29   13.20
  -3  -9  -2   93.99   19.60
   3  -9   2   88.39   16.90
  -3   9  -2   71.89   14.40
   3   9   2   82.69   16.30
  -5  -9  -2   34.20   13.20
   5  -9   2   28.90    9.10
  -5   9  -2   26.90   11.20
   5   9   2   21.90    9.40
  -7  -9  -2   -1.00    7.30
   7  -9   2   -1.50    5.80
  -7   9  -2   -3.50    8.90
   7   9   2  -11.20    8.10
  -9  -9  -2   18.00   12.60
   9  -9   2   -0.80    9.70
   9   9   2    3.40   10.80
  -6 -10   2   -3.40   11.10
   6 -10  -2    1.40    6.10
  -6  10   2   -5.90   10.20
   6  10  -2    2.30    9.20
   4 -10  -2    3.00    9.20
  -4 -10   2   -6.30    6.00
  -4  10   2    3.00    6.60
   4  10  -2   10.70    9.60
   2 -10  -2   -8.10    8.10
  -2 -10   2   -6.90    4.50
   2  10  -2    9.40    9.60
  -2  10   2    3.60   10.30
   0 -10   2   -3.50    7.60
   0 -10  -2   -5.70    7.90
   0  10  -2    4.20    9.40
   0  10   2   -0.30    8.90
  -2 -10  -2    1.70    7.70
   2 -10   2    0.90    6.60
  -2  10  -2    0.20    6.40
   2  10   2   -2.20    6.30
  -4 -10  -2    0.60    7.10
   4 -10   2    1.00    8.00
  -4  10  -2    6.00    7.60
   4  10   2    1.60    9.40
   6 -10   2    1.90    6.10
  -6 -10  -2    1.00    7.70
   6  10   2   -8.80    5.30
  -1 -11   2   -2.50   11.00
   1 -11  -2   43.90   16.40
  -1  11   2   17.40   10.50
   1  11  -2   48.50   15.00
   1  11   2   24.80   13.20
  -1  11  -2   32.00   14.30
  16   0  -3   -1.80    3.90
 -16   0   3    1.90    9.80
 -14   0   3    3.70    7.00
  14   0  -3   -0.40    3.10
  12   0  -3    3.30    3.50
 -12   0   3   -1.70    2.80
 -12   0   3   -3.40    4.80
  10   0  -3    2.90    2.70
 -10   0   3    1.40    2.70
 -10   0   3    0.40    3.70
   8   0  -3    0.20    2.50
  -8   0   3   -0.10    1.90
  -8   0   3    1.40    2.20
   6   0  -3    0.50    1.40
  -6   0   3    0.30    1.70
  -6   0   3    0.10    2.20
   6   0  -3   -0.10    1.50
  -4   0   3    0.00    1.20
   4   0  -3   -1.00    1.30
  -4   0   3   -0.40    1.30
   4   0  -3    0.30    1.00
   2   0  -3    0.60    1.10
  -2   0   3    0.00    0.80
   2   0  -3   -1.00    0.90
   2   0  -3   -0.40    1.30
  -2   0   3    0.90    1.00
  -2   0   3    0.00    0.60
   0   0  -3    0.70    1.10
   0   0   3    0.10    1.20
   0   0  -3    0.30    1.10
   0   0   3   -1.50    0.40
   0   0   3   -0.10    0.80
   0   0  -3   -0.40    0.40
   0   0  -3    1.20    1.00
   0   0   3    0.60    1.20
   2   0   3    2.60    2.20
  -2   0  -3    1.00    1.30
  -2   0  -3   -0.50    1.50
   2   0   3   -0.10    1.10
  -2   0  -3    1.20    1.30
   2   0   3   -0.60    0.90
   4   0   3   -2.30    1.80
  -4   0  -3    0.20    1.60
  -4   0  -3    3.10    2.10
   4   0   3   -1.30    2.10
  -4   0  -3   -2.30    1.60
  -6   0  -3    1.10    2.40
   6   0   3    1.10    2.10
   6   0   3   -1.40    2.30
  -6   0  -3   -0.50    1.90
  -6   0  -3    1.50    2.60
   8   0   3    1.90    2.50
   8   0   3   -0.50    3.40
  -8   0  -3   -1.90    1.70
  -8   0  -3    1.70    2.90
  -8   0  -3   -1.60    3.20
  10   0   3   -2.40    3.50
 -10   0  -3    1.00    3.60
 -10   0  -3   -4.80    3.00
  10   0   3   -2.50    4.00
 -12   0  -3    4.60    6.00
  12   0   3   -1.00    3.40
  14   0   3   -1.80    6.20
 -14   0  -3    3.00    7.10
 -17  -1   3   13.10    9.20
  17  -1  -3   17.20    9.10
 -17   1   3   29.90   12.50
  15  -1  -3   99.09   15.40
 -15  -1   3   72.89   17.60
 -15   1   3   74.79   16.30
  15   1  -3   96.09   14.10
 -13  -1   3  201.68   25.80
  13  -1  -3  196.68   22.20
 -13   1   3  233.18   26.60
  13   1  -3  216.08   21.10
 -11  -1   3   42.50   10.70
  11  -1  -3   50.69    9.70
 -11  -1   3   51.09    9.10
 -11   1   3   46.50   10.40
  11   1  -3   57.79    8.60
  -9  -1   3    4.80    4.40
   9  -1  -3   -1.00    2.80
  -9  -1   3    0.20    2.40
   9  -1  -3    1.40    1.40
   9   1  -3    3.20    2.10
  -9   1   3    1.30    1.20
  -9   1   3    3.70    3.30
  -7  -1   3    3.70    2.70
  -7  -1   3    6.00    3.60
   7  -1  -3    4.10    1.30
   7  -1  -3    9.30    3.90
   7   1  -3    1.70    2.10
  -7   1   3    7.00    3.00
  -7   1   3    2.50    1.20
   5  -1  -3    0.50    0.90
  -5  -1   3   -2.00    2.10
   5  -1  -3    3.10    1.90
  -5  -1   3    2.80    2.40
   5   1  -3   -0.20    1.30
  -5   1   3    3.10    2.80
  -5   1   3    0.00    0.80
  -5   1   3    0.00    0.80
  -3  -1   3  155.08   11.00
   3  -1  -3  157.38   11.80
   3  -1  -3  150.88   10.50
   3  -1  -3  150.78   10.50
  -3  -1   3  161.28   12.10
  -3  -1   3  156.98   11.40
  -3   1   3  148.89   10.50
   3   1  -3  145.39   10.90
  -3   1   3  143.89   10.50
   3   1  -3  154.18   11.30
  -3   1   3  160.08   12.00
  -1  -1   3   34.00    4.60
   1  -1  -3   36.30    4.20
   1  -1  -3   32.40    4.40
   1  -1  -3   29.80    4.30
  -1  -1   3   28.50    2.50
  -1  -1   3   23.80    3.70
   1   1  -3   31.40    2.40
   1   1  -3   33.80    4.30
   1   1  -3   42.10    5.80
  -1   1   3   30.80    4.10
  -1   1   3   27.80    4.00
   1   1  -3   33.80    2.50
  -1   1   3   28.80    4.10
   1  -1   3   16.20    3.50
   1  -1   3   21.40    2.60
  -1  -1  -3   16.60    3.20
  -1  -1  -3   20.60    3.90
   1   1   3   24.20    3.60
  -1   1  -3   22.70    3.80
   1   1   3   21.00    3.40
  -1   1  -3   21.40    2.60
  -3  -1  -3   38.20    5.50
  -3  -1  -3   49.40    7.30
   3  -1   3   63.09    7.50
  -3  -1  -3   55.69    7.50
   3   1   3   44.10    6.00
  -3   1  -3   52.99    7.10
  -3   1  -3   34.90    5.40
  -5  -1  -3   66.79    9.90
   5  -1   3   57.59    9.00
  -5  -1  -3   61.39    7.70
   5  -1   3   76.79    8.50
  -5  -1  -3   67.79    9.50
   5   1   3   56.19    8.50
  -5   1  -3   70.89    8.30
  -5   1  -3   54.29    8.40
   5   1   3   48.60    7.40
  -5   1  -3   75.59    9.70
  -7  -1  -3   21.00    7.00
  -7  -1  -3   23.00    6.30
   7  -1   3   13.50    5.20
   7  -1   3   17.90    5.00
  -7  -1  -3   18.40    5.10
   7   1   3    9.60    4.00
  -7   1  -3   18.50    5.70
  -7   1  -3   29.70    5.80
   7   1   3   28.90    7.00
  -7   1  -3   10.00    4.80
  -9  -1  -3  229.58   24.90
   9  -1   3  217.98   22.30
   9  -1   3  214.48   18.20
  -9  -1  -3  222.48   19.80
   9   1   3  234.88   19.10
  -9   1  -3  222.88   18.30
  -9   1  -3  200.78   22.90
  11  -1   3   93.79   14.10
 -11  -1  -3   65.29   12.10
 -11  -1  -3   78.49   15.30
  11   1   3   79.09   14.70
  11   1   3   76.49   12.10
 -11   1  -3   58.79   12.60
  13  -1   3    4.60    7.30
 -13  -1  -3   -2.30    4.70
  13   1   3    4.50    5.70
 -13   1  -3   -0.80    4.80
  13   1   3    3.50    4.60
 -15  -1  -3  -10.30    4.70
  15  -1   3    4.90    5.90
 -15   1  -3    0.10    9.70
  15   1   3   -0.50    6.10
 -16  -2   3   32.40   12.00
  16  -2  -3    5.10    5.80
 -16   2   3    0.10    5.90
  14  -2  -3   37.50    9.10
 -14  -2   3   31.00   11.40
 -14   2   3   23.00    9.60
 -12  -2   3   37.80   10.10
  12  -2  -3   30.40    8.00
 -12  -2   3   36.30    9.00
 -12   2   3   18.10    7.50
  12   2  -3   33.00    6.90
 -10  -2   3   30.30    7.90
  10  -2  -3   25.10    6.90
 -10  -2   3   12.60    5.50
 -10   2   3   33.50    8.40
  10   2  -3   25.50    5.00
  -8  -2   3  141.79   17.10
   8  -2  -3  112.39   13.70
  -8  -2   3  138.69   16.20
   8   2  -3  126.09   10.40
  -8   2   3  108.19   14.60
   6  -2  -3  324.67   23.30
  -6  -2   3  325.57   24.20
  -6  -2   3  356.26   25.50
  -6  -2   3  267.97   21.00
  -6   2   3  313.77   24.10
   6   2  -3  312.87   20.50
  -4  -2   3   37.40    5.80
  -4  -2   3   34.60    6.90
   4  -2  -3   31.20    3.70
  -4  -2   3   33.80    4.20
   4  -2  -3   27.20    5.20
  -4   2   3   32.30    4.10
  -4   2   3   34.30    6.30
   4   2  -3   36.80    4.20
   2  -2  -3   11.40    2.90
   2  -2  -3    9.80    3.00
  -2  -2   3    8.50    2.30
  -2  -2   3    9.60    2.30
  -2  -2   3    8.70    3.60
  -2   2   3    8.80    3.40
   2   2  -3   12.60    2.40
  -2   2   3   10.70    3.40
   2   2  -3    7.70    2.00
   2   2  -3   19.60    3.30
   0  -2  -3  132.49   10.10
   0  -2   3  123.79    8.70
   0  -2   3  153.38   11.40
   0  -2  -3  122.99   11.10
   0   2   3  136.29   10.90
   0   2  -3  138.09   10.50
   0   2  -3  120.89    8.80
   0   2   3  126.59   10.20
  -2  -2  -3  674.83   41.10
  -2  -2  -3  654.13   43.80
   2  -2   3  661.13   42.20
   2  -2   3  632.14   40.80
   2  -2   3  670.83   43.20
  -2   2  -3  737.03   43.10
   2   2   3  649.24   40.90
  -2   2  -3  651.33   41.00
   2   2   3  655.63   42.50
   4  -2   3 1154.28   70.89
   4  -2   3 1089.19   68.59
  -4  -2  -3 1082.09   71.09
  -4  -2  -3 1098.69   67.69
  -4  -2  -3 1078.49   71.39
  -4   2  -3 1112.49   68.99
   4   2   3 1159.28   70.29
  -4   2  -3 1124.49   70.19
  -6  -2  -3  133.69   16.20
   6  -2   3  138.99   15.00
  -6  -2  -3  119.49   15.00
   6  -2   3  120.39   11.20
  -6  -2  -3  134.59   12.20
  -6   2  -3  100.09   13.10
   6   2   3  106.09   13.60
  -6   2  -3   98.89   12.60
   6   2   3  142.39   11.50
   8  -2   3   24.80    6.90
   8  -2   3   24.00    5.40
  -8  -2  -3   23.00    7.50
  -8  -2  -3   26.00    7.00
  -8  -2  -3   33.20    6.20
   8   2   3    4.60    2.80
  -8   2  -3   19.70    7.10
   8   2   3   38.20    8.40
  10  -2   3  173.68   21.00
  10  -2   3  147.79   15.40
 -10  -2  -3  157.48   22.10
 -10  -2  -3  130.99   18.80
 -10   2  -3  181.18   21.50
  10   2   3  185.18   21.80
  10   2   3  199.28   18.00
 -12  -2  -3   88.49   16.00
  12  -2   3   99.99   15.90
 -12  -2  -3  134.19   21.70
 -12   2  -3   91.09   16.60
  12   2   3  147.09   20.30
 -14  -2  -3    9.70    8.60
  14  -2   3    9.50    8.40
  14   2   3   10.90    7.30
 -14   2  -3   -0.60    5.40
  17  -3  -3   -4.30    7.80
 -17  -3   3    0.50    6.20
  17   3  -3   -3.60    6.00
 -17   3   3   -3.70    6.30
  15  -3  -3    1.70    5.00
 -15  -3   3    3.60    6.20
 -15   3   3    3.10    6.10
  15   3  -3    3.20    6.30
 -13  -3   3   -0.40    6.40
 -13  -3   3    0.90    7.00
  13  -3  -3   -4.10    3.50
  13   3  -3   -1.50    7.20
 -13   3   3    3.90    5.50
 -11  -3   3    6.40    5.60
  11  -3  -3   15.20    7.00
 -11  -3   3    4.40    7.40
  11   3  -3   16.10    7.40
  11   3  -3    4.50    2.90
 -11   3   3   22.70    8.50
   9  -3  -3   15.50    5.80
  -9  -3   3   20.70    6.80
  -9  -3   3   17.60    7.30
   9   3  -3   14.90    5.60
   9   3  -3   19.80    4.00
  -9   3   3   26.80    8.20
  -7  -3   3    9.90    4.30
   7  -3  -3    7.00    3.60
  -7  -3   3   13.70    2.80
  -7  -3   3    6.70    6.10
   7   3  -3   10.60    4.60
   7   3  -3   12.80    2.50
  -7   3   3   11.80    6.20
  -5  -3   3   -0.10    2.40
   5  -3  -3   -0.40    1.10
  -5  -3   3   -0.40    1.00
  -5  -3   3   -0.70    3.90
   5  -3  -3   -0.40    2.40
   5   3  -3    2.70    2.60
  -5   3   3   -4.00    3.00
  -5   3   3   -0.10    1.70
   5   3  -3    3.00    1.40
  -3  -3   3   -3.40    1.50
  -3  -3   3    2.40    1.80
   3  -3  -3   -0.50    1.60
  -3  -3   3   -1.00    1.00
   3  -3  -3    0.10    1.50
  -3   3   3    5.60    3.80
   3   3  -3    1.10    1.10
   3   3  -3   -1.70    1.90
  -1  -3   3   34.00    5.20
  -1  -3   3   31.30    6.20
   1  -3  -3   40.00    5.80
   1  -3  -3   35.60    6.30
   1   3  -3   26.30    4.40
   1   3  -3   43.10    5.00
  -1   3   3   36.10    6.00
   1  -3   3    7.50    3.10
   1  -3   3    4.90    2.80
  -1  -3  -3    8.50    3.60
  -1  -3  -3    6.70    2.20
   1   3   3   -3.10    2.60
  -1   3  -3    5.20    1.90
  -1   3  -3    7.50    2.60
  -3  -3  -3    1.20    1.40
   3  -3   3   -0.90    1.50
   3  -3   3    1.00    2.90
  -3  -3  -3   -1.40    2.10
  -3   3  -3   -1.20    2.40
   3   3   3    0.60    1.30
  -3   3  -3    5.30    2.90
   3   3   3    0.20    2.20
   5  -3   3   48.20    7.00
   5  -3   3   30.70    7.20
  -5  -3  -3   43.30    5.60
  -5  -3  -3   39.40    8.70
  -5  -3  -3   24.20    7.80
  -5   3  -3   45.50    8.10
   5   3   3   52.19    8.90
  -5   3  -3   49.50    7.90
   7  -3   3   13.10    4.10
  -7  -3  -3    2.90    2.60
  -7  -3  -3    2.10    4.50
   7  -3   3    5.70    4.10
  -7  -3  -3    4.00    3.70
  -7   3  -3    3.60    3.50
   7   3   3   -4.20    3.60
   7   3   3    3.60    2.50
   9  -3   3   17.90    7.70
  -9  -3  -3   17.00    7.80
   9  -3   3   15.70    4.50
  -9  -3  -3   20.10    8.20
   9   3   3   17.30    4.70
  -9   3  -3   22.10    8.00
   9   3   3   34.60    8.80
  11  -3   3    9.00    6.40
 -11  -3  -3   28.10   10.40
 -11  -3  -3   29.20   10.60
  11   3   3   31.70   10.50
 -11   3  -3    2.10    6.80
 -13  -3  -3   -0.50    5.70
 -13  -3  -3    4.70    8.80
  13  -3   3   20.80    8.50
 -13   3  -3   15.20    9.00
  13   3   3    9.50    7.80
 -15  -3  -3   12.70   10.30
  15  -3   3   10.50    7.40
 -15   3  -3    0.10    8.10
  15   3   3   -8.50    8.20
 -16  -4   3   38.00   12.90
  16  -4  -3   41.10   12.80
  16   4  -3   30.00   11.20
 -16   4   3   37.00   12.70
 -14  -4   3   11.70    7.90
 -14  -4   3   12.30   10.30
  14  -4  -3   21.50   10.10
 -14   4   3   22.00   11.00
  14   4  -3    9.90    7.20
 -12  -4   3   -5.80    6.80
 -12  -4   3    2.90    4.40
  12  -4  -3    4.10    4.80
 -12   4   3    1.10    5.00
  12   4  -3    3.30    5.20
  10  -4  -3   36.80    9.40
 -10  -4   3   53.09   12.20
 -10  -4   3   29.20   10.70
  10   4  -3   68.59   12.40
 -10   4   3   39.60   10.10
  -8  -4   3  341.47   28.60
   8  -4  -3  343.47   27.40
  -8  -4   3  357.46   30.70
  -8  -4   3  318.47   20.50
   8   4  -3  313.77   26.80
  -8   4   3  347.47   28.40
   8   4  -3  332.77   20.50
  -6  -4   3  383.46   30.10
  -6  -4   3  361.56   23.50
   6  -4  -3  380.96   29.30
   6  -4  -3  390.56   25.60
  -6  -4   3  441.26   33.80
  -6   4   3  399.96   30.70
   6   4  -3  384.56   28.90
   6   4  -3  396.66   23.60
  -4  -4   3   42.80    4.70
   4  -4  -3   44.60    7.80
  -4  -4   3   39.10    4.70
  -4  -4   3   35.80    9.40
   4  -4  -3   52.69    7.30
  -4   4   3   43.10    8.00
   4   4  -3   50.89    4.90
   4   4  -3   27.90    5.60
   2  -4  -3  166.28   15.10
   2  -4  -3  166.28   14.30
  -2  -4   3  168.08   12.90
  -2  -4   3  148.19   17.50
  -2   4   3  165.68   15.10
   2   4  -3  166.08   13.40
   2   4  -3  172.08   12.70
   0  -4   3  750.42   52.19
   0  -4  -3  795.92   49.50
   0  -4   3  805.12   50.29
   0  -4  -3  786.12   52.79
   0   4  -3  761.22   49.20
   0   4  -3  761.52   49.70
   0   4   3  827.22   51.69
   2  -4   3 1039.00   62.99
   2  -4   3  987.40   62.79
  -2  -4  -3  953.20   59.39
  -2  -4  -3  939.61   64.79
  -2   4  -3  999.20   62.39
  -2   4  -3  964.60   60.99
   2   4   3  950.10   62.69
  -4  -4  -3  361.76   23.50
  -4  -4  -3  362.46   30.30
   4  -4   3  380.26   26.80
   4  -4   3  413.46   29.10
  -4   4  -3  336.47   26.20
   4   4   3  394.76   28.40
   4   4   3  348.17   23.20
  -4   4  -3  359.26   27.80
  -6  -4  -3   66.39   13.30
  -6  -4  -3   77.19    7.10
   6  -4   3   55.69   10.90
   6  -4   3   74.69    9.40
   6   4   3   64.59    6.90
   6   4   3   51.39   10.00
  -6   4  -3   52.89    9.80
   8  -4   3   71.09    9.30
  -8  -4  -3   75.79   14.10
  -8  -4  -3   81.29   14.40
   8  -4   3   58.89   12.00
  -8   4  -3   73.59   12.90
   8   4   3   87.29   13.60
 -10  -4  -3  124.19   20.70
  10  -4   3   91.39   16.30
 -10  -4  -3  129.89   20.30
 -10   4  -3  142.29   18.80
  10   4   3  123.29   18.30
  12  -4   3   68.79   14.80
 -12  -4  -3   25.90   10.70
 -12  -4  -3   42.00   13.70
 -12   4  -3   36.70   12.10
  12   4   3   70.99   14.40
 -14  -4  -3   -2.90    9.70
  14  -4   3    4.20    8.90
 -14  -4  -3   -2.90    6.80
 -14   4  -3    9.90    8.90
  14   4   3   13.70    8.30
 -15  -5   3   11.60    9.30
  15  -5  -3   11.70    9.10
 -15  -5   3   -2.40   11.30
  15   5  -3    4.30    7.90
 -15   5   3   12.60   11.40
  13  -5  -3   41.70   11.80
 -13  -5   3   26.00   11.60
 -13  -5   3   22.00    9.20
 -13   5   3   33.80   10.80
  13   5  -3   26.70    9.60
 -11  -5   3   21.40   11.00
  11  -5  -3   12.90    6.40
 -11  -5   3   13.00    8.40
  11   5  -3    9.00    7.80
 -11   5   3   13.00    7.50
  -9  -5   3   -2.20    4.60
  -9  -5   3   -2.90    2.50
   9  -5  -3    5.30    4.80
   9   5  -3    5.70    5.10
  -9   5   3    0.30    5.50
  -7  -5   3   95.59   16.80
  -7  -5   3   86.29   13.80
   7  -5  -3   43.10    9.40
   7  -5  -3   92.09    9.40
   7   5  -3   67.99   11.90
  -7   5   3   77.39   13.50
  -5  -5   3  180.88   23.20
   5  -5  -3  218.08   17.40
  -5  -5   3  190.18   13.20
   5  -5  -3  222.78   20.90
  -5  -5   3  201.28   13.30
  -5   5   3  220.48   21.80
   5   5  -3  226.38   18.80
   3  -5  -3   52.79    9.20
  -3  -5   3   67.09   12.10
  -3  -5   3   74.29    7.60
   3  -5  -3   68.79   10.70
   3   5  -3   62.79    9.10
  -3   5   3   65.39   10.90
   3   5  -3   64.39    7.00
  -1  -5   3  108.19   11.00
   1  -5  -3   83.89   10.90
   1  -5  -3  113.89   14.60
  -1  -5   3   75.29   12.70
   1   5  -3  116.19   11.90
   1   5  -3   78.89    9.80
  -1   5   3  104.09   13.00
  -1  -5  -3  129.39   12.10
  -1  -5  -3  129.69   17.10
   1  -5   3  122.59   13.60
   1  -5   3   97.59   14.40
  -1   5  -3  115.29   13.20
   1   5   3  123.09   14.60
  -1   5  -3  116.89   12.80
  -3  -5  -3   -1.00    1.20
  -3  -5  -3   -2.10    2.60
   3  -5   3   -2.40    3.20
   3  -5   3    1.70    2.80
  -3   5  -3    5.10    4.10
   3   5   3    6.40    3.60
  -5  -5  -3    1.20    1.60
  -5  -5  -3    9.80    5.60
   5  -5   3    4.90    5.30
   5  -5   3    1.30    3.40
   5   5   3    0.80    3.60
  -5   5  -3    6.20    3.90
   7  -5   3    6.50    4.00
   7  -5   3    8.30    4.90
  -7  -5  -3    8.60    6.40
   7   5   3   -3.80    2.70
  -7   5  -3   13.80    5.30
  -9  -5  -3    5.50    6.20
   9  -5   3    3.40    7.00
   9   5   3    5.80    5.10
  -9   5  -3    4.50    6.50
  11  -5   3    4.70    7.50
 -11  -5  -3   -2.00    5.30
 -11  -5  -3    5.80    6.90
 -11   5  -3    4.70    6.40
  11   5   3   -3.20    4.60
  13  -5   3   -1.10    5.80
 -13  -5  -3    1.30   11.30
 -13  -5  -3    7.20   10.70
  13   5   3   -1.40    8.90
 -13   5  -3    4.10    9.50
 -14  -6   3    5.00    7.40
  14  -6  -3    0.60    6.20
 -14  -6   3    1.70   12.10
  14   6  -3    1.70    6.90
 -14   6   3   -8.00    8.40
 -12  -6   3    5.40    7.40
  12  -6  -3   -5.80    6.30
 -12  -6   3    5.70    7.90
 -12   6   3    2.80    8.40
  12   6  -3   -4.60    6.50
 -10  -6   3   11.80    8.10
 -10  -6   3   15.30    8.70
  10  -6  -3   20.20    8.00
  10   6  -3   -6.50    5.70
 -10   6   3    1.00    7.70
   8  -6  -3   26.30    8.90
  -8  -6   3   50.59   14.00
   8   6  -3   24.00    7.80
  -8   6   3   39.80   11.40
   6  -6  -3   52.19    9.10
   6  -6  -3   30.90    8.60
  -6  -6   3   58.09   13.50
  -6   6   3   32.70    9.30
   6   6  -3   66.59   10.90
   4  -6  -3   37.20    8.20
   4  -6  -3   29.10    7.60
  -4  -6   3   37.50   10.20
  -4  -6   3   27.10    4.10
  -4   6   3   10.10    6.10
   2  -6  -3   39.00    7.90
  -2  -6   3   31.10    5.70
   2  -6  -3   35.80    9.00
  -2  -6   3   38.50    9.70
   2   6  -3   35.50    7.90
  -2   6   3   34.60    8.20
   0  -6   3   42.80    9.50
   0  -6  -3   39.50    9.50
   0  -6  -3   32.70    6.70
   0  -6   3   24.60    6.30
   0   6   3   44.40    9.20
   0   6  -3   52.09    8.60
  -2  -6  -3   42.80   11.50
   2  -6   3   62.89   11.30
   2  -6   3   45.50    8.30
  -2  -6  -3   35.60    5.80
  -2   6  -3   37.50    8.40
   2   6   3   23.00    8.00
   4  -6   3   64.89   11.60
   4  -6   3   63.59   11.20
  -4  -6  -3   72.39   14.50
   4   6   3   80.99   12.90
  -4   6  -3   59.49   11.10
   6  -6   3    7.10    5.30
   6  -6   3    7.80    5.50
  -6  -6  -3    8.00    9.30
  -6   6  -3   14.30    5.90
   6   6   3   13.90    6.30
   8  -6   3    5.70    5.00
  -8  -6  -3   -1.90    6.00
   8   6   3   -3.60    5.80
  -8   6  -3    0.50    4.60
 -10  -6  -3   15.80    9.00
  10  -6   3   13.90    8.50
  10   6   3   -5.10    4.50
 -10   6  -3    1.20    6.90
 -12  -6  -3    6.70   12.90
  12  -6   3    2.40    5.90
 -12   6  -3    0.50    8.60
  12   6   3    3.10    6.80
 -13  -7   3   79.49   20.00
  13  -7  -3   90.89   18.30
  13   7  -3   74.39   16.00
 -13   7   3   71.79   17.00
 -11  -7   3   -2.50    6.40
  11  -7  -3    2.40    5.70
  11   7  -3   -5.60    4.40
 -11   7   3   -1.50    9.00
  -9  -7   3    1.50    8.80
   9  -7  -3   21.20    7.70
   9   7  -3    2.30    4.80
  -9   7   3    4.20    5.80
  -7  -7   3   38.10   11.70
   7  -7  -3   23.40    8.50
   7   7  -3   33.90    9.60
  -7   7   3   21.50    8.40
   5  -7  -3  194.98   20.70
  -5  -7   3  219.48   27.70
   5  -7  -3  158.48   19.20
  -5   7   3  177.28   22.00
   5   7  -3  178.18   20.50
  -3  -7   3  175.68   23.70
  -3  -7   3  155.38   13.90
   3  -7  -3  171.48   21.00
   3  -7  -3  200.88   20.10
   3   7  -3  177.78   19.10
  -3   7   3  149.99   20.20
  -1  -7   3   12.10    6.40
  -1  -7   3    6.30    4.40
   1  -7  -3    1.70    3.70
   1  -7  -3    3.80    4.40
  -1   7   3    5.10    5.10
   1   7  -3    5.30    5.50
  -1  -7  -3    8.30    4.00
   1  -7   3   11.90    7.30
   1  -7   3    3.10    4.50
  -1  -7  -3   12.40    6.40
  -1   7  -3    5.10    6.10
   1   7   3   27.30    7.60
  -3  -7  -3   58.59   13.70
   3  -7   3   36.90   10.40
   3  -7   3   55.19   10.40
   3   7   3   50.49   11.60
  -3   7  -3   67.69   12.00
   5  -7   3   20.00    7.90
   5  -7   3   30.60    8.90
  -5  -7  -3   30.70   11.20
  -5   7  -3   43.20   10.50
   5   7   3   27.70    8.70
  -7  -7  -3  139.89   24.00
   7  -7   3  136.89   19.40
   7   7   3  130.39   19.10
  -7   7  -3  187.78   21.80
  -9  -7  -3   62.69   19.00
   9  -7   3   49.90   13.70
  -9   7  -3   84.09   16.60
   9   7   3   85.69   16.60
  11  -7   3    8.90   10.00
 -11  -7  -3   18.90   14.70
  11   7   3   22.80    9.60
 -11   7  -3    7.40    8.00
 -12  -8   3   16.00   12.10
  12  -8  -3    8.00    7.40
  12   8  -3   -6.70    8.70
 -12   8   3   -5.10    9.20
 -10  -8   3   -7.10    9.50
  10  -8  -3   12.70    7.30
 -10   8   3  -10.70    8.20
  10   8  -3   10.80    7.60
  -8  -8   3   60.89   17.40
   8  -8  -3   64.29   13.60
  -8   8   3   58.59   14.20
   8   8  -3   56.19   13.20
   6  -8  -3   89.69   15.60
  -6  -8   3   82.59   18.70
  -6   8   3  134.59   19.30
   6   8  -3   76.29   14.60
   4  -8  -3   24.90    9.30
  -4  -8   3    8.00    9.00
   4  -8  -3    8.80    6.90
   4   8  -3    3.80    7.10
  -4   8   3   14.80    8.90
  -2  -8   3   -2.50    4.50
   2  -8  -3   15.00    7.20
   2  -8  -3   12.60    6.30
   2   8  -3   12.70    6.40
  -2   8   3   23.70    9.70
   0  -8   3   64.29   14.70
   0  -8   3   61.29   10.30
   0  -8  -3   49.90   13.60
   0  -8  -3   81.09   11.40
   0   8  -3   33.10    9.00
   0   8   3   55.99   12.90
   2  -8   3   55.99   13.80
  -2  -8  -3   88.49   17.50
   2  -8   3  118.49   14.70
   2   8   3   84.89   15.50
  -2   8  -3   92.09   14.70
   4  -8   3   45.70   11.70
   4  -8   3   42.20    9.90
  -4  -8  -3   57.99   15.20
   4   8   3   48.10   11.20
  -4   8  -3   76.19   14.10
  -6  -8  -3    1.30    6.70
   6  -8   3   14.60    8.80
  -6   8  -3    3.00    5.40
   6   8   3   -5.20    4.60
  -8  -8  -3    7.20   11.50
   8  -8   3   -2.10    8.40
   8   8   3   -0.30    7.90
  -8   8  -3    9.30    8.80
  10  -8   3   28.70   11.90
 -10  -8  -3   26.30   16.60
  10   8   3    1.50    6.50
   9  -9  -3    3.10    8.60
  -9  -9   3    7.00   11.00
   9   9  -3   12.00    7.50
  -9   9   3   -1.90    6.70
  -7  -9   3    7.80   10.90
   7  -9  -3   13.60    7.60
  -7   9   3  -11.10    8.00
   7   9  -3    4.30    8.60
  -5  -9   3    3.50    8.50
   5  -9  -3   46.40   11.30
   5  -9  -3   32.00    9.80
   5   9  -3   19.10    7.90
  -5   9   3   14.20    9.00
  -3  -9   3    1.70    8.60
   3  -9  -3   -0.70    5.00
   3  -9  -3    7.70    7.20
   3   9  -3   17.60    9.40
  -3   9   3    2.90    8.60
  -1  -9   3   -2.00    5.30
   1  -9  -3    2.60    8.00
  -1   9   3   10.30    7.60
   1   9  -3   -3.10    7.10
   1  -9   3   15.60    6.40
   1  -9   3   11.00    9.20
  -1  -9  -3    6.50    7.20
   1   9   3   20.30    8.70
  -1   9  -3    9.90    6.70
   3  -9   3   -4.20    6.40
   3  -9   3   13.00    9.60
  -3  -9  -3   11.40   10.40
   3   9   3   -3.90    8.30
  -3   9  -3   -8.20    6.60
   5  -9   3   -0.80    7.70
  -5  -9  -3   -1.40    9.40
   5   9   3    2.60    8.20
  -5   9  -3   -4.80    5.00
   7  -9   3   -4.60    8.90
  -7  -9  -3    0.00    7.50
   7   9   3    7.30    7.50
  -6 -10   3   65.19   18.60
   6 -10  -3   62.19   13.10
  -6  10   3   74.89   18.70
   6  10  -3   80.19   16.50
   4 -10  -3   20.40   17.70
  -4 -10   3   51.39   16.60
  -4  10   3   26.40   12.40
   4  10  -3   45.10   11.40
  -2 -10   3   18.40   11.60
   2 -10  -3   36.30   13.40
  -2  10   3   11.60    8.20
   2  10  -3   20.40   11.40
   0 -10   3  100.99   20.40
   0 -10  -3   84.99   19.70
   0  10  -3   69.99   15.90
   0  10   3   71.99   16.90
   2 -10   3  104.69   19.90
  -2 -10  -3  114.19   22.70
   2  10   3  112.69   19.20
  -2  10  -3  182.18   24.00
  -4 -10  -3   64.09   19.40
   4 -10   3   54.29   13.90
   4  10   3   59.39   17.20
 -18   0   4   13.40   12.70
 -16   0   4    7.50   10.10
  16   0  -4   17.30    6.90
  14   0  -4  101.19   14.00
 -14   0   4   77.59   15.90
 -12   0   4   69.89    9.10
  12   0  -4   61.99   10.20
 -12   0   4   42.10   11.30
  10   0  -4   21.10    5.60
 -10   0   4   25.20    7.70
 -10   0   4   28.30    6.00
  -8   0   4   -1.20    2.60
  -8   0   4    5.00    3.20
   8   0  -4   -2.60    2.10
  -6   0   4 1759.72  103.59
  -6   0   4 1720.33  105.49
   6   0  -4 1670.73  104.09
  -4   0   4 9492.55  563.44
   4   0  -4 9471.05  563.44
  -4   0   4 9999.00  564.44
   4   0  -4 9582.84  564.04
   2   0  -4 1065.59   64.89
  -2   0   4 1047.40   63.69
   2   0  -4 1074.69   63.69
  -2   0   4 1060.99   64.89
   0   0  -4   41.90    5.80
   0   0  -4   45.90    5.90
   0   0   4   47.60    3.90
   0   0  -4   40.30    3.80
   0   0   4   35.90    5.40
  -2   0  -4   36.10    5.80
  -2   0  -4   30.30    5.30
  -2   0  -4   29.40    4.70
   4   0   4    1.30    3.00
  -4   0  -4    9.60    3.40
  -4   0  -4    4.80    3.20
  -4   0  -4    4.40    2.60
  -6   0  -4    0.50    3.10
  -6   0  -4    1.20    2.90
   6   0   4    0.60    2.20
  -6   0  -4    3.70    2.50
   6   0   4    3.00    3.70
  -8   0  -4  105.09   14.20
  -8   0  -4  134.69   15.30
   8   0   4  175.88   17.80
  -8   0  -4  110.89   16.00
   8   0   4  135.19   14.80
 -10   0  -4    7.60    5.60
  10   0   4    8.50    4.80
 -10   0  -4    5.90    6.30
  10   0   4   10.30    5.40
 -12   0  -4   97.99   18.20
  12   0   4  122.39   16.80
  14   0   4    4.60    7.40
  14   0   4   -1.70    7.90
 -14   0  -4    5.20    9.70
  17  -1  -4   -1.00    4.80
 -17  -1   4   -0.40    6.00
 -17   1   4   -6.80    5.20
 -15  -1   4    0.00    7.70
  15  -1  -4    5.00    5.20
 -15   1   4   -2.80    4.30
  15   1  -4   12.30    6.70
 -13  -1   4   -1.60    3.50
  13  -1  -4   -0.30    4.70
  13   1  -4    5.00    3.80
 -13   1   4    6.40    7.00
 -11  -1   4   14.00    6.90
 -11  -1   4    6.30    4.90
  11  -1  -4   10.90    5.50
  11   1  -4   10.70    4.30
 -11   1   4   -0.50    3.40
 -11   1   4    6.50    2.70
  -9  -1   4    3.10    4.00
   9  -1  -4    0.70    2.30
   9  -1  -4    1.80    1.50
  -9  -1   4    6.00    3.60
   9   1  -4    1.90    2.20
  -9   1   4    4.00    3.70
  -9   1   4    1.80    1.70
   7  -1  -4   40.70    4.40
  -7  -1   4   41.90    7.80
   7  -1  -4   41.70    7.00
  -7  -1   4   37.60    7.20
  -7   1   4   41.20    5.00
  -7   1   4   44.20    8.10
   7   1  -4   38.20    5.90
  -5  -1   4    8.90    3.10
  -5  -1   4    6.50    2.90
   5  -1  -4    8.50    2.90
   5  -1  -4    9.40    2.30
  -5   1   4    5.20    2.20
  -5   1   4    6.50    2.00
   5   1  -4    3.40    2.00
  -5   1   4    6.30    3.20
  -3  -1   4   44.00    5.10
  -3  -1   4   64.39    7.10
   3  -1  -4   37.00    5.00
   3  -1  -4   39.40    5.90
   3  -1  -4   55.29    5.70
   3   1  -4   43.90    5.60
   3   1  -4   49.90    5.40
  -3   1   4   44.10    5.30
  -3   1   4   48.80    6.20
  -3   1   4   44.20    5.40
   1  -1  -4  165.18   12.10
  -1  -1   4  148.99    9.30
  -1  -1   4  136.69   11.90
   1  -1  -4  149.49   11.90
   1  -1  -4  141.59   11.00
  -1   1   4  167.48   11.50
   1   1  -4  152.78   11.70
   1   1  -4  152.68    9.20
  -1   1   4  156.98   12.00
   1  -1   4  282.17   18.10
  -1  -1  -4  279.27   19.80
   1  -1   4  299.67   20.80
  -1  -1  -4  303.77   21.30
  -1   1  -4  291.97   18.30
   1   1   4  304.67   19.70
  -1   1  -4  258.17   20.10
  -3  -1  -4  143.09   12.70
  -3  -1  -4  136.49   13.90
   3  -1   4  146.89   12.30
  -3  -1  -4  135.69   11.40
  -3   1  -4  127.29   10.90
  -3   1  -4  129.69   13.10
   3   1   4  129.09   11.60
   5  -1   4    5.90    3.60
  -5  -1  -4    3.20    2.70
   5  -1   4   -1.40    2.70
  -5  -1  -4   -1.50    1.40
  -5  -1  -4    1.50    2.60
   5   1   4   -0.60    1.90
  -5   1  -4    0.70    2.50
   5   1   4   -1.40    1.40
  -5   1  -4    3.00    2.40
  -5   1  -4    1.90    2.10
   7  -1   4    3.90    3.80
  -7  -1  -4    1.70    4.40
  -7  -1  -4    6.30    4.00
   7  -1   4    4.90    4.40
  -7  -1  -4    1.50    3.50
  -7   1  -4    3.10    4.40
   7   1   4    1.60    3.40
  -7   1  -4    4.60    4.40
  -7   1  -4    0.60    3.10
   7   1   4    4.10    4.30
  -9  -1  -4   47.40    8.90
  -9  -1  -4   65.09   11.80
   9  -1   4   61.29    9.70
  -9  -1  -4   55.89   12.00
   9  -1   4   68.29   11.60
   9   1   4   74.29   11.50
   9   1   4   50.79   10.30
   9   1   4   53.69    9.60
  -9   1  -4   67.39    9.90
  -9   1  -4   51.09   11.20
  11  -1   4   97.39   14.90
 -11  -1  -4   96.79   14.90
 -11  -1  -4  115.79   17.90
 -11   1  -4   86.59   15.60
  11   1   4   61.19   12.90
  11   1   4   94.19   13.90
  11   1   4   82.09   13.00
  13  -1   4   35.70    9.80
 -13  -1  -4   50.29   13.60
  13   1   4   61.39   14.30
 -13   1  -4   47.40   14.20
  13   1   4   32.20    9.40
 -15  -1  -4    2.40    7.00
  15  -1   4   -6.70    7.90
  15   1   4    2.90    9.10
 -15   1  -4   -3.30    7.40
 -16  -2   4   10.40    7.90
  16  -2  -4   -4.10    6.70
 -16   2   4    9.10    7.60
  14  -2  -4   47.20   10.60
 -14  -2   4   38.20   11.10
 -14   2   4   59.19   13.80
 -12  -2   4  174.38   20.90
  12  -2  -4  115.79   16.90
 -12  -2   4  142.39   19.90
 -12   2   4  123.79   18.40
  12   2  -4  167.78   15.90
 -10  -2   4   40.70    9.20
 -10  -2   4   27.60    8.10
  10  -2  -4   36.90    8.20
  10   2  -4   30.90    5.90
 -10   2   4   43.60    9.90
  -8  -2   4   47.10    8.80
   8  -2  -4   45.70    7.80
  -8  -2   4   37.60    9.20
   8   2  -4   35.60    5.70
  -8   2   4   36.00    8.20
   6  -2  -4  136.39   13.20
  -6  -2   4   97.29   12.20
  -6  -2   4  112.29   13.50
  -6   2   4  101.29   12.60
  -6   2   4  106.79    7.90
  -6   2   4  106.99    8.00
   6   2  -4  112.09    9.10
  -4  -2   4   86.29    9.50
  -4  -2   4   87.29   11.00
   4  -2  -4  106.79   10.90
   4  -2  -4   82.19    7.30
   4   2  -4   93.09    7.70
  -4   2   4   88.99    7.50
  -4   2   4   86.79    7.70
  -4   2   4   84.99   10.40
   2  -2  -4  109.69    9.60
  -2  -2   4  118.49   11.80
  -2  -2   4   97.89    8.00
   2  -2  -4  124.19   11.50
  -2   2   4  115.99   11.10
   2   2  -4   92.19    8.50
   2   2  -4  101.49    7.80
   2   2  -4  109.89    8.20
   0  -2   4    7.70    3.00
   0  -2  -4    8.90    3.50
   0  -2  -4    9.50    2.60
   0   2  -4    2.60    2.00
   0   2   4    4.30    2.40
  -2  -2  -4  145.99   14.80
   2  -2   4  126.89   11.50
  -2  -2  -4  121.39   10.20
   2  -2   4  108.49    9.10
   2  -2   4  103.29   12.00
  -2   2  -4  132.09    9.50
  -2   2  -4  122.19   12.40
   2   2   4  117.69   10.80
  -4  -2  -4  358.46   24.00
   4  -2   4  314.97   24.50
   4  -2   4  359.06   26.70
  -4  -2  -4  357.26   27.00
  -4  -2  -4  340.57   27.10
  -4   2  -4  336.97   24.20
  -4   2  -4  370.76   26.20
   4   2   4  343.47   25.70
   6  -2   4    3.30    2.60
  -6  -2  -4    1.80    2.80
  -6  -2  -4    0.00    2.70
   6  -2   4   -1.00    2.40
  -6  -2  -4   -1.40    2.30
  -6   2  -4    1.60    2.80
   6   2   4    3.60    3.10
   6   2   4   -0.50    2.50
  -6   2  -4    0.50    2.00
   8  -2   4   10.60    5.10
  -8  -2  -4   13.30    4.90
  -8  -2  -4   33.10    8.40
   8  -2   4   15.10    6.20
  -8  -2  -4    8.00    6.60
   8   2   4   16.40    7.00
  -8   2  -4    2.20    2.90
   8   2   4   15.10    5.20
  -8   2  -4   18.80    7.00
  10  -2   4    2.10    4.40
 -10  -2  -4   -0.90    5.60
  10  -2   4    1.80    3.90
 -10  -2  -4    9.20    6.30
  10   2   4    2.50    4.20
 -10   2  -4   -1.40    3.90
  10   2   4   -1.10    3.80
  12  -2   4    0.00    4.60
 -12  -2  -4    5.10    6.90
 -12  -2  -4    6.10    5.70
 -12   2  -4   -4.40    4.70
  12   2   4    3.50    5.10
 -14  -2  -4   -1.10    6.30
  14  -2   4    1.30    7.50
 -14   2  -4    6.40    7.90
  14   2   4   -1.40    5.80
 -17  -3   4    5.80    7.50
  17  -3  -4    1.40    7.90
  17   3  -4    9.50    7.10
 -17   3   4    4.80    7.90
  15  -3  -4   12.40    6.80
 -15  -3   4   -1.70    7.60
  15   3  -4    9.20    9.00
 -15   3   4   -1.10    6.30
  13  -3  -4   -4.40    2.90
 -13  -3   4   -4.70    3.50
 -13  -3   4   -3.90    6.60
 -13   3   4    2.80    5.90
 -11  -3   4   28.70    9.40
  11  -3  -4   19.60    6.20
 -11  -3   4   20.20    8.40
  11   3  -4   15.50    4.40
 -11   3   4   31.40    9.50
  -9  -3   4   31.70    9.50
   9  -3  -4   19.60    6.10
  -9  -3   4   26.80    7.80
  -9   3   4   28.00    8.00
   9   3  -4   31.00    4.80
  -7  -3   4  313.57   24.90
   7  -3  -4  343.37   24.40
  -7  -3   4  293.37   26.30
  -7   3   4  274.67   24.30
   7   3  -4  290.07   23.80
   7   3  -4  322.77   20.20
  -7   3   4  310.37   18.60
  -7   3   4  260.77   18.80
   5  -3  -4  149.88   11.90
  -5  -3   4  155.38   17.90
   5  -3  -4  192.08   15.30
  -5  -3   4  149.19   15.40
  -5  -3   4  152.78   12.30
   5   3  -4  164.58   13.90
  -5   3   4  169.88   13.50
   5   3  -4  160.58   11.70
  -5   3   4  152.28   16.30
   3  -3  -4    8.90    3.20
  -3  -3   4    8.90    2.90
  -3  -3   4    6.80    3.60
   3  -3  -4    7.90    3.20
   3   3  -4    5.60    2.50
  -3   3   4    6.20    4.40
   1  -3  -4   14.90    4.50
  -1  -3   4   16.70    4.40
  -1  -3   4   10.00    2.50
   1  -3  -4    9.30    3.40
   1   3  -4   11.20    3.00
   1   3  -4    9.90    2.50
  -1   3   4   12.00    3.90
   1   3  -4   14.60    3.70
  -1  -3  -4  936.01   56.69
   1  -3   4  964.80   58.69
   1  -3   4  952.40   58.79
   1  -3   4  854.01   55.19
  -1  -3  -4  940.61   60.09
   1   3   4  889.11   58.09
  -1   3  -4  898.21   55.69
  -1   3  -4  921.51   58.09
  -3  -3  -4 1150.48   68.79
   3  -3   4 1168.58   72.29
  -3  -3  -4 1130.79   73.39
   3  -3   4 1122.19   70.49
  -3   3  -4 1112.39   71.29
  -3   3  -4 1104.29   69.29
   3   3   4 1079.69   71.09
  -5  -3  -4  116.59   16.30
   5  -3   4  112.89   12.80
   5  -3   4  116.69   14.80
  -5  -3  -4  123.69   16.20
  -5  -3  -4  131.69   10.80
   5   3   4  124.39   14.80
  -5   3  -4  129.09   14.80
  -5   3  -4  126.39   13.80
   7  -3   4   67.39    9.70
  -7  -3  -4   71.99   12.80
  -7  -3  -4   58.09    8.20
   7  -3   4   60.99   11.00
  -7  -3  -4   85.99   14.30
  -7   3  -4   56.69   10.70
  -7   3  -4   79.19   11.90
   7   3   4   72.89   11.70
   7   3   4   83.89    9.60
   9  -3   4  170.38   17.30
  -9  -3  -4  171.88   23.90
  -9  -3  -4  209.68   24.10
   9  -3   4  153.98   20.50
  -9   3  -4  187.48   21.80
   9   3   4  188.68   16.00
   9   3   4  182.18   21.80
  11  -3   4  187.48   22.50
 -11  -3  -4  131.99   22.00
 -11   3  -4  154.68   21.50
  11   3   4  135.89   20.50
  13  -3   4   77.69   15.80
 -13  -3  -4   43.60   15.40
 -13  -3  -4   68.79   14.60
  13   3   4   87.39   17.70
 -13   3  -4   73.59   16.70
  16  -4  -4   -2.50    5.30
 -16  -4   4   -7.90    7.90
  16   4  -4   10.30   10.40
 -16   4   4    5.00   10.60
  14  -4  -4   35.40   11.00
 -14  -4   4   34.20   13.70
 -14  -4   4    8.60    7.40
  14   4  -4    9.00    6.60
 -14   4   4   25.80   11.20
  12  -4  -4   26.40    9.20
 -12  -4   4   49.60   13.10
 -12  -4   4   25.20    9.10
 -12   4   4   38.90   10.90
  12   4  -4   27.60    9.10
 -10  -4   4   11.30    7.10
 -10  -4   4   19.60    7.30
  10  -4  -4   15.10    7.00
  10   4  -4   13.10    5.90
 -10   4   4   -0.50    3.90
  -8  -4   4   59.79   11.60
   8  -4  -4   55.39   10.10
  -8  -4   4   81.89   14.30
   8  -4  -4   63.79    4.80
  -8  -4   4   61.89    6.30
  -8   4   4   46.20   10.40
   8   4  -4   66.09    6.20
   8   4  -4   65.19   10.90
  -8   4   4   58.69    4.80
  -8   4   4   58.59    5.00
  -6  -4   4   34.90    8.80
   6  -4  -4   28.50    4.90
  -6  -4   4   30.30    4.20
   6  -4  -4   55.29    9.40
  -6  -4   4   28.60    7.20
   6   4  -4   28.30    3.90
  -6   4   4   20.30    6.60
   6   4  -4   26.00    6.50
   4  -4  -4   35.60    7.20
   4  -4  -4   32.10    6.10
  -4  -4   4   16.20    6.20
   4   4  -4   34.30    4.60
   4   4  -4   25.70    5.20
  -4   4   4   26.00    6.40
   2  -4  -4   23.30    5.80
  -2  -4   4   23.60    7.00
  -2  -4   4   14.40    3.80
   2  -4  -4   24.80    5.70
   2   4  -4   23.10    4.30
  -2   4   4   22.20    6.00
   2   4  -4   19.80    4.20
   0  -4   4   47.60    7.80
   0  -4  -4   61.49    7.80
   0  -4   4   46.20    8.50
   0  -4  -4   63.39   10.20
   0   4  -4   53.49    6.50
   0   4  -4   66.09    8.40
   0   4   4   34.10    7.80
   2  -4   4   67.39   10.10
   2  -4   4   76.09   10.90
  -2  -4  -4   66.89    7.90
  -2  -4  -4   82.49   12.80
   2   4   4   50.89    9.20
  -2   4  -4   73.49   10.30
  -2   4  -4   72.29    8.80
   4  -4   4  109.99   13.10
  -4  -4  -4  124.49   10.10
  -4  -4  -4  142.99   18.40
   4  -4   4  123.09   15.00
   4   4   4  114.29   14.50
  -4   4  -4  127.89   13.80
  -4   4  -4  108.49   13.80
  -6  -4  -4   13.40    3.50
   6  -4   4   25.00    6.10
   6  -4   4   10.20    6.00
  -6  -4  -4   16.70    7.00
  -6   4  -4    6.30    4.90
  -6   4  -4   15.40    5.80
   6   4   4   13.10    3.70
   6   4   4    9.50    4.90
   8  -4   4    9.20    4.80
  -8  -4  -4    8.00    7.00
  -8  -4  -4    2.30    5.10
   8  -4   4   16.70    6.80
  -8   4  -4   14.80    7.00
   8   4   4   14.90    6.40
 -10  -4  -4   32.70   11.50
 -10  -4  -4   40.30   12.30
  10  -4   4   21.10    8.10
 -10   4  -4   32.70    9.90
  10   4   4   25.30    9.40
 -12  -4  -4   26.80   12.30
 -12  -4  -4   13.40    8.10
  12  -4   4   18.30   10.30
  12   4   4   28.10    9.30
 -12   4  -4   18.10    9.00
  14  -4   4    5.60    9.80
 -14  -4  -4    2.40    7.50
 -14  -4  -4   -8.50    6.10
  14   4   4   -4.70    5.80
 -14   4  -4    2.60   11.70
  15  -5  -4    5.30    8.90
 -15  -5   4   20.60   11.50
 -15  -5   4    9.30    9.80
  15   5  -4   13.80   11.10
 -15   5   4   -7.10    9.10
  13  -5  -4    2.20    4.80
 -13  -5   4    3.90    8.10
 -13  -5   4    4.00   10.20
  13   5  -4    3.90    8.50
 -13   5   4    9.40    7.70
  11  -5  -4   -1.60    3.80
 -11  -5   4    4.20    5.50
 -11  -5   4    3.00    5.50
 -11   5   4    2.50    5.40
  11   5  -4    1.40    4.10
   9  -5  -4   -1.00    3.50
  -9  -5   4    4.40    5.10
  -9  -5   4   11.00    8.10
   9   5  -4    4.90    5.70
  -9   5   4    0.30    5.60
  -7  -5   4   10.30    1.90
   7  -5  -4    8.60    3.40
  -7  -5   4    9.60    7.20
   7  -5  -4    5.60    4.20
  -7  -5   4   13.10    6.30
  -7   5   4   13.10    6.30
   7   5  -4   10.50    1.80
   7   5  -4   13.50    6.20
  -5  -5   4    6.20    5.70
   5  -5  -4    5.50    3.50
  -5  -5   4    4.80    2.30
   5  -5  -4    5.90    4.90
   5   5  -4    7.60    2.30
  -5   5   4    4.70    4.40
   5   5  -4    4.70    4.30
   3  -5  -4   64.09    9.80
  -3  -5   4   80.69   13.30
  -3  -5   4   58.79    7.70
   3  -5  -4   65.19   10.80
   3   5  -4   75.39    9.60
   3   5  -4   79.09    8.20
  -3   5   4   47.80   10.00
   1  -5  -4  204.08   21.10
   1  -5  -4  190.78   18.10
  -1  -5   4  180.28   20.60
  -1  -5   4  176.08   15.40
  -1   5   4  178.78   18.80
   1   5  -4  212.98   15.80
   1   5  -4  179.98   15.40
  -1  -5  -4  308.77   22.50
   1  -5   4  317.57   24.80
   1  -5   4  320.37   26.30
  -1  -5  -4  289.47   26.60
   1   5   4  322.97   25.80
  -1   5  -4  332.97   24.60
  -1   5  -4  316.77   23.10
  -3  -5  -4  214.98   24.80
   3  -5   4  200.58   20.90
   3  -5   4  210.18   18.90
  -3  -5  -4  187.78   14.80
   3   5   4  238.18   20.40
  -3   5  -4  177.28   18.20
  -3   5  -4  189.98   20.30
  -5  -5  -4   22.50    4.00
   5  -5   4   22.10    7.50
  -5  -5  -4   30.80    8.90
   5  -5   4   15.70    5.80
   5   5   4   18.20    7.00
  -5   5  -4   31.90    7.10
  -7  -5  -4   20.60    9.30
   7  -5   4   14.90    7.20
   7  -5   4    4.10    4.50
  -7   5  -4    2.00    4.80
   7   5   4    6.20    5.40
  -9  -5  -4   51.89   13.20
   9  -5   4   34.60   10.70
   9   5   4   20.30    8.10
  -9   5  -4   66.89   12.20
  11  -5   4   62.99   13.20
 -11  -5  -4   49.20   13.60
 -11   5  -4   51.39   13.80
  11   5   4   58.59   14.30
  13  -5   4   32.80   11.20
 -13  -5  -4   29.70   14.70
 -13  -5  -4   10.70   11.90
  13   5   4   50.19   14.40
 -13   5  -4   68.09   20.20
  14  -6  -4   91.69   17.80
 -14  -6   4   75.59   18.90
 -14  -6   4   67.19   18.90
 -14   6   4   84.39   17.80
  14   6  -4   64.99   17.70
  12  -6  -4   11.50    8.90
 -12  -6   4    9.90    9.00
 -12  -6   4   13.20    8.20
  12   6  -4    8.70    7.60
 -12   6   4   -5.50    8.20
  10  -6  -4   26.50    9.50
 -10  -6   4   17.20    9.40
 -10  -6   4   20.40    9.30
  10   6  -4   28.60    9.40
 -10   6   4   42.60   11.50
  -8  -6   4   48.40   13.00
   8  -6  -4   42.10    9.90
   8   6  -4   66.09   12.60
  -8   6   4   60.09   13.50
   6  -6  -4  162.78   16.80
  -6  -6   4  129.19   21.30
   6  -6  -4  177.28   19.80
   6   6  -4  146.09   17.40
  -6   6   4  145.99   19.00
  -4  -6   4  237.08   17.70
   4  -6  -4  249.97   24.10
  -4  -6   4  237.98   28.30
   4  -6  -4  234.58   21.70
   4   6  -4  270.07   21.60
  -4   6   4  258.97   26.00
   2  -6  -4   16.90    5.80
  -2  -6   4    7.90    3.90
  -2  -6   4   10.10    7.20
   2  -6  -4   30.30    7.60
  -2   6   4   10.70    7.00
   2   6  -4   11.80    4.30
   0  -6  -4   24.70    8.00
   0  -6  -4   28.20    6.60
   0  -6   4   43.20    9.90
   0  -6   4   23.10    6.60
   0   6  -4   57.39    8.80
   0   6   4   24.50    7.70
   0   6  -4   31.30    7.50
  -2  -6  -4   43.30    6.70
   2  -6   4   53.49   10.90
  -2  -6  -4   47.30   11.60
   2  -6   4   29.30    7.90
  -2   6  -4   32.50    7.70
   2   6   4   50.69    9.70
   4  -6   4   10.60    5.50
   4  -6   4   17.00    6.60
  -4  -6  -4    1.80    6.10
   4   6   4    7.20    5.50
  -4   6  -4    7.90    5.40
  -6  -6  -4   86.59   18.50
   6  -6   4   87.09   15.40
   6  -6   4  118.59   15.50
  -6   6  -4  142.19   17.40
   6   6   4  131.89   17.70
  -8  -6  -4   -1.90    5.90
   8  -6   4    6.50    5.80
  -8   6  -4    6.00    6.50
   8   6   4    6.10    7.40
  10  -6   4   -3.90    7.30
 -10  -6  -4   17.20    9.50
 -10   6  -4   15.40    9.30
  10   6   4   -4.10    4.40
 -12  -6  -4   -6.00    7.40
  12  -6   4   11.50    8.20
  12   6   4   -4.00    5.30
  13  -7  -4    0.00    6.00
 -13  -7   4   -4.40    8.70
 -13  -7   4    9.20   10.10
  13   7  -4    0.80    8.60
 -13   7   4   -1.70    6.70
 -11  -7   4   -2.50    7.40
  11  -7  -4   -4.90    4.10
 -11   7   4   -0.70    6.00
  11   7  -4   -8.80    4.70
  -9  -7   4   -0.80    8.40
   9  -7  -4   -1.40    3.90
   9   7  -4   -4.20    3.70
  -9   7   4    0.30    5.70
   7  -7  -4    1.80    4.00
  -7  -7   4   -0.10    5.40
  -7   7   4    0.70    4.70
   7   7  -4   -2.40    3.30
   5  -7  -4    0.00    5.50
  -5  -7   4   -1.90    7.30
   5  -7  -4   -2.80    2.80
  -5   7   4    4.60    5.70
   5   7  -4    4.40    4.60
   3  -7  -4   -1.90    5.00
   3  -7  -4   -2.50    4.40
  -3  -7   4   -0.60    6.10
  -3  -7   4    7.00    3.60
  -3   7   4    6.30    5.40
   3   7  -4   15.20    6.10
   1  -7  -4    6.80    5.20
  -1  -7   4    6.90    5.60
   1  -7  -4   10.00    7.10
  -1  -7   4   17.40    5.30
  -1   7   4    8.40    7.40
   1   7  -4   12.20    6.40
   1  -7   4    0.60    3.10
  -1  -7  -4    4.20    6.60
   1  -7   4    5.10    6.30
  -1  -7  -4    7.60    3.80
   1   7   4   -2.10    4.30
  -1   7  -4   10.00    5.90
  -3  -7  -4    3.60    7.00
   3  -7   4    3.70    6.60
   3  -7   4    2.60    6.20
  -3   7  -4    2.90    5.30
   3   7   4    2.70    5.40
   5  -7   4   11.60    7.30
   5  -7   4    0.80    5.70
  -5  -7  -4    0.60    6.90
  -5   7  -4    6.10    6.50
   5   7   4    2.10    6.50
   7  -7   4   -4.10    6.50
  -7  -7  -4   11.00    8.50
  -7   7  -4   -2.60    4.70
   7   7   4   -5.50    4.40
   9  -7   4    2.40    5.80
  -9  -7  -4   -6.10    9.40
   9   7   4   -4.20    4.50
  11  -7   4   -0.70    9.10
 -11  -7  -4    9.60   13.50
  11   7   4    6.30    9.60
  12  -8  -4   52.79   14.70
 -12  -8   4   42.70   15.80
  12   8  -4   25.60   10.50
 -12   8   4   39.00   15.80
  10  -8  -4   -0.70    7.60
 -10  -8   4   14.70   12.70
  10   8  -4    9.20    7.50
 -10   8   4   21.60   12.40
   8  -8  -4   29.60   10.70
  -8  -8   4    3.50   10.80
  -8   8   4    1.80    6.20
   8   8  -4    7.10    7.80
  -6  -8   4   38.50   13.20
   6  -8  -4   50.49   11.70
   6  -8  -4   38.80   10.90
   6   8  -4   31.10    8.60
  -6   8   4   37.00   11.90
  -4  -8   4   36.70   12.80
   4  -8  -4   61.79   11.40
   4  -8  -4   25.10    9.80
   4   8  -4   30.50    9.40
  -4   8   4   15.10   10.90
   2  -8  -4   34.00    9.00
   2  -8  -4   30.90   11.40
  -2  -8   4   36.80   11.60
  -2   8   4   34.00   10.10
   2   8  -4   34.90    8.70
   0  -8   4   11.10    8.00
   0  -8  -4   24.50   10.70
   0  -8   4   12.60    6.50
   0   8  -4    1.70    6.30
   0   8   4   22.70    9.70
  -2  -8  -4   20.60    9.00
   2  -8   4   14.70    5.90
   2  -8   4    1.10    6.30
  -2   8  -4    9.30    5.10
   2   8   4   -3.20    7.30
  -4  -8  -4   48.20   14.10
   4  -8   4   38.00   10.30
   4  -8   4   65.59   13.30
  -4   8  -4   73.19   14.00
   4   8   4   61.39   12.80
   6  -8   4    9.90    6.60
  -6  -8  -4    3.60    7.60
   6   8   4    1.20    6.10
   8  -8   4   -1.00    5.90
  -8  -8  -4   -9.00    9.00
   8   8   4    3.20    5.90
  -9  -9   4   17.80   13.70
   9  -9  -4   13.90    9.20
   9   9  -4   12.80    8.20
  -9   9   4    5.80    7.70
   7  -9  -4   22.60    9.40
  -7  -9   4   15.60   12.70
   7   9  -4   29.40    9.40
  -7   9   4   23.10   12.50
   5  -9  -4   14.60    8.60
   5  -9  -4    7.70    8.10
  -5  -9   4    8.10    7.80
  -5   9   4    2.00    8.80
   5   9  -4   14.90    9.20
  -3  -9   4   11.50   10.00
   3  -9  -4   15.80    8.10
   3  -9  -4    6.60    9.10
  -3   9   4   -4.30    5.60
   3   9  -4   12.30    7.10
   1  -9  -4   -3.50    5.20
  -1  -9   4    3.60    8.70
   1   9  -4    4.60    7.80
  -1   9   4    4.50    6.70
  -1  -9  -4   67.19   16.10
   1  -9   4   52.49   10.90
   1  -9   4   60.99   15.10
  -1   9  -4   58.59   13.70
   1   9   4   41.30   11.80
  -3  -9  -4  107.69   22.20
   3  -9   4  103.39   17.80
   3  -9   4  102.19   16.70
   3   9   4  113.39   19.30
   5  -9   4   24.00   10.30
  -5  -9  -4   14.60   13.00
   5   9   4   25.90   11.90
   7  -9   4    5.80    9.40
  -7  -9  -4   13.90    9.50
   7   9   4    5.80    8.20
  -6 -10   4   -1.90   10.60
   6 -10  -4   -2.70    5.40
  -6  10   4   -1.00    7.60
   6  10  -4   -0.60    6.20
  -4 -10   4   -4.00    5.60
   4 -10  -4   -1.60    9.60
   4  10  -4    5.30    7.10
  -4  10   4    5.10    8.00
  -2 -10   4    6.70    9.80
   2 -10  -4    1.20    9.70
   2  10  -4    4.60    9.20
  -2  10   4    4.30    6.90
   0 -10   4    2.70    7.00
   0 -10  -4    6.90   10.40
   0  10   4    4.80    7.80
  -2 -10  -4   -5.70    6.60
   2 -10   4    6.80   12.00
   2  10   4    7.00    7.90
  -4 -10  -4   -1.10   11.50
   4 -10   4    9.00    9.00
   4  10   4   -6.80    5.80
 -18   0   5    4.00   11.20
 -16   0   5    3.50    7.60
  16   0  -5   -5.50    6.20
  14   0  -5   -3.50    4.70
 -14   0   5    2.00    6.40
 -12   0   5   -2.90    4.50
 -12   0   5    2.80    3.40
  12   0  -5    2.70    4.30
 -10   0   5   -1.80    2.50
  10   0  -5    0.90    3.40
 -10   0   5    0.40    3.00
  -8   0   5    1.00    2.60
   8   0  -5    1.10    2.70
  -8   0   5    1.30    3.30
   6   0  -5   -1.50    1.40
  -6   0   5    3.70    2.60
  -6   0   5    0.00    1.50
  -4   0   5    0.50    1.80
  -4   0   5    1.00    1.50
   4   0  -5    3.30    2.30
   2   0  -5   -0.80    1.70
  -2   0   5    0.00    2.70
   2   0  -5    1.10    1.60
  -2   0   5   -0.60    1.20
   0   0   5    0.10    1.10
   0   0  -5    0.90    1.20
   0   0  -5   -0.10    1.20
   0   0  -5    3.00    2.50
   0   0   5   -0.40    2.60
   0   0   5    1.70    1.10
  -2   0  -5    0.40    2.00
   2   0   5   -1.50    1.60
  -2   0  -5    0.80    1.50
  -2   0  -5    1.20    1.40
   2   0   5   -0.60    1.10
  -4   0  -5    1.00    2.70
  -4   0  -5    0.40    2.10
  -4   0  -5   -3.80    1.80
   4   0   5    0.60    1.80
   4   0   5    3.80    3.90
   6   0   5    3.70    3.50
  -6   0  -5   -0.50    3.20
  -6   0  -5    2.10    2.60
   6   0   5   -1.00    2.30
   6   0   5    0.10    2.50
  -6   0  -5   -0.70    2.00
   8   0   5   -5.50    3.70
  -8   0  -5    3.10    3.40
  -8   0  -5    2.70    4.20
  -8   0  -5   -1.20    3.80
   8   0   5    1.60    4.10
 -10   0  -5   -6.20    4.70
 -10   0  -5    5.50    5.40
  10   0   5   -2.90    4.50
  10   0   5   -7.20    4.10
 -10   0  -5   -5.50    4.60
  10   0   5    3.30    5.70
  12   0   5   -4.40    3.90
 -12   0  -5    3.70    5.60
  12   0   5    2.90    4.70
  14   0   5   -4.30    6.90
 -14   0  -5    0.10    7.10
  14   0   5    1.30    6.70
  17  -1  -5   11.20    8.30
 -17  -1   5    8.80    7.70
 -17   1   5   23.50   12.50
  15  -1  -5   89.99   14.40
 -15  -1   5   80.39   16.90
 -15   1   5   78.19   16.30
  15   1  -5  109.19   14.90
 -13  -1   5  135.29   20.10
  13  -1  -5  137.69   17.40
  13   1  -5  126.79   15.70
 -13   1   5  172.48   22.30
 -11  -1   5   70.19   13.10
 -11  -1   5   82.99   12.50
  11  -1  -5   78.69   11.60
  11   1  -5   81.99   10.80
 -11   1   5   73.29   12.90
 -11   1   5   72.39    6.80
  -9  -1   5   17.70    6.40
   9  -1  -5   41.20    7.50
   9  -1  -5   37.40    4.60
  -9  -1   5   38.20    8.50
  -9   1   5   41.70    8.50
   9   1  -5   41.40    7.00
  -9   1   5   51.39    6.50
  -7  -1   5  529.65   36.80
  -7  -1   5  529.75   36.30
   7  -1  -5  507.95   35.90
   7  -1  -5  508.05   32.90
  -7   1   5  540.85   37.20
   7   1  -5  504.55   34.60
  -7   1   5  529.95   33.00
  -7   1   5  541.15   33.30
  -5  -1   5  910.61   57.59
  -5  -1   5  897.71   57.19
   5  -1  -5  895.51   57.79
   5   1  -5  909.71   56.79
  -5   1   5  934.91   56.09
  -5   1   5  907.01   57.99
  -3  -1   5   75.19    6.40
   3  -1  -5   83.59    9.30
   3  -1  -5   71.79    8.00
  -3  -1   5   85.09    9.30
   3   1  -5   69.89    6.40
   3   1  -5   80.09    8.60
  -3   1   5   69.69    8.00
  -3   1   5   70.09    8.20
  -1  -1   5   61.89    7.70
   1  -1  -5   51.69    7.00
   1  -1  -5   52.99    7.00
  -1  -1   5   53.59    3.60
  -1   1   5   52.99    6.10
  -1   1   5   53.59    7.30
   1   1  -5   44.20    6.40
   1   1  -5   54.39    3.50
  -1  -1  -5   56.59    7.80
   1  -1   5   75.69    9.10
  -1  -1  -5   63.59    8.80
   1  -1   5   76.39    5.60
   1  -1   5   67.39    5.50
  -1   1  -5   68.89    8.90
   1   1   5   82.49    8.10
   1   1   5   68.69    8.80
  -1   1  -5   69.09    5.70
  -3  -1  -5  428.86   30.90
   3  -1   5  458.55   30.50
  -3  -1  -5  414.26   29.40
  -3  -1  -5  406.36   30.40
  -3   1  -5  443.86   28.80
   3   1   5  400.16   29.10
  -3   1  -5  436.06   30.40
   3   1   5  438.06   30.70
   5  -1   5  665.33   47.20
   5  -1   5  704.33   46.20
  -5  -1  -5  684.23   47.70
  -5  -1  -5  695.03   47.50
  -5  -1  -5  686.43   45.70
   5   1   5  717.83   47.20
  -5   1  -5  710.33   47.00
   5   1   5  641.54   45.90
  -5   1  -5  713.33   46.30
  -7  -1  -5  183.48   18.20
  -7  -1  -5  175.48   20.40
   7  -1   5  197.98   17.50
  -7  -1  -5  222.08   21.60
   7  -1   5  161.18   19.10
   7   1   5  180.38   19.40
  -7   1  -5  182.38   19.30
  -7   1  -5  181.48   18.60
   7   1   5  171.98   18.90
   7   1   5  180.08   18.90
  -7   1  -5  189.18   20.20
   9  -1   5   38.90   10.30
  -9  -1  -5   55.09   12.80
  -9  -1  -5   55.79   11.40
   9  -1   5   53.99    9.80
  -9  -1  -5   32.60    8.10
   9   1   5   40.30    9.40
   9   1   5   64.79   10.60
   9   1   5   28.80    9.00
  -9   1  -5   58.69   11.10
  -9   1  -5   37.90    9.30
 -11  -1  -5   37.50   11.70
  11  -1   5   32.40   10.20
 -11  -1  -5   20.30    7.30
  11   1   5   52.59   10.80
  11   1   5   31.40    8.30
  11   1   5   32.80   10.20
 -11   1  -5   31.30    9.70
  13  -1   5    8.40    6.60
 -13  -1  -5   32.70   11.70
  13   1   5   29.20    9.80
  13   1   5   18.60    8.00
 -13   1  -5   23.50   10.10
 -16  -2   5    7.50    6.80
  16  -2  -5   -2.30    6.70
 -16   2   5    4.80    7.10
  14  -2  -5    9.40    5.40
 -14  -2   5   14.60    7.70
 -14   2   5   12.50    7.30
  14   2  -5    7.40    5.10
 -12  -2   5  126.69   18.40
  12  -2  -5  107.69   15.20
 -12  -2   5  114.29   16.90
 -12   2   5  138.99   19.20
  12   2  -5  117.49   13.60
 -10  -2   5   19.90    7.70
 -10  -2   5   11.40    6.30
  10  -2  -5   12.60    4.90
  10   2  -5   21.50    4.80
 -10   2   5   33.90    8.70
  -8  -2   5   40.40    8.20
  -8  -2   5   33.40    8.20
   8  -2  -5   31.70    7.20
  -8   2   5   27.10    3.50
  -8   2   5   39.70    4.20
   8   2  -5   28.90    5.50
  -8   2   5   39.10    8.00
  -6  -2   5   54.09    8.60
   6  -2  -5   57.79    8.60
  -6  -2   5   49.40    8.60
   6   2  -5   55.79    7.00
  -6   2   5   57.39    6.30
  -6   2   5   43.70    8.10
  -6   2   5   58.09    6.20
  -4  -2   5    1.00    3.00
   4  -2  -5    3.00    2.10
  -4  -2   5    1.30    1.90
   4  -2  -5   -0.80    2.40
  -4   2   5    1.00    2.00
  -4   2   5    4.40    3.10
   4   2  -5    0.30    1.70
   2  -2  -5   11.00    3.30
   2  -2  -5    7.20    2.80
  -2  -2   5   11.70    2.10
  -2  -2   5    8.30    3.90
   2   2  -5   11.30    2.10
   2   2  -5    9.30    1.80
   2   2  -5    8.40    2.90
  -2   2   5    7.20    3.50
   0  -2  -5  366.96   24.80
   0  -2   5  370.36   25.90
   0  -2   5  344.07   21.00
   0  -2  -5  375.96   26.20
   0   2   5  356.36   24.50
   0   2  -5  363.56   25.20
   0   2  -5  346.47   21.10
   2  -2   5  307.87   22.90
  -2  -2  -5  324.57   21.90
  -2  -2  -5  336.87   24.50
   2  -2   5  306.87   20.00
   2   2   5  284.87   22.00
  -2   2  -5  301.27   20.20
  -2   2  -5  286.77   22.70
  -4  -2  -5    1.00    2.80
  -4  -2  -5    0.00    2.60
   4  -2   5   -3.50    2.50
  -4  -2  -5    3.70    2.80
   4  -2   5    0.50    3.30
   4   2   5    4.80    3.00
  -4   2  -5   -3.50    2.40
  -4   2  -5    1.60    2.30
   6  -2   5   -2.30    3.30
  -6  -2  -5    0.90    4.10
   6  -2   5   -3.70    3.70
  -6  -2  -5    4.50    3.30
  -6  -2  -5   -0.20    2.90
   6   2   5    3.80    3.40
   6   2   5    2.10    2.90
  -6   2  -5    2.40    2.60
  -6   2  -5   -2.90    3.20
  -8  -2  -5    6.70    4.50
  -8  -2  -5   11.80    5.10
  -8  -2  -5   13.10    6.00
   8  -2   5   12.10    4.90
   8  -2   5    3.30    4.10
   8   2   5   10.60    5.20
  -8   2  -5    8.30    4.90
   8   2   5    5.30    4.30
  -8   2  -5    7.90    6.00
 -10  -2  -5   83.89   16.90
 -10  -2  -5   88.29   12.50
  10  -2   5  100.79   14.70
  10  -2   5   69.89   13.00
 -10  -2  -5   59.09   13.10
 -10   2  -5   76.89   13.90
  10   2   5   85.69   15.00
  10   2   5   65.69   11.60
 -12  -2  -5   48.60   13.50
 -12  -2  -5   56.89   13.90
  12  -2   5   59.19   13.90
  12   2   5   65.69   14.30
 -12   2  -5  113.59   18.00
  12   2   5   96.89   15.60
 -14  -2  -5    8.70   11.30
  14  -2   5   -2.40    7.90
 -14   2  -5   12.40   12.40
  14   2   5    9.20    9.60
  17  -3  -5    5.60    8.70
 -17  -3   5    4.60   10.50
 -17   3   5   14.20    9.60
  17   3  -5   -5.90    9.20
 -15  -3   5  -10.20    6.20
  15  -3  -5   -5.70    5.70
 -15   3   5   11.30    7.00
 -13  -3   5   22.40    8.40
 -13  -3   5   24.00   10.00
  13  -3  -5    4.90    4.90
 -13   3   5    1.00    5.10
 -11  -3   5   12.10    5.70
 -11  -3   5   10.50    6.90
  11  -3  -5    7.50    4.70
 -11   3   5   -0.50    5.30
  11   3  -5    6.20    3.40
   9  -3  -5   10.10    4.80
  -9  -3   5   10.40    5.00
  -9  -3   5   12.30    6.00
   9   3  -5   17.50    4.10
  -9   3   5   12.30    5.30
  -7  -3   5   30.70    8.60
   7  -3  -5   35.80    7.80
  -7  -3   5   24.50    6.60
  -7   3   5   38.50    8.40
   7   3  -5   41.30    5.80
   7   3  -5   33.50    7.30
  -7   3   5   33.20    4.80
  -7   3   5   34.60    4.40
  -5  -3   5   12.00    5.40
   5  -3  -5   18.80    5.50
  -5  -3   5   22.60    5.10
   5  -3  -5   17.40    3.60
  -5   3   5   18.50    5.50
  -5   3   5   14.80    3.60
   5   3  -5   25.10    5.10
   5   3  -5   18.10    3.70
   3  -3  -5    0.30    2.00
   3  -3  -5   -2.20    2.60
  -3  -3   5    0.10    3.20
  -3   3   5    1.10    2.40
   3   3  -5    0.80    1.60
   3   3  -5    0.00    1.80
  -1  -3   5    7.40    2.00
   1  -3  -5    6.80    3.30
  -1  -3   5    7.00    3.50
   1  -3  -5    6.00    3.20
  -1   3   5    4.70    3.70
   1   3  -5    6.70    2.10
   1   3  -5   15.90    2.50
   1   3  -5    5.30    2.90
   1  -3   5   47.60    7.80
  -1  -3  -5   39.80    8.20
  -1  -3  -5   48.30    6.90
   1  -3   5   45.40    7.70
   1  -3   5   50.49    5.00
  -1   3  -5   48.10    7.50
  -1   3  -5   43.40    5.10
   1   3   5   33.90    6.80
  -3  -3  -5   31.00    7.40
   3  -3   5   34.00    6.60
   3  -3   5   15.20    6.00
  -3  -3  -5   42.90    6.20
  -3   3  -5   37.00    5.50
   3   3   5   47.50    7.70
  -3   3  -5   24.20    6.40
  -5  -3  -5   10.10    4.10
   5  -3   5   16.00    5.60
  -5  -3  -5    7.40    4.60
   5  -3   5   20.20    6.70
  -5   3  -5   18.10    6.30
  -5   3  -5   16.30    4.90
   5   3   5   18.50    6.20
  -7  -3  -5    1.80    2.40
   7  -3   5    2.10    5.10
   7  -3   5    0.10    3.40
  -7  -3  -5    5.30    5.20
  -7  -3  -5    7.00    7.00
   7   3   5    3.00    4.00
   7   3   5    5.20    4.00
  -7   3  -5    3.90    4.60
  -7   3  -5    3.90    5.50
   9  -3   5    5.40    4.80
   9  -3   5   -5.70    4.80
  -9  -3  -5    3.50    6.80
  -9  -3  -5    2.90    4.10
  -9  -3  -5    3.30    4.30
  -9   3  -5   -0.30    3.60
   9   3   5    0.80    5.40
   9   3   5   -0.50    4.00
  11  -3   5    1.90    4.90
 -11  -3  -5   -3.40    6.40
 -11  -3  -5   -5.60    4.50
 -11   3  -5   -3.30    7.20
  11   3   5   -0.40    5.10
 -13  -3  -5   13.30   11.00
 -13  -3  -5   -1.30    6.20
  13  -3   5   -0.70    7.10
  13   3   5    6.80    9.40
 -13   3  -5   -2.60    9.10
  16  -4  -5    2.80    8.10
 -16  -4   5    0.50    5.80
  16   4  -5   -9.70    5.50
 -16   4   5    4.20    7.00
 -14  -4   5   16.50   11.60
 -14  -4   5    9.60    8.80
  14  -4  -5   16.40    7.40
  14   4  -5    8.80    8.80
 -14   4   5   11.90    9.10
 -12  -4   5   64.19   14.10
 -12  -4   5   58.69   15.30
  12  -4  -5   61.99   12.60
  12   4  -5   32.50   11.00
 -12   4   5   62.39   13.40
 -10  -4   5   59.59   12.50
 -10  -4   5   70.99   15.20
  10  -4  -5   75.59   12.30
  10   4  -5   77.89   13.10
 -10   4   5   55.69   12.10
   8  -4  -5   20.30    3.20
  -8  -4   5   32.20    9.30
  -8  -4   5   18.20    6.20
   8  -4  -5    3.10    3.90
   8   4  -5   19.90    6.00
  -8   4   5   25.10    5.30
   8   4  -5   15.40    3.40
  -8   4   5   18.60    3.20
  -8   4   5   15.40    6.80
  -6  -4   5    8.40    4.80
   6  -4  -5    9.60    4.40
   6  -4  -5   11.60    3.60
  -6  -4   5    9.40    4.20
   6   4  -5   10.90    2.90
  -6   4   5   10.70    5.10
   6   4  -5    5.30    3.40
   4  -4  -5   26.60    6.60
  -4  -4   5   19.70    6.30
   4  -4  -5   10.90    4.30
   4   4  -5   14.40    4.40
   4   4  -5   27.30    4.60
  -4   4   5   14.10    5.30
  -2  -4   5   -0.50    3.40
   2  -4  -5    5.90    3.20
   2  -4  -5    7.60    4.30
   2   4  -5    3.20    2.60
   2   4  -5    2.20    1.70
  -2   4   5    2.30    3.00
   0  -4   5   36.90    7.40
   0  -4  -5   37.70    8.70
   0  -4  -5   34.70    6.10
   0  -4   5   31.90    6.50
   0   4  -5   25.80    4.60
   0   4  -5   26.40    5.90
   0   4   5   26.50    6.60
  -2  -4  -5  141.39   18.20
   2  -4   5  142.09   16.60
  -2  -4  -5  132.39   13.60
   2  -4   5  157.78   16.70
   2   4   5  157.08   16.40
  -2   4  -5  177.48   17.50
  -2   4  -5  167.68   12.90
  -4  -4  -5  139.39   12.70
   4  -4   5  130.39   14.80
  -4  -4  -5  116.29   17.00
   4  -4   5  108.79   15.20
  -4   4  -5  136.79   13.90
   4   4   5  135.19   16.10
  -4   4  -5  122.79   15.60
   6  -4   5    7.50    5.00
  -6  -4  -5   -1.00    5.20
  -6  -4  -5    5.70    3.20
   6  -4   5    7.70    5.00
  -6   4  -5    7.10    4.50
   6   4   5   11.50    5.00
  -6   4  -5    7.30    4.50
  -8  -4  -5   11.80    6.60
   8  -4   5   -0.10    3.00
   8  -4   5   11.50    7.80
   8   4   5    3.20    4.90
  -8   4  -5    0.10    5.10
  10  -4   5  112.49   18.00
 -10  -4  -5  153.58   22.80
 -10  -4  -5  155.78   23.90
 -10   4  -5  143.49   20.10
  10   4   5  106.39   18.40
 -12  -4  -5  149.69   24.20
  12  -4   5  118.09   20.10
 -12  -4  -5  162.48   25.20
 -12   4  -5  152.08   21.90
  12   4   5  142.19   21.10
 -15  -5   5   37.80   14.00
 -15  -5   5   23.60   11.30
  15  -5  -5   28.10   11.30
  15   5  -5   11.30    8.10
 -15   5   5   47.00   14.80
 -13  -5   5   37.80   14.20
 -13  -5   5    9.90    6.80
  13  -5  -5   31.00    9.30
  13   5  -5   25.80    9.10
 -13   5   5   20.00    8.50
 -11  -5   5   31.50   11.10
  11  -5  -5   13.10    7.10
 -11  -5   5   17.90    8.70
 -11   5   5   18.50    7.90
  11   5  -5   17.90    8.00
  -9  -5   5    7.70    5.80
   9  -5  -5    0.20    5.10
  -9  -5   5   -4.50    5.80
  -9   5   5    0.70    6.00
   9   5  -5  -10.30    4.10
   7  -5  -5   38.30    9.50
  -7  -5   5   36.50   10.50
  -7  -5   5   22.10    7.00
   7  -5  -5   25.70    5.20
  -7   5   5   37.40    9.00
   7   5  -5   31.70    7.40
   7   5  -5   33.40    4.50
   5  -5  -5  267.07   25.10
  -5  -5   5  233.68   27.20
   5  -5  -5  298.17   21.80
   5   5  -5  244.08   18.30
   5   5  -5  264.27   20.90
  -5   5   5  256.47   25.80
  -3  -5   5  279.67   26.20
   3  -5  -5  283.97   23.50
   3  -5  -5  315.77   24.80
  -3  -5   5  320.47   22.10
   3   5  -5  267.37   21.60
   3   5  -5  314.77   21.60
  -3   5   5  275.47   24.30
   1  -5  -5   90.49   13.80
  -1  -5   5   80.49   11.10
  -1  -5   5   79.69   13.30
   1  -5  -5  120.59   13.10
   1   5  -5  123.39   12.70
   1   5  -5   83.69    9.70
  -1   5   5   82.29   12.80
   1  -5   5   51.29    9.90
  -1  -5  -5   55.19    8.20
  -1  -5  -5   71.89   13.10
   1  -5   5   55.39   10.30
   1   5   5   50.89    9.40
  -1   5  -5   49.60    8.80
  -1   5  -5   74.59    9.00
  -3  -5  -5  167.88   13.40
   3  -5   5  153.88   17.60
   3  -5   5  158.88   18.40
  -3  -5  -5  119.69   18.80
  -3   5  -5  177.08   16.70
   3   5   5  174.48   18.60
  -3   5  -5  164.68   18.20
  -5  -5  -5  136.29   12.70
   5  -5   5  143.89   17.80
   5  -5   5  154.58   17.20
  -5  -5  -5  126.59   19.40
  -5   5  -5  145.09   16.00
   5   5   5  120.99   16.60
  -5   5  -5  132.89   17.10
   7  -5   5    4.30    4.70
  -7  -5  -5    4.40    6.80
   7  -5   5    5.00    4.90
  -7   5  -5   -0.40    4.40
   7   5   5   -2.40    5.70
  -9  -5  -5    9.60    7.10
   9  -5   5    1.60    4.20
   9   5   5    0.40    4.60
  -9   5  -5   -0.70    6.70
  11  -5   5    7.20    6.60
 -11  -5  -5   10.50    8.40
  11   5   5    4.80    6.10
 -14  -6   5    0.60   10.50
 -14  -6   5   -1.50    5.40
  14  -6  -5    3.90    7.80
 -14   6   5    7.90    9.50
  14   6  -5   -4.00    6.40
  12  -6  -5   12.10    7.80
 -12  -6   5    6.10    7.90
 -12  -6   5   -3.60    7.20
 -12   6   5    6.00    9.40
  12   6  -5    8.60    8.30
 -10  -6   5   -2.90    5.50
 -10  -6   5   -2.10    3.70
  10  -6  -5    3.80    6.20
 -10   6   5   -0.60    7.30
  10   6  -5   -2.00    4.20
   8  -6  -5    2.60    4.20
  -8  -6   5    0.70    5.90
  -8   6   5    3.20    6.60
   8   6  -5   -1.90    4.80
  -6  -6   5   22.30    8.70
   6  -6  -5    4.40    4.50
   6  -6  -5    5.30    4.40
  -6   6   5    4.30    6.90
   6   6  -5    5.90    4.70
   4  -6  -5   17.60    6.00
   4  -6  -5    2.30    5.00
  -4  -6   5   -0.90    5.30
  -4  -6   5    8.70    4.00
  -4   6   5   -0.40    4.50
   4   6  -5    7.40    3.50
   2  -6  -5   19.40    7.40
  -2  -6   5    2.90    3.80
  -2  -6   5    1.30    3.80
   2  -6  -5   11.10    4.50
   2   6  -5   15.40    5.40
   2   6  -5   13.70    4.80
  -2   6   5    5.40    5.10
   0  -6  -5    1.90    3.20
   0  -6  -5    3.50    5.60
   0  -6   5    0.50    2.90
   0  -6   5   -2.60    2.30
   0   6  -5   -1.50    2.00
   0   6   5    3.40    4.20
   0   6  -5    3.30    3.10
   2  -6   5    3.80    5.00
  -2  -6  -5    8.90    4.00
  -2  -6  -5    5.70    5.00
   2  -6   5   18.50    6.70
  -2   6  -5    9.90    5.60
  -2   6  -5    6.60    4.50
   2   6   5   11.60    5.40
  -4  -6  -5   -1.40    5.50
   4  -6   5   -4.30    3.00
   4  -6   5    0.90    3.60
   4   6   5   -6.60    3.30
  -4   6  -5    3.80    4.80
   6  -6   5   23.10    8.00
  -6  -6  -5   26.90    9.80
   6  -6   5   19.80    7.40
   6   6   5   14.60    6.60
  -6   6  -5   13.90    6.10
  -8  -6  -5   17.20   11.60
   8  -6   5   19.70    9.90
  -8   6  -5   22.90    8.00
   8   6   5    5.40    5.80
 -10  -6  -5   11.60    9.60
  10  -6   5   12.60    9.50
  10   6   5   32.10   12.70
  13  -7  -5   10.40   10.70
 -13  -7   5   10.50   12.00
 -13  -7   5    5.10    9.40
  13   7  -5   13.70   11.10
 -13   7   5   18.90   11.50
  11  -7  -5   74.49   15.10
 -11  -7   5   54.79   17.60
  11   7  -5   57.79   13.60
 -11   7   5   46.20   14.70
  -9  -7   5   59.99   16.90
   9  -7  -5   65.69   13.10
   9   7  -5   47.50   10.90
  -9   7   5   47.70   12.70
  -7  -7   5  120.59   22.00
   7  -7  -5  166.28   21.20
   7   7  -5  171.88   19.70
  -7   7   5  181.48   23.40
   5  -7  -5  512.35   40.00
   5  -7  -5  482.05   38.50
  -5  -7   5  488.55   44.20
  -5   7   5  530.65   42.30
   5   7  -5  573.44   39.20
  -3  -7   5  411.16   37.70
   3  -7  -5  481.25   34.60
   3  -7  -5  429.86   35.30
  -3   7   5  418.76   35.60
   3   7  -5  396.26   32.00
   1  -7  -5  143.69   16.00
  -1  -7   5  121.29   19.20
   1  -7  -5  163.78   21.20
  -1  -7   5  124.49   14.80
   1   7  -5  143.79   16.40
  -1   7   5  103.69   17.40
  -1  -7  -5    2.60    3.70
  -1  -7  -5    5.00    5.30
   1  -7   5    7.00    4.80
   1  -7   5   -0.80    3.60
  -1   7  -5   -1.30    4.80
   1   7   5    5.00    5.20
   3  -7   5   39.70   10.50
  -3  -7  -5   46.30   13.50
   3  -7   5   42.00   10.00
  -3   7  -5   39.50    9.20
   3   7   5   57.39   11.80
   5  -7   5  180.48   21.80
  -5  -7  -5  171.78   26.70
   5  -7   5  149.88   20.10
  -5   7  -5  163.98   19.50
   5   7   5  154.38   20.60
   7  -7   5   10.40    8.50
  -7  -7  -5   34.10   12.10
   7   7   5   16.60    9.60
   9  -7   5    3.50    7.20
  -9  -7  -5    6.40   12.20
   9   7   5    0.60    8.20
  12  -8  -5    5.50    7.70
 -12  -8   5   16.90   14.90
  12   8  -5   28.40   10.70
 -12   8   5   -2.80    9.50
  10  -8  -5    6.80    8.50
 -10  -8   5   -3.50    6.90
  10   8  -5   -7.20    4.60
 -10   8   5    4.50   10.90
   8  -8  -5    2.30    7.30
  -8  -8   5    4.10    9.70
   8   8  -5    1.10    7.00
  -8   8   5   -7.30    8.40
   6  -8  -5   -3.00    4.10
  -6  -8   5    6.10    8.50
   6  -8  -5   -0.10    5.90
  -6   8   5    9.30    6.70
   6   8  -5    9.90    6.90
   4  -8  -5    7.80    6.80
   4  -8  -5    4.50    6.50
  -4  -8   5    0.60    8.00
   4   8  -5    0.20    4.30
  -4   8   5    1.10    6.10
  -2  -8   5   28.70    7.10
   2  -8  -5   62.49   11.80
   2  -8  -5   39.20   10.80
  -2  -8   5   34.60   11.00
   2   8  -5   29.10    8.10
  -2   8   5   13.20   10.00
   0  -8   5    3.90    7.30
   0  -8   5    2.70    4.80
   0  -8  -5    5.30    7.70
   0   8  -5    0.40    4.60
   0   8   5   -0.40    7.70
   2  -8   5   28.80   10.90
   2  -8   5   29.20    8.40
  -2  -8  -5   36.80   11.30
   2   8   5   37.90   11.80
  -2   8  -5   55.49   10.80
   4  -8   5   14.90    7.70
   4  -8   5    2.00    7.20
  -4  -8  -5    2.90    6.00
   4   8   5    7.70    8.40
  -6  -8  -5   -8.40    4.50
   6  -8   5    9.70    9.40
   6   8   5    7.10    8.80
   8  -8   5    0.80    6.90
  -8  -8  -5   -1.80    9.10
   8   8   5   -0.80    9.00
  -9  -9   5   -2.70    8.00
   9  -9  -5   -3.20    9.20
  -9   9   5    7.90    8.20
   9   9  -5    4.20    6.20
   7  -9  -5    0.00    6.00
  -7  -9   5    7.00    8.20
   7   9  -5    7.90    6.70
  -7   9   5    8.70    8.70
   5  -9  -5   31.00    9.80
  -5  -9   5   25.30   12.50
   5  -9  -5   42.30   12.10
  -5   9   5   44.30   12.70
   5   9  -5   41.00   10.60
   3  -9  -5   56.79   14.40
  -3  -9   5   43.70   13.70
   3  -9  -5   61.19   13.00
  -3   9   5   44.60   14.20
   3   9  -5   67.89   12.80
   1  -9  -5    4.20    7.10
  -1  -9   5    4.80    8.40
   1   9  -5    9.50    8.60
  -1   9   5   17.90   10.20
   1  -9   5   13.70    9.90
  -1  -9  -5    6.30    7.40
   1  -9   5   19.10    8.10
   1   9   5   16.40    8.70
  -3  -9  -5    2.70   10.90
   3  -9   5   18.90    9.60
   3  -9   5   34.40   11.50
   3   9   5   39.00   13.80
  -5  -9  -5   13.70   11.30
   5  -9   5   15.30   10.30
   5   9   5    1.30    7.30
  -7  -9  -5    5.40   12.70
   7  -9   5    3.20    7.60
   7   9   5   -2.40    9.40
  -6 -10   5    7.20    7.90
   6 -10  -5    6.20    7.40
  -6  10   5    3.90    8.10
   6  10  -5    2.80    8.90
  -4 -10   5   16.80   12.30
   4 -10  -5    5.00    9.50
  -4  10   5   18.50   12.30
  -2 -10   5    4.60    7.20
   2 -10  -5    8.60    9.80
  -2  10   5   -8.00    9.30
   0 -10   5   29.00   12.60
   0 -10  -5   17.50   12.70
   0  10   5   10.30    8.50
   2 -10   5   24.20   12.20
  -2 -10  -5   16.60   13.10
   2  10   5   85.49   17.40
  -4 -10  -5   16.10   12.20
   4 -10   5   13.00   10.30
   4  10   5   37.70   12.10
 -18   0   6   -3.00    6.30
 -16   0   6    1.10    6.20
  16   0  -6    1.90    6.20
 -14   0   6   22.60    9.00
  14   0  -6   73.29   12.30
 -12   0   6   36.30   10.00
  12   0  -6   21.60    7.30
 -12   0   6   19.00    5.70
 -10   0   6    2.90    2.80
  10   0  -6    1.30    3.30
 -10   0   6    1.00    3.40
   8   0  -6  533.65   38.90
  -8   0   6  583.94   40.60
  -8   0   6  604.44   38.60
   6   0  -6  685.73   46.30
  -6   0   6  688.63   46.40
  -6   0   6  747.33   45.80
  -4   0   6  501.45   32.80
  -4   0   6  502.05   33.70
   4   0  -6  502.85   33.90
  -2   0   6  643.14   37.20
   2   0  -6  579.94   36.80
   2   0  -6  554.14   39.00
  -2   0   6  594.54   39.40
   0   0  -6    0.00    1.90
   0   0   6    7.00    3.20
   0   0  -6    0.30    2.50
   0   0  -6    1.60    1.40
   0   0   6    5.90    2.10
   0   0   6    5.70    1.70
  -2   0  -6  434.56   31.00
  -2   0  -6  456.45   31.70
  -2   0  -6  435.46   29.80
   2   0   6  434.86   28.80
   2   0   6  460.25   32.00
  -4   0  -6  560.04   40.40
   4   0   6  600.54   39.00
  -4   0  -6  591.74   40.10
   4   0   6  595.04   40.70
  -4   0  -6  570.54   40.20
  -6   0  -6  244.88   20.80
  -6   0  -6  225.58   21.70
   6   0   6  219.48   22.10
  -6   0  -6  231.18   20.30
   6   0   6  275.37   21.40
   6   0   6  173.68   17.80
   8   0   6  390.96   31.40
   8   0   6  415.76   32.70
   8   0   6  402.06   31.50
  -8   0  -6  428.36   32.20
  -8   0  -6  389.06   32.80
  -8   0  -6  408.56   32.00
  10   0   6  125.19   17.20
 -10   0  -6  125.89   16.90
  10   0   6  116.09   16.30
 -10   0  -6  118.39   17.20
 -10   0  -6  103.09   17.50
  10   0   6  156.28   18.90
  12   0   6   42.20   11.70
  12   0   6   35.90   10.30
 -12   0  -6   26.60   11.80
  14   0   6   60.79   14.90
  14   0   6   52.89   15.80
 -14   0  -6   76.69   18.90
  17  -1  -6   -1.50    7.80
 -17  -1   6   -6.10    8.80
 -17   1   6  -10.90    6.20
 -15  -1   6    7.50    6.10
  15  -1  -6    0.80    4.30
 -15   1   6   -3.50    4.70
  15   1  -6   -3.50    3.30
 -13  -1   6   30.70    8.50
  13  -1  -6   18.60    6.40
 -13  -1   6   14.40    7.20
 -13   1   6   16.50    8.30
  13   1  -6   21.40    6.50
 -11  -1   6   61.09   11.00
  11  -1  -6   51.39    9.60
 -11  -1   6   21.90    8.00
  11   1  -6   58.49    9.50
 -11   1   6   41.70   10.20
 -11   1   6   48.50    6.60
   9  -1  -6  148.69   17.00
  -9  -1   6  184.28   19.00
  -9  -1   6  163.28   18.20
  -9   1   6  167.68   18.80
  -9   1   6  156.98   13.10
   9   1  -6  188.98   17.00
   7  -1  -6   95.39   11.40
  -7  -1   6   73.29   10.20
  -7  -1   6   80.79   10.40
  -7   1   6   79.49   10.90
  -7   1   6   78.49    8.60
   7   1  -6   82.79   10.00
  -5  -1   6   86.29   10.60
  -5  -1   6   86.89    9.60
   5  -1  -6  100.79   11.40
  -5   1   6   93.39    9.90
  -5   1   6   96.49   11.10
   5   1  -6   79.09    9.50
  -3  -1   6  188.68   12.90
   3  -1  -6  193.58   14.80
   3  -1  -6  172.78   16.80
  -3  -1   6  168.38   15.40
  -3   1   6  180.28   14.60
   3   1  -6  171.48   12.70
   3   1  -6  198.38   15.00
  -3   1   6  197.18   14.60
  -1  -1   6    5.20    0.90
  -1  -1   6    5.10    1.00
  -1  -1   6    2.10    2.30
   1  -1  -6    4.70    3.00
   1  -1  -6    5.40    2.50
   1   1  -6    4.80    0.90
  -1   1   6    2.00    1.90
  -1   1   6    5.00    2.70
   1   1  -6    4.90    3.00
   1  -1   6   48.70    4.80
  -1  -1  -6   45.20    7.40
   1  -1   6   66.39    9.40
   1  -1   6   63.89    4.90
  -1  -1  -6   59.19    8.80
   1   1   6   69.39    9.20
  -1   1  -6   72.49    9.10
   1   1   6   49.90    6.40
  -3  -1  -6   18.50    5.40
   3  -1   6   43.80    5.50
   3  -1   6   19.70    5.70
  -3  -1  -6   27.40    6.50
   3   1   6   39.90    6.50
   3   1   6   55.29    8.80
  -3   1  -6   25.40    6.00
  -3   1  -6   44.80    6.20
   5  -1   6   -0.90    3.70
   5  -1   6    5.00    4.00
  -5  -1  -6    4.40    4.10
  -5  -1  -6    0.60    3.70
  -5  -1  -6   -2.10    3.10
  -5   1  -6    1.30    2.60
  -5   1  -6   -0.30    2.70
   5   1   6    5.10    4.10
   5   1   6   -1.00    3.10
   7  -1   6    8.10    5.10
  -7  -1  -6    6.40    3.60
   7  -1   6    5.00    5.50
  -7  -1  -6    2.90    4.00
  -7  -1  -6   -1.90    2.90
  -7   1  -6    7.40    5.00
   7   1   6   -1.20    2.70
   7   1   6    0.60    3.20
   7   1   6   -0.30    2.60
  -7   1  -6    1.90    4.60
  -9  -1  -6    8.50    5.90
   9  -1   6    4.50    6.10
  -9  -1  -6    1.90    4.30
   9  -1   6   20.00    8.10
  -9  -1  -6    3.50    6.10
   9   1   6    5.10    5.90
  -9   1  -6    9.10    7.00
  -9   1  -6   12.50    6.30
   9   1   6    8.30    4.70
   9   1   6   29.50    8.20
 -11  -1  -6   35.30   11.30
 -11  -1  -6   22.30    8.90
  11  -1   6   40.90   11.10
 -11   1  -6   41.70   12.50
  11   1   6   40.30    9.50
  11   1   6   37.70   10.10
  11   1   6   31.10    9.70
  13  -1   6    6.10    6.10
  13  -1   6    3.20    8.80
 -13  -1  -6    5.00    9.90
  13   1   6   12.70    9.40
 -13   1  -6   11.50   10.40
 -16  -2   6    7.30    8.60
  16  -2  -6    1.70    7.20
 -16   2   6    4.10    6.70
  14  -2  -6   13.20    6.70
 -14  -2   6   11.70    8.80
 -14   2   6    6.30    5.40
  14   2  -6   13.10    6.30
 -12  -2   6   19.30    8.30
 -12  -2   6   16.20    7.90
  12  -2  -6   18.30    6.50
 -12   2   6   29.50    9.00
  12   2  -6   16.50    5.70
 -10  -2   6    0.80    4.70
  10  -2  -6    0.70    2.40
 -10  -2   6    0.40    5.30
  10   2  -6    1.00    3.00
 -10   2   6    1.50    1.70
 -10   2   6   -3.30    2.70
   8  -2  -6    7.20    4.50
  -8  -2   6    5.40    3.40
  -8  -2   6    6.30    4.90
   8   2  -6   10.80    3.80
  -8   2   6   14.10    3.20
  -8   2   6   17.20    5.50
  -8   2   6   11.00    3.10
  -6  -2   6  126.69   13.50
   6  -2  -6  119.09   14.10
  -6  -2   6  124.89   14.60
   6   2  -6  130.19   12.50
  -6   2   6  114.09   13.80
  -6   2   6  121.89   10.50
   4  -2  -6  471.15   30.20
  -4  -2   6  457.95   29.30
  -4  -2   6  442.96   31.70
   4  -2  -6  372.16   30.60
  -4   2   6  421.36   30.80
  -4   2   6  439.66   29.90
   4   2  -6  485.35   30.40
   2  -2  -6  126.29   12.80
  -2  -2   6  122.49   13.30
   2  -2  -6  126.89   13.20
  -2   2   6   98.39   11.10
   2   2  -6  110.09    7.70
   2   2  -6  114.59    7.60
   2   2  -6  116.09   11.90
  -2   2   6  130.19   13.10
   0  -2  -6  278.37   22.20
   0  -2   6  303.27   22.30
   0  -2  -6  279.97   20.70
   0   2  -6  282.47   21.20
   0   2   6  252.87   20.00
   2  -2   6  375.26   26.70
   2  -2   6  368.86   22.80
  -2  -2  -6  358.16   27.70
  -2  -2  -6  329.37   25.10
  -2   2  -6  328.27   22.90
   2   2   6  357.06   25.50
  -2   2  -6  352.86   26.50
  -4  -2  -6  263.17   23.00
   4  -2   6  235.08   23.70
   4  -2   6  257.97   21.00
  -4  -2  -6  267.67   20.30
  -4   2  -6  246.98   19.20
  -4   2  -6  249.08   21.20
   4   2   6  254.47   20.50
   6  -2   6   67.79   12.10
  -6  -2  -6   71.99   10.50
   6  -2   6  108.79   13.40
  -6  -2  -6  109.69   15.70
  -6  -2  -6  107.49   15.10
  -6   2  -6   84.89   11.50
  -6   2  -6   81.09   12.50
   6   2   6   85.29   12.90
   8  -2   6    6.90    6.00
  -8  -2  -6    3.60    3.60
  -8  -2  -6   10.10    7.00
   8  -2   6    4.10    5.20
  -8  -2  -6    1.60    3.90
  -8   2  -6   13.00    6.90
   8   2   6    0.50    5.10
   8   2   6   -0.10    3.00
  -8   2  -6   -4.20    2.90
  10  -2   6   -3.80    3.50
 -10  -2  -6   -1.40    3.10
 -10  -2  -6   -3.30    6.70
 -10  -2  -6    6.50    7.30
 -10   2  -6    1.60    6.10
  10   2   6    3.70    6.30
  10   2   6   10.10    6.60
  10   2   6   -3.70    3.20
 -12  -2  -6   47.80   12.40
 -12  -2  -6   29.40   13.20
  12  -2   6   41.00   11.00
  12   2   6   34.80   12.40
  12   2   6   33.50   11.00
 -12   2  -6   19.30   10.70
  17  -3  -6   15.90    8.10
 -17  -3   6    2.30    6.70
 -17   3   6    6.30    7.90
  15  -3  -6   39.60   11.10
 -15  -3   6   15.40    9.00
 -15   3   6   22.00   11.20
  13  -3  -6  173.58   20.80
 -13  -3   6  143.29   22.30
 -13  -3   6  150.58   21.60
 -13   3   6  162.48   22.30
 -11  -3   6  213.78   25.30
  11  -3  -6  240.88   24.90
 -11  -3   6  271.17   28.80
  11   3  -6  240.48   18.90
 -11   3   6  244.18   27.00
  -9  -3   6  103.69   15.00
   9  -3  -6  101.99   14.60
  -9  -3   6  101.59   15.90
  -9   3   6  111.39    8.70
  -9   3   6  135.69   17.10
   9   3  -6  123.99   12.00
  -9   3   6   99.99    7.80
   7  -3  -6    7.00    4.40
  -7  -3   6    3.00    3.00
  -7  -3   6    3.00    3.80
   7   3  -6    4.30    2.60
  -7   3   6    4.50    2.50
  -7   3   6    7.80    5.10
   5  -3  -6   45.40    6.50
   5  -3  -6   39.40    7.80
  -5  -3   6   39.50    6.60
  -5  -3   6   38.10    8.50
  -5   3   6   38.10    7.70
  -5   3   6   39.80    6.30
   5   3  -6   32.00    5.80
   5   3  -6   33.30    5.90
  -3  -3   6  446.36   31.90
   3  -3  -6  413.56   30.10
   3  -3  -6  434.06   30.60
   3   3  -6  418.26   27.20
  -3   3   6  443.76   30.70
   3   3  -6  395.06   28.90
   3   3  -6  437.06   29.00
   1  -3  -6  218.38   16.70
   1  -3  -6  213.18   17.80
  -1  -3   6  224.58   18.30
   1   3  -6  192.78   13.00
  -1   3   6  183.18   16.30
   1   3  -6  188.78   16.10
   1   3  -6  188.58   12.70
  -1  -3  -6   36.70    7.90
   1  -3   6   53.99    8.50
   1  -3   6   41.30    4.20
  -1  -3  -6   50.49    7.70
   1   3   6   41.90    7.40
  -1   3  -6   41.70    7.70
  -1   3  -6   37.90    4.40
  -3  -3  -6    0.60    3.20
   3  -3   6    5.60    3.60
   3  -3   6    2.70    3.70
  -3  -3  -6    6.40    3.40
  -3   3  -6    6.40    2.80
  -3   3  -6    1.10    2.20
   3   3   6    3.10    3.30
  -5  -3  -6    0.80    2.90
   5  -3   6    1.50    4.20
   5  -3   6    1.50    4.40
  -5  -3  -6   -5.00    3.90
   5   3   6   -1.20    2.90
  -5   3  -6   -4.20    3.40
  -5   3  -6    0.90    3.10
   7  -3   6    9.40    6.60
  -7  -3  -6    1.50    3.00
   7  -3   6    3.70    4.30
  -7  -3  -6   10.60    6.90
  -7  -3  -6   -0.80    6.30
  -7   3  -6    0.40    4.90
   7   3   6   -4.50    3.60
  -7   3  -6   -1.80    4.10
   7   3   6    1.30    3.80
  -9  -3  -6   48.80   12.70
  -9  -3  -6   43.30    8.70
   9  -3   6   69.99   11.50
   9  -3   6   79.79   14.60
  -9  -3  -6   63.29   13.30
  -9   3  -6   63.19   12.80
  -9   3  -6   52.79   12.30
   9   3   6   60.39   10.10
   9   3   6   73.39   13.30
  11  -3   6   70.39   14.20
 -11  -3  -6   57.19   14.30
 -11  -3  -6   94.29   18.30
  11   3   6   67.39   13.80
 -11   3  -6  123.49   18.80
 -13  -3  -6   15.60    9.60
 -13  -3  -6    9.70   10.60
  13  -3   6   13.70    9.10
  13   3   6    7.90    7.40
  13   3   6   11.60    8.70
  16  -4  -6   -6.60    4.60
 -16  -4   6    2.20    8.20
 -16   4   6   -0.20    6.20
  16   4  -6   -7.70    8.70
 -14  -4   6    0.00    6.60
 -14  -4   6    8.90    6.20
  14  -4  -6    5.60    5.10
 -14   4   6   -7.20    7.60
  14   4  -6    6.80    7.10
  12  -4  -6    9.20    5.60
 -12  -4   6   -5.30    7.90
 -12  -4   6   18.50    7.70
  12   4  -6   16.60    7.20
 -12   4   6   17.30    8.10
 -10  -4   6   18.30    6.80
 -10  -4   6    7.50    7.20
  10  -4  -6   29.50    8.70
  10   4  -6   12.50    6.10
  10   4  -6   21.30    4.90
 -10   4   6   23.40    8.10
  -8  -4   6    2.30    4.20
   8  -4  -6   11.60    5.80
  -8  -4   6    3.10    6.00
   8  -4  -6    1.70    1.90
  -8   4   6    2.30    4.10
   8   4  -6    2.30    2.80
   8   4  -6    4.30    5.30
  -8   4   6    4.10    2.20
   6  -4  -6   16.10    5.80
  -6  -4   6   30.40    8.80
  -6  -4   6   17.30    5.20
   6  -4  -6   23.50    4.90
  -6   4   6   25.70    5.10
  -6   4   6   14.60    5.80
   6   4  -6   29.90    5.10
   6   4  -6   29.20    6.10
   4  -4  -6    4.70    2.80
  -4  -4   6   10.30    6.00
   4  -4  -6    7.00    4.00
   4   4  -6    2.10    2.50
  -4   4   6    5.90    5.00
   4   4  -6    7.00    2.70
   2  -4  -6    5.50    3.90
   2  -4  -6    8.80    4.80
  -2  -4   6    7.30    4.60
  -2   4   6    7.40    5.60
   2   4  -6    4.20    2.90
   2   4  -6    7.10    2.80
   0  -4  -6   11.80    5.80
   0  -4   6   25.90    6.60
   0  -4   6   24.40    3.60
   0  -4   6   22.40    6.20
   0  -4  -6   13.30    4.50
   0   4   6   15.00    5.00
   0   4  -6   18.90    3.50
   0   4  -6   19.80    5.50
   2  -4   6   35.50    7.50
   2  -4   6   29.80    6.90
  -2  -4  -6   33.40    8.40
  -2  -4  -6   16.50    5.00
   2   4   6   37.10    7.70
  -2   4  -6   35.30    7.20
  -2   4  -6   36.50    5.50
  -4  -4  -6   78.19   10.50
  -4  -4  -6  114.69   17.20
   4  -4   6  121.79   14.30
   4  -4   6   94.99   14.10
  -4   4  -6   98.19   14.00
   4   4   6  114.69   14.70
  -4   4  -6  109.19   12.00
   6  -4   6  110.59   15.90
   6  -4   6  101.39   13.10
  -6  -4  -6   82.59   10.90
  -6  -4  -6  115.49   17.80
  -6   4  -6  107.59   13.30
  -6   4  -6   95.49   14.50
   6   4   6   79.09   13.30
   8  -4   6   -6.80    4.70
   8  -4   6   -4.60    4.00
  -8  -4  -6    7.10    5.60
  -8   4  -6    1.30    6.50
  -8   4  -6    0.80    3.80
   8   4   6   -1.00    4.10
  10  -4   6    6.00    5.80
 -10  -4  -6   -6.10    7.00
 -10   4  -6   -1.40    6.80
  10   4   6   -1.50    5.00
  12  -4   6    0.40    8.20
 -12  -4  -6   11.00    8.80
 -12  -4  -6    7.50   10.70
  12   4   6   18.70    8.90
 -15  -5   6    5.80    8.10
 -15  -5   6   -2.90    8.10
  15  -5  -6    0.00    5.40
 -15   5   6    3.30    9.70
  15   5  -6   -0.80    9.10
 -13  -5   6   31.80   13.80
 -13  -5   6   29.90   11.30
  13  -5  -6   11.00    8.50
  13   5  -6   26.20   10.90
 -13   5   6   45.40   12.60
 -11  -5   6   73.49   17.50
 -11  -5   6   78.69   15.30
  11  -5  -6   55.09   11.70
 -11   5   6   75.99   15.50
  11   5  -6   62.09   13.00
  -9  -5   6   56.99   11.50
  -9  -5   6   38.80   11.70
   9  -5  -6   46.10   10.60
  -9   5   6   50.89   12.90
   9   5  -6   44.40    9.60
  -7  -5   6    1.00    3.20
   7  -5  -6    3.90    2.90
  -7  -5   6    6.20    7.30
   7  -5  -6    8.20    5.90
  -7   5   6   16.10    7.40
   7   5  -6    2.20    3.40
   7   5  -6    1.20    2.50
   5  -5  -6    0.10    3.10
  -5  -5   6    2.40    3.80
   5  -5  -6    2.10    3.50
  -5   5   6   -0.80    3.70
   5   5  -6    2.50    3.80
   5   5  -6   -1.90    2.00
   3  -5  -6   65.19   11.10
  -3  -5   6   67.79   12.10
   3  -5  -6   32.20    8.30
   3   5  -6   61.79    8.10
   3   5  -6   54.89    8.10
  -3   5   6   55.99   10.20
   1  -5  -6   11.20    5.00
   1  -5  -6    5.80    4.90
  -1  -5   6   11.60    5.90
  -1  -5   6    2.70    3.30
  -1   5   6   18.80    6.70
   1   5  -6    8.30    3.00
   1   5  -6    3.60    2.60
   1  -5   6   14.30    5.70
  -1  -5  -6   16.90    7.10
   1  -5   6   17.50    6.30
  -1  -5  -6   16.00    4.90
  -1   5  -6   20.80    4.80
  -1   5  -6   11.70    5.10
  -3  -5  -6    6.60    5.50
   3  -5   6    2.70    3.20
   3  -5   6    1.50    3.90
  -3  -5  -6   -2.00    2.60
   3   5   6   -1.90    4.70
  -3   5  -6    0.30    2.90
  -3   5  -6    0.20    3.00
   5  -5   6   48.10    9.80
   5  -5   6   60.79   12.60
  -5  -5  -6   65.79    8.70
  -5  -5  -6   85.69   16.40
  -5   5  -6   67.49   10.60
  -5   5  -6   49.50   11.30
   5   5   6   65.09   11.90
   7  -5   6   36.00   10.20
   7  -5   6   53.59   10.40
  -7  -5  -6   58.39   15.00
  -7   5  -6   58.39   11.20
   7   5   6   41.60   11.20
  -9  -5  -6    8.00    7.10
   9  -5   6    2.40    5.80
   9   5   6    1.40    5.10
  11  -5   6   21.70   11.20
 -11  -5  -6   17.60   10.10
  11   5   6   20.10    9.00
  14  -6  -6   44.00   11.50
 -14  -6   6   35.00   16.30
 -14  -6   6   17.30   11.10
 -14   6   6   26.20   12.80
  14   6  -6   41.90   13.70
  12  -6  -6   30.40    9.90
 -12  -6   6   65.79   15.60
 -12  -6   6   68.69   16.70
  12   6  -6   50.29   12.80
 -12   6   6   48.80   14.20
  10  -6  -6   -3.00    6.40
 -10  -6   6    0.60    5.60
 -10  -6   6    6.30    5.50
 -10   6   6   -0.20    6.40
  10   6  -6   -1.80    4.30
  -8  -6   6   47.00   13.00
   8  -6  -6    8.60    7.40
   8   6  -6   43.20    9.50
  -8   6   6   54.79   12.60
  -6  -6   6  168.38   23.20
   6  -6  -6  171.68   21.00
  -6  -6   6  163.38   13.80
   6  -6  -6  183.38   18.90
  -6   6   6  138.89   19.50
   6   6  -6  194.08   17.00
  -4  -6   6  305.57   32.60
  -4  -6   6  297.77   23.20
   4  -6  -6  324.47   26.60
   4  -6  -6  285.17   28.30
   4   6  -6  290.97   22.60
   4   6  -6  332.87   24.40
  -4   6   6  314.77   28.30
   2  -6  -6  187.88   19.50
  -2  -6   6  152.48   20.50
  -2  -6   6  167.08   17.10
   2  -6  -6  180.88   21.60
   2   6  -6  157.58   16.60
  -2   6   6  169.08   19.50
   2   6  -6  163.08   16.20
   0  -6  -6    6.10    5.50
   0  -6  -6   -1.20    3.50
   0  -6   6    1.80    4.10
   0  -6   6    7.30    4.50
   0   6  -6    4.00    3.60
   0   6  -6    6.90    4.20
   0   6   6    9.40    5.30
   2  -6   6   91.29   15.20
   2  -6   6  103.09   15.00
  -2  -6  -6  102.79   12.10
  -2  -6  -6  108.49   17.90
  -2   6  -6  136.79   13.90
   2   6   6  128.69   17.00
  -2   6  -6  108.49   14.70
   4  -6   6  451.95   35.20
  -4  -6  -6  425.16   38.50
   4  -6   6  448.76   36.30
  -4   6  -6  452.05   32.70
   4   6   6  404.06   35.00
  -4   6  -6  455.95   35.80
   6  -6   6  103.49   18.10
  -6  -6  -6  165.98   24.00
   6  -6   6  165.08   19.50
   6   6   6  143.39   19.50
   8  -6   6   73.79   15.70
  -8  -6  -6   24.70   11.80
   8   6   6   40.40   11.40
 -10  -6  -6    1.80    7.60
  10  -6   6   15.70   10.10
  10   6   6   23.10   11.50
 -13  -7   6   -3.30   12.30
  13  -7  -6    0.40    6.30
 -13  -7   6    2.10    6.70
 -13   7   6    3.30   10.40
  13   7  -6    1.70    6.90
 -11  -7   6  -14.70    9.00
  11  -7  -6    1.00    7.30
  11   7  -6   -1.20    7.30
 -11   7   6   10.30   10.60
   9  -7  -6   -5.90    6.40
  -9  -7   6    9.80    7.70
   9   7  -6    2.10    4.70
  -9   7   6    6.00    8.60
   7  -7  -6   -1.40    6.20
  -7  -7   6   -5.20    5.40
  -7   7   6   -3.20    5.00
   7   7  -6    5.50    6.00
   5  -7  -6    0.60    5.20
  -5  -7   6    2.40    4.60
   5  -7  -6    6.50    4.90
  -5   7   6    1.20    5.40
   5   7  -6    0.30    5.00
  -3  -7   6    9.60    7.30
  -3  -7   6    3.10    4.10
   3  -7  -6    2.80    4.90
   3  -7  -6   -0.40    5.50
   3   7  -6    1.50    3.80
   3   7  -6    0.10    3.30
  -3   7   6    2.50    5.10
   1  -7  -6   -2.40    5.10
  -1  -7   6    6.90    5.60
  -1  -7   6    2.20    3.50
   1  -7  -6   -3.80    3.90
  -1   7   6   -3.60    6.30
   1   7  -6    3.30    4.60
   1   7  -6    1.20    2.90
   1  -7   6    8.30    5.00
  -1  -7  -6    8.70    8.20
   1  -7   6    6.40    6.40
  -1  -7  -6    2.50    3.90
  -1   7  -6    1.00    3.30
   1   7   6    2.30    4.90
  -1   7  -6   -4.20    4.70
   3  -7   6    7.50    6.70
  -3  -7  -6   14.80    7.80
   3  -7   6   -1.10    6.30
   3   7   6   11.30    7.90
   5  -7   6    3.50    7.20
   5  -7   6    1.60    5.90
  -5  -7  -6   -1.40    7.50
   5   7   6    1.00    6.40
  -7  -7  -6   -0.80    6.70
   7  -7   6    5.90    8.30
   7   7   6    7.50    7.10
   9  -7   6    6.60    7.40
  -9  -7  -6    0.70    8.70
   9   7   6    3.90    8.60
  12  -8  -6   17.70   10.00
 -12  -8   6   15.30   12.00
  12   8  -6   12.90    7.80
 -12   8   6    8.60    8.30
  10  -8  -6   26.20   10.80
 -10  -8   6   12.30   11.90
 -10   8   6   30.20   10.90
  10   8  -6   26.80    9.20
   8  -8  -6   12.00    9.50
  -8  -8   6   23.30   10.70
  -8   8   6   17.10   11.30
   8   8  -6   29.90    8.80
   6  -8  -6   66.79   14.60
  -6  -8   6   57.69   15.30
   6  -8  -6   73.39   13.00
  -6   8   6   64.39   14.00
   6   8  -6   72.89   12.60
   4  -8  -6   32.10    9.80
  -4  -8   6   52.79   14.40
   4  -8  -6   13.70    7.90
  -4   8   6   23.20    9.70
   4   8  -6   44.20   10.40
  -2  -8   6   -4.50    3.90
  -2  -8   6    2.00    4.90
   2  -8  -6   -2.70    5.10
   2  -8  -6    2.80    5.50
   2   8  -6    4.00    6.10
  -2   8   6   14.30    8.70
   0  -8  -6   14.20    7.80
   0  -8   6   15.30    7.30
   0  -8   6   -1.00    4.90
   0   8   6    5.00    8.30
   2  -8   6   84.19   14.60
  -2  -8  -6   69.29   15.80
   2  -8   6   65.79   14.10
   2   8   6   52.39   12.90
  -4  -8  -6  153.68   24.60
   4  -8   6  128.19   20.40
   4  -8   6  144.69   20.40
   4   8   6  148.79   21.00
  -6  -8  -6  126.69   24.60
   6  -8   6  109.19   19.60
   6   8   6  134.79   20.20
   8  -8   6   -4.80    6.70
  -8  -8  -6   10.90   10.80
   8   8   6   15.80    8.50
  -9  -9   6   -7.00    9.50
   9  -9  -6   12.40   10.10
  -9   9   6    4.60   12.20
   9   9  -6   19.50   10.30
   7  -9  -6    4.50    7.10
  -7  -9   6    2.60   10.40
  -7   9   6    1.20   10.20
   7   9  -6    4.10    8.00
   5  -9  -6   -2.60    7.20
   5  -9  -6   -1.50    7.20
  -5  -9   6    2.40    9.50
  -5   9   6    3.20    9.00
   5   9  -6   -1.10    5.20
  -3  -9   6   28.10   11.30
   3  -9  -6   21.50    9.10
   3  -9  -6   25.30   12.00
  -3   9   6   24.10   11.80
  -1  -9   6   14.10    9.30
   1  -9  -6   16.70    9.50
  -1   9   6   13.00   10.40
   1  -9   6    1.10    4.80
   1  -9   6    0.30    5.70
  -1  -9  -6   -5.60    5.40
   1   9   6    6.40    7.60
   3  -9   6    7.50   10.00
  -3  -9  -6   -0.90    9.40
   3  -9   6   -3.00    7.80
   3   9   6    4.40    7.10
  -5  -9  -6   -3.40    6.40
   5  -9   6   -0.20    6.40
   5   9   6    2.30    6.60
  -6 -10   6   -5.30    8.60
   6 -10  -6   -2.40    6.20
  -6  10   6   -0.70    7.70
   4 -10  -6   -7.20    5.00
  -4 -10   6    6.70    7.80
  -4  10   6   18.10   10.70
   2 -10  -6   -5.10    8.90
  -2 -10   6   -3.80    8.70
  -2  10   6    6.70   11.00
   0 -10  -6   -0.60    7.40
   0 -10   6    1.40    7.40
   0  10   6   -6.90    6.70
   2 -10   6   -4.80    9.20
  -2 -10  -6   -4.00    9.60
   2  10   6    1.90    7.00
 -18   0   7    0.00    6.00
  16   0  -7    2.80    6.30
 -16   0   7    0.40    5.50
 -14   0   7    1.20    4.80
  14   0  -7    0.10    3.30
 -12   0   7   -2.30    3.90
  12   0  -7   -0.90    4.10
 -12   0   7    0.70    3.70
 -10   0   7   -0.90    2.60
 -10   0   7   -1.80    3.10
  10   0  -7    1.80    3.80
  -8   0   7    2.50    3.20
   8   0  -7    1.80    3.60
  -8   0   7    0.20    2.30
  -6   0   7   -0.80    1.40
  -6   0   7    3.20    3.10
   6   0  -7   -0.20    1.50
   4   0  -7   -0.90    1.20
  -4   0   7   -2.10    1.50
  -4   0   7   -1.70    1.80
  -2   0   7    1.20    3.40
   2   0  -7   -2.20    1.40
   2   0  -7    3.20    3.00
  -2   0   7   -1.40    1.20
   0   0   7   -3.20    1.00
   0   0   7   -1.60    2.20
   0   0   7   -1.70    1.30
   0   0  -7    2.30    2.80
   0   0  -7    0.30    1.60
   2   0   7   -1.30    3.30
   2   0   7    1.70    1.70
  -2   0  -7   -1.90    2.60
  -2   0  -7   -0.50    2.80
  -4   0  -7   -4.40    3.20
   4   0   7    0.50    2.60
   4   0   7   -0.80    4.10
  -4   0  -7    1.10    3.80
  -4   0  -7    1.80    3.00
   6   0   7    0.90    3.00
   6   0   7    4.10    4.30
  -6   0  -7    1.20    3.40
  -6   0  -7   -4.00    2.40
  -6   0  -7   -1.30    3.90
   6   0   7    3.00    3.50
   8   0   7    0.20    4.90
  -8   0  -7   -1.20    5.50
   8   0   7    0.00    4.70
  -8   0  -7    0.10    5.00
  -8   0  -7    1.90    5.20
   8   0   7   -1.80    5.30
 -10   0  -7    5.20    6.50
  10   0   7   -5.60    5.40
  10   0   7   -0.20    3.90
  10   0   7    5.90    7.20
 -10   0  -7   -0.20    6.40
 -10   0  -7   -2.70    4.10
 -12   0  -7    2.70    9.20
  12   0   7   -0.80    5.60
  12   0   7    1.00    7.20
 -17  -1   7   25.90   11.50
  17  -1  -7   25.10   10.40
 -17   1   7   16.90    9.60
 -15  -1   7   -4.50    4.50
  15  -1  -7    7.80    5.80
 -15   1   7    5.50    7.70
  15   1  -7   -5.80    5.00
 -13  -1   7    5.10    5.90
 -13  -1   7    2.10    6.40
  13  -1  -7   19.40    7.50
 -13   1   7    4.50    6.70
  13   1  -7    3.50    3.50
 -11  -1   7   18.70    7.30
  11  -1  -7    8.80    5.30
 -11  -1   7   12.10    6.30
 -11   1   7   11.20    6.50
  11   1  -7    4.00    3.90
 -11   1   7   11.80    4.20
   9  -1  -7   51.09    9.50
  -9  -1   7   48.10    9.00
  -9  -1   7   30.50    7.40
   9   1  -7   36.70    7.30
  -9   1   7   36.80    8.40
  -9   1   7   48.40    6.90
  -7  -1   7   35.50    7.10
   7  -1  -7   20.30    5.80
  -7  -1   7   22.80    5.40
   7   1  -7   15.00    4.50
  -7   1   7   12.40    4.40
  -7   1   7   38.40    7.70
  -5  -1   7  130.09   14.40
   5  -1  -7  175.28   16.20
  -5  -1   7  126.39   11.50
  -5   1   7  133.29   13.50
   5   1  -7  139.79   14.40
  -5   1   7  144.49   12.80
   3  -1  -7  108.99   11.80
   3  -1  -7  121.39   13.00
  -3  -1   7  103.39   12.20
  -3  -1   7   90.99    7.70
   3   1  -7   98.39    7.80
   3   1  -7   95.19   11.10
  -3   1   7  102.49   10.50
  -3   1   7   95.19   11.30
  -1  -1   7   -0.10    0.60
   1  -1  -7    5.50    3.30
  -1  -1   7    1.80    2.70
  -1  -1   7    0.10    0.70
   1  -1  -7    0.30    2.40
   1   1  -7   -0.80    1.50
  -1   1   7    0.70    3.60
  -1   1   7   -4.00    1.80
   1   1  -7   -0.10    0.60
   1  -1   7   21.80    3.30
   1  -1   7   19.60    2.90
  -1  -1  -7   22.80    5.80
  -1  -1  -7   17.70    5.00
   1  -1   7   29.10    6.80
  -1   1  -7   21.40    5.70
   1   1   7   22.40    4.60
   1   1   7   15.70    5.20
  -3  -1  -7  274.47   20.50
   3  -1   7  258.77   21.40
   3  -1   7  242.38   17.50
  -3  -1  -7  205.68   20.30
   3   1   7  241.28   18.70
  -3   1  -7  231.28   18.20
  -3   1  -7  220.68   22.20
   3   1   7  272.37   21.70
  -5  -1  -7  553.54   42.50
  -5  -1  -7  663.13   44.30
   5  -1   7  602.74   40.00
   5  -1   7  618.34   42.70
  -5  -1  -7  587.74   41.50
   5  -1   7  609.84   43.40
  -5   1  -7  616.74   42.70
   5   1   7  564.14   42.70
   5   1   7  581.84   41.00
  -5   1  -7  554.84   40.70
  -7  -1  -7  195.28   23.40
   7  -1   7  218.58   19.60
  -7  -1  -7  219.68   24.20
  -7  -1  -7  230.18   22.50
   7  -1   7  205.48   22.20
   7  -1   7  221.08   24.70
   7   1   7  227.38   23.60
   7   1   7  208.38   22.00
  -7   1  -7  221.68   23.60
  -7   1  -7  233.48   23.50
   7   1   7  217.38   20.00
  -9  -1  -7    3.00    4.40
   9  -1   7    1.60    3.70
  -9  -1  -7    0.90    3.90
  -9  -1  -7   -3.40    5.40
   9  -1   7   -2.50    5.50
   9  -1   7    1.40    5.40
  -9   1  -7    2.10    4.20
  -9   1  -7   -3.10    5.20
   9   1   7    4.70    4.10
   9   1   7    2.80    4.00
   9   1   7   11.90    6.90
 -11  -1  -7   10.00    8.20
 -11  -1  -7   16.80    7.30
 -11  -1  -7   43.70   12.80
  11  -1   7   32.10    9.90
  11  -1   7   23.70    9.80
  11   1   7   44.90   10.40
  11   1   7   42.10   11.10
  11   1   7   20.40    9.20
 -11   1  -7   12.00    9.40
  13  -1   7  112.49   19.20
 -13  -1  -7   52.89   14.70
  13  -1   7   80.79   15.90
  13   1   7  100.99   17.50
 -13   1  -7  108.79   20.80
 -18  -2   7   30.70   11.70
  18  -2  -7    4.50    9.30
 -18   2   7   22.20   11.70
 -16  -2   7   46.10   13.30
  16  -2  -7   22.20    7.50
 -16   2   7   10.80    8.60
 -14  -2   7   28.50   11.30
  14  -2  -7   43.00   10.40
  14   2  -7   24.90    7.50
 -14   2   7   29.10   11.10
  12  -2  -7   78.49   13.90
 -12  -2   7   90.59   15.10
 -12  -2   7   94.39   16.00
  12   2  -7  123.79   13.70
 -12   2   7   86.19   15.30
  10  -2  -7  163.38   18.50
 -10  -2   7  137.79   18.10
 -10  -2   7  105.79   16.10
 -10   2   7  146.09   19.00
 -10   2   7  139.19   11.30
  10   2  -7  171.48   16.00
   8  -2  -7   11.90    5.00
  -8  -2   7    9.30    4.40
  -8  -2   7   13.00    5.20
  -8   2   7    7.00    3.30
  -8   2   7   11.60    5.00
   8   2  -7    8.80    3.90
  -6  -2   7   32.20    6.00
  -6  -2   7   20.80    6.10
   6  -2  -7   26.10    6.30
  -6   2   7   24.50    5.30
   6   2  -7   25.50    5.50
  -6   2   7   22.30    6.00
  -4  -2   7   91.99    8.50
   4  -2  -7  131.79   13.90
   4  -2  -7  112.19   11.90
  -4  -2   7  102.99   12.60
  -4   2   7  113.99   12.50
   4   2  -7   89.59   10.90
  -4   2   7   85.59   11.00
  -2  -2   7  356.66   26.00
   2  -2  -7  300.87   24.70
   2  -2  -7  343.97   25.50
  -2   2   7  352.56   24.30
   2   2  -7  336.07   24.90
  -2   2   7  324.57   25.20
   0  -2   7  611.84   40.30
   0  -2  -7  567.04   38.70
   0  -2  -7  550.64   39.90
   0   2   7  545.05   39.60
   0   2  -7  580.84   39.40
   0   2   7  564.74   37.90
   2  -2   7   34.00    4.30
   2  -2   7   20.30    7.10
  -2  -2  -7   30.80    6.80
  -2  -2  -7   51.39    9.50
   2  -2   7   29.90    3.90
  -2   2  -7   24.80    6.40
  -2   2  -7   35.60    4.60
   2   2   7   26.70    6.30
   2   2   7   34.00    7.60
  -4  -2  -7   15.90    6.90
   4  -2   7   12.50    5.00
   4  -2   7   10.60    6.10
  -4  -2  -7   22.30    6.00
   4   2   7   26.60    6.40
  -4   2  -7   15.90    5.60
   4   2   7   20.30    7.00
  -4   2  -7   22.40    4.80
  -6  -2  -7  142.09   18.50
   6  -2   7  141.79   17.00
  -6  -2  -7  124.29   17.60
   6  -2   7  130.69   17.50
  -6  -2  -7  113.89   14.70
   6   2   7  162.88   19.00
  -6   2  -7  138.69   16.30
  -6   2  -7  148.19   17.70
   6   2   7  155.18   17.20
   8  -2   7   30.80    9.40
  -8  -2  -7   44.70   10.40
  -8  -2  -7   41.50    9.10
  -8  -2  -7   31.40    9.60
   8  -2   7   39.90    9.40
  -8   2  -7   56.69   11.40
  -8   2  -7   36.80   10.50
   8   2   7   38.30    8.90
   8   2   7   27.80    8.20
   8   2   7   39.40    9.30
 -10  -2  -7    1.40    5.90
 -10  -2  -7   -2.90    5.00
  10  -2   7    4.90    5.90
 -10  -2  -7   -4.00    6.10
  10   2   7   19.00    8.40
 -10   2  -7   -1.20    6.70
 -10   2  -7    0.10    4.80
  10   2   7    2.80    5.00
  10   2   7   -4.20    5.00
  12  -2   7   30.20   10.60
 -12  -2  -7    9.60    7.30
 -12  -2  -7   24.10   10.10
  12   2   7    5.20    6.10
 -12   2  -7   10.20    9.80
  12   2   7    0.80    5.20
 -17  -3   7   -8.00    9.20
  17  -3  -7   -4.40    7.80
 -17   3   7   -7.20    9.00
 -15  -3   7    3.10    7.90
  15  -3  -7    5.80    5.00
 -15   3   7    6.30    9.00
 -13  -3   7    7.00    7.20
 -13  -3   7    8.00    5.90
  13  -3  -7   -1.10    4.30
 -13   3   7    0.30    4.60
  11  -3  -7    2.70    3.30
 -11  -3   7    7.00    6.10
 -11  -3   7    0.90    4.90
  11   3  -7    3.00    3.80
 -11   3   7    0.40    5.70
  -9  -3   7    1.70    3.10
   9  -3  -7    0.20    2.50
  -9  -3   7    5.20    4.30
   9   3  -7   -2.60    2.90
  -9   3   7   -3.10    3.10
  -9   3   7    4.10    2.70
  -7  -3   7    7.60    4.20
  -7  -3   7    0.90    4.20
   7  -3  -7    9.10    4.80
  -7   3   7    1.70    3.30
  -7   3   7   -0.50    2.30
   7   3  -7    2.10    2.70
  -5  -3   7    1.50    4.40
   5  -3  -7    0.30    2.70
  -5  -3   7    0.90    2.30
   5  -3  -7    0.80    2.40
  -5   3   7   -1.80    3.00
   5   3  -7    1.20    2.80
   5   3  -7   -2.80    2.00
  -5   3   7    0.10    4.40
  -3  -3   7   -1.00    3.60
   3  -3  -7   -0.50    3.10
   3  -3  -7   -0.70    2.00
  -3   3   7   -1.90    1.90
   3   3  -7   -0.80    1.10
   3   3  -7   -0.10    1.40
   3   3  -7   -1.80    2.60
  -3   3   7   -2.10    2.20
   1  -3  -7    9.30    4.10
   1  -3  -7    3.10    3.50
  -1  -3   7    5.70    4.40
   1   3  -7    5.50    3.00
  -1   3   7    1.30    3.10
  -1  -3  -7    8.30    4.20
   1  -3   7    6.50    4.70
  -1  -3  -7   10.50    4.80
   1  -3   7   12.00    1.90
  -1   3  -7   14.10    2.10
  -1   3  -7    8.90    4.70
   1   3   7   14.80    4.70
  -3  -3  -7    1.90    3.30
   3  -3   7    0.70    4.00
   3  -3   7   -0.10    4.30
  -3  -3  -7    3.50    3.10
  -3   3  -7    0.70    3.00
   3   3   7    1.60    3.00
  -3   3  -7    4.50    2.80
  -5  -3  -7   29.80    9.60
   5  -3   7   43.00    8.90
   5  -3   7   38.40   10.00
  -5  -3  -7   39.70    8.10
   5   3   7   44.40    8.90
  -5   3  -7   39.80    9.40
  -5   3  -7   33.80    7.10
   7  -3   7   36.10    8.90
   7  -3   7   32.20   10.00
  -7  -3  -7   49.60   11.90
  -7  -3  -7   50.49    9.10
  -7   3  -7   42.30    9.20
   7   3   7   27.60    8.40
  -7   3  -7   20.80    8.20
   7   3   7   38.10    8.60
   9  -3   7    5.70    7.40
  -9  -3  -7   16.50    8.80
  -9  -3  -7    6.90    6.70
   9  -3   7   18.10    8.80
  -9   3  -7    4.20    5.30
   9   3   7   37.40    9.60
  -9   3  -7   14.00    8.00
  11  -3   7   -3.00    6.30
 -11  -3  -7   11.90   10.20
 -11  -3  -7   27.60   12.30
  11   3   7   15.00    9.30
  11   3   7   12.40    8.70
 -16  -4   7   10.90    7.50
  16  -4  -7   -0.40    7.80
 -16   4   7    6.00    6.80
  16   4  -7   16.70    9.50
 -14  -4   7   47.00   13.80
  14  -4  -7   48.80   12.40
 -14  -4   7   47.50   13.70
  14   4  -7   37.80   11.80
 -14   4   7   55.79   13.70
 -12  -4   7  217.38   27.70
 -12  -4   7  207.28   26.10
  12  -4  -7  181.28   22.50
  12   4  -7  183.08   23.00
 -12   4   7  187.98   24.50
  10  -4  -7  182.88   21.30
 -10  -4   7  133.99   20.70
 -10  -4   7  168.58   21.30
 -10   4   7  144.09   20.20
  10   4  -7  197.38   21.20
  10   4  -7  162.88   14.20
  -8  -4   7   21.00    7.70
   8  -4  -7   16.60    7.70
  -8  -4   7    4.50    4.40
   8  -4  -7   15.50    4.10
  -8   4   7   14.20    4.40
  -8   4   7    2.40    4.70
   8   4  -7   20.00    5.90
   8   4  -7   14.30    4.20
   6  -4  -7  123.39   12.80
  -6  -4   7  108.19   15.70
   6  -4  -7  108.99   15.00
  -6  -4   7  114.79   13.10
   6   4  -7   84.89   11.00
  -6   4   7  104.49   11.50
   6   4  -7  111.99   11.80
  -6   4   7  110.49   15.70
  -4  -4   7  467.55   36.40
   4  -4  -7  460.95   34.00
   4  -4  -7  504.85   35.50
   4   4  -7  487.05   31.40
  -4   4   7  426.66   34.50
   4   4  -7  491.25   32.90
   2  -4  -7  533.15   38.10
   2  -4  -7  522.25   37.00
  -2  -4   7  482.25   37.90
   2   4  -7  525.65   33.30
  -2   4   7  507.85   37.40
   2   4  -7  526.85   32.60
   2   4  -7  518.05   36.20
   0  -4   7  104.19    8.30
   0  -4  -7  151.58   15.30
   0  -4   7  117.29   14.70
   0  -4  -7   92.39   14.40
   0   4   7  124.39   14.40
   0   4  -7  115.99    8.60
   0   4  -7  132.49   14.70
   0   4  -7  105.39    8.70
  -2  -4  -7    6.70    5.60
   2  -4   7   10.50    5.50
   2  -4   7    9.50    4.70
  -2  -4  -7    8.30    4.30
  -2   4  -7    7.00    4.40
   2   4   7    6.10    5.30
  -2   4  -7   13.60    3.30
   4  -4   7   50.19   10.60
  -4  -4  -7   50.09    8.40
   4  -4   7   45.70    9.30
  -4  -4  -7   71.29   13.20
  -4   4  -7   73.79    9.10
   4   4   7   55.89   10.70
  -4   4  -7   57.69   10.90
  -6  -4  -7   67.79   10.30
   6  -4   7   88.49   12.90
   6  -4   7   76.69   13.80
  -6  -4  -7   77.79   15.50
  -6   4  -7  100.29   13.00
   6   4   7  108.09   15.30
  -6   4  -7   72.69   13.70
   8  -4   7   12.90    6.90
  -8  -4  -7    6.70    7.00
   8  -4   7    7.40    7.10
  -8   4  -7   10.00    7.20
   8   4   7    6.70    5.30
 -10  -4  -7   -0.20    8.70
  10  -4   7    5.80    6.30
  10   4   7   11.30    6.80
 -12  -4  -7   -3.50    7.50
  12  -4   7    3.80    9.10
  12   4   7   -4.60    7.10
  15  -5  -7    5.80    8.40
 -15  -5   7    6.80    9.50
 -15  -5   7   -5.90    4.70
 -15   5   7   -6.10    5.30
  15   5  -7    7.20    8.00
 -13  -5   7    9.90    7.20
 -13  -5   7   11.70    9.10
  13  -5  -7   -4.00    6.50
  13   5  -7    2.30    7.80
 -13   5   7    1.60    6.40
 -11  -5   7   -1.70    4.00
  11  -5  -7   11.90    6.10
 -11  -5   7   13.10   10.10
  11   5  -7   12.80    6.20
 -11   5   7    0.10    4.60
  -9  -5   7   -2.90    4.50
  -9  -5   7   16.80    6.90
   9  -5  -7   12.90    6.30
  -9   5   7   31.00    9.40
   9   5  -7   16.90    6.30
   7  -5  -7    7.60    3.90
  -7  -5   7    4.30    4.40
   7  -5  -7    1.90    4.10
  -7  -5   7    0.80    6.30
  -7   5   7    3.40    3.70
  -7   5   7    9.80    5.70
   7   5  -7    7.40    4.80
   7   5  -7    2.10    3.20
  -5  -5   7  154.38   21.40
   5  -5  -7  194.58   21.60
   5  -5  -7  190.98   19.40
   5   5  -7  197.88   15.90
   5   5  -7  199.38   16.50
  -5   5   7  185.88   21.40
   3  -5  -7  105.29   15.80
  -3  -5   7  144.09   19.20
   3  -5  -7  179.48   19.70
   3   5  -7  147.89   15.80
   3   5  -7  186.68   13.70
  -3   5   7  162.78   19.10
   1  -5  -7   30.20    7.10
  -1  -5   7   18.40    6.00
  -1  -5   7   24.90    8.00
   1  -5  -7   19.50    6.70
   1   5  -7   18.90    4.30
  -1   5   7   18.50    6.10
   1   5  -7   22.60    6.60
  -1  -5  -7   49.10   11.10
  -1  -5  -7   38.70    7.60
   1  -5   7   31.00    8.80
   1  -5   7   31.40    8.40
  -1   5  -7   45.30    6.30
   1   5   7   15.90    7.20
  -1   5  -7   15.90    6.30
  -3  -5  -7   95.59   15.90
  -3  -5  -7   83.89   10.70
   3  -5   7   72.29   12.70
   3  -5   7   79.89   13.10
  -3   5  -7   97.49   14.10
   3   5   7   69.79   12.60
  -3   5  -7   79.19    9.70
   5  -5   7   51.39   10.60
  -5  -5  -7   26.30   10.90
   5  -5   7   25.30    8.90
   5   5   7   34.90    8.90
  -5   5  -7   50.79   11.50
   7  -5   7   21.00    7.10
  -7  -5  -7    6.90    9.80
   7  -5   7    4.80    5.20
   7   5   7   12.80    8.30
  -7   5  -7   14.40    6.80
  -9  -5  -7   -1.40    5.20
   9  -5   7   10.20    6.90
   9   5   7   14.50    7.50
 -11  -5  -7   12.20   13.20
  11  -5   7   38.50   12.80
  11   5   7   16.90    8.90
  14  -6  -7   23.90   11.00
 -14  -6   7    7.10    9.80
 -14  -6   7   -0.30   10.70
  14   6  -7   17.40   10.60
 -14   6   7   -3.80    8.70
 -12  -6   7   47.30   14.50
  12  -6  -7    6.10    7.90
 -12  -6   7   13.50    8.90
  12   6  -7   22.10    9.70
 -12   6   7   21.70    9.70
 -10  -6   7   16.80    8.90
 -10  -6   7   32.00    9.20
  10  -6  -7   22.90    9.40
  10   6  -7   19.00    7.30
 -10   6   7   27.40    9.60
  -8  -6   7    3.90    6.50
   8  -6  -7    3.10    5.10
  -8   6   7    7.50    6.10
   8   6  -7    6.60    4.60
  -6  -6   7   10.10    7.00
   6  -6  -7   19.70    6.10
   6  -6  -7   23.00    7.60
   6   6  -7   22.10    5.00
  -6   6   7    8.90    8.30
   6   6  -7   30.50    7.30
   4  -6  -7   17.80    7.70
   4  -6  -7   28.30    8.30
  -4  -6   7   18.90    5.90
  -4  -6   7   34.90   10.30
   4   6  -7   31.60    6.80
  -4   6   7   30.20    8.40
   4   6  -7   13.70    4.70
   2  -6  -7   14.10    6.50
  -2  -6   7   20.70    7.00
  -2  -6   7   29.00    8.50
   2  -6  -7   29.70    8.00
  -2   6   7   14.30    6.20
   2   6  -7   22.50    5.60
   2   6  -7   11.60    5.10
   0  -6   7   44.60   10.50
   0  -6  -7   58.09    9.60
   0  -6  -7   37.30   11.10
   0  -6   7   35.20    9.30
   0   6  -7   49.99    7.60
   0   6   7   49.10   10.70
   0   6  -7   59.69   10.60
  -2  -6  -7    1.40    3.60
   2  -6   7    7.50    6.30
  -2  -6  -7    5.60    6.90
   2  -6   7    2.30    5.60
  -2   6  -7   10.20    5.70
   2   6   7    3.80    5.20
  -4  -6  -7   -1.00    3.60
   4  -6   7   -0.60    5.80
   4  -6   7   -8.70    5.00
  -4   6  -7    2.90    6.00
   4   6   7   -0.60    6.30
   6  -6   7   -1.50    5.50
  -6  -6  -7   -0.70    5.40
   6  -6   7    4.10    7.30
  -6   6  -7   -0.60    5.50
   6   6   7   -1.70    4.70
  -8  -6  -7    7.90    6.70
   8  -6   7    5.90   10.20
   8   6   7   -2.90    4.30
  10  -6   7    3.80    9.80
 -10  -6  -7    5.10   11.60
  10   6   7   -2.80    8.70
 -13  -7   7   25.40    9.70
 -13  -7   7    3.10   12.80
  13  -7  -7    3.80    6.40
  13   7  -7   25.50    9.60
 -13   7   7   10.60    9.10
  11  -7  -7   -1.90    6.30
 -11  -7   7   -2.70    9.00
  11   7  -7    2.10    7.50
 -11   7   7    1.40    6.50
   9  -7  -7   16.40    9.60
  -9  -7   7   -5.60    5.40
   9   7  -7   16.60    7.50
  -9   7   7   24.50   10.80
   7  -7  -7    5.50    6.30
   7  -7  -7   -4.20    2.80
  -7  -7   7   11.30    8.50
  -7   7   7   -4.10    5.30
   7   7  -7   -2.90    3.20
  -5  -7   7   40.00   11.60
   5  -7  -7   58.69   11.20
   5  -7  -7   54.99   12.50
   5   7  -7   50.09    9.60
  -5   7   7   23.20    9.80
   3  -7  -7    2.90    5.90
  -3  -7   7   -0.40    4.90
  -3  -7   7    0.30    3.30
   3  -7  -7    0.00    5.70
   3   7  -7    1.00    3.00
  -3   7   7    1.70    5.10
   3   7  -7    9.40    5.10
   1  -7  -7    4.20    5.30
   1  -7  -7    8.60    7.60
  -1  -7   7    4.80    4.00
  -1  -7   7    6.80    5.60
   1   7  -7    7.40    6.10
  -1   7   7   15.80    8.90
   1   7  -7    3.50    3.80
   1  -7   7  100.69   17.90
   1  -7   7  113.29   16.60
  -1  -7  -7  133.09   15.00
  -1  -7  -7  173.78   23.70
   1   7   7  132.39   19.00
  -1   7  -7  141.09   17.90
   3  -7   7  371.56   34.20
   3  -7   7  371.16   32.70
  -3  -7  -7  361.96   39.80
   3   7   7  408.66   34.00
  -3   7  -7  400.86   32.80
  -5  -7  -7  173.68   26.90
   5  -7   7  176.48   22.40
   5  -7   7  163.78   22.80
   5   7   7  178.48   22.90
   7  -7   7   24.60   11.10
  -7  -7  -7   60.09   17.30
   7   7   7   37.10   12.80
  -9  -7  -7    7.00    8.90
   9  -7   7   12.70    7.60
   9   7   7   -6.40    4.50
 -12  -8   7    3.80   13.30
  12  -8  -7   25.50   13.30
 -12   8   7   25.60   12.20
  12   8  -7   13.80    8.20
 -10  -8   7   26.70   14.50
  10  -8  -7   29.90   12.10
  10   8  -7   30.30   11.20
 -10   8   7   19.60    9.90
  -8  -8   7    3.60   10.30
   8  -8  -7   -8.10    6.70
   8   8  -7    3.20    7.30
  -8   8   7   -6.00    4.40
   6  -8  -7   19.00    9.60
   6  -8  -7    6.70    6.70
  -6  -8   7    1.10    6.40
   6   8  -7   11.90    7.50
  -6   8   7    6.10    7.20
   4  -8  -7   39.60   11.60
   4  -8  -7   53.59   12.50
  -4  -8   7   52.39   14.00
  -4   8   7    5.20   10.10
   4   8  -7   54.19   12.50
  -2  -8   7   37.00    9.20
  -2  -8   7   46.80   13.50
   2  -8  -7   64.79   14.60
   2  -8  -7   43.40   10.40
  -2   8   7   70.79   14.60
   2   8  -7   31.80    8.70
   0  -8   7   11.30    6.20
   0  -8   7    3.20    7.00
   0  -8  -7   32.00   11.10
   0   8   7   36.00   11.00
  -2  -8  -7    1.60    5.90
   2  -8   7    4.10    8.00
   2  -8   7    7.50    6.00
   2   8   7    2.40    5.90
  -4  -8  -7   10.40    8.80
   4  -8   7   -6.80    6.70
   4  -8   7    2.70    6.70
   4   8   7    1.50    5.80
   6  -8   7    2.80   10.00
  -6  -8  -7    3.10   10.50
   6   8   7    9.60   10.00
   9  -9  -7    9.50   10.40
  -9  -9   7    2.70    9.00
   9   9  -7    4.40    6.60
  -9   9   7    8.80    8.10
  -7  -9   7   -3.70    5.30
   7  -9  -7   -5.10    7.90
  -7   9   7    0.60    7.40
  -5  -9   7   17.40   12.30
   5  -9  -7   20.70   10.50
   5  -9  -7   -1.70    7.90
  -5   9   7   35.70   12.70
  -3  -9   7   10.50   10.20
   3  -9  -7   22.80   11.00
  -3   9   7   17.90   10.10
  -1  -9   7   19.60   10.90
   1  -9  -7    1.20    6.60
  -1   9   7   18.40   11.10
   1  -9   7    8.60    7.60
   1  -9   7    3.80    9.30
  -1  -9  -7    8.00    7.70
   1   9   7    6.20    7.40
   3  -9   7    4.20    6.00
   3  -9   7    9.30    7.60
  -3  -9  -7   -1.80    6.80
   3   9   7   19.30    9.40
   5  -9   7   -8.60    5.90
  -5  -9  -7    4.70    7.50
   5   9   7   -0.50    9.20
   6 -10  -7    8.30   11.10
  -6 -10   7    7.60    9.00
  -6  10   7   -5.30   11.10
  -4 -10   7   80.59   20.70
   4 -10  -7   55.79   14.50
  -4  10   7   68.29   17.10
  -2 -10   7   30.00   14.70
   2 -10  -7  133.89   22.60
  -2  10   7   62.59   15.30
   0 -10   7   40.00   14.70
   0 -10  -7   23.10   11.10
   0  10   7    8.10    9.10
   2  10   7    6.10    7.40
 -18   0   8    8.50   11.10
  18   0  -8   29.80   10.60
  16   0  -8   18.20    8.50
 -16   0   8   11.10    9.80
 -14   0   8    3.20    6.30
  14   0  -8   -1.10    3.30
  12   0  -8    5.80    5.00
 -12   0   8    3.20    4.50
 -12   0   8    3.70    4.50
  10   0  -8  406.16   29.60
 -10   0   8  360.46   30.30
 -10   0   8  361.66   27.90
   8   0  -8 1565.04   95.39
  -8   0   8 1426.46   93.49
  -8   0   8 1569.64   95.69
  -6   0   8   50.89    7.90
   6   0  -8   48.10    8.20
  -6   0   8   65.09    9.50
  -4   0   8   70.09   10.40
   4   0  -8   79.19   10.90
  -4   0   8   79.69    8.80
  -2   0   8   15.20    3.30
  -2   0   8   12.30    4.90
   2   0  -8   17.50    4.80
   0   0   8   41.90    8.50
   0   0  -8   51.59    8.70
   0   0   8   56.89    6.20
  -2   0  -8  171.78   19.20
   2   0   8  213.18   15.40
   2   0   8  220.78   19.70
  -2   0  -8  185.98   20.10
  -4   0  -8  693.13   47.60
  -4   0  -8  762.32   50.19
  -4   0  -8  721.73   49.00
   4   0   8  684.63   49.60
   4   0   8  673.83   45.90
  -6   0  -8  100.29   15.20
  -6   0  -8   97.89   14.20
  -6   0  -8  100.39   14.20
   6   0   8  109.89   13.50
   6   0   8   90.59   13.90
   6   0   8  131.99   17.20
   8   0   8   66.29   13.30
  -8   0  -8   60.19   12.30
   8   0   8   82.29   14.50
  -8   0  -8   87.79   14.40
   8   0   8   97.19   14.20
  -8   0  -8   67.99   13.50
 -10   0  -8   23.20    9.10
  10   0   8   19.60    9.30
 -10   0  -8   23.70    9.60
  10   0   8    7.60    8.60
  10   0   8   20.80    8.20
 -10   0  -8   20.00    8.40
 -12   0  -8  111.49   19.90
  12   0   8  108.49   18.30
  12   0   8  111.29   18.10
  17  -1  -8    2.00    6.30
 -17  -1   8   -2.40    5.90
 -17   1   8    7.50    7.70
 -15  -1   8    1.20    7.30
  15  -1  -8    4.40    5.00
 -15   1   8   -5.00    5.90
  15   1  -8    1.10    5.60
 -13  -1   8   28.80    9.10
  13  -1  -8   27.60    8.90
 -13  -1   8   18.70    8.40
 -13   1   8   19.10    7.90
  13   1  -8   16.30    6.80
  11  -1  -8   44.80    9.00
 -11  -1   8   36.30    8.80
 -11  -1   8   59.79   11.10
 -11   1   8   42.60    9.70
 -11   1   8   44.80    7.90
  11   1  -8   41.70    8.60
  -9  -1   8   15.10    5.90
  -9  -1   8    9.90    4.70
   9  -1  -8   12.50    5.10
  -9   1   8   12.40    4.30
   9   1  -8   18.40    5.40
  -9   1   8   15.70    6.00
  -7  -1   8   49.40    8.00
   7  -1  -8   45.20    8.60
  -7  -1   8   61.09    9.50
   7   1  -8   26.50    6.60
  -7   1   8   35.00    6.80
  -7   1   8   50.79    9.00
  -5  -1   8  108.19   13.50
   5  -1  -8   90.19   12.40
  -5  -1   8  107.19    9.90
  -5   1   8  110.89   13.00
  -5   1   8  130.59   12.90
   5   1  -8  109.79   13.10
   3  -1  -8  224.28   18.10
  -3  -1   8  218.68   18.80
  -3  -1   8  202.28   14.00
  -3   1   8  185.78   15.60
  -3   1   8  200.98   17.50
   3   1  -8  205.48   17.30
   3   1  -8  204.88   13.90
  -1  -1   8   80.79    6.30
   1  -1  -8   98.59   12.10
   1  -1  -8  100.99   12.60
  -1  -1   8   80.09   11.70
  -1  -1   8   85.99    6.40
   1   1  -8   94.49    6.40
  -1   1   8   88.49   12.50
   1   1  -8   99.29   12.20
  -1   1   8   99.89    8.70
   1  -1   8    1.90    1.50
  -1  -1  -8    2.60    3.60
  -1  -1  -8    1.00    2.30
   1  -1   8   -1.40    2.60
   1  -1   8    1.10    1.60
  -1   1  -8    3.00    3.70
   1   1   8    2.00    4.40
   1   1   8   -4.50    2.10
   3  -1   8    7.20    2.70
  -3  -1  -8    6.30    4.80
   3  -1   8    4.10    4.20
  -3  -1  -8    7.90    3.80
   3   1   8    5.00    2.70
  -3   1  -8    8.20    3.00
  -3   1  -8    8.90    4.40
   3   1   8    6.40    5.70
  -5  -1  -8  114.59   15.50
  -5  -1  -8  123.09   15.10
   5  -1   8  111.79   12.60
   5  -1   8   92.39   15.00
  -5  -1  -8   82.29   14.00
   5  -1   8  101.59   15.00
  -5   1  -8  119.79   16.10
  -5   1  -8  145.59   15.40
   5   1   8   97.39   14.70
   5   1   8  117.49   14.00
  -7  -1  -8   68.99   13.40
   7  -1   8   77.09   12.20
   7  -1   8   93.29   14.60
   7  -1   8   84.69   14.70
  -7  -1  -8  104.09   14.60
  -7  -1  -8   78.99   14.80
  -7   1  -8  106.49   15.70
   7   1   8   89.59   14.30
  -7   1  -8   91.89   13.90
   7   1   8  117.89   16.90
   7   1   8  114.69   14.70
  -9  -1  -8   25.90   10.00
   9  -1   8   32.30    9.50
   9  -1   8   33.90   10.30
   9  -1   8   42.70   11.10
  -9  -1  -8   31.30    8.70
  -9  -1  -8   16.50    9.10
   9   1   8   20.70    8.90
   9   1   8   23.60    8.80
   9   1   8   11.30    5.50
  -9   1  -8   39.10   10.70
  -9   1  -8   20.10    9.10
  11  -1   8    3.10    7.30
 -11  -1  -8    4.90   10.10
 -11  -1  -8   -6.00    7.20
 -11  -1  -8    0.40    5.00
  11  -1   8    3.80    6.10
 -11   1  -8   -0.60    7.90
  11   1   8    6.40    7.30
  11   1   8   -4.80    7.00
  11   1   8    7.30    8.20
 -11   1  -8    8.70    6.70
  18  -2  -8   15.40    9.00
 -18  -2   8   28.90   13.60
 -18   2   8    2.60    7.80
 -16  -2   8    6.20    9.40
  16  -2  -8   10.20    8.10
 -16   2   8   20.30   11.00
 -14  -2   8   -0.60    4.20
 -14  -2   8    2.80    8.50
  14  -2  -8   -6.10    2.60
 -14   2   8   -0.30    6.30
  14   2  -8    0.20    3.00
 -12  -2   8    1.40    3.90
  12  -2  -8    1.40    5.30
 -12  -2   8    0.70    4.30
  12   2  -8    3.90    3.90
 -12   2   8   10.00    6.90
 -10  -2   8   11.30    4.80
  10  -2  -8   16.30    6.20
 -10  -2   8   23.20    7.20
 -10   2   8   19.80    7.90
 -10   2   8   20.50    4.70
  10   2  -8   15.00    5.60
   8  -2  -8    4.00    4.40
  -8  -2   8   10.30    5.40
  -8  -2   8    9.70    4.80
  -8   2   8    3.70    3.60
  -8   2   8    6.50    3.80
   8   2  -8    8.00    3.60
  -6  -2   8   -0.50    2.80
  -6  -2   8    0.00    1.60
   6  -2  -8    2.40    3.20
   6   2  -8    0.10    2.10
  -6   2   8   -1.40    2.40
  -6   2   8    2.50    3.20
  -4  -2   8   24.40    4.10
   4  -2  -8   33.00    6.60
   4  -2  -8   32.70    6.90
  -4  -2   8   23.90    6.40
  -4   2   8   25.80    5.90
   4   2  -8   25.00    5.60
   4   2  -8   22.50    4.00
  -2  -2   8   16.60    5.50
   2  -2  -8   17.10    5.60
   2  -2  -8   23.70    5.80
   2   2  -8   31.40    6.60
  -2   2   8   13.80    4.70
  -2   2   8   12.90    4.00
   0  -2   8   53.19   10.20
   0  -2  -8   82.79   11.00
   0  -2  -8   55.69    9.90
   0   2  -8   60.89    9.70
   0   2   8   68.39   10.80
   0   2   8   58.09    8.60
  -2  -2  -8   97.39   12.30
   2  -2   8   90.89    7.90
   2  -2   8   96.29    7.80
   2  -2   8  116.19   14.80
  -2  -2  -8   88.89   14.00
   2   2   8  111.09   12.10
   2   2   8   84.19   13.50
  -2   2  -8  123.09   14.60
  -2   2  -8  107.09    8.50
  -4  -2  -8   97.59   15.20
   4  -2   8  110.09   10.90
  -4  -2  -8   94.79   12.70
   4  -2   8   82.39   13.70
   4  -2   8  100.69   14.40
   4   2   8   85.19   12.00
   4   2   8   93.99   14.60
  -4   2  -8   87.89   10.70
  -4   2  -8   87.49   13.60
  -6  -2  -8    6.90    6.10
   6  -2   8   11.30    4.80
  -6  -2  -8    7.20    5.60
   6  -2   8    8.30    5.80
   6  -2   8    2.90    4.50
  -6   2  -8    9.60    5.90
   6   2   8   11.80    5.50
  -6   2  -8    0.70    3.80
   6   2   8    5.70    5.00
  -8  -2  -8    4.90    4.30
   8  -2   8    0.90    4.50
   8  -2   8   -2.80    4.40
  -8  -2  -8    1.80    5.10
  -8  -2  -8    3.40    7.20
   8  -2   8    1.50    4.70
  -8   2  -8    2.50    4.60
   8   2   8    2.00    6.60
  -8   2  -8   -2.00    4.90
   8   2   8   -0.10    3.40
   8   2   8    3.00    5.60
 -10  -2  -8   -5.20    7.50
  10  -2   8    3.10    5.40
 -10  -2  -8   11.50    7.90
 -10  -2  -8   -0.90    4.40
  10   2   8   -1.40    5.10
  10   2   8    7.50    6.70
 -10   2  -8    9.90    7.20
  10   2   8    3.60    7.60
 -12  -2  -8   10.80   12.30
  12  -2   8   13.80   11.80
 -12  -2  -8   21.20   11.60
  12   2   8   23.50   11.30
  12   2   8   32.20   12.20
 -17  -3   8   -4.40    5.90
  17  -3  -8   -1.10    5.40
 -17   3   8   -2.50    9.10
  15  -3  -8   -0.90    4.80
 -15  -3   8    3.50    6.30
 -15   3   8    3.80    5.90
 -13  -3   8   96.79   17.70
 -13  -3   8   57.69   14.20
  13  -3  -8   91.29   14.90
 -13   3   8  116.79   19.00
 -11  -3   8  221.68   25.20
  11  -3  -8  174.38   22.00
 -11  -3   8  218.08   26.30
  11   3  -8  214.78   18.10
 -11   3   8  199.38   24.90
   9  -3  -8   91.69   13.80
  -9  -3   8  105.39   16.00
  -9  -3   8   76.29   13.10
  -9   3   8   90.59   14.70
   9   3  -8   83.49   11.30
  -9   3   8  104.69   10.60
   7  -3  -8   28.90    7.80
  -7  -3   8   44.70    7.70
  -7  -3   8   27.80    7.90
   7   3  -8   40.00    7.10
  -7   3   8   31.60    6.50
  -7   3   8   28.90    7.80
   5  -3  -8  154.68   18.10
  -5  -3   8  152.08   12.80
  -5  -3   8  166.88   18.70
   5  -3  -8  130.39   14.80
  -5   3   8  154.98   14.10
   5   3  -8  159.48   15.90
  -5   3   8  157.28   17.20
   5   3  -8  146.69   12.30
   3  -3  -8 1014.90   64.29
   3  -3  -8  944.21   64.19
  -3  -3   8 1013.60   65.39
   3   3  -8 1031.90   63.59
   3   3  -8  963.90   58.49
  -3   3   8 1047.30   64.29
   3   3  -8  920.81   58.59
  -3   3   8  960.40   63.49
  -1  -3   8  863.21   57.49
   1  -3  -8  857.11   57.59
   1  -3  -8  827.52   55.89
   1   3  -8  811.52   55.99
  -1   3   8  876.21   55.69
  -1   3   8  831.62   56.99
   1  -3   8  122.59   15.10
  -1  -3  -8   80.49   13.50
  -1  -3  -8   85.19   11.80
   1   3   8   86.89   11.70
  -1   3  -8   92.59   12.80
   3  -3   8   94.09   14.10
   3  -3   8   97.89   14.30
  -3  -3  -8  127.09   14.40
  -3  -3  -8  121.99   17.10
  -3   3  -8  100.79    9.20
   3   3   8   92.09   13.20
  -3   3  -8  107.79   14.60
   5  -3   8  149.88   19.40
   5  -3   8  191.58   22.60
  -5  -3  -8  173.48   23.00
  -5  -3  -8  177.78   18.60
  -5   3  -8  210.88   17.00
   5   3   8  181.38   19.90
  -5   3  -8  217.98   22.90
   7  -3   8  184.58   22.20
  -7  -3  -8  106.79   18.50
   7  -3   8  152.08   18.30
  -7  -3  -8  139.99   17.20
  -7   3  -8  148.99   17.50
   7   3   8  145.59   18.00
  -7   3  -8  151.58   20.10
   7   3   8  160.08   21.40
   7   3   8  168.78   19.60
  -9  -3  -8   18.60   10.50
   9  -3   8   29.40   10.80
  -9   3  -8   37.90   10.80
   9   3   8   32.60   10.10
   9   3   8   30.40   10.00
 -11  -3  -8   -0.60    5.60
  11  -3   8   -0.30    8.50
 -11  -3  -8    6.20   11.10
  11   3   8    3.90    7.70
  11   3   8   -1.00    4.60
  16  -4  -8    4.90    8.60
 -16  -4   8    3.10    8.80
 -16   4   8    3.00    9.30
  16   4  -8   -0.70    9.50
 -14  -4   8   -0.70    8.70
 -14  -4   8    1.20    5.30
  14  -4  -8    3.30    6.80
 -14   4   8    0.70    5.40
  14   4  -8  -11.40    5.70
 -12  -4   8    6.10    7.20
 -12  -4   8   17.70    8.80
  12  -4  -8   14.00    6.80
 -12   4   8   28.80   10.80
  12   4  -8   10.90    7.30
 -10  -4   8    3.40    6.00
 -10  -4   8    9.50    5.10
  10  -4  -8   16.90    6.40
 -10   4   8    5.30    5.40
  10   4  -8    3.20    3.80
  10   4  -8    7.20    5.10
  -8  -4   8   12.70    6.70
  -8  -4   8   14.20    5.10
   8  -4  -8   15.90    4.60
   8  -4  -8   25.00    7.60
  -8   4   8   10.40    7.20
   8   4  -8   12.40    4.70
   8   4  -8   16.20    5.70
  -8   4   8   19.90    5.20
  -6  -4   8   -1.50    3.00
   6  -4  -8    2.40    3.20
   6  -4  -8   -0.70    2.60
  -6  -4   8    1.40    2.90
   6   4  -8    0.30    3.00
  -6   4   8   -3.30    3.20
  -6   4   8   -2.20    3.50
   6   4  -8    3.10    3.00
   4  -4  -8    5.10    4.10
   4  -4  -8    7.10    4.10
  -4  -4   8   -4.00    3.90
  -4   4   8    1.40    4.40
  -4   4   8   -1.30    3.10
   4   4  -8    2.90    3.60
   4   4  -8    4.70    2.50
   2  -4  -8   20.10    6.30
   2  -4  -8   24.90    7.60
  -2  -4   8   25.20    7.40
  -2   4   8   22.60    7.30
   2   4  -8   22.80    3.30
   2   4  -8   26.50    3.70
   2   4  -8   27.00    6.90
   0  -4  -8   26.00    7.80
   0  -4   8   26.80    8.00
   0  -4  -8   50.19    8.80
   0   4  -8   32.40    7.70
   0   4  -8   27.50    2.90
   0   4   8   32.50    8.20
   0   4  -8   33.70    3.20
  -2  -4  -8    7.50    4.60
  -2  -4  -8    3.50    4.30
   2  -4   8    2.70    5.20
   2  -4   8    0.10    3.70
   2   4   8   -1.40    4.60
  -2   4  -8    1.90    2.00
  -2   4  -8    3.40    3.60
  -4  -4  -8   39.70    7.50
  -4  -4  -8   48.30   11.40
   4  -4   8   43.90    9.30
   4  -4   8   44.10   10.30
   4   4   8   33.20    8.80
  -4   4  -8   24.40    7.10
   6  -4   8   72.29   13.40
  -6  -4  -8   53.49   12.90
  -6  -4  -8   74.79   10.80
   6  -4   8   43.40   10.50
   6   4   8   59.29   12.00
  -6   4  -8   37.70    9.80
   8  -4   8   29.60   11.20
  -8  -4  -8   16.80    8.30
   8  -4   8   37.50    9.20
   8   4   8   13.00    8.50
  -8   4  -8   32.60   11.00
  10  -4   8   -1.70    7.40
 -10  -4  -8   -5.60    6.20
  10   4   8   -5.50    4.50
 -15  -5   8    3.50    8.60
  15  -5  -8    2.10    5.60
 -15  -5   8   10.60    9.60
  15   5  -8   -1.00    8.40
 -15   5   8   11.60    7.90
  13  -5  -8   28.60   10.50
 -13  -5   8   14.20    7.50
 -13  -5   8   12.00    8.40
  13   5  -8   14.30    7.60
 -13   5   8   18.50   10.80
 -11  -5   8    4.80    9.10
 -11  -5   8   29.50    8.70
  11  -5  -8   31.00    9.30
 -11   5   8   30.40   11.80
  11   5  -8   10.40    5.70
   9  -5  -8    2.20    5.90
  -9  -5   8   16.60    6.40
  -9  -5   8   16.70    9.00
  -9   5   8    9.20    6.20
   9   5  -8   10.80    5.30
  -7  -5   8   64.69   13.80
   7  -5  -8   47.00    8.80
  -7  -5   8   69.29   11.30
   7  -5  -8   92.09   14.90
   7   5  -8   52.79    9.20
  -7   5   8   89.49   15.50
   7   5  -8   80.29   10.00
  -7   5   8   45.90    8.60
   5  -5  -8  212.58   20.60
   5  -5  -8  142.19   18.90
  -5  -5   8  163.88   21.10
   5   5  -8  153.48   14.10
  -5   5   8  157.78   19.30
   5   5  -8  180.08   17.30
   3  -5  -8  261.17   24.40
   3  -5  -8  288.17   27.40
  -3  -5   8  232.48   27.20
   3   5  -8  290.87   19.90
   3   5  -8  267.57   22.60
  -3   5   8  302.87   25.70
  -1  -5   8  118.79   17.70
  -1  -5   8  124.59   16.80
   1  -5  -8  162.88   18.30
   1  -5  -8  205.88   22.80
   1   5  -8  173.98   12.40
  -1   5   8  164.68   19.00
   1   5  -8  160.38   17.80
   1  -5   8   29.50    8.50
  -1  -5  -8   16.20    6.80
  -1  -5  -8   26.90    6.50
   1  -5   8   37.30    9.70
  -1   5  -8   11.80    5.20
   1   5   8   17.90    6.20
  -3  -5  -8   18.60    6.00
   3  -5   8   10.00    7.50
   3  -5   8   18.90    6.90
  -3  -5  -8    6.20    5.50
   3   5   8   20.10    6.80
  -3   5  -8   24.30    7.20
   5  -5   8   78.99   15.00
  -5  -5  -8   79.99   16.90
   5  -5   8   68.19   12.90
  -5   5  -8   88.69   15.10
   5   5   8   80.29   13.50
  -7  -5  -8   47.70   14.80
   7  -5   8   90.49   14.30
   7  -5   8   49.20   12.40
   7   5   8   68.29   13.80
  -7   5  -8   58.99   13.20
  -9  -5  -8   21.60    9.30
   9  -5   8   23.00   10.90
   9   5   8   23.70    9.00
  14  -6  -8   -4.50    5.60
 -14  -6   8   -2.70    5.80
 -14  -6   8    1.20   11.60
 -14   6   8    5.20    8.10
  14   6  -8   -5.30    4.80
 -12  -6   8    1.50    5.20
  12  -6  -8   12.70    9.40
 -12  -6   8   -4.40    8.40
  12   6  -8    8.80    9.40
 -12   6   8    3.20    6.10
 -10  -6   8   19.90   10.00
 -10  -6   8   31.40    9.30
  10  -6  -8   23.40   10.30
  10   6  -8   10.30    5.90
 -10   6   8   32.10   10.50
   8  -6  -8   27.60    8.80
  -8  -6   8   25.00    9.40
   8   6  -8   14.80    6.70
  -8   6   8    6.90    8.00
   6  -6  -8   28.40    9.70
  -6  -6   8   21.90    8.30
   6  -6  -8   23.70    7.50
   6   6  -8   15.80    5.80
  -6   6   8   10.30    6.70
   6   6  -8   22.10    5.90
  -4  -6   8    7.10    5.10
  -4  -6   8   -3.00    4.80
   4  -6  -8    3.40    4.60
   4  -6  -8   -4.50    4.50
   4   6  -8    5.40    4.30
   4   6  -8   -3.00    3.20
  -4   6   8    1.10    4.70
   2  -6  -8    2.30    3.60
   2  -6  -8   -3.80    4.40
  -2  -6   8    2.70    3.90
  -2  -6   8   -2.40    4.80
  -2   6   8   -3.60    4.00
   2   6  -8   -2.00    2.30
   2   6  -8    3.00    3.20
   0  -6  -8    9.30    4.60
   0  -6  -8   18.00    8.20
   0  -6   8   14.10    7.90
   0  -6   8   13.40    6.20
   0   6   8   16.80    8.40
   0   6  -8    6.80    4.60
  -2  -6  -8   14.80    8.70
  -2  -6  -8    1.00    3.00
   2  -6   8    1.30    6.20
   2  -6   8    1.50    4.60
   2   6   8    6.20    6.80
  -2   6  -8    1.00    4.90
   4  -6   8   18.70    7.40
   4  -6   8   15.00    8.10
  -4  -6  -8    5.80    6.10
   4   6   8    3.70    5.30
  -4   6  -8    8.00    7.30
  -6  -6  -8   25.50   11.80
   6  -6   8   35.60   10.50
   6  -6   8   19.70   10.90
   6   6   8   32.30   11.20
  -6   6  -8   57.09   13.30
  -8  -6  -8    3.00    7.70
   8  -6   8    0.80    6.80
   8   6   8    0.60    6.90
 -13  -7   8    0.20    6.10
  13  -7  -8   -0.80   10.20
 -13  -7   8    5.10    9.30
  13   7  -8    6.30    7.20
 -13   7   8   -1.80    6.60
 -11  -7   8    4.60    8.40
  11  -7  -8   -2.60    6.00
 -11   7   8   -7.10    5.20
  11   7  -8    0.60    5.30
   9  -7  -8    0.90    7.60
  -9  -7   8    8.70    9.90
  -9   7   8   -1.30    5.00
   9   7  -8   -3.20    6.40
  -7  -7   8   19.10   10.70
   7  -7  -8    8.00    7.50
   7  -7  -8    2.90    5.70
  -7   7   8    4.80    6.50
   7   7  -8    2.40    5.10
  -5  -7   8    6.90    5.70
   5  -7  -8    9.50    7.20
  -5  -7   8   13.80    8.70
   5  -7  -8    2.40    5.40
   5   7  -8   12.20    5.10
  -5   7   8   -1.90    6.60
   5   7  -8   12.00    6.30
  -3  -7   8    7.50    4.80
  -3  -7   8   -2.40    6.70
   3  -7  -8    2.10    6.00
   3  -7  -8    3.00    6.00
   3   7  -8    7.50    4.40
  -3   7   8    5.30    5.20
   1  -7  -8   -2.00    6.00
  -1  -7   8    3.80    7.10
  -1  -7   8    2.40    6.50
   1  -7  -8   -5.40    4.70
   1   7  -8    2.50    5.60
  -1   7   8   11.30    8.10
   1  -7   8    0.10    4.80
   1  -7   8   -3.80    3.40
  -1  -7  -8   -0.70    6.40
  -1   7  -8   -1.10    3.40
   1   7   8   -3.60    7.30
   3  -7   8    1.30    5.20
   3  -7   8   -1.90    4.70
  -3  -7  -8    4.90    7.60
  -3   7  -8   -3.10    4.20
   3   7   8   -3.50    6.80
   5  -7   8   -8.70    6.90
   5  -7   8    7.70    8.60
  -5  -7  -8   -5.80    7.50
   5   7   8    1.50    7.60
  -5   7  -8    4.10    7.90
   7  -7   8   -0.30    9.60
  -7  -7  -8    5.60   12.00
   7   7   8   18.10   10.10
 -12  -8   8   -5.70    8.30
  12  -8  -8    7.10    7.20
  12   8  -8   -8.00    8.10
 -12   8   8   -2.90    9.80
 -10  -8   8    2.80    7.90
  10  -8  -8   13.90    8.40
 -10   8   8    4.10   10.10
  10   8  -8   12.30    8.90
  -8  -8   8    3.30    6.90
   8  -8  -8    6.10    9.40
   8   8  -8    0.60    4.80
  -8   8   8   11.30   10.20
  -6  -8   8   -6.60    7.30
   6  -8  -8    1.70    6.20
   6  -8  -8    1.40    5.70
  -6   8   8   10.70    9.40
   4  -8  -8    3.00    7.40
  -4  -8   8   -2.60    4.80
   4  -8  -8   -2.10    6.70
  -4   8   8   -5.90    7.40
  -2  -8   8    7.00    6.40
   2  -8  -8    3.90    7.40
  -2  -8   8   -5.70    4.00
   2  -8  -8   12.30    7.70
  -2   8   8   -7.70    7.50
   2   8  -8    2.60    5.30
   0  -8  -8    3.20    6.20
   0  -8   8    9.50    7.50
   0  -8   8   15.20    8.40
   0   8   8   16.10   10.00
   0   8  -8    4.30    5.50
   2  -8   8    2.20    5.80
   2  -8   8    0.00    6.60
  -2  -8  -8   -3.40    5.30
   2   8   8    5.70    8.80
  -2   8  -8    6.80    8.00
   4  -8   8   33.40   11.70
   4  -8   8   20.10    8.90
  -4  -8  -8    9.80   11.30
  -6  -8  -8    5.80   11.70
   6  -8   8   17.00   10.90
   6   8   8   10.60    7.80
   9  -9  -8    2.30   10.60
  -9  -9   8   10.90   13.10
  -9   9   8   -1.90   10.70
  -7  -9   8    8.60   10.60
   7  -9  -8   14.70   11.10
  -7   9   8    6.40   10.40
   5  -9  -8   13.30   10.50
   5  -9  -8    9.30    7.70
  -5  -9   8    4.90    7.70
  -5   9   8   31.50   12.00
  -3  -9   8   75.09   18.50
   3  -9  -8   87.19   18.40
  -3   9   8   66.29   14.90
  -1  -9   8   29.50   11.30
   1  -9  -8   76.29   17.10
  -1   9   8   63.79   15.30
  -1  -9  -8   45.10   15.20
   1  -9   8    9.70    8.60
   1  -9   8   26.90    9.90
   1   9   8   43.00   13.40
   3  -9   8   26.10    9.90
   3  -9   8   23.80   11.90
  -3  -9  -8    7.50    9.00
   3   9   8   31.30   13.10
  -4 -10   8   -0.70    8.20
   4 -10  -8    3.90    7.90
  -4  10   8   -0.70    9.80
   2 -10  -8   -1.20    7.20
  -2 -10   8   -0.60    7.60
  -2  10   8    0.20    7.50
   0 -10  -8    4.70   11.40
   0 -10   8   -1.90    7.40
   0  10   8    2.10    7.90
 -18   0   9   -1.60    6.70
  18   0  -9    1.20    8.80
 -16   0   9   -2.40    4.50
  16   0  -9   -3.80    6.30
  14   0  -9   -2.10    5.10
 -14   0   9    3.30    6.20
  12   0  -9    7.20    5.40
 -12   0   9   -0.30    5.40
 -12   0   9    4.90    4.60
  10   0  -9    1.70    2.90
 -10   0   9    2.00    4.60
 -10   0   9    1.20    2.80
  -8   0   9    1.40    3.80
  -8   0   9   -3.50    2.80
   8   0  -9    2.20    2.90
  -6   0   9   -1.10    2.60
   6   0  -9    0.40    3.00
  -6   0   9    1.50    2.00
   4   0  -9    4.60    4.00
  -4   0   9   -1.30    1.90
  -4   0   9   -5.80    2.10
  -2   0   9   -0.20    1.70
  -2   0   9   -4.80    2.00
   2   0  -9   -1.30    3.50
   0   0   9    6.20    3.80
   0   0  -9    2.60    3.70
   0   0   9   -0.50    1.50
  -2   0  -9    1.20    4.20
   2   0   9   -1.30    4.80
   2   0   9   -1.60    1.90
  -2   0  -9   -0.80    4.00
   4   0   9    1.70    2.90
  -4   0  -9    3.10    4.80
  -4   0  -9    2.70    3.70
   4   0   9   -3.10    5.20
   6   0   9   -6.00    4.40
   6   0   9   -0.20    3.80
  -6   0  -9   -4.40    4.50
  -6   0  -9    3.70    5.70
  -6   0  -9   -2.60    4.50
   6   0   9   -2.70    4.90
  -8   0  -9    4.70    4.80
   8   0   9   -2.30    3.70
   8   0   9   -0.80    5.40
  -8   0  -9   -3.10    3.60
   8   0   9    1.20    4.50
  -8   0  -9    1.70    5.90
  10   0   9  -11.20    6.80
 -10   0  -9    0.20    5.00
  10   0   9    4.30    5.30
 -10   0  -9   -0.30    5.40
  10   0   9    0.90    4.40
  12   0   9    5.60    9.90
 -12   0  -9    5.90    9.40
  17  -1  -9   37.40   10.70
 -17  -1   9   42.20   14.90
 -17   1   9   55.39   16.20
 -15  -1   9   18.80    8.80
  15  -1  -9    2.50    4.60
  15   1  -9    6.90    6.50
 -15   1   9    4.60    5.20
 -13  -1   9    8.60    6.00
  13  -1  -9    5.00    4.80
 -13  -1   9   11.80    7.10
 -13   1   9    7.50    5.40
  13   1  -9   -2.00    4.30
 -11  -1   9  165.78   20.00
 -11  -1   9  189.38   21.60
  11  -1  -9  208.48   22.00
  11   1  -9  178.48   19.40
 -11   1   9  166.98   15.70
 -11   1   9  186.28   21.60
  -9  -1   9  293.37   23.30
   9  -1  -9  272.97   23.50
  -9  -1   9  257.17   22.80
  -9   1   9  260.27   23.90
  -9   1   9  273.37   21.00
   9   1  -9  244.48   22.00
  -7  -1   9    4.80    4.60
  -7  -1   9   11.30    4.20
   7  -1  -9    5.10    3.40
  -7   1   9    5.00    3.50
   7   1  -9    3.10    2.90
  -7   1   9   17.10    5.80
  -5  -1   9    3.40    4.70
   5  -1  -9    0.90    3.20
  -5  -1   9   -1.90    1.60
   5   1  -9   -0.80    1.80
  -5   1   9   -5.50    2.70
  -5   1   9   -0.90    2.20
  -3  -1   9   34.20    7.60
  -3  -1   9   29.10    3.90
   3  -1  -9   19.10    5.90
   3   1  -9   23.30    3.60
  -3   1   9   31.70    7.80
  -3   1   9   27.50    5.20
   3   1  -9   35.50    7.50
   1  -1  -9  146.29   17.20
  -1  -1   9  160.58   10.30
   1  -1  -9  151.98   17.00
  -1  -1   9  151.08   10.40
  -1  -1   9  161.08   18.20
   1   1  -9  143.09   10.10
  -1   1   9  152.08   12.90
   1   1  -9  151.48   16.80
  -1   1   9  145.29   17.40
  -1  -1  -9  192.68   18.30
   1  -1   9  147.39   10.70
   1  -1   9  147.19   11.30
  -1  -1  -9  146.89   17.50
   1  -1   9  167.68   18.60
  -1   1  -9  123.49   16.40
   1   1   9  158.48   18.10
   1   1   9  140.29   12.80
  -3  -1  -9    0.80    3.50
   3  -1   9    1.00    2.20
   3  -1   9    2.40    5.60
  -3  -1  -9    6.70    4.30
   3   1   9   -0.50    3.70
  -3   1  -9    5.10    5.00
   3   1   9    2.00    3.10
  -5  -1  -9    0.60    4.40
  -5  -1  -9    0.00    5.20
   5  -1   9    3.70    4.10
   5  -1   9    7.80    4.10
  -5   1  -9    5.70    4.50
  -5   1  -9   -0.10    3.50
   5   1   9    2.10    6.10
   5   1   9   -1.30    4.10
  -7  -1  -9    6.40    6.50
  -7  -1  -9    3.00    5.10
   7  -1   9   12.90    6.20
   7  -1   9   16.10    7.70
  -7  -1  -9    9.00    6.20
   7  -1   9    1.80    4.40
  -7   1  -9    9.80    6.00
  -7   1  -9    9.70    6.10
   7   1   9   20.60    8.60
   7   1   9   12.30    5.40
   7   1   9   20.30    8.10
   9  -1   9    2.60    6.90
   9  -1   9   -3.40    4.20
  -9  -1  -9   -3.00    6.10
  -9  -1  -9   -1.30    7.10
   9  -1   9    3.80    5.80
  -9  -1  -9   -0.70    7.70
  -9   1  -9    3.00    7.40
   9   1   9    0.40    6.30
   9   1   9   -4.00    5.60
  -9   1  -9    7.30    6.10
   9   1   9    8.90    7.40
 -11  -1  -9   11.90    8.50
 -11  -1  -9    6.50    7.80
  11  -1   9    6.00    9.70
 -11  -1  -9    4.20    8.70
  11   1   9    3.50    5.60
  11   1   9    8.50    9.50
 -11   1  -9    4.60    9.30
  11   1   9    9.30    7.90
  18  -2  -9   -3.20    8.40
 -16  -2   9   14.20    9.10
  16  -2  -9   -1.50    6.00
 -16   2   9    5.80    6.70
 -14  -2   9    9.70    6.50
  14  -2  -9   10.60    6.30
 -14  -2   9    8.80    7.60
  14   2  -9    5.10    5.70
 -14   2   9   14.60    7.70
  12  -2  -9   67.89   12.50
 -12  -2   9   39.00   11.30
 -12  -2   9   76.19   14.00
  12   2  -9   45.70    9.20
 -12   2   9   58.69   13.10
 -10  -2   9   55.19   11.40
 -10  -2   9   59.29   11.80
  10  -2  -9   67.39   12.30
 -10   2   9   65.09   12.40
 -10   2   9   54.49    8.30
  10   2  -9   69.59   10.20
  -8  -2   9   15.30    5.70
   8  -2  -9   14.00    5.50
  -8  -2   9   12.40    4.40
  -8   2   9   11.20    5.00
  -8   2   9   24.50    6.70
   8   2  -9   10.30    4.50
  -6  -2   9   39.40    6.70
   6  -2  -9   48.40    9.20
  -6  -2   9   34.40    8.30
  -6   2   9   49.90    9.10
   6   2  -9   41.20    8.10
  -6   2   9   39.20    7.90
  -4  -2   9  518.75   33.20
  -4  -2   9  555.84   39.00
   4  -2  -9  473.35   36.70
   4  -2  -9  522.15   38.30
  -4   2   9  539.55   36.90
  -4   2   9  531.65   37.60
   4   2  -9  533.15   33.10
   4   2  -9  541.85   37.40
   2  -2  -9  403.26   30.90
  -2  -2   9  410.96   31.20
   2  -2  -9  374.06   30.30
  -2   2   9  424.86   29.10
   2   2  -9  388.96   30.00
  -2   2   9  396.46   31.00
   0  -2   9   32.60    7.80
   0  -2  -9   12.20    4.90
   0  -2  -9   25.10    7.30
   0   2   9   23.80    7.30
   0   2  -9   28.10    6.60
   0   2   9   28.80    6.10
   2  -2   9   19.80    3.10
  -2  -2  -9   22.80    7.60
   2  -2   9   20.60    3.30
   2  -2   9   28.20    7.70
  -2  -2  -9   19.20    6.30
   2   2   9   32.40    9.10
  -2   2  -9   20.60    6.90
   2   2   9   21.20    6.20
   4  -2   9   70.69   12.10
  -4  -2  -9   64.69   11.40
  -4  -2  -9   35.90    9.80
   4  -2   9   78.19    8.60
  -4   2  -9   72.79   12.00
   4   2   9   61.99   12.00
  -4   2  -9   71.39    9.20
   4   2   9   55.89   10.00
  -6  -2  -9  195.38   20.80
   6  -2   9  165.78   21.00
   6  -2   9  185.58   16.50
  -6  -2  -9  162.38   22.40
   6  -2   9  182.68   22.50
  -6   2  -9  165.18   21.20
   6   2   9  185.98   23.00
   6   2   9  179.58   20.20
  -6   2  -9  189.48   19.50
  -8  -2  -9   76.29   14.70
   8  -2   9   83.89   16.40
  -8  -2  -9  109.89   15.70
   8  -2   9   93.59   15.30
   8   2   9  126.69   16.90
   8   2   9   74.79   14.10
  -8   2  -9   69.19   14.50
   8   2   9   73.19   14.00
 -10  -2  -9    1.50    8.00
 -10  -2  -9   12.20    9.90
  10  -2   9    6.30    8.70
  10   2   9   12.60    8.50
 -10   2  -9    3.50    9.00
  10   2   9    7.70    8.40
  17  -3  -9    4.00    8.90
 -17  -3   9    7.00    9.40
 -17   3   9   -0.60    6.10
  15  -3  -9   11.60    8.40
 -15  -3   9    0.30    7.00
 -15   3   9    7.00    7.50
 -13  -3   9   -2.00    3.80
  13  -3  -9   11.50    7.50
 -13  -3   9    3.30    6.00
  13   3  -9    4.70    4.70
 -13   3   9    9.60    6.70
  11  -3  -9   19.50    8.30
 -11  -3   9   19.90    7.70
 -11  -3   9    7.70    6.20
 -11   3   9    4.70    5.40
  11   3  -9   12.10    5.40
   9  -3  -9   -0.10    4.90
  -9  -3   9    6.80    4.90
  -9  -3   9    5.40    5.90
  -9   3   9    7.70    4.20
  -9   3   9    0.40    4.60
   9   3  -9    8.10    4.60
   7  -3  -9   -2.20    2.60
  -7  -3   9    0.20    2.20
  -7  -3   9   -0.20    2.90
   7   3  -9   -0.60    2.90
  -7   3   9    6.60    4.60
  -7   3   9   -5.40    4.90
  -5  -3   9   -0.20    1.80
   5  -3  -9    1.30    3.00
   5  -3  -9    1.20    3.30
  -5  -3   9    2.10    3.70
  -5   3   9    0.30    4.00
  -5   3   9    0.50    4.00
   5   3  -9    1.00    2.60
   5   3  -9   -0.90    1.80
   3  -3  -9   12.90    5.30
   3  -3  -9   10.30    4.90
  -3  -3   9    0.60    3.30
   3   3  -9   17.90    1.90
  -3   3   9   24.00    6.60
  -3   3   9   19.80    6.30
   3   3  -9   12.30    5.20
   3   3  -9   15.40    1.70
   1  -3  -9   22.20    6.90
   1  -3  -9   26.50    7.60
  -1  -3   9   27.40    7.50
   1   3  -9   22.80    6.80
  -1   3   9   19.10    5.50
  -1   3   9   28.60    8.20
   1  -3   9   11.30    5.20
  -1  -3  -9    2.90    4.70
  -1  -3  -9   13.60    5.60
  -1   3  -9    0.60    3.90
   1   3   9   -1.10    3.50
   1   3   9    3.40    5.20
   3  -3   9    1.50    2.30
   3  -3   9   -1.90    3.70
   3  -3   9    0.40    5.00
  -3  -3  -9    3.30    4.00
  -3  -3  -9    0.80    4.40
  -3   3  -9   -1.60    3.80
   3   3   9   10.60    5.30
  -5  -3  -9    5.50    4.50
   5  -3   9   -0.80    4.10
  -5  -3  -9    2.30    5.60
   5  -3   9    8.40    6.70
   5   3   9    7.10    6.50
  -5   3  -9    1.20    4.20
   5   3   9    4.90    4.40
   7  -3   9   -3.10    3.30
  -7  -3  -9   -1.60    3.30
   7  -3   9    5.50    5.20
  -7  -3  -9    3.60    5.70
   7   3   9    2.00    6.00
  -7   3  -9    5.90    5.50
   7   3   9    9.60    6.30
   9  -3   9    8.90    7.00
  -9  -3  -9    6.40    7.50
  -9   3  -9    2.40    5.20
   9   3   9    0.50    4.90
   9   3   9   -0.60    4.30
 -11  -3  -9   -8.30    9.40
  11  -3   9   -0.70    6.50
  11   3   9   -3.40    5.30
  11   3   9   -4.00    8.10
 -16  -4   9    2.60    7.40
  16  -4  -9   -0.30    6.20
  16   4  -9   -7.50    8.20
 -16   4   9   -4.20    8.90
 -14  -4   9   -3.10    8.60
  14  -4  -9   -1.50    6.60
 -14  -4   9   -0.50    4.30
 -14   4   9   -0.70    6.80
  14   4  -9    2.20    5.60
 -12  -4   9    7.60    5.70
 -12  -4   9   24.90    9.70
  12  -4  -9   13.80    7.50
  12   4  -9   17.30    7.10
 -12   4   9   10.10    6.80
 -10  -4   9   49.40   10.30
 -10  -4   9   32.20   11.70
  10  -4  -9   36.10   10.50
 -10   4   9   40.80   11.60
  10   4  -9   62.49    9.40
  10   4  -9   45.90    9.40
   8  -4  -9   58.89    9.00
   8  -4  -9   31.00    9.60
  -8  -4   9   67.79   10.90
  -8  -4   9   44.50   11.00
  -8   4   9   50.29   10.90
  -8   4   9   59.09    9.10
   8   4  -9   42.30    8.20
   8   4  -9   55.79    9.30
   6  -4  -9   69.89   12.30
  -6  -4   9   59.09    8.70
  -6  -4   9   49.10   10.80
   6  -4  -9   71.19   10.70
  -6   4   9   65.69   12.10
   6   4  -9   58.09    9.10
   6   4  -9   55.29    7.90
  -6   4   9   46.60    9.20
   4  -4  -9  215.18   23.10
   4  -4  -9  239.18   20.50
  -4  -4   9  204.68   23.60
  -4   4   9  181.78   20.60
   4   4  -9  208.78   15.00
  -4   4   9  234.58   23.10
   4   4  -9  213.78   20.80
   2  -4  -9  290.27   25.70
  -2  -4   9  242.28   26.80
   2  -4  -9  273.57   24.00
   2   4  -9  276.77   23.60
  -2   4   9  299.07   24.30
  -2   4   9  344.57   26.70
   0  -4   9  210.48   22.10
   0  -4  -9  176.28   19.20
   0  -4  -9  158.98   20.50
   0   4   9  180.98   19.40
   0   4  -9  156.78   18.90
  -2  -4  -9   42.20   10.40
   2  -4   9   19.60    8.40
   2  -4   9   40.90    9.50
  -2  -4  -9   40.40    8.20
   2   4   9   34.90    9.00
  -2   4  -9   45.10    9.70
  -4  -4  -9   67.49   11.10
   4  -4   9   55.39   12.80
   4  -4   9   57.79   12.10
  -4  -4  -9   76.39   14.60
  -4   4  -9   68.19   12.50
   4   4   9   74.19   13.00
   6  -4   9  292.77   28.50
  -6  -4  -9  250.87   24.60
  -6  -4  -9  260.87   33.00
   6  -4   9  259.47   28.80
  -6   4  -9  255.47   27.80
   6   4   9  235.38   26.30
   8  -4   9  221.88   27.10
  -8  -4  -9  166.98   26.00
   8   4   9  219.88   25.90
   8   4   9  199.08   26.40
  -8   4  -9  216.48   26.40
  10  -4   9   22.30   11.80
 -10  -4  -9    5.80    7.10
  10   4   9   25.50   10.60
  10   4   9   24.30    9.60
 -10   4  -9   25.70   11.60
 -15  -5   9    0.90    8.50
 -15  -5   9   -1.30    8.70
  15  -5  -9   10.50    7.60
 -15   5   9   -3.50    8.40
  15   5  -9    2.20    9.50
 -13  -5   9   -2.70    4.00
 -13  -5   9   -2.20    6.70
  13  -5  -9    5.90    5.60
  13   5  -9    0.80    4.80
 -13   5   9    3.40    6.40
 -11  -5   9    8.30    9.60
 -11  -5   9   11.40    6.30
  11  -5  -9   15.60    7.70
  11   5  -9   12.50    6.20
 -11   5   9   29.10   10.00
   9  -5  -9  105.39   16.80
  -9  -5   9   67.09   14.30
  -9  -5   9   74.39   12.60
   9   5  -9   64.39   11.50
   9   5  -9   86.09   10.90
  -9   5   9   81.49   15.70
   7  -5  -9   35.20    7.40
  -7  -5   9   40.10   11.90
   7  -5  -9   71.19   13.30
  -7  -5   9   53.39    9.40
  -7   5   9   36.90    8.10
   7   5  -9   37.20    7.80
   7   5  -9   51.89    8.80
  -7   5   9   59.99   12.00
   5  -5  -9    7.90    5.90
   5  -5  -9    0.20    3.10
  -5  -5   9    3.40    6.10
  -5   5   9    5.20    5.40
  -5   5   9    1.90    4.50
   5   5  -9   -1.40    2.60
   5   5  -9    5.30    3.20
   3  -5  -9   17.30    6.40
  -3  -5   9    7.90    5.50
   3  -5  -9    4.80    3.90
  -3   5   9    9.20    6.90
   3   5  -9   15.50    3.90
   3   5  -9    6.10    5.30
   1  -5  -9   86.39   12.50
   1  -5  -9  111.59   17.10
  -1  -5   9  106.79   16.30
   1   5  -9   52.99   10.60
  -1   5   9   74.29   12.80
   1  -5   9   20.00    8.50
  -1  -5  -9   31.10    7.90
   1  -5   9   33.80    9.90
  -1  -5  -9   29.80    9.40
  -1   5  -9   43.40    9.80
   1   5   9   39.40    8.90
  -3  -5  -9   16.60    7.50
   3  -5   9    5.80    6.00
  -3  -5  -9    7.40    5.10
   3  -5   9   20.20    8.30
  -3   5  -9   10.60    5.40
   3   5   9   20.40    7.30
  -5  -5  -9   10.50    8.50
   5  -5   9   24.40    9.20
   5  -5   9   15.10    8.90
  -5   5  -9   20.20    8.80
   5   5   9    1.80    4.30
   7  -5   9    6.60    8.10
  -7  -5  -9    2.20    8.90
   7  -5   9   -4.90    7.00
   7   5   9    1.80    6.90
  -7   5  -9   -5.20    5.40
   9  -5   9    6.80    8.80
  -9  -5  -9   22.40   12.10
   9   5   9   -1.80    5.70
  14  -6  -9    1.50    6.30
 -14  -6   9   -4.00    8.00
 -14  -6   9   -0.90    5.30
 -14   6   9    1.00    8.10
  14   6  -9   -2.00    5.10
  12  -6  -9    2.90    7.90
 -12  -6   9   -1.70    6.70
 -12  -6   9    4.70    9.90
  12   6  -9    3.90    7.90
 -12   6   9    0.30    8.00
  10  -6  -9    3.10    7.40
 -10  -6   9    0.10    5.70
 -10  -6   9    4.00    8.60
  10   6  -9    0.90    6.10
 -10   6   9   -6.60    6.00
   8  -6  -9   -1.40    6.50
  -8  -6   9    6.50    7.80
  -8   6   9    4.90    7.50
   8   6  -9    1.00    3.40
   6  -6  -9   -1.70    4.50
  -6  -6   9   -4.60    6.10
   6  -6  -9    3.60    4.70
   6   6  -9    0.10    3.90
  -6   6   9    2.00    5.00
  -6   6   9   19.50    9.40
   6   6  -9    3.20    3.10
  -4  -6   9    4.10    5.00
   4  -6  -9   27.80    8.70
   4  -6  -9   11.90    7.60
   4   6  -9   17.30    6.00
  -4   6   9   12.60    7.10
  -2  -6   9   24.60    8.60
   2  -6  -9   16.40    6.50
   2  -6  -9   31.60    9.70
  -2  -6   9   28.40    8.20
   2   6  -9   20.50    7.40
  -2   6   9   32.80    9.00
   0  -6  -9    3.70    5.30
   0  -6   9    5.80    5.10
   0  -6  -9    0.60    5.90
   0  -6   9    3.60    4.60
   0   6  -9   11.60    5.30
   0   6   9   15.60    6.70
  -2  -6  -9   13.80    8.90
   2  -6   9   10.40    7.90
  -2  -6  -9   28.70    8.30
   2  -6   9   11.00    7.80
   2   6   9   23.30    8.00
  -2   6  -9   33.80    9.60
   4  -6   9   18.40    9.50
   4  -6   9    8.20    6.00
  -4  -6  -9   24.20    9.80
   4   6   9   17.10    7.40
  -4   6  -9   29.70    9.60
   6  -6   9   21.20    9.40
  -6  -6  -9   23.30   12.90
   6  -6   9   35.00   10.40
  -6   6  -9   27.30    9.20
   6   6   9   18.50    9.40
   8  -6   9   13.60    8.90
  -8  -6  -9   17.40   13.40
   8   6   9   18.20   10.60
  13  -7  -9   25.80   10.80
 -13  -7   9   -1.20    6.00
 -13  -7   9    0.80   11.30
 -13   7   9   -0.40    9.60
  13   7  -9    9.30    7.90
 -11  -7   9   59.49   18.50
  11  -7  -9   77.79   16.20
  11   7  -9   74.79   13.40
 -11   7   9   64.89   15.90
   9  -7  -9  189.98   25.40
  -9  -7   9  127.59   23.60
  -9   7   9  195.98   25.60
   9   7  -9  176.98   19.90
   7  -7  -9  139.19   17.60
  -7  -7   9  120.69   21.80
   7  -7  -9  158.08   21.90
  -7   7   9  122.49   20.10
   5  -7  -9   37.70   11.40
  -5  -7   9   28.30    7.90
   5  -7  -9   50.69   11.60
  -5  -7   9   21.10    9.70
   5   7  -9   39.00    8.50
  -5   7   9   46.90   11.50
   3  -7  -9    5.50    7.00
  -3  -7   9    1.00    5.50
   3  -7  -9   -1.40    6.00
  -3  -7   9   -2.40    3.50
  -3   7   9    4.80    5.60
   3   7  -9    5.90    5.20
  -1  -7   9   10.50    6.50
  -1  -7   9    6.60    7.10
   1  -7  -9    8.50    6.40
   1  -7  -9    4.50    7.60
  -1   7   9    6.50    5.00
   1   7  -9    0.30    4.90
   1  -7   9   26.30    9.20
  -1  -7  -9   26.50   11.30
   1  -7   9    4.90    5.50
   1   7   9    2.10    5.10
  -1   7  -9   24.50    7.80
   3  -7   9    6.00    6.10
  -3  -7  -9   11.20    9.30
   3  -7   9    8.10    6.60
   3   7   9   14.40    8.10
  -3   7  -9    0.60    5.10
  -5  -7  -9    4.90    7.20
   5  -7   9    1.40    7.90
   5  -7   9   -2.30    5.50
   5   7   9   -0.30    8.00
  -5   7  -9   12.80    6.60
   7  -7   9    4.20   10.40
  -7  -7  -9   -0.50    7.90
   7   7   9   -1.70    5.50
  12  -8  -9    8.00    7.80
 -12  -8   9    6.90   12.80
 -12   8   9    9.00    7.50
 -10  -8   9    1.60    7.60
  10  -8  -9    7.30    7.70
 -10   8   9   12.10    9.10
   8  -8  -9    9.90    9.80
  -8  -8   9   -6.40    9.90
  -8   8   9    5.10   10.10
  -6  -8   9    3.30    8.70
   6  -8  -9   -4.30    5.90
   6  -8  -9   -1.60    7.80
  -6   8   9    6.90    9.80
   4  -8  -9   46.00   12.10
  -4  -8   9   17.60   10.70
   4  -8  -9   20.60    9.40
  -4   8   9   13.90   11.10
  -2  -8   9   42.40    9.70
  -2  -8   9   42.20   13.00
   2  -8  -9   51.09   12.40
   2  -8  -9   47.60   14.20
   2   8  -9   65.99   11.40
  -2   8   9   83.29   16.40
   0  -8  -9   12.30    8.20
   0  -8   9   -6.70    6.70
   0  -8   9    9.60    8.20
   0   8   9   15.10    7.90
   0   8  -9   12.80    7.80
   2  -8   9   25.70   11.30
   2  -8   9    3.90    9.60
  -2  -8  -9   25.50   10.90
  -2   8  -9   17.60    8.90
   2   8   9    8.00    7.70
  -4  -8  -9   -3.40    6.20
   4  -8   9    1.80    8.90
   4  -8   9    5.00    7.40
   4   8   9   10.30    7.90
  -9  -9   9   -8.50   10.00
   9  -9  -9   17.50   12.40
  -9   9   9    7.70    8.90
  -7  -9   9    5.00   10.90
   7  -9  -9    9.40   11.90
  -7   9   9   23.90   13.20
   5  -9  -9    1.20    9.00
  -5  -9   9    0.10   10.20
   5  -9  -9    0.10    7.90
  -5   9   9   13.40   11.40
  -3  -9   9    2.00    6.90
   3  -9  -9   10.70   10.40
  -3   9   9    9.10    7.80
   1  -9  -9   10.60   10.50
  -1  -9   9   16.90    9.80
  -1   9   9   13.20   11.70
  -1  -9  -9    5.30   10.00
   1  -9   9    0.20    7.20
   1  -9   9    6.50    9.20
   1   9   9    8.30    9.30
  -3  -9  -9    0.00    9.80
   3  -9   9   -0.20    6.60
   3  -9   9   -7.70    9.90
   3   9   9   -8.50    5.90
  18   0 -10   18.60   10.10
 -18   0  10   36.40   14.50
  16   0 -10   15.60    8.70
 -16   0  10    5.70    9.00
  14   0 -10    7.80    7.50
 -14   0  10   13.40    7.20
  12   0 -10  300.57   28.50
 -12   0  10  306.57   25.10
 -12   0  10  253.37   28.50
 -10   0  10  395.36   29.90
  10   0 -10  402.96   31.20
 -10   0  10  358.46   30.50
  -8   0  10  225.18   20.50
   8   0 -10  285.17   22.60
  -8   0  10  222.08   20.60
  -6   0  10  184.88   19.30
  -6   0  10  186.78   16.00
   6   0 -10  167.18   19.40
   4   0 -10   13.30    5.60
  -4   0  10    2.30    2.30
  -4   0  10    1.00    5.00
  -2   0  10  259.47   18.30
  -2   0  10  248.18   23.00
   2   0 -10  262.37   22.30
   0   0 -10  208.08   22.90
   0   0  10  266.27   17.90
   0   0  10  238.78   22.50
  -2   0 -10   94.39   13.70
   2   0  10   70.29   13.00
   2   0  10   68.59    8.40
   4   0  10  245.58   20.10
  -4   0 -10  251.57   26.00
   4   0  10  256.37   27.40
  -4   0 -10  272.67   27.70
   6   0  10   97.69   16.10
   6   0  10   95.99   15.60
  -6   0 -10   52.29   12.20
  -6   0 -10   68.69   14.00
  -6   0 -10   69.19   12.70
   6   0  10   87.49   12.00
   8   0  10   12.50    6.80
   8   0  10   38.90   11.20
  -8   0 -10   22.90   10.30
  -8   0 -10   37.40   11.40
   8   0  10   34.90    9.60
  10   0  10    8.70    7.50
  10   0  10   27.30   10.20
 -10   0 -10   24.50   10.90
  17  -1 -10   13.20    9.50
 -17  -1  10   -2.10    5.80
 -17   1  10   -4.30    5.50
 -15  -1  10   12.70    9.10
  15  -1 -10    3.10    5.10
 -15   1  10    1.80    7.20
  15   1 -10    0.10    6.30
 -13  -1  10   12.50    7.80
  13  -1 -10    8.80    5.70
 -13  -1  10   31.40   10.00
  13   1 -10   13.70    7.00
 -13   1  10   11.40    7.90
 -11  -1  10   -3.00    2.50
 -11  -1  10   -4.10    5.20
  11  -1 -10    5.70    5.30
  11   1 -10   10.40    4.90
 -11   1  10   10.20    4.80
 -11   1  10    4.30    5.60
  -9  -1  10    0.60    2.70
  -9  -1  10    9.30    5.80
   9  -1 -10   12.70    5.00
   9   1 -10    8.70    4.00
  -9   1  10    3.70    4.00
  -9   1  10    4.00    3.60
  -7  -1  10    7.60    3.90
   7  -1 -10   19.30    6.80
  -7  -1  10    3.50    3.80
   7   1 -10    4.30    3.50
  -7   1  10   10.10    5.60
  -7   1  10    6.10    4.10
  -5  -1  10   38.70    5.90
  -5  -1  10   32.10    8.40
   5  -1 -10   24.70    6.70
  -5   1  10   36.20    6.80
  -5   1  10   26.40    7.10
   5   1 -10   45.20    9.00
   3  -1 -10   87.49   12.50
  -3  -1  10   56.39   11.30
  -3  -1  10   81.29    7.00
   3   1 -10   99.99   13.30
  -3   1  10  120.19   14.60
  -3   1  10   68.79    9.20
   3   1 -10   86.99    6.90
   1  -1 -10   51.49    9.40
   1  -1 -10   47.80   10.10
  -1  -1  10   57.29    5.40
  -1  -1  10   49.60    4.60
  -1  -1  10   50.69   10.60
  -1   1  10   58.39   11.30
  -1   1  10   56.49    7.70
   1   1 -10   57.19   10.20
  -1  -1 -10    5.90    4.10
   1  -1  10    5.50    2.30
   1  -1  10    4.50    6.70
  -1  -1 -10    6.00    5.50
   1  -1  10   13.20    3.40
   1   1  10    7.00    5.10
   1   1  10   18.10    4.90
  -1   1 -10   14.80    6.00
  -3  -1 -10    0.70    4.50
   3  -1  10   -1.20    3.70
  -3  -1 -10    4.50    4.00
   3  -1  10    4.60    2.70
  -3   1 -10    0.00    5.20
   3   1  10    8.60    5.20
   3   1  10    7.00    4.30
  -5  -1 -10   53.79   11.60
   5  -1  10   70.19    9.70
   5  -1  10   77.79   14.30
  -5  -1 -10   54.29   11.80
   5   1  10   54.29   12.20
  -5   1 -10   56.49   12.40
   5   1  10   74.59   11.00
  -5   1 -10   58.39   10.30
  -7  -1 -10   76.29   15.90
   7  -1  10   60.69   14.30
  -7  -1 -10  103.19   16.20
   7  -1  10  120.59   18.00
   7   1  10  110.79   16.80
  -7   1 -10   91.99   16.00
   7   1  10   82.29   13.30
   7   1  10  107.19   18.00
  -9  -1 -10   22.70    9.50
   9  -1  10   14.80    9.20
  -9  -1 -10   37.40   11.60
   9  -1  10   16.80    7.80
  -9  -1 -10   43.50   13.60
  -9   1 -10   35.30   12.10
   9   1  10   30.70   10.50
   9   1  10   16.40    8.50
   9   1  10   39.60   10.60
  11  -1  10   12.20    9.00
 -11  -1 -10   -2.30    9.00
 -11  -1 -10    6.70    7.10
  11   1  10   -0.40    8.80
  11   1  10   -1.70    6.70
 -11   1 -10   -3.20    6.10
  16  -2 -10   -5.90    6.80
 -16  -2  10    8.80    9.50
 -16   2  10   10.90    7.50
  14  -2 -10    3.80    5.10
 -14  -2  10   -4.10    7.60
 -14  -2  10   -1.00    4.40
 -14   2  10    6.00    7.30
  14   2 -10   -7.30    4.00
  12  -2 -10    1.60    4.50
 -12  -2  10    1.30    6.40
 -12  -2  10   -2.20    3.30
 -12   2  10   -2.40    3.40
  12   2 -10    3.80    5.10
  10  -2 -10   62.99   12.00
 -10  -2  10   76.39   12.40
 -10  -2  10   78.19   13.90
  10   2 -10   70.09   11.20
 -10   2  10   74.09   13.00
 -10   2  10   84.79   10.90
   8  -2 -10  142.49   18.00
  -8  -2  10  133.29   15.10
  -8  -2  10  130.89   17.20
  -8   2  10  125.59   14.70
  -8   2  10  122.49   16.40
   8   2 -10  126.89   15.40
  -6  -2  10   60.49    8.30
  -6  -2  10   46.90   10.20
   6  -2 -10   72.79   11.80
  -6   2  10   66.99   10.40
  -6   2  10   56.39    9.60
   6   2 -10   54.79    9.80
  -4  -2  10  168.18   19.40
  -4  -2  10  152.88   11.70
   4  -2 -10  145.79   18.20
   4  -2 -10  168.88   18.30
   4   2 -10  164.88   11.60
  -4   2  10  180.88   19.30
  -4   2  10  173.28   17.10
   4   2 -10  176.18   18.80
  -2  -2  10  258.37   23.00
   2  -2 -10  246.38   24.50
   2  -2 -10  275.37   25.20
   2   2 -10  224.78   23.30
  -2   2  10  234.28   19.60
  -2   2  10  210.98   23.10
   0  -2 -10  196.48   22.00
   0  -2  10  183.98   20.80
   0  -2 -10  230.68   22.20
   0   2 -10  206.88   21.30
   0   2  10  177.78   17.80
   0   2  10  172.68   21.20
  -2  -2 -10   11.40    6.10
  -2  -2 -10   11.10    5.70
   2  -2  10   16.90    3.10
   2  -2  10   24.00    7.60
   2   2  10    3.70    4.80
   2   2  10   17.80    5.10
  -2   2 -10   28.60    8.50
   4  -2  10   16.40    7.00
  -4  -2 -10   22.50    7.80
  -4  -2 -10   23.40    9.30
  -4   2 -10   33.30    9.40
   4   2  10   34.50    7.40
   4   2  10   27.40   10.20
   6  -2  10   -6.00    5.90
  -6  -2 -10    0.40    4.40
   6  -2  10   -4.90    5.90
  -6  -2 -10   -2.60    3.60
   6   2  10   12.20    6.00
  -6   2 -10    4.90    6.30
   6   2  10    0.50    3.30
  -8  -2 -10    7.10    8.40
   8  -2  10   17.90    9.40
   8  -2  10   23.10    9.60
  -8  -2 -10   20.30    7.20
   8   2  10   21.20    7.50
   8   2  10   16.30    7.10
  -8   2 -10   30.50   10.80
   8   2  10   13.20    8.70
  10  -2  10    7.90    7.00
 -10  -2 -10    8.20   10.20
  10   2  10    0.20    8.70
  10   2  10   10.60    7.10
 -10   2 -10   28.30   10.30
 -17  -3  10   29.10   11.80
  17  -3 -10   27.40   12.30
 -17   3  10   30.80   13.90
  15  -3 -10   14.00    8.80
 -15  -3  10   27.20   10.90
 -15   3  10   36.60   12.60
 -13  -3  10   -1.70    5.90
 -13  -3  10   -2.40    7.30
  13  -3 -10    5.00    6.30
  13   3 -10    4.40    5.70
 -13   3  10    2.50    4.60
  11  -3 -10   24.20    9.00
 -11  -3  10   29.20    9.20
 -11  -3  10   10.80    7.00
 -11   3  10   33.60   10.50
  11   3 -10   49.20    8.70
   9  -3 -10    2.90    4.90
  -9  -3  10   -0.20    2.50
  -9  -3  10    2.80    5.80
  -9   3  10    2.00    3.80
  -9   3  10    3.40    4.20
   9   3 -10   -1.10    3.50
   7  -3 -10   48.10   10.60
  -7  -3  10   21.10    5.20
  -7  -3  10   24.60    7.50
  -7   3  10   16.80    6.20
  -7   3  10   12.40    4.90
   7   3 -10   23.10    7.00
   5  -3 -10    8.20    4.70
  -5  -3  10    5.90    2.50
  -5  -3  10    8.80    6.20
   5  -3 -10    3.70    5.80
   5   3 -10   10.20    2.90
   5   3 -10    9.80    5.40
  -5   3  10   16.40    6.70
  -5   3  10   12.50    6.30
   3  -3 -10   40.10    9.30
  -3  -3  10   57.69   11.00
   3  -3 -10   62.19   11.60
   3   3 -10   59.69   10.10
  -3   3  10   64.69   10.50
  -3   3  10   72.79   12.10
  -1  -3  10  101.99   15.20
   1  -3 -10   82.69   12.90
   1  -3 -10  114.89   15.90
  -1   3  10   92.69   12.70
   1   3 -10   90.79   13.50
  -1   3  10  100.59   15.10
   1  -3  10   47.70   10.90
  -1  -3 -10   25.20    8.90
  -1  -3 -10   57.79   10.40
  -1   3 -10   44.50    9.60
   1   3  10   34.80    8.10
   1   3  10   50.79   11.80
  -3  -3 -10   40.40    8.90
   3  -3  10   30.10    8.90
  -3  -3 -10   52.09   11.70
   3   3  10   62.19   12.00
  -3   3 -10   63.99   11.80
   3   3  10   53.39    9.40
  -5  -3 -10  261.67   25.40
   5  -3  10  220.98   26.80
  -5  -3 -10  240.78   28.60
   5  -3  10  247.58   27.00
  -5   3 -10  187.58   24.80
   5   3  10  293.97   29.60
   5   3  10  295.87   24.50
   7  -3  10  162.08   21.10
  -7  -3 -10  151.08   23.60
   7  -3  10  149.29   22.40
   7   3  10  188.28   24.90
  -7   3 -10  211.28   25.20
   7   3  10  182.88   21.70
   9  -3  10   28.50   11.30
  -9  -3 -10   30.40   13.80
   9   3  10   32.40   12.00
   9   3  10   32.40   11.40
  -9   3 -10   18.40   10.10
  16  -4 -10   19.00   11.40
 -16  -4  10   -4.60    5.40
 -16   4  10   20.60   10.70
  16   4 -10   17.80    9.00
 -14  -4  10   -1.80    7.20
  14  -4 -10   13.10    7.30
 -14  -4  10    1.50    9.40
 -14   4  10   -2.80    5.40
  14   4 -10    1.30    8.00
 -12  -4  10    5.20    6.20
  12  -4 -10   -2.50    3.60
 -12  -4  10    4.60    4.90
 -12   4  10    2.50    5.70
  12   4 -10   -2.40    4.00
  10  -4 -10    9.50    7.10
 -10  -4  10    4.30    5.90
 -10  -4  10   12.50    5.80
  10   4 -10    8.30    4.90
  10   4 -10   14.80    6.50
 -10   4  10   13.60    7.10
   8  -4 -10    3.70    4.40
  -8  -4  10   13.30    6.50
  -8  -4  10    2.60    4.00
   8   4 -10   -1.80    3.80
   8   4 -10    2.70    4.10
  -8   4  10    7.80    6.40
  -8   4  10    9.20    5.10
   6  -4 -10   -2.30    3.60
  -6  -4  10   -0.60    2.60
  -6  -4  10   -7.70    4.20
   6  -4 -10    3.10    4.00
   6   4 -10    1.60    3.90
  -6   4  10   -0.40    5.00
  -6   4  10    2.10    4.40
   6   4 -10    1.20    2.60
  -4  -4  10   21.20    8.50
   4  -4 -10   27.80    8.00
   4  -4 -10   17.40    6.40
   4   4 -10   14.00    5.20
  -4   4  10   16.40    6.20
  -4   4  10   15.90    6.90
   4   4 -10   17.10    3.10
   2  -4 -10   37.40    9.30
   2  -4 -10   43.20    9.60
  -2  -4  10   36.50    9.70
   2   4 -10   32.50    8.90
  -2   4  10   27.30    7.40
  -2   4  10   30.90    9.60
   0  -4 -10   39.20   10.50
   0  -4 -10   74.69   12.50
   0  -4  10   84.29   14.10
   0   4  10   66.99   12.50
   0   4  10   56.39   10.60
   0   4 -10   97.59   14.70
  -2  -4 -10   36.10    8.30
   2  -4  10   32.60   10.20
  -2  -4 -10   16.90    8.70
   2  -4  10   31.10    8.50
  -2   4 -10   45.70   10.70
   2   4  10   36.90   10.40
   2   4  10   41.40   10.00
   4  -4  10    9.10    7.50
  -4  -4 -10   12.10    6.40
   4  -4  10    2.60    4.60
  -4  -4 -10   -3.00    5.80
   4   4  10    6.10    6.20
   4   4  10   10.80    7.10
  -4   4 -10   -2.80    4.70
   6  -4  10   -5.60    5.80
  -6  -4 -10    6.60    7.50
  -6  -4 -10    4.30    8.20
   6  -4  10    7.10    7.50
   6   4  10    3.30    4.40
   6   4  10   13.50    8.30
  -6   4 -10   -4.20    6.70
  -8  -4 -10    0.90    6.20
   8  -4  10    0.70    7.90
   8   4  10    9.60    6.00
   8   4  10   15.70    8.80
  -8   4 -10    9.40    9.50
  15  -5 -10   -1.90    8.50
 -15  -5  10    6.60    9.50
 -15  -5  10   -8.90    9.40
  15   5 -10    7.50   10.10
 -15   5  10   -6.80    6.40
 -13  -5  10   -3.70    5.10
  13  -5 -10    1.20    4.50
 -13  -5  10   10.20   10.60
 -13   5  10    7.40    9.70
  13   5 -10    2.40    5.40
 -11  -5  10   -0.20    4.40
  11  -5 -10   26.10    9.70
 -11  -5  10    9.10    9.80
 -11   5  10    5.40    8.00
  11   5 -10   10.60    5.70
   9  -5 -10   17.00    7.50
  -9  -5  10   12.00    6.30
  -9  -5  10   17.40    8.20
   9   5 -10   12.90    6.20
   9   5 -10   10.70    5.50
  -9   5  10   15.90    8.40
  -7  -5  10    5.80    5.30
   7  -5 -10   -6.40    5.90
   7  -5 -10   -0.30    3.70
   7   5 -10   -4.20    3.70
  -7   5  10   19.40    8.80
   7   5 -10    2.60    3.80
  -7   5  10    2.60    4.80
   5  -5 -10    8.00    5.60
   5  -5 -10   19.30    6.20
  -5  -5  10   15.80    8.00
   5   5 -10   24.90    7.60
  -5   5  10   36.90    8.90
  -5   5  10   28.70    8.50
   3  -5 -10   77.79   14.30
  -3  -5  10   71.19   14.50
   3  -5 -10   93.99   15.50
  -3   5  10   91.89   15.10
  -3   5  10   89.29   14.10
   3   5 -10   88.59   13.50
   1  -5 -10   -2.90    4.80
   1  -5 -10    4.90    4.60
  -1  -5  10    8.60    6.70
   1   5 -10    9.70    5.10
  -1   5  10   10.70    5.70
   1  -5  10   -6.60    5.20
  -1  -5 -10   23.40    8.80
  -1  -5 -10   14.20    7.20
   1  -5  10   11.60    7.50
  -1   5 -10   10.10    6.10
   1   5  10   12.50    7.00
   3  -5  10   -3.10    6.10
  -3  -5 -10   -1.90    5.10
  -3  -5 -10    3.70    4.20
   3  -5  10    7.00    7.00
   3   5  10   -1.70    5.50
  -3   5 -10    0.20    5.90
   5  -5  10   23.30    9.40
   5  -5  10   78.89   14.50
  -5  -5 -10   35.50   11.90
   5   5  10   57.29   11.80
  -5   5 -10   51.69   11.80
   7  -5  10   69.29   16.90
  -7  -5 -10   55.59   14.90
   7  -5  10   82.79   17.50
  -7   5 -10   77.89   16.30
   7   5  10  111.99   17.90
  -9  -5 -10   10.40    9.20
   9  -5  10   11.60   10.10
   9   5  10    0.40    5.90
   9   5  10   13.70    8.60
  -9   5 -10   16.50    8.50
 -14  -6  10   -0.90   11.40
 -14  -6  10    0.20    6.00
  14  -6 -10   -1.20    8.90
 -14   6  10    7.50    7.60
  14   6 -10   -1.40    5.90
  12  -6 -10   38.30   13.40
 -12  -6  10   41.00   13.50
 -12  -6  10   40.90   12.20
  12   6 -10   30.80   10.70
 -12   6  10   49.80   13.80
  10  -6 -10   71.59   16.90
 -10  -6  10  129.49   22.10
 -10  -6  10  129.59   18.70
  10   6 -10  129.19   16.90
 -10   6  10  127.19   20.50
  -8  -6  10  177.08   24.80
   8  -6 -10  192.58   24.00
  -8   6  10  135.19   21.50
   6  -6 -10   63.29   13.90
   6  -6 -10   59.09   11.00
  -6  -6  10   43.50   11.80
  -6   6  10   36.40   10.20
  -6   6  10   35.10   11.50
   6   6 -10   63.99   10.20
  -4  -6  10    0.00    4.50
   4  -6 -10   -3.50    5.10
   4  -6 -10    7.30    6.50
   4   6 -10    7.30    5.80
  -4   6  10    4.00    5.80
  -2  -6  10   75.49   13.00
  -2  -6  10   92.49   16.70
   2  -6 -10  100.69   16.90
   2  -6 -10   70.69   13.60
  -2   6  10  135.79   18.40
   2   6 -10   93.79   14.00
   0  -6  10  306.57   29.10
   0  -6  10  325.17   31.60
   0  -6 -10  239.38   25.20
   0  -6 -10  251.47   30.10
   0   6  10  207.28   25.70
   0   6 -10  249.08   26.50
  -2  -6 -10   44.00   13.60
   2  -6  10   32.30   11.30
  -2  -6 -10   70.69   11.20
   2  -6  10   54.09   12.70
   2   6  10   42.40   10.70
  -2   6 -10   53.29   12.20
   4  -6  10    8.20    7.10
  -4  -6 -10    5.70    8.40
   4  -6  10   26.50    9.20
   4   6  10   22.40    9.50
  -4   6 -10   23.50    8.80
   6  -6  10    3.20    8.10
  -6  -6 -10    9.00   11.10
   6  -6  10   -3.00    7.60
   6   6  10   -1.60    7.50
  -6   6 -10    6.90    8.10
  -8  -6 -10   37.40   13.40
   8  -6  10   21.50   12.40
  -8   6 -10   35.30   13.20
   8   6  10    4.60    9.70
 -13  -7  10    4.60    9.80
  13  -7 -10    6.50    7.40
 -13  -7  10    9.40   11.90
 -13   7  10    2.10    7.50
  11  -7 -10   -5.00    5.70
 -11  -7  10    9.90    9.00
 -11   7  10    5.50    9.90
   9  -7 -10   -0.80    8.60
  -9  -7  10    6.40   10.00
  -9   7  10   -1.60    8.40
   7  -7 -10   -0.40    4.50
   7  -7 -10   -5.40    5.00
  -7  -7  10    2.70    6.40
  -7   7  10   -1.50    7.40
  -7   7  10   -4.50    3.50
  -5  -7  10    4.60    5.80
  -5  -7  10   -3.20    6.40
   5  -7 -10    1.10    4.80
   5  -7 -10    4.30    5.90
  -5   7  10    2.60    6.00
   5   7 -10    7.90    5.90
  -3  -7  10    9.90    8.50
   3  -7 -10    0.20    7.30
  -3  -7  10   -2.10    6.70
   3  -7 -10    7.80    7.50
   3   7 -10    6.90    6.60
  -3   7  10    5.50    5.40
  -1  -7  10   -4.00    4.40
   1  -7 -10   -1.50    7.40
   1  -7 -10   -2.20    6.60
  -1  -7  10   -6.00    6.60
  -1   7  10   -1.40    5.20
   1   7 -10    2.50    5.90
   1  -7  10   -2.40    7.00
  -1  -7 -10    0.30    5.50
   1  -7  10    1.50    7.10
   1   7  10   -8.60    6.40
  -1   7 -10   -6.80    5.20
   3  -7  10   -0.90    5.50
  -3  -7 -10    2.80    8.20
   3  -7  10    2.10    6.20
   3   7  10   -3.90    7.50
  -3   7 -10    5.00    5.90
  -5  -7 -10   -3.70    6.20
   5  -7  10    0.40    8.50
   5  -7  10   -5.70    5.60
  -5   7 -10    2.60    5.50
   5   7  10   -2.60    5.50
 -10  -8  10   16.20   13.60
  10  -8 -10   29.80   11.20
 -10   8  10   25.90   11.20
   8  -8 -10   23.50   11.40
  -8  -8  10   31.10   12.70
  -8   8  10   17.60    9.40
   6  -8 -10    1.30    5.70
   6  -8 -10    6.70    9.40
  -6  -8  10   -1.40    6.10
  -6   8  10    0.20    6.60
  -4  -8  10   -3.30    4.80
   4  -8 -10    2.60    6.20
   4  -8 -10    4.10    6.20
  -4   8  10   22.10   11.80
   2  -8 -10   40.00   13.30
  -2  -8  10   32.50    9.30
  -2  -8  10   30.70   12.90
   2  -8 -10   55.59   13.60
  -2   8  10   39.20   13.30
   2   8 -10   67.19   12.40
   0  -8  10   64.69   14.70
   0  -8 -10   98.29   20.00
   0  -8  10   63.99   16.20
   0   8 -10   83.29   15.30
   0   8  10   64.69   14.90
   2  -8  10   36.90   13.90
  -2  -8 -10   49.80   15.40
   2  -8  10   31.20   12.60
   2   8  10   43.30   13.50
  -2   8 -10   68.09   14.40
  -4  -8 -10    4.40    7.20
   4  -8  10    3.60    9.40
   4  -8  10    9.10    9.00
   4   8  10   -0.90    9.80
  -4   8 -10    5.20    8.80
  -7  -9  10   -3.50    6.50
   7  -9 -10    5.00   10.40
  -7   9  10    0.60    6.30
  -5  -9  10    4.70   11.30
   5  -9 -10   -2.90    7.90
   5  -9 -10   14.40   10.30
  -5   9  10   10.50   11.00
   3  -9 -10   18.80   10.10
  -3  -9  10   13.70    9.20
  -3   9  10    1.00    7.80
  -1  -9  10   -4.10    9.90
  -1  -9  10   16.60   12.60
   1  -9 -10   14.90   12.00
  -1   9  10   25.20   10.90
   1  -9  10    0.80   10.30
   1  -9  10    3.80    7.70
  -1  -9 -10    4.20    7.60
   1   9  10   -3.80    5.90
 -18   0  11    2.30    7.20
  18   0 -11   -1.00    6.60
  16   0 -11    4.60    7.80
 -16   0  11    0.50    5.60
  14   0 -11    3.60    6.80
 -14   0  11   -1.80    6.20
 -12   0  11   -2.90    5.00
  12   0 -11    1.80    4.20
 -12   0  11    2.90    4.90
 -10   0  11   -1.10    4.40
 -10   0  11   -2.90    4.20
  10   0 -11   -5.60    3.80
  -8   0  11    2.90    4.70
   8   0 -11    1.70    4.10
  -8   0  11    6.20    3.60
   6   0 -11   -1.00    3.80
  -6   0  11    2.40    5.30
  -6   0  11    1.30    3.00
  -4   0  11    0.80    2.40
   4   0 -11    2.10    2.80
  -4   0  11    5.00    5.90
   2   0 -11    1.30    2.70
  -2   0  11   -2.20    5.40
  -2   0  11   -1.30    1.90
   0   0  11    4.80    6.60
   0   0  11   -0.50    2.70
   0   0 -11    9.80    4.90
  -2   0 -11    1.00    3.60
   2   0  11   -2.20    2.20
   2   0  11    1.60    6.10
   4   0  11    0.80    6.30
   4   0  11   -3.00    3.30
  -4   0 -11    0.30    5.60
  -6   0 -11    1.80    4.60
   6   0  11   -4.30    7.10
   8   0  11    1.50    5.10
  -8   0 -11   -2.80    7.20
   8   0  11    1.40    8.30
 -10   0 -11   12.30    8.30
  10   0  11   -2.80    5.80
  10   0  11   -3.10    6.10
  17  -1 -11   -3.20    7.90
 -17  -1  11    5.50    7.00
  17   1 -11    5.00   10.50
 -17   1  11    0.70    9.10
  15  -1 -11   27.30    9.10
 -15  -1  11   16.40    8.00
 -15   1  11   16.00    8.30
  15   1 -11    3.40    7.50
 -13  -1  11   32.20   10.20
 -13  -1  11   60.69   13.60
  13  -1 -11   43.30   10.30
 -13   1  11   46.80   11.60
  13   1 -11   49.10   10.70
  11  -1 -11  110.89   15.60
 -11  -1  11   79.69   13.70
 -11  -1  11   72.29   13.10
 -11   1  11  111.79   16.50
 -11   1  11   89.09   12.50
  11   1 -11   68.79   12.30
   9  -1 -11  166.98   20.00
  -9  -1  11  150.28   17.70
  -9  -1  11  158.68   18.60
  -9   1  11  169.48   19.70
   9   1 -11  159.18   18.50
  -9   1  11  131.79   16.70
   7  -1 -11   82.99   12.80
  -7  -1  11   69.69   12.00
  -7  -1  11   82.39   10.60
  -7   1  11   69.69   12.10
  -7   1  11  108.09   13.20
   7   1 -11   58.59   11.30
  -5  -1  11   26.20    4.70
   5  -1 -11   11.90    5.00
  -5  -1  11   24.50    8.30
  -5   1  11    4.40    5.50
  -5   1  11   13.30    4.70
   5   1 -11    4.40    3.50
   3  -1 -11   77.49   12.90
  -3  -1  11   79.79   13.50
  -3  -1  11   91.49    7.70
  -3   1  11  100.09   11.00
  -3   1  11   99.89   14.30
   3   1 -11   90.29   13.80
   3   1 -11   94.09    7.70
  -1  -1  11  308.37   19.40
   1  -1 -11  318.17   26.30
  -1  -1  11  251.17   27.10
  -1  -1  11  289.27   18.50
   1  -1 -11  249.38   26.60
  -1   1  11  253.57   27.20
  -1   1  11  268.07   21.20
   1   1 -11  306.67   25.70
   1  -1  11  464.45   28.60
   1  -1  11  433.76   35.80
  -1  -1 -11  474.65   35.70
  -1  -1 -11  465.55   36.30
  -1   1 -11  430.86   35.00
   1   1  11  417.86   30.70
   1   1  11  437.16   36.10
   3  -1  11  147.29   20.50
  -3  -1 -11  163.38   20.30
  -3  -1 -11  163.28   21.40
  -3   1 -11  127.49   18.50
   3   1  11  159.38   16.20
   3   1  11  146.49   20.70
  -5  -1 -11   -3.10    5.90
  -5  -1 -11    5.90    5.60
   5  -1  11    1.80    7.00
   5   1  11   -0.80    4.60
   5   1  11    3.20    5.90
  -5   1 -11    9.30    7.80
  -7  -1 -11   51.49   11.10
   7  -1  11   84.59   16.50
   7  -1  11   64.39   13.90
  -7  -1 -11   17.60   10.00
   7   1  11   31.80   10.30
   7   1  11   59.39   15.00
  -7   1 -11   23.50   10.40
   7   1  11   40.90   10.00
   9  -1  11   72.09   15.00
  -9  -1 -11  104.39   17.30
   9  -1  11   77.69   15.80
   9   1  11  120.09   19.30
   9   1  11  104.99   19.30
  16  -2 -11   29.00    9.70
 -16  -2  11   17.40    9.20
 -16   2  11   18.20    9.80
  14  -2 -11   10.40    5.70
 -14  -2  11    9.20    6.90
 -14  -2  11   -2.30    4.60
  14   2 -11   15.00    6.80
 -14   2  11   -1.10    4.20
 -12  -2  11    6.00    4.60
 -12  -2  11    3.00    6.90
  12  -2 -11   -0.90    3.60
 -12   2  11   -4.60    5.20
  12   2 -11    7.20    4.90
  10  -2 -11    0.30    3.70
 -10  -2  11    3.90    4.20
 -10  -2  11   -2.70    5.00
 -10   2  11   -1.40    3.60
 -10   2  11   -3.70    2.40
  10   2 -11    0.10    3.00
  -8  -2  11   12.20    5.00
   8  -2 -11   13.70    5.30
  -8  -2  11    9.50    6.80
   8   2 -11    8.50    5.40
  -8   2  11    6.50    5.60
  -8   2  11    0.80    5.20
  -6  -2  11   33.30    9.00
   6  -2 -11   16.90    7.80
  -6  -2  11   28.40    5.50
  -6   2  11   28.30    7.50
  -6   2  11   24.00    6.80
   6   2 -11   34.60    8.20
   4  -2 -11   28.20    8.00
  -4  -2  11   44.70    9.80
   4  -2 -11   45.30    9.40
  -4  -2  11   40.00    4.50
  -4   2  11   66.59    9.80
  -4   2  11   25.50    8.20
   4   2 -11   44.80    9.70
   4   2 -11   38.70    4.80
  -2  -2  11    1.20    3.90
   2  -2 -11    6.20    4.30
   2  -2 -11    3.40    3.70
  -2   2  11    4.50    4.60
   2   2 -11    0.10    2.80
  -2   2  11    0.80    4.40
   0  -2  11    0.80    4.40
   0  -2 -11    6.10    5.50
   0  -2 -11   -0.80    4.50
   0   2 -11    0.50    3.90
   0   2  11   -4.00    2.90
   0   2  11    1.00    6.30
  -2  -2 -11   25.70    9.40
  -2  -2 -11   22.40    7.30
   2  -2  11   27.80    9.70
   2   2  11   29.10    9.70
   2   2  11   17.20    6.00
  -2   2 -11   27.80    8.70
  -4  -2 -11    5.90    5.70
   4  -2  11    3.30    7.20
  -4  -2 -11    4.50    5.20
   4   2  11    7.50    4.70
   4   2  11    7.40    5.70
  -4   2 -11    8.20    6.30
  -6  -2 -11   47.30   13.10
  -6  -2 -11   48.80   10.70
   6  -2  11   49.40   11.40
   6  -2  11   47.10   11.90
   6   2  11   31.00    9.10
   6   2  11   50.39   13.50
  -6   2 -11   33.10    9.70
   8  -2  11    9.60    9.40
   8  -2  11   31.90   12.40
  -8  -2 -11   37.10   11.00
  -8  -2 -11   33.50   11.10
   8   2  11   46.60   12.10
  -8   2 -11   35.40   12.20
   8   2  11   44.30   11.50
   8   2  11   22.20    9.70
 -10  -2 -11   -3.20    5.90
  10  -2  11   -4.60    9.20
 -10   2 -11  -16.80    8.10
  10   2  11    6.10    7.30
  17  -3 -11    1.20    6.30
 -17  -3  11   -4.10    5.90
 -17   3  11    4.90    7.70
  15  -3 -11    0.50    7.10
 -15  -3  11   10.40    6.90
 -15   3  11   -5.80    4.70
 -13  -3  11   -3.10    5.90
 -13  -3  11   10.60    8.60
  13  -3 -11    0.00    6.50
 -13   3  11    6.00    5.10
  13   3 -11   -5.10    2.90
  11  -3 -11    8.00    6.60
 -11  -3  11    5.70    5.60
 -11  -3  11    5.30    5.80
  11   3 -11    0.60    5.10
 -11   3  11    2.80    4.70
  -9  -3  11    1.70    3.10
   9  -3 -11    0.30    3.20
  -9  -3  11    0.20    5.80
  -9   3  11   -0.50    3.90
   9   3 -11    1.00    4.40
  -9   3  11   -1.10    4.60
   7  -3 -11    2.70    4.40
  -7  -3  11    7.00    3.80
  -7  -3  11    1.00    4.30
  -7   3  11   -0.40    3.30
   7   3 -11   -3.20    3.60
  -7   3  11    4.10    5.30
   5  -3 -11    4.70    5.00
  -5  -3  11    3.70    5.90
   5  -3 -11    1.80    5.10
  -5  -3  11    7.30    2.60
   5   3 -11    1.70    4.40
  -5   3  11    9.10    5.30
   5   3 -11    5.30    2.50
  -5   3  11    6.20    5.90
  -3  -3  11    1.70    5.90
   3  -3 -11    0.70    4.20
   3  -3 -11   -1.50    4.70
  -3   3  11   -4.50    5.30
  -3   3  11   -2.70    2.70
   3   3 -11   -0.10    4.10
   1  -3 -11    1.70    3.40
  -1  -3  11    0.90    4.00
   1  -3 -11    1.30    3.20
   1   3 -11    0.00    3.50
  -1   3  11   -2.10    2.90
  -1   3  11   -0.70    2.90
  -1  -3 -11   23.10    7.90
  -1  -3 -11   18.60    7.50
   1  -3  11   23.60    8.20
  -1   3 -11   24.90    7.40
   1   3  11   27.00    7.30
   1   3  11   30.10    9.60
   3  -3  11   31.80    9.40
  -3  -3 -11   18.00    7.80
  -3  -3 -11    9.40    7.70
   3   3  11   43.50    9.00
   3   3  11   29.30   11.00
  -3   3 -11   32.40    9.60
   5  -3  11    6.90    7.70
  -5  -3 -11    7.50    8.30
   5  -3  11   18.00    7.90
  -5  -3 -11   19.10    8.60
  -5   3 -11    9.90    6.40
   5   3  11   25.00   10.00
   5   3  11   12.80    7.20
   7  -3  11    9.50    7.00
   7  -3  11    2.60    5.40
  -7  -3 -11    8.70    7.70
  -7  -3 -11   22.00    8.90
   7   3  11    7.50    6.90
   7   3  11    5.60    9.20
  -7   3 -11   14.50    7.50
   9  -3  11    1.00    9.90
  -9  -3 -11   19.20   11.50
  -9   3 -11    1.80    6.50
   9   3  11   21.60    8.20
   9   3  11    6.60   10.10
 -16  -4  11   48.80   13.90
  16  -4 -11   50.99   14.40
  16   4 -11   41.00   11.50
 -16   4  11   39.80   15.40
 -14  -4  11   17.10   10.50
 -14  -4  11   34.40   12.70
  14  -4 -11   16.60    8.00
  14   4 -11   11.20    9.20
 -14   4  11   18.60   11.20
 -12  -4  11    1.60    3.70
  12  -4 -11    1.50    5.10
 -12  -4  11   -1.50    5.20
  12   4 -11    0.80    4.60
 -12   4  11    3.90    6.10
  10  -4 -11    3.80    7.50
 -10  -4  11   12.70    6.20
 -10  -4  11   19.20    8.10
 -10   4  11   16.20    7.40
  10   4 -11   15.30    6.30
  10   4 -11    7.70    5.60
  -8  -4  11  119.29   18.20
  -8  -4  11  101.49   12.90
   8  -4 -11  103.69   16.60
   8   4 -11  117.19   12.70
   8   4 -11  103.59   14.20
  -8   4  11  117.79   15.00
  -8   4  11   66.69   14.60
   6  -4 -11   88.49   15.10
   6  -4 -11   80.19   12.40
  -6  -4  11   54.89   12.20
  -6   4  11   61.09   12.60
   6   4 -11   86.19   12.60
  -6   4  11   68.09   11.70
   4  -4 -11    0.10    2.80
  -4  -4  11   -2.40    5.50
   4  -4 -11    1.40    4.90
  -4   4  11    3.20    4.20
  -4   4  11    0.90    4.00
   4   4 -11   -1.40    2.60
  -2  -4  11   16.90    6.90
   2  -4 -11    4.80    4.50
   2  -4 -11   11.10    6.90
  -2   4  11    9.50    6.10
  -2   4  11    4.30    5.60
   2   4 -11    7.10    5.80
   0  -4 -11    3.80    4.10
   0  -4 -11    2.50    3.80
   0  -4  11    4.20    5.10
   0   4 -11    3.00    4.20
   0   4  11    2.80    5.50
   0   4  11    4.00    5.40
   2  -4  11   -0.80    6.50
  -2  -4 -11    5.10    5.80
  -2  -4 -11    5.10    6.80
   2   4  11   -4.20    4.90
   2   4  11    7.40    8.90
  -2   4 -11    0.50    3.50
   4  -4  11   22.20   10.00
  -4  -4 -11   39.20   10.00
   4  -4  11   32.60   11.30
  -4  -4 -11   15.60   10.00
   4   4  11   66.29   12.30
   4   4  11   41.40   12.60
  -4   4 -11   31.50   10.50
  -6  -4 -11   61.39   15.60
   6  -4  11   48.10   14.30
   6  -4  11   82.89   15.70
   6   4  11   82.69   13.90
   6   4  11   81.99   16.00
  -6   4 -11   38.70   11.30
   8  -4  11   10.10    8.90
  -8  -4 -11    7.90   10.40
   8   4  11    4.70    5.80
   8   4  11   27.60   12.40
  -8   4 -11    6.00    7.10
  15  -5 -11    3.80    6.10
 -15  -5  11    7.20   12.50
 -15  -5  11   -3.70    8.20
 -15   5  11    5.30    8.90
  15   5 -11   -0.30    8.70
  13  -5 -11    5.30    5.70
 -13  -5  11   -0.10    5.10
 -13  -5  11   -3.00    9.40
  13   5 -11   -0.50    5.60
 -13   5  11   -4.80    5.30
 -11  -5  11   22.80    8.70
 -11  -5  11   24.50   10.50
  11  -5 -11   17.50    8.70
 -11   5  11   34.40   10.70
  11   5 -11   31.70    9.00
  -9  -5  11  114.79   15.40
   9  -5 -11  124.79   18.80
  -9  -5  11   80.09   17.60
   9   5 -11  103.29   15.80
  -9   5  11  106.39   17.60
   9   5 -11  131.49   15.50
  -7  -5  11   78.99   16.30
   7  -5 -11   67.99   14.80
   7  -5 -11   97.59   14.00
   7   5 -11   93.59   13.60
  -7   5  11   68.59   14.50
  -7   5  11   68.79   11.70
  -5  -5  11   19.70    8.30
   5  -5 -11    2.30    6.30
   5  -5 -11   16.00    8.70
  -5   5  11   42.00    9.60
   5   5 -11   30.70    8.30
  -5   5  11   21.00    8.10
   3  -5 -11   86.39   15.50
  -3  -5  11   91.29   16.40
   3  -5 -11  127.79   17.90
   3   5 -11   87.19   14.20
  -3   5  11   66.99   14.00
  -3   5  11   59.59   12.10
   1  -5 -11  127.79   18.70
  -1  -5  11   55.29   13.90
   1  -5 -11   97.69   15.10
   1   5 -11  103.89   16.30
  -1   5  11  126.29   18.40
  -1   5  11  117.99   16.50
   1  -5  11   32.30   10.50
  -1  -5 -11   13.60    8.70
  -1  -5 -11   25.20    7.40
   1  -5  11   30.40    9.50
  -1   5 -11   46.00   10.90
   1   5  11   36.00   12.20
   1   5  11   35.10    9.50
   3  -5  11    2.80    5.00
  -3  -5 -11    1.80    7.60
  -3  -5 -11   -2.80    5.50
   3  -5  11    8.80    6.20
   3   5  11    6.40    6.30
   3   5  11    6.80    8.30
  -3   5 -11    1.00    4.50
   5  -5  11    6.60    8.70
   5  -5  11   16.80   10.90
  -5  -5 -11    4.70    6.60
   5   5  11    3.90    5.40
  -5   5 -11   -0.90    7.00
   5   5  11   13.60    7.30
   7  -5  11   18.30   12.40
  -7  -5 -11   48.20   15.50
  -7   5 -11   37.40   13.30
   7   5  11   65.69   16.60
   7   5  11   56.39   14.00
 -14  -6  11    0.40    8.20
  14  -6 -11   -4.70    9.20
 -14  -6  11    2.30    9.30
 -14   6  11    4.00   10.90
  14   6 -11    5.10    8.50
  12  -6 -11   -0.70    6.40
 -12  -6  11    2.20   11.10
 -12   6  11    0.80    6.00
  10  -6 -11   13.40   10.30
 -10  -6  11   18.50   10.90
 -10   6  11    1.90    6.90
   8  -6 -11    1.80    5.40
   8  -6 -11    0.80    5.60
  -8  -6  11    5.60    8.90
  -8   6  11   -2.10    5.70
   6  -6 -11    8.30    6.10
   6  -6 -11   -1.70    6.80
  -6  -6  11    3.80    5.50
  -6   6  11   -1.90    6.60
  -6   6  11    1.10    6.00
   6   6 -11    1.10    5.70
   4  -6 -11   13.70    8.40
   4  -6 -11    2.00    6.50
  -4  -6  11    3.50    7.30
  -4   6  11    1.50    7.00
   4   6 -11    7.30    5.40
  -4   6  11    0.70    4.80
  -2  -6  11   -0.60    7.70
   2  -6 -11   -2.00    6.10
   2  -6 -11   -0.80    3.70
  -2   6  11   -0.60    4.80
   2   6 -11    1.50    6.10
   0  -6  11   -3.60    6.70
   0  -6  11   -2.90    4.30
   0  -6 -11   -3.70    3.50
   0  -6 -11   -4.20    3.90
   0   6  11    6.50    5.80
   0   6 -11    0.70    5.70
  -2  -6 -11    2.00    5.20
   2  -6  11   -1.60    4.70
   2  -6  11    5.80    6.00
  -2   6 -11   -4.20    3.60
   2   6  11   11.80    9.00
   4  -6  11    7.10    9.50
   4  -6  11    6.10    7.10
  -4  -6 -11    6.20    8.90
   4   6  11   -1.70    7.10
  -4   6 -11   -1.20    7.00
  -6  -6 -11    3.20    7.10
   6  -6  11    7.00    8.50
   6  -6  11   -3.80    6.40
  -6   6 -11   -4.00    7.40
   6   6  11    6.60    8.90
 -13  -7  11    2.10   12.30
  13  -7 -11   -3.70    9.30
 -13   7  11    4.40    9.90
  11  -7 -11   15.60    9.50
 -11  -7  11   19.00   14.20
 -11   7  11   18.70    9.90
  -9  -7  11   36.10   13.50
   9  -7 -11   44.50   14.60
  -9   7  11  101.59   18.10
   7  -7 -11    1.90    5.50
  -7  -7  11   -4.70    7.80
   7  -7 -11   -0.20    5.80
  -7   7  11    9.40    7.90
  -7   7  11   12.50    8.10
  -5  -7  11   -7.30    5.40
   5  -7 -11    0.60    7.70
   5  -7 -11    6.10    5.50
  -5  -7  11   -0.80    7.90
   5   7 -11    0.30    5.60
  -5   7  11   -3.60    4.40
  -5   7  11    3.80    5.60
   3  -7 -11  206.18   24.30
  -3  -7  11  147.99   19.80
  -3  -7  11  142.69   23.00
   3  -7 -11  178.18   24.50
  -3   7  11  139.89   20.80
   3   7 -11  171.48   20.80
   1  -7 -11  319.07   31.90
  -1  -7  11  237.88   30.10
  -1  -7  11  324.47   35.70
   1  -7 -11  342.77   37.00
  -1   7  11  424.46   34.70
   1   7 -11  339.57   32.70
  -1  -7 -11  125.09   21.50
   1  -7  11  116.29   19.70
   1  -7  11  151.88   22.20
  -1   7 -11  150.58   20.70
   1   7  11  155.78   21.00
   3  -7  11   48.30   13.10
  -3  -7 -11   33.90   11.80
   3  -7  11   43.80   12.90
  -3   7 -11   46.00   13.40
   3   7  11   48.40   12.90
  -5  -7 -11    5.70   10.90
   5  -7  11   16.20   11.20
   5  -7  11   22.50   11.90
   5   7  11   15.40    8.50
  -5   7 -11    1.40    9.30
  10  -8 -11   10.30   12.20
 -10  -8  11    3.70    8.80
 -10   8  11    3.00   10.80
   8  -8 -11   10.20   10.60
  -8  -8  11    6.10    8.50
  -8   8  11   12.50    9.80
   6  -8 -11   -5.40    9.10
   6  -8 -11   -0.50    7.80
  -6  -8  11    7.80    7.40
  -6   8  11    6.30    8.90
  -6   8  11   -0.30    5.20
   4  -8 -11   -7.00    6.10
  -4  -8  11   -0.60    5.50
   4  -8 -11   -0.90    5.50
  -4   8  11   -5.30    8.50
   2  -8 -11   -3.30    8.50
  -2  -8  11    2.80    9.60
  -2  -8  11   22.20    9.00
  -2   8  11   15.40    8.80
   2   8 -11   13.70    7.00
   0  -8  11    2.90    8.50
   0  -8 -11    3.20    9.20
   0  -8  11   -6.00    9.10
   0   8 -11   -3.80    7.10
   0   8  11   -8.00    8.50
   2  -8  11    2.60    6.80
  -2  -8 -11    2.80    7.40
   2  -8  11    3.80    9.80
  -2   8 -11   -5.20    4.90
   2   8  11    4.30    7.10
   7  -9 -11   16.10   13.30
  -7  -9  11    8.40    8.80
  -7   9  11   30.10   11.30
  -5  -9  11   11.60   11.50
   5  -9 -11    6.90   10.60
   5  -9 -11   11.00    8.50
  -5   9  11   26.00   13.00
   3  -9 -11    7.70    9.90
  -3  -9  11   16.20   10.00
  -3   9  11   26.00   13.30
   1  -9 -11   16.80   10.00
  -1  -9  11   -3.30   10.90
  -1  -9  11   17.60   11.50
  -1   9  11    8.70    8.70
   1   9 -11   15.70   12.40
 -16   0  12   -1.50    9.20
  16   0 -12    3.60    8.00
  14   0 -12   36.20   11.10
 -14   0  12   18.90    9.10
 -12   0  12  104.69   15.60
  12   0 -12   82.59   14.00
 -12   0  12   87.59   13.40
 -10   0  12   20.70    6.80
 -10   0  12   27.50    8.90
  10   0 -12   18.50    7.90
  -8   0  12  110.79   13.50
  -8   0  12   83.99   13.90
   8   0 -12   92.99   14.50
  -6   0  12   24.40    7.30
   6   0 -12   61.99   11.10
  -6   0  12   34.40    6.90
   4   0 -12  129.79   17.50
  -4   0  12  139.29   12.30
  -4   0  12  122.29   17.70
   2   0 -12  356.66   31.40
  -2   0  12  382.46   32.50
  -2   0  12  410.56   26.80
   0   0 -12  899.61   63.19
   0   0  12  910.11   64.69
   0   0  12  919.41   56.89
   2   0  12  146.49   21.00
   2   0  12  167.68   14.30
  -2   0 -12  174.28   21.70
  -4   0 -12   11.50    6.70
   4   0  12   11.10    8.20
   6   0  12  113.89   19.90
  -6   0 -12   59.69   13.10
  -8   0 -12  110.19   18.60
   8   0  12  148.19   21.50
 -17  -1  12   21.90   12.00
  17  -1 -12    8.70    7.90
  17   1 -12   21.10   10.80
 -17   1  12    2.40    6.40
 -15  -1  12   18.60    8.30
  15  -1 -12   23.10   10.40
 -15   1  12   23.60   10.50
  15   1 -12    9.80    6.10
  13  -1 -12   -3.30    3.20
 -13  -1  12   -4.60    6.20
 -13  -1  12   -3.60    3.60
  13   1 -12   -2.00    5.40
 -13   1  12    2.50    4.90
 -11  -1  12    8.50    5.50
  11  -1 -12    1.20    4.50
 -11  -1  12    4.60    6.40
 -11   1  12   16.50    8.20
 -11   1  12   17.20    6.70
  11   1 -12    8.00    5.30
  -9  -1  12   37.50   10.10
  -9  -1  12   18.10    6.20
   9  -1 -12   48.40   10.70
  -9   1  12   19.50    7.30
  -9   1  12   24.30    7.20
   9   1 -12   27.50    8.50
   7  -1 -12   54.29   11.00
  -7  -1  12   42.00   10.00
  -7  -1  12   54.99    8.60
  -7   1  12   53.49   10.90
   7   1 -12   59.49   11.20
  -7   1  12   62.39   10.30
  -5  -1  12   13.00    3.70
   5  -1 -12    5.90    5.60
  -5  -1  12   16.20    6.50
   5   1 -12   20.80    6.50
  -5   1  12   14.20    6.90
  -5   1  12   12.50    5.30
  -3  -1  12   13.60    6.80
   3  -1 -12   12.30    6.60
  -3  -1  12    6.80    2.40
  -3   1  12    5.10    3.80
   3   1 -12    8.00    5.50
  -3   1  12   16.60    7.90
   1  -1 -12    9.90    4.70
  -1  -1  12    0.80    4.30
  -1   1  12    0.70    3.30
  -1   1  12   11.70    7.40
   1   1 -12    3.30    4.10
  -1  -1 -12   73.89   12.90
  -1  -1 -12   67.89   12.90
   1  -1  12   74.29   14.20
   1   1  12   58.29   12.80
   1   1  12   67.29    9.40
  -1   1 -12   67.49   13.40
  -3  -1 -12   21.50    9.30
   3  -1  12    1.20    7.50
  -3  -1 -12   28.40    8.60
   3   1  12   16.90    5.80
  -3   1 -12   38.20   10.40
   3   1  12   32.10   10.50
   5  -1  12   -3.60    4.40
  -5  -1 -12   -0.40    6.90
  -5  -1 -12   -0.60    6.50
   5   1  12    4.40    7.30
   5   1  12    1.80    4.90
  -5   1 -12    2.10    7.10
   7  -1  12   -2.00    7.30
   7  -1  12    5.90    6.60
  -7  -1 -12  -12.10    7.20
  -7  -1 -12   -4.70    5.10
   7   1  12    2.50    5.40
   7   1  12    2.80    7.80
  -7   1 -12   -1.80    7.00
   9  -1  12   -6.90    9.00
  -9  -1 -12    7.40   10.20
   9  -1  12    3.80    7.00
  -9  -1 -12   -4.10    8.20
  -9   1 -12    2.80    7.20
   9   1  12   -6.50    9.00
   9   1  12    1.00    8.50
 -16  -2  12    2.50    6.80
  16  -2 -12    7.10    7.00
 -16   2  12   -8.70    7.40
 -14  -2  12    3.90    7.50
  14  -2 -12   -4.50    6.30
 -14  -2  12   -7.90    7.10
 -14   2  12   -1.10    6.90
  14   2 -12   -2.20    6.10
 -12  -2  12    3.00    6.70
 -12  -2  12    1.40    5.70
  12  -2 -12    4.60    5.10
  12   2 -12    1.30    5.30
 -12   2  12    8.80    5.50
 -10  -2  12   17.90    6.80
  10  -2 -12   21.70    9.10
 -10  -2  12   12.60    7.70
  10   2 -12   21.80    7.60
 -10   2  12    5.50    4.50
 -10   2  12    2.20    5.90
   8  -2 -12   32.80    8.90
  -8  -2  12   37.50   10.00
  -8  -2  12   40.50    8.00
  -8   2  12   48.90    9.80
  -8   2  12   37.00    8.90
   8   2 -12   61.69   11.40
  -6  -2  12   -1.20    5.40
   6  -2 -12    1.00    5.10
  -6  -2  12    2.20    2.30
  -6   2  12   -0.30    2.60
  -6   2  12   -9.10    4.30
   6   2 -12   -2.90    4.50
   4  -2 -12   -1.90    2.90
  -4  -2  12   -4.00    5.40
  -4   2  12    2.60    6.10
   4   2 -12    2.30    4.70
  -4   2  12    7.50    4.40
   2  -2 -12  116.99   17.90
   2  -2 -12  162.78   20.00
  -2  -2  12  152.48   19.60
   2   2 -12  144.09   19.30
  -2   2  12  172.38   15.10
  -2   2  12  144.89   19.40
   0  -2 -12  106.09   16.70
   0  -2  12  107.89   16.80
   0  -2 -12  127.79   18.50
   0   2  12  141.39   15.00
   0   2  12  117.99   19.10
   0   2 -12  124.99   17.80
  -2  -2 -12    1.40    4.90
   2  -2  12  -11.20    5.20
  -2  -2 -12    4.30    5.30
  -2   2 -12    4.40    6.70
   2   2  12   20.60    8.40
   2   2  12    3.40    4.30
  -4  -2 -12    4.10    7.80
  -4  -2 -12    2.00    4.70
  -4   2 -12   -1.50    6.30
   4   2  12    2.00    5.10
   4   2  12   12.20    8.70
   6  -2  12   29.10   11.80
   6  -2  12   26.40    9.90
  -6  -2 -12   17.20    7.50
  -6  -2 -12    7.50    9.00
   6   2  12   14.50    8.50
  -6   2 -12   10.50    7.40
   6   2  12   11.90    7.00
  -8  -2 -12   58.79   13.40
   8  -2  12   38.70   11.70
   8  -2  12   30.40   11.20
  -8  -2 -12   30.40   13.30
   8   2  12   51.09   13.50
   8   2  12   43.90   13.70
  -8   2 -12   15.10    9.10
  17  -3 -12   45.60   14.80
 -15  -3  12    7.70    6.10
  15  -3 -12   44.30   11.90
 -15   3  12   28.10   12.20
 -13  -3  12   17.80    8.70
  13  -3 -12   18.10    7.70
 -13  -3  12   10.60    7.40
  13   3 -12   18.90    7.80
 -13   3  12   32.70   11.70
 -11  -3  12    1.90    7.70
 -11  -3  12    9.00    6.40
  11  -3 -12    5.50    5.60
 -11   3  12   13.50    8.30
  11   3 -12   18.60    6.20
   9  -3 -12   43.10   10.90
  -9  -3  12   54.89   12.80
  -9  -3  12   90.39   12.60
   9   3 -12   68.59   11.80
  -9   3  12   69.69   13.70
  -9   3  12   69.69   11.90
   7  -3 -12  389.86   32.10
  -7  -3  12  391.16   32.90
  -7  -3  12  351.16   26.00
  -7   3  12  389.96   30.80
  -7   3  12  320.67   28.60
   7   3 -12  351.06   29.90
   5  -3 -12  201.78   23.50
   5  -3 -12  203.98   22.60
  -5  -3  12  224.88   25.10
  -5   3  12  192.08   22.40
  -5   3  12  186.18   20.90
   5   3 -12  217.58   23.10
  -3  -3  12   19.90    8.20
   3  -3 -12   -2.20    3.40
   3  -3 -12   14.00    7.10
  -3   3  12    9.60    5.90
  -3   3  12   24.40    7.60
   3   3 -12    9.10    6.30
   1  -3 -12   28.30    9.50
  -1  -3  12   31.50   10.80
   1  -3 -12   32.40    9.20
   1   3 -12   21.50    8.00
  -1   3  12   15.60    9.10
  -1   3  12   21.90    6.50
   1  -3  12    9.20    6.70
  -1  -3 -12   69.39   12.70
  -1  -3 -12   16.20    8.50
  -1   3 -12   44.20    9.90
   1   3  12   53.69   10.40
   1   3  12   83.89   15.00
   3  -3  12   21.60    8.20
  -3  -3 -12   17.90    6.60
  -3  -3 -12    8.20    6.80
  -3   3 -12   15.80    8.60
   3   3  12   22.10    9.10
   3   3  12   14.40    7.00
  -5  -3 -12    1.60    6.90
  -5  -3 -12    0.30    5.40
   5  -3  12   -3.30    7.00
   5  -3  12   -9.50    5.80
   5   3  12   -1.20    5.90
  -5   3 -12    0.70    7.40
   5   3  12    0.90    4.90
   7  -3  12    8.50    7.30
  -7  -3 -12   -2.70    7.60
  -7  -3 -12    5.30    9.00
   7  -3  12   12.50   10.00
   7   3  12   23.20    8.00
   7   3  12   17.90   11.80
  -7   3 -12    5.20    7.00
  16  -4 -12   11.60    7.90
 -16  -4  12    7.50   10.10
 -16   4  12    8.10   11.00
  16   4 -12   15.50   11.50
 -14  -4  12   -2.90    6.60
  14  -4 -12   10.60    9.60
 -14  -4  12   -0.10    9.80
  14   4 -12    1.30    7.50
 -14   4  12   -2.90    5.10
  12  -4 -12    8.40    6.60
 -12  -4  12   -2.60    8.10
 -12  -4  12    8.40    5.80
  12   4 -12    7.30    5.40
 -12   4  12   -4.90    6.50
  10  -4 -12    1.90    5.80
 -10  -4  12    7.30    7.90
 -10  -4  12    7.00    5.40
  10   4 -12    7.20    5.70
 -10   4  12    2.10    6.70
  10   4 -12    0.50    5.20
  -8  -4  12    3.80    6.80
   8  -4 -12    1.70    4.80
  -8   4  12    4.60    5.00
   8   4 -12   -2.50    4.70
  -8   4  12    0.00    3.90
   6  -4 -12    3.00    4.20
   6  -4 -12    3.20    6.60
  -6  -4  12    3.20    5.20
  -6   4  12   11.70    6.70
   6   4 -12   -0.40    3.40
  -6   4  12    3.20    4.90
  -4  -4  12    7.20    6.90
   4  -4 -12   -7.80    5.20
   4  -4 -12   -1.80    4.60
  -4   4  12    0.50    6.20
   4   4 -12   -4.70    4.20
  -4   4  12    3.80    5.90
  -2  -4  12   16.60    7.60
   2  -4 -12   49.40   11.60
   2  -4 -12   24.00    8.80
  -2   4  12   28.60    7.80
   2   4 -12   25.10    8.20
  -2   4  12   32.90    9.70
   0  -4  12   43.80   11.20
   0  -4 -12   62.79   13.00
   0  -4 -12   24.00    9.90
   0   4  12   59.09   11.60
   0   4  12   53.59   13.20
   0   4 -12   26.80    8.20
  -2  -4 -12   34.00   10.30
  -2  -4 -12   36.30   10.20
   2  -4  12   65.79   13.60
  -2   4 -12   47.10   10.60
   2   4  12   60.39   13.30
   2   4  12   57.09   11.60
   4  -4  12   19.10    8.70
  -4  -4 -12   31.60   10.80
   4  -4  12   20.90   10.10
  -4  -4 -12   39.30    9.70
   4   4  12   11.10    5.90
  -4   4 -12   36.90   10.50
   4   4  12   25.90    9.40
   6  -4  12   -2.30    5.30
  -6  -4 -12   -3.40    8.90
   6  -4  12    0.90    5.70
   6   4  12    5.00    6.90
  -6   4 -12    6.40    6.40
   6   4  12   12.80    9.80
   8  -4  12   -0.70    5.90
   8   4  12   22.20   10.90
  -8   4 -12   16.80   10.70
 -15  -5  12    4.20    9.40
 -15  -5  12   15.20   10.90
  15  -5 -12   26.70   10.70
  15   5 -12    3.40    9.10
 -15   5  12   18.20   10.50
 -13  -5  12   12.20    8.80
  13  -5 -12    4.70    8.60
 -13  -5  12    5.70    6.70
 -13   5  12    1.70    8.40
 -11  -5  12    7.40    9.50
  11  -5 -12   -4.00    5.40
 -11   5  12   12.60    8.10
  -9  -5  12   45.30   13.90
   9  -5 -12   66.29   14.50
   9   5 -12   63.69   11.80
  -9   5  12   56.49   13.00
   7  -5 -12   70.39   14.20
  -7  -5  12   50.09   14.30
   7  -5 -12   83.59   13.00
   7   5 -12   76.29   12.60
  -7   5  12   59.69   13.80
  -7   5  12   67.59   12.30
   5  -5 -12   15.60    8.30
   5  -5 -12   49.60   10.90
  -5  -5  12   49.70   12.20
  -5   5  12   30.10    8.80
   5   5 -12   16.20    7.80
  -5   5  12   32.00    8.90
   3  -5 -12    3.40    4.80
  -3  -5  12    2.60    7.40
   3  -5 -12   -3.20    5.80
  -3   5  12  -10.10    5.30
   3   5 -12   -0.40    5.60
  -3   5  12    1.40    4.70
  -1  -5  12    8.10    8.10
   1  -5 -12    8.70    7.20
   1  -5 -12    5.60    5.80
   1   5 -12    1.40    4.60
  -1   5  12   -7.90    4.00
  -1   5  12    0.60    4.40
   1  -5  12   32.80   11.10
  -1  -5 -12   32.40    9.80
   1  -5  12   36.20   10.10
  -1  -5 -12   31.70   11.10
   1   5  12   38.40   12.30
  -1   5 -12   32.80    9.90
   1   5  12   29.90    8.40
   3  -5  12   15.00    9.00
   3  -5  12    7.50    8.90
  -3  -5 -12    8.10    7.10
  -3  -5 -12    6.80    7.50
   3   5  12   10.40    7.40
   3   5  12   11.80    8.00
  -3   5 -12    5.60    6.80
   5  -5  12   -0.90    9.10
   5  -5  12   -0.80    5.50
  -5  -5 -12   11.90   11.10
   5   5  12   -4.60    4.10
  -5   5 -12   -4.50    7.50
   5   5  12  -16.30    6.00
  -7  -5 -12    1.50    7.40
   7  -5  12   -5.20    5.90
   7   5  12    0.00    6.80
   7   5  12    2.80    6.00
  -7   5 -12   -5.60    5.50
 -14  -6  12    0.70   11.40
  14  -6 -12    0.60    6.70
 -14   6  12    6.50    8.40
  12  -6 -12   11.50    8.00
 -12  -6  12    7.10    8.90
 -12   6  12    3.40    9.00
  10  -6 -12   45.70   14.40
 -10  -6  12   71.79   17.00
 -10   6  12   52.39   13.80
   8  -6 -12    0.70    5.70
   8  -6 -12    4.30    6.10
  -8  -6  12   15.70   10.50
  -8   6  12    0.20    5.70
  -8   6  12    5.60    7.70
  -6  -6  12   13.10    7.90
   6  -6 -12   10.90    6.70
   6  -6 -12   18.40    8.60
   6   6 -12    8.60    5.30
  -6   6  12   18.90    9.50
  -6   6  12    3.50    6.60
   4  -6 -12   19.90   10.30
  -4  -6  12   55.99   14.60
   4  -6 -12   48.60   11.60
  -4   6  12   42.30   11.00
  -4   6  12   43.50   12.20
   4   6 -12   41.40   10.90
   2  -6 -12    0.90    7.60
   2  -6 -12   23.90   10.10
  -2  -6  12    9.30    6.90
  -2   6  12   13.00    9.00
  -2   6  12   18.50    8.60
   2   6 -12   22.60    7.80
   0  -6 -12   73.69   15.50
   0  -6  12   50.89   13.30
   0  -6  12  112.59   19.70
   0  -6 -12   50.79   12.60
   0   6  12   82.29   15.70
   0   6  12   38.50   12.10
   0   6 -12   67.89   14.10
  -2  -6 -12   66.19   16.10
   2  -6  12   22.70   10.90
   2  -6  12   52.09   13.70
   2   6  12   59.09   13.10
  -2   6 -12   52.39   13.20
   2   6  12   75.59   16.70
   4  -6  12   16.90   10.10
  -4  -6 -12   14.00    9.20
   4  -6  12   13.80    8.40
  -4   6 -12    6.70    6.50
   4   6  12    8.70    8.30
   4   6  12   14.30    8.50
   6   6  12   43.40   14.00
  11  -7 -12    0.10   11.50
 -11  -7  12    9.50   12.30
 -11   7  12    6.80    8.40
  -9  -7  12   -5.50    6.30
   9  -7 -12   -2.90    8.90
  -9   7  12    2.80    6.90
   7  -7 -12    1.20    4.60
   7  -7 -12    1.90    6.20
  -7  -7  12    0.10    9.50
  -7   7  12    4.10    6.60
  -7   7  12   -1.90    4.70
   5  -7 -12    5.60    9.20
   5  -7 -12    6.60    7.80
  -5  -7  12   -0.30    7.70
   5   7 -12   -1.70    6.30
  -5   7  12    2.40    7.90
  -5   7  12    1.40    8.80
  -3  -7  12   -2.00    8.00
   3  -7 -12    3.50    6.60
   3  -7 -12    6.80    8.80
  -3  -7  12   -3.40    4.50
  -3   7  12    2.60    5.90
  -3   7  12    0.00    7.60
   3   7 -12   -1.30    4.30
   1  -7 -12    3.40    7.00
  -1  -7  12   10.00    7.60
   1  -7 -12    0.50    7.30
  -1  -7  12   -2.40    5.70
   1   7 -12    2.10    5.00
  -1   7  12   -3.00    5.10
   1  -7  12    5.10    6.50
   1  -7  12    1.70    6.90
  -1  -7 -12    8.10    9.60
   1   7  12    2.00    5.40
  -1   7 -12   -0.10    5.80
   3  -7  12    0.80    7.00
   3  -7  12   -6.70    8.10
  -3  -7 -12    8.00   11.10
   3   7  12    3.80    6.20
  -3   7 -12    3.90    6.30
  10  -8 -12    7.80   12.00
 -10  -8  12    3.50   10.00
 -10   8  12   11.90   12.80
   8  -8 -12   -6.00   10.60
  -8  -8  12    2.20    8.20
  -8   8  12    5.40    8.20
   6  -8 -12    6.90   10.50
   6  -8 -12    7.10    7.80
  -6  -8  12   -0.50    7.30
  -6   8  12   13.60   10.10
  -6   8  12   -2.80    7.80
   4  -8 -12    1.80    6.50
  -4  -8  12   21.10   10.10
   4  -8 -12    7.50    9.60
  -4   8  12   10.20    9.40
  -4   8  12    4.00   10.20
  -2  -8  12   44.70   15.60
  -2  -8  12   42.80   13.00
   2  -8 -12   15.10   11.00
  -2   8  12   52.39   14.70
   2   8 -12   12.70    8.40
   0  -8 -12   59.29   15.80
   0  -8  12   62.99   17.60
   0  -8  12   62.19   15.60
   0   8  12   54.79   14.50
   0   8 -12   36.50   12.60
  16   0 -13   -4.50    4.40
 -16   0  13   -4.10    7.90
 -14   0  13    3.70    5.60
  14   0 -13    2.40    4.90
 -12   0  13   -2.10    5.90
  12   0 -13   -0.10    4.00
 -12   0  13    1.80    5.80
 -10   0  13   -6.40    4.80
  10   0 -13   -3.50    4.80
 -10   0  13    2.70    3.90
   8   0 -13    2.10    5.00
  -8   0  13   -4.90    3.90
  -8   0  13    1.90    3.70
  -6   0  13   -2.50    3.50
  -6   0  13   -1.00    2.90
   6   0 -13    1.20    3.60
  -4   0  13   -0.10    2.50
   4   0 -13    2.50    3.80
  -4   0  13   -7.80    3.30
  -2   0  13   -0.30    2.30
  -2   0  13    1.90    7.00
   2   0 -13   -4.90    2.60
   0   0 -13   10.00    6.20
   0   0  13   -2.20    4.80
   2   0  13   -1.70    4.40
  -2   0 -13    1.10    4.30
   4   0  13   -9.30    7.50
  -4   0 -13   -1.00    5.60
   6   0  13   13.30    9.40
  -6   0 -13    3.90    5.80
  -8   0 -13   -5.80    6.30
   8   0  13    4.90    8.40
   8   0  13   -0.50    7.50
  17  -1 -13   14.20   10.20
 -17  -1  13    7.10   10.50
 -17   1  13    4.60   10.20
  17   1 -13   -6.30    7.80
  15  -1 -13   18.40    9.50
 -15  -1  13   32.70   11.70
 -15   1  13   38.70   11.40
  15   1 -13   24.20   10.10
  13  -1 -13    3.80    5.00
 -13  -1  13   22.10    9.60
 -13  -1  13   15.60    7.00
  13   1 -13   15.30    8.60
 -13   1  13   33.00   10.50
  11  -1 -13   26.40    8.50
 -11  -1  13   12.80    6.20
 -11  -1  13   24.00    8.00
 -11   1  13   17.60    7.90
 -11   1  13   26.30    8.90
  11   1 -13   19.60    8.60
  -9  -1  13   24.50    6.60
  -9  -1  13   18.70    8.40
   9  -1 -13   24.30    8.50
   9   1 -13   36.70    9.60
  -9   1  13   16.30    6.40
  -9   1  13    8.70    5.50
   7  -1 -13   -4.80    3.60
  -7  -1  13    1.30    6.20
  -7  -1  13   -2.40    1.60
  -7   1  13    2.60    4.20
   7   1 -13   -1.90    4.50
  -7   1  13    4.80    6.30
  -5  -1  13    6.80    2.80
  -5  -1  13    1.80    5.10
   5  -1 -13    3.40    5.90
  -5   1  13    2.00    2.60
   5   1 -13    2.20    5.20
  -5   1  13   -1.00    4.20
   3  -1 -13    9.50    7.20
  -3  -1  13    9.00    6.10
  -3   1  13    5.70    4.10
  -3   1  13   -3.50    4.60
   3   1 -13   -5.70    4.20
  -1  -1  13   56.99   12.80
   1  -1 -13   39.80   10.30
  -1   1  13   64.09    9.20
  -1   1  13   59.99   13.80
   1   1 -13   67.29   13.60
   1  -1  13   10.90    6.90
  -1  -1 -13    4.30    5.30
   1   1  13   10.60    6.90
  -1   1 -13    6.10    6.80
   1   1  13   14.60    5.00
   3  -1  13   -1.20    4.80
  -3  -1 -13   -2.00    6.10
  -3  -1 -13    4.80    6.80
   3   1  13   -5.10    6.50
  -3   1 -13    4.50    7.20
  -5  -1 -13   17.00   10.20
   5  -1  13   10.20    9.30
  -5  -1 -13   21.70    9.00
   5   1  13   28.10   12.00
  -5   1 -13   23.70   10.10
   7  -1  13   29.90   11.10
  -7  -1 -13   73.99   14.20
   7  -1  13   34.80   11.30
  -7   1 -13   63.79   14.10
   7   1  13   41.10   11.40
   7   1  13   60.59   14.20
 -16  -2  13   34.20   12.40
  16  -2 -13   24.30   10.70
 -16   2  13   22.40   10.00
 -14  -2  13    8.70    7.40
  14  -2 -13   21.40    9.90
 -14  -2  13   21.20   10.10
 -14   2  13   27.50    9.60
  14   2 -13   17.30    8.90
 -12  -2  13    7.10    6.60
 -12  -2  13   12.50    7.30
  12  -2 -13   16.40    7.00
  12   2 -13   14.30    7.30
 -12   2  13    6.40    5.70
 -10  -2  13   44.50    9.60
 -10  -2  13   33.90   10.20
  10  -2 -13   56.09   13.00
 -10   2  13   37.70   10.50
 -10   2  13   20.20    7.90
  10   2 -13   42.20   10.00
  -8  -2  13  260.07   28.30
  -8  -2  13  245.58   21.20
   8  -2 -13  248.68   28.20
   8   2 -13  340.37   26.40
  -8   2  13  262.07   26.90
  -8   2  13  263.57   24.00
  -6  -2  13  168.08   20.70
   6  -2 -13  165.28   21.60
   6   2 -13  180.78   20.80
  -6   2  13  118.99   17.60
  -6   2  13  147.89   17.40
   4  -2 -13    5.80    6.70
  -4  -2  13   10.20    6.50
  -4   2  13    0.00    4.40
  -4   2  13   18.10    5.50
   4   2 -13    9.10    6.50
  -2  -2  13   19.40    9.30
   2  -2 -13   16.40    7.30
   2  -2 -13   18.50    7.40
   2   2 -13   26.40    8.00
  -2   2  13    8.30    4.20
  -2   2  13   -0.60    6.10
   0  -2 -13   63.59   12.90
   0  -2 -13   55.29   11.90
   0  -2  13   34.30   10.30
   0   2 -13   55.99   11.90
   0   2  13   46.00   11.70
   0   2  13   52.89    9.40
  -2  -2 -13  115.89   18.30
  -2  -2 -13   97.29   16.50
   2  -2  13   81.29   15.50
   2   2  13   90.09   12.80
  -2   2 -13   86.09   15.80
   2   2  13  114.99   18.60
   4  -2  13   33.60   10.20
  -4  -2 -13   20.80    8.80
  -4  -2 -13   32.30   11.00
  -4   2 -13    4.70    7.10
   4   2  13   14.20    8.10
   4   2  13   26.10    8.10
   6  -2  13    4.30    9.60
  -6  -2 -13   -2.40    5.30
   6  -2  13    2.30    6.10
  -6  -2 -13   -1.90    6.40
   6   2  13   -2.50    6.20
  -6   2 -13   -8.50    7.40
   8  -2  13   10.90    8.50
   8  -2  13    2.60   10.60
  -8  -2 -13   18.20   11.20
  -8  -2 -13   21.90   12.20
   8   2  13   30.50   13.40
   8   2  13   16.90   11.50
  -8   2 -13   20.20    9.90
 -15  -3  13   -2.20    5.40
  15  -3 -13   -4.00    5.00
 -15   3  13    5.00    9.20
 -13  -3  13   -1.00    8.20
  13  -3 -13    1.60    5.40
 -13  -3  13    0.70    7.10
 -13   3  13   -2.20    4.80
  13   3 -13    3.90    5.00
 -11  -3  13    3.60    5.10
  11  -3 -13   -1.70    5.90
 -11  -3  13   -2.30    4.40
  11   3 -13   -6.20    4.40
 -11   3  13   -1.20    6.40
  -9  -3  13    5.30    5.40
   9  -3 -13   -1.10    4.70
  -9   3  13   -2.80    6.20
   9   3 -13   -4.70    3.50
  -9   3  13    6.90    6.50
  -7  -3  13    1.30    7.00
   7  -3 -13   -1.10    4.30
   7   3 -13   -0.70    3.50
  -7   3  13    2.00    4.30
  -7   3  13    6.90    7.20
   5  -3 -13    3.00    6.60
  -5  -3  13   -2.90    4.80
   5  -3 -13    5.40    6.00
   5   3 -13    2.70    5.60
  -5   3  13    0.80    4.70
  -5   3  13   14.00    8.00
  -3  -3  13   -1.70    5.90
   3  -3 -13   -3.00    3.80
   3  -3 -13   -0.90    3.70
   3   3 -13    3.40    4.50
  -3   3  13    0.20    4.40
  -3   3  13    2.20    5.10
   1  -3 -13    3.10    6.10
  -1  -3  13    3.00    7.30
   1  -3 -13   -0.90    5.90
  -1   3  13    9.00    7.50
  -1   3  13   -0.60    3.50
   1   3 -13   -1.10    5.30
   1  -3  13    0.90    6.00
  -1  -3 -13   -1.30    6.50
  -1  -3 -13   17.20    8.00
   1   3  13    7.40    7.20
  -1   3 -13    7.90    6.70
   1   3  13   11.10    5.20
   3  -3  13   -5.80    4.10
  -3  -3 -13   -2.60    4.60
  -3  -3 -13   -5.20    6.00
  -3   3 -13    7.90    7.70
   3   3  13    1.60    8.30
   3   3  13    1.60    4.10
  -5  -3 -13   -0.40    5.30
   5  -3  13   -2.00    7.40
   5  -3  13    8.60    8.90
  -5  -3 -13    7.90   10.00
  -5   3 -13   12.00    9.80
   5   3  13    5.10    6.40
   5   3  13    4.90   10.40
   7  -3  13    3.80   10.50
  -7  -3 -13    1.50    6.80
   7  -3  13    1.70    8.80
  -7   3 -13   -6.50    8.40
   7   3  13   10.10    7.40
 -14  -4  13   26.20   10.90
 -14  -4  13   38.90   12.90
  14  -4 -13   17.80   10.40
 -14   4  13   27.80   10.60
  14   4 -13   22.50   12.00
 -12  -4  13   19.10    9.50
  12  -4 -13   18.00    7.80
  12   4 -13   18.20    7.10
 -12   4  13   19.90    9.50
 -10  -4  13   64.49   15.80
  10  -4 -13   35.90   12.20
 -10   4  13   67.19   14.30
  10   4 -13   61.19   12.00
   8  -4 -13  197.18   24.70
  -8  -4  13  189.28   23.90
   8   4 -13  146.29   19.10
  -8   4  13  109.09   18.20
  -8   4  13  146.99   18.90
   6  -4 -13  155.58   21.90
  -6  -4  13  142.59   21.50
   6  -4 -13  112.59   16.40
  -6   4  13  129.39   18.00
   6   4 -13  137.89   18.50
  -6   4  13  132.69   18.50
   4  -4 -13   48.20   12.90
   4  -4 -13   67.99   14.00
  -4  -4  13   64.09   13.30
  -4   4  13   62.59   13.50
  -4   4  13   70.19   13.30
   4   4 -13   99.09   15.40
   2  -4 -13   20.20    8.00
  -2  -4  13   38.50   11.90
   2  -4 -13    8.00    6.20
   2   4 -13   25.40    9.50
  -2   4  13   42.30    9.20
  -2   4  13   27.00    9.50
   0  -4  13   72.49   14.60
   0  -4 -13   45.50   11.20
   0  -4 -13   45.40   11.90
   0   4 -13   24.00    8.50
   0   4  13   97.99   17.00
   0   4  13   67.09   12.20
  -2  -4 -13  142.49   23.10
   2  -4  13  182.28   23.70
   2   4  13  196.28   22.00
  -2   4 -13  160.98   22.00
   2   4  13  143.49   23.30
   4  -4  13   64.89   15.10
  -4  -4 -13   98.09   16.80
   4  -4  13   91.79   18.00
  -4  -4 -13   60.09   16.10
   4   4  13   84.69   14.80
   4   4  13   86.89   17.60
  -4   4 -13   63.89   14.10
   6  -4  13    4.20    9.80
  -6  -4 -13    5.10    7.80
   6  -4  13   13.00   10.80
  -6   4 -13    5.70    8.70
   6   4  13    9.60    8.50
   6   4  13    0.60    6.30
  13  -5 -13   -0.10    8.50
 -13  -5  13    2.90   11.10
 -13   5  13    2.20    9.10
 -11  -5  13    3.40    9.00
  11  -5 -13    1.00    6.20
 -11   5  13    4.30    9.00
  -9  -5  13   -0.70    7.40
   9  -5 -13   -1.90    5.00
  -9   5  13    0.50    5.00
   9   5 -13    3.00    4.60
  -7  -5  13   -3.70    6.80
   7  -5 -13   -0.80    5.60
   7  -5 -13    3.90    4.70
  -7   5  13    2.30    6.50
  -7   5  13    6.80    8.00
   7   5 -13   -0.70    5.60
   5  -5 -13   14.20    9.50
   5  -5 -13    4.90    6.80
  -5  -5  13    0.50    5.30
  -5   5  13    7.00    7.30
   5   5 -13    4.80    6.40
  -5   5  13    5.60    5.50
   3  -5 -13   -2.00    6.30
  -3  -5  13    3.20    5.40
   3  -5 -13    3.10    6.50
  -3   5  13   -1.40    7.30
   3   5 -13   -4.00    5.40
  -3   5  13    0.50    4.30
   1  -5 -13   91.29   17.10
   1  -5 -13   73.39   15.00
  -1  -5  13   77.39   14.60
  -1   5  13   60.59   13.20
  -1   5  13   49.00   14.10
   1   5 -13   74.59   14.20
   1  -5  13   28.40   10.10
  -1  -5 -13   35.10   11.70
  -1  -5 -13   61.19   13.40
   1  -5  13   21.50   10.50
   1   5  13   32.00   11.20
   1   5  13   32.50    9.70
  -1   5 -13   74.89   14.80
   3  -5  13   -3.10    8.40
   3  -5  13   18.10    8.00
  -3  -5 -13    8.10   10.20
  -3  -5 -13    5.30    8.10
  -3   5 -13    2.80    6.70
   3   5  13    3.40    9.10
   3   5  13    4.10    7.40
  -5  -5 -13   -3.40    6.90
   5  -5  13    4.10    7.10
   5  -5  13   -6.60    7.90
   5   5  13    2.30    6.50
  -5   5 -13   -0.10    5.60
   5   5  13   -2.30    6.30
  12  -6 -13   -0.20    6.60
 -12  -6  13   -1.60    8.10
 -12   6  13    0.30    8.80
 -10  -6  13    8.00    7.70
  10  -6 -13   -0.60    8.60
 -10   6  13  -10.90    7.30
  -8  -6  13   25.80   12.40
   8  -6 -13   11.00    8.10
   8  -6 -13    6.60    7.50
  -8   6  13    8.70    8.00
  -8   6  13   13.70    7.90
   8   6 -13   20.70    8.50
   6  -6 -13   20.50    9.60
   6  -6 -13   28.90    9.80
  -6  -6  13   16.40    8.10
  -6   6  13   33.60   10.50
  -6   6  13    9.30    8.10
   6   6 -13   27.10    8.50
   4  -6 -13    6.80    8.80
   4  -6 -13   14.00    8.70
  -4  -6  13    9.00    7.50
  -4   6  13   -0.20    8.00
   4   6 -13   13.40    8.10
  -4   6  13   16.60    9.00
  -2  -6  13   20.60    9.40
   2  -6 -13    6.50    6.40
   2  -6 -13    9.60    6.40
  -2   6  13   23.90   11.50
  -2   6  13   18.70    7.50
   2   6 -13    8.80    7.90
   0  -6  13    8.40    6.90
   0  -6 -13    3.10    8.10
   0  -6 -13   26.90   11.40
   0  -6  13   16.10    8.00
   0   6 -13    5.20    5.70
   0   6  13   15.50    7.70
   0   6  13   16.10   11.60
  -2  -6 -13    9.30    9.70
   2  -6  13   11.70    8.10
   2  -6  13   18.60   11.10
  -2   6 -13    2.40    7.20
   2   6  13   19.80   11.50
   2   6  13   25.90    9.90
  -4  -6 -13   12.50   11.70
   4  -6  13   14.00   11.30
   4  -6  13    3.20   10.30
   4   6  13   10.60   11.50
  -4   6 -13  -12.90    7.20
   4   6  13    8.00    8.90
 -11  -7  13    8.30   13.80
  11  -7 -13    5.10   11.80
 -11   7  13   17.30   12.90
   9  -7 -13   -1.50   10.40
  -9  -7  13    0.50    6.80
  -9   7  13    1.30    6.00
   7  -7 -13    8.90    8.00
  -7  -7  13   16.50   12.10
   7  -7 -13   21.30   10.50
  -7   7  13    2.60    9.40
  -7   7  13   17.90   10.00
  -5  -7  13   -1.70    8.60
   5  -7 -13    1.20    9.60
   5  -7 -13    6.80    7.00
  -5   7  13   -1.20    8.20
   5   7 -13   24.20    8.90
  -5   7  13    7.90    7.10
  -3  -7  13   12.30    8.60
  -3  -7  13    2.80    8.50
   3  -7 -13   10.80   10.20
   3  -7 -13   13.80    8.70
  -3   7  13   11.50   10.40
   3   7 -13   18.20    9.40
  -3   7  13    9.90    7.50
  -1  -7  13   35.40   13.80
  -1  -7  13   78.49   18.00
   1  -7 -13  100.89   20.80
  -1   7  13   49.70   16.00
   1   7 -13   68.89   14.50
  -1   7  13   61.99   15.10
  -1  -7 -13   32.70   12.50
   1  -7  13   30.40   12.80
   1  -7  13   45.60   15.00
   1   7  13   18.60   11.00
   1   7  13   17.40   13.20
  -1   7 -13   40.60   13.10
  -8  -8  13    7.40    9.40
   8  -8 -13   16.50   13.60
  -8   8  13    9.60    9.40
  -6  -8  13   23.10   10.80
   6  -8 -13   27.30   13.50
   6  -8 -13   20.30   11.70
  -6   8  13   55.09   16.60
  -6   8  13    9.30    7.50
  -4  -8  13   26.80   13.70
   4  -8 -13    1.50    6.50
   4  -8 -13   -2.60    7.00
  -4   8  13    1.90    7.10
  -4   8  13    6.90    8.10
  -2  -8  13    1.90    6.90
  -2  -8  13   -2.90   10.10
   2  -8 -13    8.60    8.70
   2   8 -13   -3.40    8.10
  -2   8  13    2.50   10.20
  -2   8  13   11.20    9.60
  16   0 -14   90.99   17.60
 -16   0  14   45.30   13.40
 -14   0  14   77.79   15.30
  14   0 -14   96.99   16.50
  12   0 -14   41.00   11.30
 -12   0  14   55.59   12.30
 -12   0  14   37.20   11.00
 -10   0  14    1.60    6.50
  10   0 -14    7.80    6.20
 -10   0  14   10.50    5.50
  -8   0  14    0.90    4.00
   8   0 -14    7.50    5.10
  -8   0  14    3.40    6.80
   6   0 -14   43.50   11.50
  -6   0  14   42.00   11.10
  -6   0  14   46.70    8.30
   4   0 -14   12.40    6.50
  -4   0  14   19.70    8.10
   2   0 -14    1.30    4.50
  -2   0  14   -2.00    5.60
   0   0 -14   61.99   13.20
   0   0  14   63.79   15.00
   2   0  14   22.80    9.40
  -2   0 -14   12.50    8.70
   4   0  14   -8.30    7.60
  -4   0 -14   -2.10    7.50
  -6   0 -14   -0.50    9.30
   6   0  14    4.00    9.80
  15  -1 -14    2.60    8.20
 -15  -1  14    2.70    8.10
 -15   1  14    6.60    6.40
  15   1 -14    3.20    8.10
 -13  -1  14    1.60    7.00
 -13  -1  14    3.90    7.30
  13  -1 -14   -1.60    7.30
 -13   1  14    3.40    7.00
  13   1 -14    2.20    4.90
  11  -1 -14   -1.30    6.10
 -11  -1  14    2.80    4.00
 -11  -1  14   -3.20    3.90
 -11   1  14   -6.80    4.80
 -11   1  14   -6.30    5.80
  11   1 -14   -1.60    6.10
  -9  -1  14   50.59    9.80
   9  -1 -14   46.20   11.10
  -9  -1  14   57.19   13.10
  -9   1  14   31.50   10.00
   9   1 -14   48.60   11.50
  -9   1  14   60.89   11.80
   7  -1 -14   49.90   12.10
  -7  -1  14   35.70    9.70
  -7   1  14   50.29   12.30
  -7   1  14   58.39   10.50
   7   1 -14   59.89   12.00
   5  -1 -14   34.80    9.40
  -5  -1  14   24.20    8.80
   5   1 -14   28.40    8.90
  -5   1  14   36.40   11.50
  -5   1  14   32.80    7.70
   3  -1 -14   -3.70    3.60
  -3  -1  14   10.00    8.70
  -3   1  14   17.70    5.40
  -3   1  14   13.20    7.50
   3   1 -14   22.10    8.60
   1  -1 -14   17.80    7.70
  -1  -1  14    7.60    8.60
  -1   1  14   11.70    7.90
   1   1 -14   12.10    6.70
  -1  -1 -14   84.39   16.20
   1  -1  14   98.59   18.30
   1   1  14  108.89   17.80
  -1   1 -14   61.39   13.40
   3  -1  14   76.59   16.90
  -3  -1 -14   47.00   12.00
   3   1  14   73.39   16.70
  -3   1 -14   51.89   12.40
  -5  -1 -14    1.10    6.10
   5  -1  14    1.40    9.70
   5   1  14    9.00   10.50
  -5   1 -14    9.00    9.20
   7  -1  14   -4.20    9.10
  -7  -1 -14   -4.80    8.30
   7  -1  14   13.60   11.20
  -7   1 -14    6.50    7.50
   7   1  14   -0.80    9.60
   7   1  14   -0.20    7.00
 -16  -2  14    2.20    9.10
  16  -2 -14   -4.10    8.10
 -16   2  14   -3.30    5.80
 -14  -2  14   17.70    9.70
 -14  -2  14    2.70    8.50
  14  -2 -14   10.80    9.30
 -14   2  14   12.70    8.10
  14   2 -14    5.60    6.70
 -12  -2  14   19.90    9.50
 -12  -2  14   12.00    7.40
  12  -2 -14   -2.90    4.00
  12   2 -14   13.80    7.00
 -12   2  14    3.80    7.10
 -10  -2  14   -0.20    7.30
  10  -2 -14    9.20    6.00
 -10   2  14    9.10    7.30
 -10   2  14    8.30    5.40
  10   2 -14   16.80    8.20
  -8  -2  14   44.40   11.80
   8  -2 -14   35.40    9.90
  -8   2  14   31.80    8.60
  -8   2  14   25.90    8.40
   8   2 -14   38.10   10.90
   6  -2 -14   35.90    9.70
  -6  -2  14   42.80   12.20
  -6   2  14   54.49   12.60
  -6   2  14   42.40    9.10
   6   2 -14   54.29   12.00
  -4  -2  14   23.80    9.30
   4  -2 -14   35.80    9.00
  -4   2  14   31.50    9.10
  -4   2  14   31.50    7.90
   4   2 -14   22.40    7.90
   2  -2 -14    2.40    7.10
  -2  -2  14   -1.20    7.70
   2   2 -14   -0.80    4.90
  -2   2  14   -3.60    4.30
  -2   2  14   -3.30    4.70
   0  -2  14   43.70   11.60
   0  -2 -14   70.39   14.10
   0  -2 -14   54.69   13.30
   0   2  14   59.59   13.60
   0   2  14   72.29   10.90
   0   2 -14   46.30   11.70
  -2  -2 -14    2.90    5.80
   2  -2  14   17.10    8.30
  -2  -2 -14    5.10    8.00
  -2   2 -14    0.00    5.10
   2   2  14    0.40    6.00
   4  -2  14   15.10   10.60
  -4  -2 -14   -3.90    5.00
  -4  -2 -14    1.80    6.40
   4   2  14   -1.70    6.30
  -4   2 -14    6.90    8.40
  -6  -2 -14    4.60   10.00
   6  -2  14    3.00   10.10
   6  -2  14    4.10    9.30
  -6  -2 -14   -5.90    7.90
  -6   2 -14   -6.00    9.50
   6   2  14   -1.90    8.70
  15  -3 -14   19.70   11.40
 -15  -3  14   23.30   10.10
 -15   3  14   15.20    9.10
 -13  -3  14    4.60    9.60
  13  -3 -14    0.90    4.60
 -13   3  14    9.30    6.90
  13   3 -14    6.80    7.00
  11  -3 -14   -5.70    6.90
 -11  -3  14    3.30    5.60
  11   3 -14    2.60    6.60
 -11   3  14    3.70    7.50
  -9  -3  14   44.50   12.20
   9  -3 -14   63.99   13.70
  -9   3  14   81.19   14.20
   9   3 -14   36.60    9.70
  -9   3  14   64.29   13.50
  -7  -3  14  112.19   18.00
   7  -3 -14   84.19   16.10
  -7   3  14   96.79   15.00
  -7   3  14  110.69   17.30
   7   3 -14  121.59   17.20
   5  -3 -14   81.59   16.10
  -5  -3  14   66.19   14.80
   5   3 -14  124.79   17.70
  -5   3  14   93.09   16.40
  -5   3  14   95.99   13.80
   3  -3 -14   50.19   12.90
  -3  -3  14   52.39   12.20
   3  -3 -14   50.99   12.80
   3   3 -14   37.90   10.10
  -3   3  14   52.89    9.90
  -3   3  14   48.60   13.30
   1  -3 -14   83.89   14.90
  -1  -3  14   75.79   16.40
   1  -3 -14   97.99   16.80
   1   3 -14   83.29   15.50
  -1   3  14   70.09   15.10
  -1   3  14  146.99   16.50
  -1  -3 -14  261.27   30.70
   1  -3  14  249.68   29.50
  -1  -3 -14  276.07   29.50
   1   3  14  243.98   30.60
  -1   3 -14  251.17   29.20
   1   3  14  290.87   24.10
  -3  -3 -14  105.89   17.60
   3  -3  14  107.49   20.00
  -3  -3 -14  100.89   18.80
   3   3  14  149.79   18.20
  -3   3 -14  102.59   18.70
   3   3  14  106.19   19.30
   5  -3  14   21.00   11.00
  -5  -3 -14   32.40   12.50
   5  -3  14   10.10    8.20
  -5  -3 -14   37.00   12.40
   5   3  14   20.10   10.30
  -5   3 -14    6.10    9.70
 -14  -4  14    5.90   10.50
  14  -4 -14   -5.40    7.90
 -14   4  14    7.10    8.20
  12  -4 -14    1.60    8.30
 -12  -4  14   -4.20    5.10
 -12   4  14   -1.20    4.90
  12   4 -14    1.50    4.90
  10  -4 -14    3.90    8.80
 -10  -4  14   -6.90    7.60
  10   4 -14    1.20    6.70
 -10   4  14    0.60    6.60
   8  -4 -14    1.60    5.30
  -8  -4  14   -0.90    7.40
   8   4 -14    6.50    5.50
  -8   4  14   -4.40    6.60
  -8   4  14   -1.60    4.40
  -6  -4  14    2.60    8.20
   6  -4 -14   16.40    6.60
   6  -4 -14    4.40    8.90
  -6   4  14    8.90    6.00
   6   4 -14    1.80    4.00
  -6   4  14    6.10    5.90
   4  -4 -14    6.90    7.50
  -4  -4  14   15.30    8.00
   4  -4 -14   11.00    6.80
   4   4 -14    7.70    5.90
  -4   4  14    4.20    6.00
  -4   4  14    7.20    4.90
   2  -4 -14    4.40    8.20
   2  -4 -14   -2.50    3.80
  -2  -4  14   -0.80    7.20
   2   4 -14    1.00    5.20
  -2   4  14   -1.40    5.80
  -2   4  14    3.10    6.90
   0  -4 -14   15.00    7.60
   0  -4 -14   36.20   11.80
   0  -4  14   27.60    9.70
   0   4 -14   15.80    7.50
   0   4  14    3.30    9.80
   0   4  14   19.80    8.10
   2  -4  14    3.10    6.50
  -2  -4 -14    3.50    6.30
  -2  -4 -14    5.50    6.50
   2   4  14    2.50    7.00
  -2   4 -14    0.90    4.50
   2   4  14    3.30    7.10
  -4  -4 -14    6.70    9.10
   4  -4  14    4.30    6.40
  -4  -4 -14    1.20    6.90
   4  -4  14   -8.10    7.60
   4   4  14    5.60    7.70
   4   4  14    4.00    7.40
  -4   4 -14   15.80   10.00
  13  -5 -14   -6.30    9.40
 -13  -5  14   20.40   13.20
 -13   5  14   25.50   10.20
  11  -5 -14   -4.50    4.80
 -11  -5  14    0.20    8.80
 -11   5  14    9.10    9.50
   9  -5 -14   33.60   11.40
  -9  -5  14   58.79   16.20
  -9   5  14   62.39   14.20
   9   5 -14   57.49   12.80
   7  -5 -14   54.59   13.70
  -7  -5  14   57.59   16.00
   7  -5 -14   88.89   15.00
  -7   5  14   55.69   13.00
   7   5 -14   75.39   13.70
  -7   5  14   81.29   15.20
   5  -5 -14    7.20    7.00
   5  -5 -14    2.40    5.60
  -5  -5  14    6.00    8.80
  -5   5  14   18.10    8.80
  -5   5  14   15.10    9.30
   5   5 -14   -2.30    6.50
   3  -5 -14    9.90    7.10
  -3  -5  14   -1.10    7.60
   3  -5 -14    6.70    8.00
  -3   5  14   -1.30    5.60
   3   5 -14   -9.60    5.60
  -3   5  14    4.20    7.70
   1  -5 -14    3.80    5.60
  -1  -5  14   -2.50    5.50
   1  -5 -14   -8.80    7.20
  -1   5  14    3.20    7.00
  -1   5  14   13.70    7.80
   1   5 -14    0.20    5.20
  -1  -5 -14   67.69   14.80
   1  -5  14   74.39   16.70
   1  -5  14   42.50   13.40
   1   5  14   71.69   16.50
  -1   5 -14   47.60   14.10
   1   5  14   91.69   14.60
   3  -5  14   54.39   14.70
   3  -5  14   31.50   14.20
  -3  -5 -14   49.40   14.30
  -3   5 -14   43.80   14.30
   3   5  14   96.89   17.00
   3   5  14   62.59   15.70
 -12  -6  14   44.90   17.20
  12  -6 -14   20.80   12.10
 -12   6  14   16.90    9.60
  10  -6 -14    7.40   10.70
 -10  -6  14    0.00    6.70
 -10   6  14    8.10   10.30
   8  -6 -14    0.40    9.20
   8  -6 -14   11.00    7.80
  -8  -6  14    2.70   10.10
   8   6 -14    5.20    7.90
  -8   6  14   14.10    9.60
  -8   6  14   23.90    9.90
   6  -6 -14   39.00   10.80
   6  -6 -14   16.00   10.50
  -6  -6  14   25.80   10.40
  -6   6  14   18.20    8.40
   6   6 -14   23.30    9.40
  -6   6  14   17.30    8.50
   4  -6 -14   67.79   14.10
  -4  -6  14   16.30    9.30
   4  -6 -14   29.80   12.20
   4   6 -14   28.70    8.80
  -4   6  14   43.10   11.90
  -4   6  14   38.40   11.30
   2  -6 -14    3.30    9.40
   2  -6 -14   -3.90    7.20
  -2  -6  14   -5.50    7.10
  -2   6  14    8.30    8.30
  -2   6  14    2.00    9.40
   2   6 -14   -0.80    6.90
   0  -6 -14    5.10    8.10
   0  -6 -14    6.20    8.00
   0  -6  14   -4.10    4.70
   0  -6  14    0.10    8.60
   0   6  14   -4.50    6.20
   0   6  14    2.30    5.90
   0   6 -14    3.00    8.40
   2  -6  14    1.60    9.50
  -2  -6 -14   -4.10    5.10
   2  -6  14   -5.60    6.60
   2   6  14   -3.70    4.60
   2   6  14    7.10    8.00
  -2   6 -14   -4.50    4.90
  -9  -7  14   -4.60    8.40
   9  -7 -14    7.40   11.60
  -9   7  14   -1.30    6.30
  -7  -7  14  -11.20    8.90
   7  -7 -14    9.00    8.70
   7  -7 -14   -5.00    7.40
  -7   7  14   -0.30    8.70
  -7   7  14   -6.50    8.00
  -5  -7  14   -2.20    9.00
   5  -7 -14   -7.00    6.80
   5  -7 -14   -5.20    6.20
   5   7 -14   -8.30    6.60
  -5   7  14   -1.20    8.20
  -5   7  14   -7.90    4.20
  -3  -7  14    6.30    8.00
  -3  -7  14   -8.40    8.00
   3  -7 -14   -3.60    4.50
   3  -7 -14    2.10    6.20
   3   7 -14   -3.50    7.50
  -3   7  14   -7.50    7.70
  -3   7  14   -6.00    5.40
  -1  -7  14    0.20    6.70
   1  -7 -14    2.50    6.10
  -1  -7  14    4.70   10.40
  -1   7  14   -7.40    4.70
  -1   7  14   -0.50    7.20
   1   7 -14   -3.60    7.20
   1  -7  14    7.60   11.20
  -1   7 -14   17.10   11.10
   1   7  14    5.70    7.70
 -16   0  15    2.50    7.60
  16   0 -15  -14.60    7.80
 -14   0  15   -1.50    4.70
  14   0 -15    8.60    8.80
  12   0 -15    7.30    6.70
 -12   0  15    2.80    6.50
 -12   0  15   -5.00    6.70
 -10   0  15   -0.40    3.30
 -10   0  15   -2.70    4.80
  10   0 -15   -7.00    5.40
  -8   0  15    1.00    4.80
   8   0 -15   -1.40    5.50
  -8   0  15    1.80    3.30
  -6   0  15    4.50    5.90
   6   0 -15    0.40    6.40
   4   0 -15   -5.60    3.20
  -4   0  15   -6.40    7.20
  -2   0  15   -5.90    8.20
   2   0 -15   -0.70    5.30
   0   0  15   -9.10    6.20
   0   0 -15   -0.30    5.20
  -2   0 -15   -2.00    5.10
   2   0  15   -1.70    8.90
  -4   0 -15   -3.00    8.00
   4   0  15   -1.00    9.10
   6   0  15    8.00   10.80
  -6   0 -15   -5.70    8.80
   6   0  15    2.30   10.40
 -15  -1  15   28.00   12.00
  15  -1 -15   38.60   11.70
 -15   1  15   32.30   11.20
  15   1 -15   15.30    8.50
 -13  -1  15   49.30   12.60
 -13  -1  15   36.10   11.90
  13  -1 -15   49.40   13.20
  13   1 -15   35.00   11.70
 -13   1  15   48.00   13.20
 -11  -1  15   13.70    7.00
  11  -1 -15   12.40    7.50
 -11  -1  15   13.00    7.90
 -11   1  15    7.20    8.10
  11   1 -15   18.40    8.90
 -11   1  15   16.40    8.70
  -9  -1  15    5.50    6.20
   9  -1 -15   15.20    6.80
   9   1 -15    1.60    5.60
  -9   1  15    6.20    4.60
  -9   1  15    1.60    5.00
  -7  -1  15   41.30   12.10
   7  -1 -15   42.30   10.90
   7   1 -15   48.00   12.20
  -7   1  15   52.39   10.10
  -7   1  15   33.90   11.50
  -5  -1  15   63.69   14.10
   5  -1 -15   75.99   15.60
  -5   1  15   79.49   15.60
  -5   1  15   88.89   13.70
   5   1 -15  110.69   17.30
  -3  -1  15  118.89   20.30
   3  -1 -15  105.19   17.70
   3   1 -15  155.98   20.30
  -3   1  15  103.19   19.00
   1  -1 -15   25.30   10.90
  -1  -1  15   47.20   12.20
  -1   1  15   42.30   11.50
   1   1 -15   37.20   10.40
   1  -1  15   -0.90    6.40
  -1  -1 -15   -4.10    7.40
  -1   1 -15    4.20    7.80
   1   1  15   -2.60    5.60
  -3  -1 -15   12.60   10.20
   3  -1  15   31.60   12.80
  -3   1 -15   16.20   10.30
   3   1  15   21.40   12.30
  -5  -1 -15   30.40   13.30
   5  -1  15   27.20   11.40
  -5   1 -15   13.30    8.60
   5   1  15   18.20   11.50
 -16  -2  15    3.20    9.30
  16  -2 -15   24.20   10.10
 -16   2  15    6.70   10.10
 -14  -2  15   -1.40    6.60
  14  -2 -15    8.20    6.80
 -14   2  15    3.40    6.60
  14   2 -15   -0.70    7.50
  12  -2 -15   -2.90    6.40
 -12  -2  15    2.70    8.60
 -12   2  15    1.60    7.00
  12   2 -15   -0.80    6.60
 -10  -2  15   19.50    9.80
  10  -2 -15    4.50    6.10
  10   2 -15   -0.40    5.90
 -10   2  15    0.10    6.70
 -10   2  15   -3.40    3.50
   8  -2 -15   -6.00    5.90
  -8  -2  15   11.00    7.50
  -8   2  15   16.20    9.20
  -8   2  15    5.80    4.90
   8   2 -15  -10.60    4.70
   6  -2 -15   32.90   10.10
  -6  -2  15   30.20   10.00
   6   2 -15   17.70    8.90
  -6   2  15   44.10    9.80
  -6   2  15   13.00    7.70
  -4  -2  15   13.00    9.90
   4  -2 -15    3.10    7.70
  -4   2  15   -1.00    5.20
  -4   2  15    2.90    5.20
   4   2 -15    4.60    5.40
  -2  -2  15    9.90    7.20
   2  -2 -15   10.40    8.80
  -2   2  15    6.00    6.90
   2   2 -15    0.10    6.00
   0  -2 -15   59.49   13.80
   0  -2  15   43.50   13.70
   0   2 -15   55.99   13.70
   0   2  15   25.60   10.50
   2  -2  15   55.99   15.40
  -2  -2 -15   72.89   14.30
  -2  -2 -15   47.80   14.70
  -2   2 -15   74.29   15.00
   2   2  15   62.69   16.10
   4  -2  15   39.10   12.90
  -4  -2 -15   47.20   13.50
  -4  -2 -15   50.19   14.20
  -4   2 -15   42.20   13.90
   4   2  15   74.39   16.50
  15  -3 -15   -5.60    8.10
 -15   3  15    0.70    8.00
  13  -3 -15    8.30    7.90
 -13  -3  15    0.10    8.60
  13   3 -15   -3.00    7.60
 -13   3  15    0.90    5.40
 -11  -3  15    3.50    9.10
  11  -3 -15    0.40    7.40
  11   3 -15    1.70    6.70
 -11   3  15    6.40    7.60
  -9  -3  15    9.70    9.10
   9  -3 -15    2.20    8.10
   9   3 -15    0.90    4.70
  -9   3  15   10.30    7.90
  -9   3  15    0.40    6.40
   7  -3 -15    2.50    7.70
  -7  -3  15   -1.80    7.10
  -7   3  15    3.00    5.60
  -7   3  15   -0.10    5.90
   7   3 -15    1.40    4.40
   5  -3 -15   -0.60    5.50
  -5  -3  15   -3.70    4.90
  -5   3  15    0.60    8.30
   5   3 -15   -1.00    3.90
  -5   3  15    0.00    5.50
   3  -3 -15   21.80    8.80
   3  -3 -15    9.00    8.10
  -3  -3  15   -4.20    4.80
   3   3 -15   13.10    6.20
  -3   3  15   16.40    7.30
  -3   3  15    9.00    9.20
  -1  -3  15    8.80    8.90
   1  -3 -15   10.10    7.00
   1  -3 -15   22.50    8.90
   1   3 -15   16.30    9.30
  -1   3  15   -1.50    6.70
  -1   3  15   12.30    5.80
  -1  -3 -15   14.70    9.70
  -1  -3 -15    0.90    8.60
   1  -3  15   14.00    8.60
  -1   3 -15   -2.00    7.30
   1   3  15   14.80   10.90
  -3  -3 -15    2.80    7.30
   3  -3  15   10.80   10.60
  -3  -3 -15    4.30    9.10
  -3   3 -15    1.20    8.70
   3   3  15    1.60    7.90
   5  -3  15  -11.10    9.10
   5  -3  15    3.30   11.00
  -5  -3 -15    8.00   10.30
  -5  -3 -15   -0.90    7.40
   5   3  15    1.20    7.40
  -5   3 -15    4.00    9.60
 -14  -4  15   10.60   12.60
  14  -4 -15   -0.70    5.60
 -14   4  15   -4.80    9.00
 -12  -4  15   -2.60    8.60
  12  -4 -15   -1.10    8.30
  12   4 -15   10.40    7.40
 -12   4  15   10.60    7.90
 -10  -4  15    2.30    8.90
  10  -4 -15   16.80    9.90
 -10   4  15   -8.80    6.40
  10   4 -15    2.90    7.30
  -8  -4  15   15.00   10.40
   8  -4 -15   26.50    9.60
  -8   4  15   18.10    8.30
  -8   4  15   40.80   12.90
   8   4 -15   23.40   10.00
  -6  -4  15   34.20   11.00
   6  -4 -15   34.60   11.00
   6   4 -15   37.90   10.70
  -6   4  15   38.90   10.40
  -6   4  15   20.00    9.00
   4  -4 -15    2.30    8.00
  -4  -4  15    3.90    5.20
   4  -4 -15    9.60    6.30
   4   4 -15   -0.30    7.00
  -4   4  15    3.80    6.30
  -4   4  15   -0.70    6.30
  -2  -4  15    1.70    6.20
   2  -4 -15    5.70    6.70
   2  -4 -15    6.10    8.10
  -2   4  15    9.70   10.70
  -2   4  15   36.10    9.90
   2   4 -15   17.40    8.20
   0  -4  15  138.19   21.10
   0  -4 -15  124.59   22.30
   0  -4 -15  123.19   19.70
   0   4  15  139.49   23.70
   0   4  15  114.89   17.40
   0   4 -15   93.89   17.80
   2  -4  15  140.09   21.70
  -2  -4 -15   95.59   19.10
   2   4  15  154.98   23.30
   2   4  15  119.99   18.20
  -2   4 -15   97.39   18.40
  -4  -4 -15   21.00   11.20
  -4  -4 -15    9.80   11.40
   4  -4  15   45.50   15.10
   4  -4  15   17.60    9.10
  -4   4 -15   22.00   11.60
   4   4  15   21.90   12.20
  13  -5 -15   13.00   10.00
 -13  -5  15   33.10   15.00
 -13   5  15   40.20   13.00
  11  -5 -15   11.30   10.80
 -11  -5  15   11.70   10.40
 -11   5  15    7.90   10.00
   9  -5 -15   -2.50    6.00
  -9  -5  15    0.70    9.20
   9   5 -15    4.20    6.10
  -9   5  15    7.10    6.80
   7  -5 -15   32.00   11.30
   7  -5 -15   25.20   12.60
  -7  -5  15   15.90    9.20
   7   5 -15   20.80   10.10
  -7   5  15   18.50   10.30
  -7   5  15   20.70    8.70
   5  -5 -15   41.90   12.60
  -5  -5  15   25.70   12.10
   5  -5 -15   45.60   11.70
  -5   5  15   31.90   11.20
  -5   5  15   37.30   10.20
   5   5 -15   48.10   11.90
  -3  -5  15   -2.70    5.90
   3  -5 -15   -4.20    4.70
   3  -5 -15   -7.80    5.00
   3   5 -15  -10.30    5.90
  -3   5  15    6.40    6.10
  -3   5  15   -5.40    8.60
  -1  -5  15    5.20    9.70
   1  -5 -15   -2.70    8.40
   1  -5 -15    2.20    6.30
  -1   5  15   20.60   10.80
   1   5 -15    2.40    5.50
  -1   5  15   -6.50    4.90
  -1  -5 -15   -4.40    6.30
  -1  -5 -15   12.30   11.40
   1  -5  15   16.50   10.60
   1  -5  15   -6.30    8.80
   1   5  15    0.10    5.10
  -1   5 -15   -2.70    8.20
   1   5  15    3.20    9.90
   3  -5  15   21.70   11.50
  -3  -5 -15   18.20   12.80
   3  -5  15   17.00    9.70
   3   5  15   17.70    8.60
  -3   5 -15    8.10   10.70
   3   5  15   23.00   12.80
  10  -6 -15   -2.30    7.00
 -10  -6  15   12.60    9.60
 -10   6  15   -3.60    8.70
   8  -6 -15   -3.70    9.90
   8  -6 -15    5.90    8.40
  -8  -6  15   -9.90    9.80
  -8   6  15    3.10    5.80
  -8   6  15   -2.10    5.60
   8   6 -15    2.20    7.80
  -6  -6  15  -13.90    7.60
   6  -6 -15    1.10    6.10
   6  -6 -15   -7.30    8.70
   6   6 -15    0.30    5.80
  -6   6  15    2.00    9.00
  -6   6  15   -0.90    9.10
   4  -6 -15   12.90   10.20
   4  -6 -15    5.30    7.30
  -4  -6  15   16.40   10.70
  -4   6  15   -7.70    8.50
  -4   6  15    0.00    8.10
   4   6 -15   -0.40    5.30
  -2  -6  15    7.80    7.10
   2  -6 -15   -5.20    5.40
   2  -6 -15    8.50   10.40
  -2   6  15   -1.90    6.70
  -2   6  15    3.90    6.30
   2   6 -15   10.80    9.20
   0  -6  15   15.40   10.20
   0  -6 -15    1.00    9.40
   0  -6  15   10.30    8.50
   0  -6 -15   15.80    8.80
   0   6  15    3.90    6.40
   0   6 -15    9.10    9.80
   0   6  15   17.30   12.50
  -9   7  15    0.50    6.80
   7  -7 -15   52.89   13.40
   7  -7 -15   55.49   17.90
  -7  -7  15   91.49   19.40
  -7   7  15   58.69   15.60
  -7   7  15   60.69   17.20
   5  -7 -15  102.69   19.90
  -5  -7  15  121.79   22.70
   5  -7 -15  127.29   22.30
  -5   7  15  157.68   23.80
   5   7 -15  147.59   21.60
  -5   7  15  140.19   22.90
  -3  -7  15   51.49   17.10
   3  -7 -15   25.10   13.10
  -3  -7  15   36.30   11.50
   3  -7 -15   38.80   14.70
   3   7 -15   38.10   11.50
  -3   7  15   46.30   13.00
  -3   7  15   48.60   15.60
 -14   0  16   41.20   11.00
  14   0 -16   17.90    9.20
 -12   0  16   24.40    9.00
  12   0 -16   34.30   10.80
 -12   0  16   14.40    9.90
  10   0 -16   28.50    9.80
 -10   0  16   20.50    9.60
   8   0 -16   75.19   14.70
  -8   0  16   67.69   14.10
  -6   0  16  211.28   26.10
   6   0 -16  194.88   25.30
  -4   0  16  493.05   42.10
  -2   0  16   36.30   12.80
   2   0 -16   56.59   12.70
   0   0  16   -2.30    6.20
   0   0 -16    5.20    8.80
   2   0  16   67.89   17.60
  -2   0 -16   87.69   18.50
   4   0  16   65.69   16.30
  -4   0 -16   49.99   13.50
  15  -1 -16    1.20    9.10
 -15   1  16   10.60    7.70
  15   1 -16   -3.50    8.50
 -13  -1  16   12.00    9.70
  13  -1 -16    7.20    6.60
 -13   1  16    1.40    7.10
  13   1 -16   -8.30    4.90
  11  -1 -16    1.00    5.80
 -11  -1  16    2.80    6.80
 -11   1  16    3.00    5.80
 -11   1  16    0.40    6.50
  11   1 -16    1.60    7.00
  -9  -1  16   11.00    8.70
   9  -1 -16   -4.40    5.60
   9   1 -16   -5.20    5.80
  -9   1  16    2.40    4.60
  -9   1  16    1.30    5.40
   7  -1 -16   14.30    8.60
  -7  -1  16    7.00    9.00
   7   1 -16   -5.10    5.20
  -7   1  16   11.60    8.90
  -5  -1  16    2.30    5.80
   5  -1 -16   -1.50    7.10
  -5   1  16   -0.40    5.80
   5   1 -16  -10.20    5.60
   3  -1 -16    3.10    8.50
  -3  -1  16   18.60    8.80
   3   1 -16   24.30    8.50
  -3   1  16    5.40   10.50
   1  -1 -16    2.70    4.80
  -1  -1  16   -7.40    8.60
   1   1 -16  -12.20    5.90
  -1   1  16   -2.30    6.50
   1  -1  16   -2.00    9.00
  -1  -1 -16    3.40    6.20
  -1   1 -16    4.40    6.40
   1   1  16   19.10   10.90
  -3  -1 -16   -1.80    6.90
   3  -1  16   22.20   10.40
   3   1  16   16.00   11.60
  -3   1 -16   16.90   11.90
  14  -2 -16   -6.90    7.80
 -14  -2  16   29.90   12.80
 -14   2  16   23.10    9.90
  14   2 -16   13.40    8.00
 -12  -2  16   12.30   11.30
  12  -2 -16   34.20   11.20
  12   2 -16    4.70    7.90
 -12   2  16   29.90   10.90
 -10  -2  16   -2.90    5.40
  10  -2 -16   10.40    7.80
 -10   2  16    4.70    7.90
 -10   2  16   -2.80    6.10
  10   2 -16   -3.90    4.80
   8  -2 -16   -3.60    5.10
  -8  -2  16   15.10    9.70
   8   2 -16    3.60    7.10
  -8   2  16   -1.10    7.70
  -8   2  16   13.00    7.50
  -6  -2  16   73.59   15.40
   6  -2 -16  116.49   19.50
   6   2 -16   59.59   14.00
  -6   2  16   79.89   16.60
  -6   2  16   96.29   13.80
   4  -2 -16   54.79   13.30
  -4  -2  16   49.70   14.70
   4   2 -16   37.10   12.70
  -4   2  16   31.50   12.10
   2  -2 -16    9.50    9.00
  -2  -2  16    3.10    6.30
  -2   2  16    0.40    5.50
   2   2 -16   13.00    7.80
   0  -2  16   -4.80    5.90
   0  -2 -16    2.40    8.90
   0   2 -16   -4.00    4.60
   0   2  16   -1.80    7.20
  -2  -2 -16   14.40   10.80
   2  -2  16   33.50   11.70
   2   2  16    5.60   10.80
  -2   2 -16   12.30   10.10
  -4  -2 -16   29.50   11.30
   4  -2  16   24.30   13.60
   4   2  16   37.10   15.80
  -4   2 -16   41.70   14.20
 -13  -3  16   20.70   12.30
  13  -3 -16   24.30   11.20
  13   3 -16    4.80    8.10
 -13   3  16    1.70    5.40
  11  -3 -16   16.20    8.10
 -11  -3  16   47.60   13.60
 -11   3  16   37.30   11.80
  11   3 -16   43.00   12.40
  -9  -3  16   11.30   10.50
   9  -3 -16    3.50    8.10
  -9   3  16    6.50    6.90
   9   3 -16    1.40    5.60
  -9   3  16    3.10    8.80
  -7  -3  16   -6.40    4.30
   7  -3 -16   17.00   10.00
  -7   3  16   16.60   10.20
   7   3 -16    7.70    8.50
  -7   3  16    6.80    6.90
   5  -3 -16    2.80    7.10
  -5  -3  16   -6.70    7.60
  -5   3  16   -2.20    4.30
   5   3 -16    1.40    6.80
  -5   3  16    1.80    6.20
   3  -3 -16   14.60   10.00
  -3  -3  16   -6.90    4.20
   3   3 -16   -5.90    5.30
  -3   3  16    7.40    8.80
  -3   3  16   -0.40    5.90
   1  -3 -16    4.50    6.00
  -1  -3  16    9.10    9.20
   1  -3 -16    7.40    9.80
  -1   3  16   12.60    8.20
   1   3 -16    2.30    8.10
  -1  -3 -16   66.19   15.20
  -1  -3 -16   58.09   16.00
   1  -3  16   30.70   13.90
   1   3  16   45.40   16.20
  -1   3 -16   48.10   14.00
   3  -3  16   57.59   15.40
  -3  -3 -16   16.10   12.20
  -3  -3 -16   39.30   11.50
   3   3  16   25.40   13.10
  -3   3 -16   37.70   13.10
 -12  -4  16    2.00    7.10
  12  -4 -16    3.40    7.00
 -12   4  16    3.60    6.50
  12   4 -16   -7.20    5.20
  10  -4 -16   -1.00    6.20
 -10  -4  16    6.30   10.70
 -10   4  16    0.50    7.40
  10   4 -16    6.10    6.40
  -8  -4  16    0.30    6.40
   8  -4 -16   -0.60    8.10
   8   4 -16   11.50    9.00
  -8   4  16   -6.50    8.10
  -8   4  16    7.40    9.50
   6  -4 -16   23.10   11.50
  -6  -4  16   10.80    9.60
  -6   4  16   26.40    9.70
  -6   4  16    8.20    7.30
   6   4 -16   16.20    7.20
   4  -4 -16   13.70    7.80
  -4  -4  16   15.10    9.80
   4  -4 -16    7.20   10.20
  -4   4  16   18.20    9.50
   4   4 -16   28.40   11.50
  -4   4  16   18.30    8.80
   2  -4 -16   14.20    9.90
  -2  -4  16    9.00    7.60
   2  -4 -16   -2.80    9.00
  -2   4  16   25.60    9.50
  -2   4  16   14.50   11.60
   2   4 -16   15.60   10.10
   0  -4 -16    7.50    7.10
   0  -4  16    1.40    7.10
   0  -4 -16    3.80    9.60
   0   4 -16    7.20    9.00
   0   4  16   21.60   10.80
   2  -4  16    8.80    8.20
  -2  -4 -16    0.30    6.90
  -2  -4 -16   -3.60   10.10
  -2   4 -16   -3.30    5.50
   2   4  16   -1.90   11.90
 -11  -5  16    6.30   11.70
  11  -5 -16   -2.90   10.50
 -11   5  16   21.50   11.10
   9  -5 -16   -4.00    9.10
  -9  -5  16   -4.30    9.10
  -9   5  16   -0.30    5.10
   9   5 -16    3.20    8.60
  -7  -5  16   -3.80    9.50
   7  -5 -16    6.80   10.90
  -7   5  16    6.80    8.80
  -7   5  16   -3.40    7.80
   7   5 -16    7.50    9.10
  -5  -5  16   -2.20    8.50
   5  -5 -16  -10.00    8.70
   5  -5 -16   -0.90    5.30
  -5   5  16    0.10    6.50
   5   5 -16    2.30    6.00
  -5   5  16    7.60    8.10
   3  -5 -16   10.10   11.00
   3  -5 -16    0.70    8.80
  -3  -5  16    5.60   10.20
   3   5 -16   -9.80    6.70
  -3   5  16   10.10   10.90
  -3   5  16   -6.80    7.40
  -1  -5  16   13.50   11.40
   1  -5 -16    0.80    9.30
   1  -5 -16   11.20   10.40
  -1   5  16   15.50   12.10
  -1   5  16    1.20    5.00
   1   5 -16    3.60    7.00
   1  -5  16   -8.50    9.40
   1  -5  16   15.40   12.50
  -1  -5 -16   21.40   10.30
  -1  -5 -16    3.50    8.10
   1   5  16    9.10    7.30
  -1   5 -16   33.50   13.20
   1   5  16    3.70    9.60
 -10  -6  16    2.00    8.00
  10  -6 -16   11.30    9.40
 -10   6  16    2.50    7.50
   8  -6 -16   40.40   15.20
  -8  -6  16   40.50   14.10
  -8   6  16   36.20   13.70
   8   6 -16   21.90    9.60
   6  -6 -16   12.70   12.40
   6  -6 -16   41.60   12.70
  -6  -6  16   24.70   12.10
  -6   6  16   34.60   13.70
  -6   6  16   21.40   11.60
   6   6 -16   43.60   12.00
   4  -6 -16   27.90   12.70
   4  -6 -16   32.40   13.60
  -4  -6  16   32.10   11.90
   4   6 -16   40.10   11.40
  -4   6  16   45.20   15.20
  -4   6  16   30.80   10.60
  -2  -6  16    8.30    8.50
   2  -6 -16   33.00   13.80
   2  -6 -16   10.90   11.80
   2   6 -16   23.90   12.40
  -2   6  16   23.40   10.00
  -2   6  16   19.60   13.60
  14   0 -17    2.00    9.10
 -12   0  17   -1.90    8.40
  12   0 -17    1.40    8.40
 -10   0  17   -5.30    8.10
  10   0 -17   10.20    8.50
   8   0 -17    3.60    5.20
  -8   0  17   -2.20    6.00
  -6   0  17    6.90    9.60
   6   0 -17   -1.70    5.20
  -4   0  17    1.70    9.20
   4   0 -17    3.10    7.50
  -2   0  17   -7.30    5.90
   2   0 -17   -0.90    4.90
   0   0 -17   -2.10    7.90
   0   0  17    3.50    7.90
   2   0  17    3.20    8.00
  -2   0 -17    0.40    6.00
  13  -1 -17   17.20   10.50
 -13  -1  17   15.80   11.30
  13   1 -17   19.30   10.60
 -11  -1  17   -1.70    8.50
  11  -1 -17   11.20    8.30
 -11   1  17   -1.30    8.50
  11   1 -17    5.00    8.90
  -9  -1  17    6.10    7.20
   9  -1 -17    8.80    6.20
  -9   1  17   -2.90    5.40
   9   1 -17    2.50    5.90
   7  -1 -17   39.70   11.20
  -7  -1  17   31.50   12.80
  -7   1  17   22.90   10.40
   7   1 -17   29.10   11.10
  -5  -1  17   92.39   17.20
   5  -1 -17   83.99   16.50
  -5   1  17   66.29   16.80
   5   1 -17   90.79   17.60
   3  -1 -17    2.50    7.90
  -3  -1  17   19.50   10.90
  -3   1  17    1.00    6.20
   3   1 -17   28.90   10.20
  -1  -1  17   29.70   10.80
   1  -1 -17   12.80    8.20
  -1   1  17   19.60   12.60
   1   1 -17   -4.90    9.10
   1  -1  17   44.30   14.20
  -1  -1 -17   15.10   11.10
  -1   1 -17   44.30   14.50
   1   1  17   53.49   15.20
  -3  -1 -17   79.69   17.80
   3  -1  17   73.19   18.40
  -3   1 -17   45.20   13.80
   3   1  17   83.79   20.90
 -14  -2  17    1.60   11.00
  14  -2 -17   18.00   11.90
 -14   2  17    1.70    6.90
  14   2 -17   10.40    8.30
  12  -2 -17   84.49   17.20
 -12  -2  17   52.09   15.20
 -12   2  17   52.19   12.90
  12   2 -17   80.49   15.60
 -10  -2  17   31.20   12.30
  10  -2 -17   22.90    9.30
 -10   2  17   15.40    9.90
  10   2 -17   35.30   10.90
 -10   2  17   31.00   10.00
   8  -2 -17   -1.50    5.20
  -8  -2  17    4.10    9.60
   8   2 -17   -0.10    8.00
  -8   2  17    5.10    6.50
  -6  -2  17    4.70    7.50
   6  -2 -17   -1.30    5.50
   6   2 -17    1.50    7.70
  -6   2  17   -4.10    9.70
   4  -2 -17    1.00    6.20
  -4  -2  17   14.30    8.90
  -4   2  17    8.40   11.00
   4   2 -17   -0.70    7.20
   2  -2 -17   -0.60    8.40
  -2  -2  17    9.40    9.80
   2   2 -17    5.60    7.90
  -2   2  17   18.40   10.00
   0  -2 -17    5.20    9.60
   0  -2  17   -0.50    6.90
   0   2 -17   -0.80    7.80
   0   2  17    2.30    8.20
   2  -2  17   24.90   13.20
  -2  -2 -17    4.80   11.40
   2   2  17   10.60   12.40
  -2   2 -17    0.90    6.30
 -13  -3  17   -5.10   10.00
  13  -3 -17    0.30    6.00
 -13   3  17   -7.00    5.10
  13   3 -17   10.40    9.70
  11  -3 -17   -3.50    5.10
 -11  -3  17    6.30    9.80
 -11   3  17    0.60    8.50
  11   3 -17   -4.70    7.70
   9  -3 -17   -4.20    5.60
  -9  -3  17    2.30   10.30
  -9   3  17   -0.40    4.40
   9   3 -17   -4.10    4.90
  -9   3  17   -7.80    8.10
   7  -3 -17   -6.30    4.90
  -7  -3  17    0.20    8.50
   7   3 -17  -11.40    6.90
  -7   3  17    0.90    4.90
  -7   3  17   -6.70    8.90
  -5  -3  17   -5.50   11.40
   5  -3 -17    2.00    6.80
   5   3 -17    2.10    7.70
  -5   3  17   -7.50    4.80
   3  -3 -17  -13.00    8.40
  -3  -3  17   -3.50    6.00
   3   3 -17   -2.80    4.80
  -3   3  17   18.70   12.40
   1  -3 -17    7.90   10.60
  -1  -3  17   -2.70    9.60
  -1   3  17   -4.30    9.30
   1   3 -17    6.30    7.50
  -1  -3 -17    7.60   10.30
   1  -3  17    0.90   10.20
  -1  -3 -17    7.20   10.80
   1   3  17   15.60   14.00
  -1   3 -17   -0.70    6.10
  12  -4 -17   16.80   10.70
 -12  -4  17   42.30   13.80
 -12   4  17   30.70   13.20
  12   4 -17   27.80   12.20
  10  -4 -17    2.30    8.30
 -10  -4  17    2.30    7.90
 -10   4  17    2.40    6.60
  10   4 -17   48.90   13.80
  -8  -4  17    6.80   10.00
   8  -4 -17   -1.80    9.70
  -8   4  17   11.50    7.10
   8   4 -17    1.00    6.20
  -8   4  17   13.90   10.90
  -6  -4  17   -4.90    8.90
   6  -4 -17    7.20   10.80
  -6   4  17    3.40    6.10
   6   4 -17    3.60    9.10
  -6   4  17   -0.40    6.40
  -4  -4  17   12.00   10.10
   4  -4 -17    5.20   10.70
  -4   4  17   15.00    9.60
   4   4 -17   19.00    8.70
   2  -4 -17   16.40    9.70
  -2  -4  17   18.30   10.50
   2  -4 -17   48.90   14.60
   2   4 -17   24.10    9.70
  -2   4  17   29.10   12.00
   0  -4 -17   -8.10    9.60
   0  -4  17    6.90    7.80
   0  -4 -17    4.00    7.10
   0   4  17    6.60    9.40
   0   4 -17    6.70    9.50
   9  -5 -17   -2.50   10.80
  -9  -5  17    9.30    9.20
  -9   5  17   -7.40    7.60
   9   5 -17    1.40    5.90
  -7  -5  17    3.30    8.00
   7  -5 -17    7.10    8.80
   7   5 -17   -2.50    8.60
  -7   5  17   11.00   11.70
  -7   5  17    7.00    7.50
  -5  -5  17   36.70   13.20
   5  -5 -17   33.60   11.70
   5  -5 -17   36.60   11.30
  -5   5  17   19.00   10.30
   5   5 -17   60.99   15.30
  -5   5  17   32.80   10.20
   3  -5 -17   20.80   12.30
  -3  -5  17   16.30   11.30
   3  -5 -17   10.90   11.40
   3   5 -17   12.50    7.50
  -3   5  17   23.20   11.20
  -3   5  17   14.30   12.40
   1  -5 -17    2.60   11.50
   1   5 -17    0.70    9.70
  -6   6  17   -0.30    8.20
  12   0 -18    0.30    6.20
 -12   0  18    8.90   10.50
 -10   0  18   -3.60    5.20
  10   0 -18    3.30    5.70
  -8   0  18   14.10    8.70
   8   0 -18   19.30    9.80
  -6   0  18   38.00   13.10
   6   0 -18   14.80   10.10
  -4   0  18    4.90    8.30
   4   0 -18   -8.20    7.40
  -2   0  18  -14.30    8.90
   2   0 -18   -5.90    8.20
   0   0 -18   22.10   10.30
   0   0  18    5.10   11.50
 -13  -1  18   13.00    9.50
  13  -1 -18   11.20    8.30
  13   1 -18   15.80    9.00
  11  -1 -18   13.90    8.90
 -11  -1  18   16.00    8.90
  11   1 -18   16.30    8.70
 -11   1  18   10.80    9.80
  -9  -1  18    0.00    6.30
   9  -1 -18    3.10    8.70
  -9   1  18   -0.20    6.40
   9   1 -18    2.20    8.20
   7  -1 -18    5.20    7.20
  -7  -1  18    1.00    9.90
   7   1 -18    8.30    7.10
  -7   1  18   -3.20    9.70
   5  -1 -18    5.90    7.20
  -5  -1  18    5.50   10.90
   5   1 -18   -6.70    8.00
  -5   1  18    3.50   11.40
   3  -1 -18   49.70   14.50
  -3  -1  18    7.20   11.60
   3   1 -18   31.10   10.60
  -3   1  18   18.40   13.30
  -1  -1  18   30.30   13.70
   1  -1 -18   12.00    8.80
  -1   1  18   18.90   14.30
   1   1 -18   19.80    9.40
   1  -1  18   10.90   12.40
  -1  -1 -18    0.90   11.40
   1   1  18    4.60    9.20
  -1   1 -18    8.00    7.70
  12  -2 -18   19.20   11.80
 -12  -2  18    3.50    7.50
  12   2 -18   20.10   11.70
  10  -2 -18    1.90    9.20
 -10  -2  18   -7.10    6.10
 -10   2  18   -3.20    9.20
  10   2 -18   -0.40    7.40
  -8  -2  18    0.70    7.00
   8  -2 -18    0.10    9.20
   8   2 -18   -8.40    7.50
  -8   2  18    6.90    9.80
   6  -2 -18   15.40    8.20
  -6  -2  18   16.00    9.60
   6   2 -18   26.70   11.20
  -6   2  18   18.90   11.00
  -4  -2  18   27.70   11.40
   4  -2 -18   18.70   12.20
  -4   2  18   30.60   12.50
   4   2 -18   45.50   13.30
   2  -2 -18    9.20    7.80
  -2  -2  18    3.90   11.70
  -2   2  18    4.90    9.00
   2   2 -18   13.80    8.20
   0  -2 -18    3.50   11.10
   0  -2  18  -10.60    9.40
   0   2  18    2.60    9.00
   0   2 -18    3.20    9.30
  11  -3 -18   30.50   13.70
 -11  -3  18   48.50   16.40
  11   3 -18   19.40   11.60
   9  -3 -18   18.70   13.30
  -9  -3  18   24.50   10.80
  -9   3  18   34.50   13.40
   9   3 -18   39.00   12.20
  -7  -3  18   22.10   13.00
   7  -3 -18   11.00   11.50
  -7   3  18    4.50    7.60
   7   3 -18   26.80   13.00
   5  -3 -18   51.99   16.30
  -5  -3  18   23.80   13.40
  -5   3  18   44.50   13.30
   5   3 -18   45.90   13.00
   3  -3 -18  101.79   19.30
  -3  -3  18  115.79   21.00
  -3   3  18  101.99   22.20
  -1  -3  18   18.00   11.00
   1  -3 -18   36.90   14.40
   1   3 -18   25.70   12.80
  -1   3  18   15.00   13.50
  10  -4 -18   -4.60   10.10
 -10  -4  18    7.70   11.80
  10   4 -18   -5.00    8.80
 -10   4  18   -0.60    5.60
   8  -4 -18    2.70    8.60
  -8  -4  18   -0.20    8.10
   8   4 -18    1.60    6.70
  -8   4  18    1.30    6.80
   6  -4 -18   11.50    8.80
  -6  -4  18   -0.20    6.30
   6   4 -18    0.50    6.30
  -6   4  18    0.20    7.90
   4  -4 -18   10.70    9.80
  -4  -4  18   15.00   12.00
  -4   4  18   17.50   10.40
   4   4 -18    8.80    9.40
  -2  -4  18   -6.30    7.30
   2  -4 -18    8.70   11.80
   2   4 -18    4.70   10.20
  -2   4  18   -5.10    6.70
  -7   5  18    1.60    9.30
 -12   0  19   -0.50   10.60
  12   0 -19    3.50    6.70
  10   0 -19   -1.70    9.40
 -10   0  19    5.80    7.60
   8   0 -19    2.70    8.30
  -8   0  19   -9.20    8.60
  -6   0  19   -1.80    7.20
   6   0 -19   -0.30    8.70
   4   0 -19    5.40    8.50
  -4   0  19    0.80   11.00
   2   0 -19    3.40   10.60
  -2   0  19    1.00    7.80
  11  -1 -19    3.20    9.60
 -11  -1  19    8.70    8.60
 -11   1  19    7.10   10.50
  11   1 -19   21.80   10.90
  -9  -1  19    9.70    8.20
   9  -1 -19    5.50    6.40
   9   1 -19    2.00    9.30
  -9   1  19   17.10   12.10
  -7  -1  19    6.00   11.20
   7  -1 -19    9.80   11.80
  -7   1  19   14.80   10.10
   7   1 -19    9.30    7.60
   5  -1 -19    2.60   10.90
  -5  -1  19   -8.60    9.90
   5   1 -19    0.50    9.70
  -5   1  19   -7.50    5.40
   3  -1 -19    2.30    9.90
  -3  -1  19   -0.10    6.90
  -3   1  19    7.20   13.00
   3   1 -19   18.30   11.20
 -10  -2  19   18.30   12.20
  10  -2 -19    6.00    8.00
  10   2 -19   11.10   12.40
 -10   2  19    6.20   10.90
   8  -2 -19   10.10   11.00
  -8  -2  19   11.80    9.00
  -8   2  19    2.50    8.30
   8   2 -19    7.80    9.20
  -6  -2  19   18.10   10.90
   6  -2 -19   -2.30   11.50
   6   2 -19    6.40   10.10
  -6   2  19    7.40   11.50
   4  -2 -19   51.29   16.00
  -4  -2  19   41.60   15.50
  -4   2  19   49.60   14.60
   4   2 -19    0.60    6.30
   2  -2 -19   29.90   11.50
  -2  -2  19   33.10   13.20
  -2   2  19   25.30   14.60
   2   2 -19    5.70    8.20
   9  -3 -19   -7.10    6.20
  -9  -3  19    4.40   12.00
  -9   3  19    8.60    9.00
   9   3 -19   -5.00    6.20
   7  -3 -19    0.60    8.60
  -7  -3  19   -4.30   10.70
  -7   3  19   -5.70   10.10
   7   3 -19    8.50   10.60
   5  -3 -19    4.40    9.20
  -5  -3  19   -6.30    9.00
  -5   3  19    3.60   11.70
   5   3 -19   14.80   12.00
  -8   0  20  138.69   24.50
   8   0 -20   89.49   19.00
   6   0 -20    3.40   10.40
  -6   0  20    8.50   11.90
  -7  -1  20    3.00   11.20
   7  -1 -20  -15.20    9.20
   7   1 -20   -1.70    6.70
  -7   1  20   -1.70   10.40
   0   0   0    0.00    0.00

_computing_structure_solution     'SHELXT 2014/5 (Sheldrick, 2014)'
;
_shelx_hkl_checksum                32355
_olex2_submission_special_instructions  'No special instructions were received'
