# Supplementary material for: Synthesis, Crystal Design and Anticancer Potential of Novel Cu(II), Ni(II), and Pd(II) Complexes with Carbazate Ligand
Source: ACS Omega. 2025 May 22;10(21):22125–36. doi: 10.1021/acsomega.5c02365 (PMC12138593; doi:10.1021/acsomega.5c02365)
Supplement: Supplementary file 5 [file ao5c02365_si_005.cif]

data_ccg_djs_cu4_0m
_audit_creation_date               2025-04-12
_audit_creation_method
;
Olex2 1.5
(compiled 2025.04.05 svn.rf049d14d for OlexSys, GUI svn.r7205)
;
_audit_contact_author_address      ccgatto@gmail.com
_audit_contact_author_email        ?
_audit_contact_author_name         'Claudia Cristina Gatto'
_audit_contact_author_phone        ?
_publ_contact_author_id_orcid      0000-0002-3736-6861
_publ_section_references
;
Bourhis, L.J., Dolomanov, O.V., Gildea, R.J., Howard, J.A.K., Puschmann, H.
 (2015). Acta Cryst. A71, 59-75.

Dolomanov, O.V., Bourhis, L.J., Gildea, R.J, Howard, J.A.K. & Puschmann, H.
 (2009), J. Appl. Cryst. 42, 339-341.

Sheldrick, G.M. (2015). Acta Cryst. C71, 3-8.
;
_chemical_name_common              ?
_chemical_name_systematic          ?
_chemical_formula_moiety           'C9 H11 Br2 Cu N3 O2, H2 O'
_chemical_formula_sum              'C9 H13 Br2 Cu N3 O3'
_chemical_formula_weight           434.58
_chemical_melting_point            ?
loop_
  _atom_type_symbol
  _atom_type_description
  _atom_type_scat_dispersion_real
  _atom_type_scat_dispersion_imag
  _atom_type_scat_source
 'C' 'C' 0.0033 0.0016 'International Tables Vol C Tables 4.2.6.8 and 6.1.1.4'
 'H' 'H' 0.0000 0.0000 'International Tables Vol C Tables 4.2.6.8 and 6.1.1.4'
 'N' 'N' 0.0061 0.0033 'International Tables Vol C Tables 4.2.6.8 and 6.1.1.4'
 'Cu' 'Cu' 0.3201 1.2651 'International Tables Vol C Tables 4.2.6.8 and 6.1.1.4'
 'Br' 'Br' -0.2901 2.4595
 'International Tables Vol C Tables 4.2.6.8 and 6.1.1.4'
 'O' 'O' 0.0106 0.0060 'International Tables Vol C Tables 4.2.6.8 and 6.1.1.4'

_shelx_space_group_comment
;
The symmetry employed for this shelxl refinement is uniquely defined
by the following loop, which should always be used as a source of
symmetry information in preference to the above space-group names.
They are only intended as comments.
;
_space_group_crystal_system        'triclinic'
_space_group_IT_number             2
_space_group_name_H-M_alt          P-1
_space_group_name_Hall             '-P 1'
loop_
  _space_group_symop_operation_xyz
 'x, y, z'
 '-x, -y, -z'

_cell_length_a                     7.5678(14)
_cell_length_b                     8.1853(15)
_cell_length_c                     12.662(2)
_cell_angle_alpha                  80.905(4)
_cell_angle_beta                   85.438(3)
_cell_angle_gamma                  66.070(3)
_cell_volume                       707.8(2)
_cell_formula_units_Z              2
_cell_measurement_reflns_used      3427
_cell_measurement_temperature      296(2)
_cell_measurement_theta_max        22.79
_cell_measurement_theta_min        2.75
_shelx_estimated_absorpt_T_max     0.378
_shelx_estimated_absorpt_T_min     0.096
_exptl_absorpt_coefficient_mu      7.191
_exptl_absorpt_correction_T_max    0.7452
_exptl_absorpt_correction_T_min    0.2762
_exptl_absorpt_correction_type     multi-scan
_exptl_absorpt_process_details
;
SADABS-2016/2 (Bruker,2016/2) was used for absorption correction.
wR2(int) was 0.1638 before and 0.0832 after correction.
The Ratio of minimum to maximum transmission is 0.3706.
The \l/2 correction factor is Not present.
;
_exptl_absorpt_special_details     ?
_exptl_crystal_colour              brown
_exptl_crystal_colour_primary      brown
_exptl_crystal_density_diffrn      2.039
_exptl_crystal_density_meas        ?
_exptl_crystal_density_method      ?
_exptl_crystal_description         prism
_exptl_crystal_F_000               422
loop_
  _exptl_crystal_face_index_h
  _exptl_crystal_face_index_k
  _exptl_crystal_face_index_l
  _exptl_crystal_face_perp_dist
 -1.00 -1.00 1.00 0.0960
 1.00 1.00 -1.00 0.1500
 -1.00 0.00 -1.00 0.2820
 1.00 0.00 1.00 0.1550
 1.00 0.00 -1.00 0.2030
 -1.00 0.00 0.00 0.3140
 -1.00 1.00 1.00 0.3040
 1.00 -1.00 -1.00 0.1770
 0.00 1.00 1.00 0.1980
 1.00 1.00 1.00 0.1520
 -1.00 -1.00 -1.00 0.1320
 1.00 -1.00 0.00 0.1760
 1.00 1.00 0.00 0.1690
 0.00 1.00 -1.00 0.1700
 0.00 -1.00 1.00 0.0990
 0.00 0.00 -1.00 0.0840
 0.00 0.00 1.00 0.0110
 1.00 0.00 0.00 0.1980
 0.00 -1.00 0.00 0.1250

_exptl_crystal_size_max            0.613
_exptl_crystal_size_mid            0.338
_exptl_crystal_size_min            0.168
_exptl_transmission_factor_max     ?
_exptl_transmission_factor_min     ?
_diffrn_reflns_av_R_equivalents    0.0849
_diffrn_reflns_av_unetI/netI       0.0626
_diffrn_reflns_Laue_measured_fraction_full  1.000
_diffrn_reflns_Laue_measured_fraction_max  0.997
_diffrn_reflns_limit_h_max         9
_diffrn_reflns_limit_h_min         -9
_diffrn_reflns_limit_k_max         9
_diffrn_reflns_limit_k_min         -9
_diffrn_reflns_limit_l_max         15
_diffrn_reflns_limit_l_min         -15
_diffrn_reflns_number              16333
_diffrn_reflns_point_group_measured_fraction_full  1.000
_diffrn_reflns_point_group_measured_fraction_max  0.997
_diffrn_reflns_theta_full          25.242
_diffrn_reflns_theta_max           25.430
_diffrn_reflns_theta_min           1.629
_diffrn_ambient_temperature        296.15
_diffrn_detector_area_resol_mean   ?
_diffrn_measured_fraction_theta_full  1.000
_diffrn_measured_fraction_theta_max  0.997
_diffrn_measurement_device_type    'Bruker APEX-II CCD'
_diffrn_measurement_method         '\f and \w scans'
_diffrn_radiation_type             MoK\a
_diffrn_radiation_wavelength       0.71073
_diffrn_source                     ?
_diffrn_source_current             30.0
_diffrn_source_power               1.35
_diffrn_source_voltage             45.0
_diffrn_standards_number           0
_reflns_Friedel_coverage           0.000
_reflns_Friedel_fraction_full      .
_reflns_Friedel_fraction_max       .
_reflns_number_gt                  2064
_reflns_number_total               2603
_reflns_special_details
;
 Reflections were merged by SHELXL according to the crystal
 class for the calculation of statistics and refinement.
 
 _reflns_Friedel_fraction is defined as the number of unique
 Friedel pairs measured divided by the number that would be
 possible theoretically, ignoring centric projections and
 systematic absences.
;
_reflns_threshold_expression       'I > 2\s(I)'
_computing_cell_refinement         ?
_computing_data_collection         ?
_computing_data_reduction          ?
_computing_molecular_graphics      'Olex2 1.5 (Dolomanov et al., 2009)'
_computing_publication_material    'Olex2 1.5 (Dolomanov et al., 2009)'
_computing_structure_refinement    'SHELXL 2018/3 (Sheldrick, 2015)'
_computing_structure_solution      'olex2.solve 1.5 (Bourhis et al., 2015)'
_refine_diff_density_max           0.766
_refine_diff_density_min           -0.783
_refine_diff_density_rms           0.125
_refine_ls_extinction_coef         0.0041(12)
_refine_ls_extinction_expression  
 'Fc^*^=kFc[1+0.001xFc^2^\l^3^/sin(2\q)]^-1/4^'
_refine_ls_extinction_method       'SHELXL-2018/3 (Sheldrick 2018)'
_refine_ls_goodness_of_fit_ref     1.026
_refine_ls_hydrogen_treatment      mixed
_refine_ls_matrix_type             full
_refine_ls_number_parameters       173
_refine_ls_number_reflns           2603
_refine_ls_number_restraints       0
_refine_ls_R_factor_all            0.0536
_refine_ls_R_factor_gt             0.0383
_refine_ls_restrained_S_all        1.026
_refine_ls_shift/su_max            0.001
_refine_ls_shift/su_mean           0.000
_refine_ls_structure_factor_coef   Fsqd
_refine_ls_weighting_details      
 'w=1/[\s^2^(Fo^2^)+(0.0546P)^2^] where P=(Fo^2^+2Fc^2^)/3'
_refine_ls_weighting_scheme        calc
_refine_ls_wR_factor_gt            0.0995
_refine_ls_wR_factor_ref           0.1073
_refine_special_details            ?
_olex2_refinement_description
;
1. Fixed Uiso
 At 1.2 times of:
  All C(H) groups
 At 1.5 times of:
  All C(H,H,H) groups, All O(H,H) groups
2.a Free rotating group:
 O3(H3B,H3C)
2.b Aromatic/amide H refined with riding coordinates:
 C1(H1), C2(H2), C3(H3), C4(H4)
2.c Idealised Me refined as rotating group:
 C9(H9A,H9B,H9C), C7(H7A,H7B,H7C)
;
_atom_sites_solution_hydrogens     mixed
_atom_sites_solution_primary       iterative
_atom_sites_solution_secondary     ?
loop_
  _atom_site_label
  _atom_site_type_symbol
  _atom_site_fract_x
  _atom_site_fract_y
  _atom_site_fract_z
  _atom_site_U_iso_or_equiv
  _atom_site_adp_type
  _atom_site_occupancy
  _atom_site_site_symmetry_order
  _atom_site_calc_flag
  _atom_site_refinement_flags_posn
  _atom_site_refinement_flags_adp
  _atom_site_refinement_flags_occupancy
  _atom_site_disorder_assembly
  _atom_site_disorder_group
 Br1 Br 0.78998(8) -0.02063(6) 0.66724(4) 0.0433(2) Uani 1 1 d . . . . .
 Br2 Br 0.97120(7) 0.25952(7) 0.82807(4) 0.0427(2) Uani 1 1 d . . . . .
 Cu1 Cu 0.68970(8) 0.26553(7) 0.72319(4) 0.0302(2) Uani 1 1 d . . . . .
 N1 N 0.7295(5) 0.4071(5) 0.5830(3) 0.0271(8) Uani 1 1 d . . . . .
 N2 N 0.5072(5) 0.5124(5) 0.7424(3) 0.0269(8) Uani 1 1 d . . . . .
 O2 O 0.3200(5) 0.3830(5) 0.9794(3) 0.0487(10) Uani 1 1 d . . . . .
 O1 O 0.5286(5) 0.2202(4) 0.8596(3) 0.0399(9) Uani 1 1 d . . . . .
 C1 C 0.8460(6) 0.3447(6) 0.5011(4) 0.0317(11) Uani 1 1 d . . . . .
 H1 H 0.918721 0.221134 0.505012 0.038 Uiso 1 1 calc R U . . .
 C2 C 0.8630(7) 0.4565(7) 0.4105(4) 0.0360(12) Uani 1 1 d . . . . .
 H2 H 0.943912 0.408593 0.353966 0.043 Uiso 1 1 calc R U . . .
 C3 C 0.7590(7) 0.6386(7) 0.4052(4) 0.0368(12) Uani 1 1 d . . . . .
 H3 H 0.768862 0.716175 0.345123 0.044 Uiso 1 1 calc R U . . .
 C4 C 0.6387(7) 0.7064(6) 0.4903(4) 0.0330(11) Uani 1 1 d . . . . .
 H4 H 0.567555 0.829968 0.487962 0.040 Uiso 1 1 calc R U . . .
 C5 C 0.6254(6) 0.5889(6) 0.5785(4) 0.0259(10) Uani 1 1 d . . . . .
 C6 C 0.4947(6) 0.6463(6) 0.6712(4) 0.0277(10) Uani 1 1 d . . . . .
 N3 N 0.3971(6) 0.5266(5) 0.8335(3) 0.0352(10) Uani 1 1 d . . . . .
 C8 C 0.4222(7) 0.3638(7) 0.8906(4) 0.0354(12) Uani 1 1 d . . . . .
 C9 C 0.3237(10) 0.2223(8) 1.0477(5) 0.0623(18) Uani 1 1 d . . . . .
 H9A H 0.290264 0.149847 1.006893 0.094 Uiso 1 1 calc R U . . .
 H9B H 0.232307 0.256041 1.105621 0.094 Uiso 1 1 calc R U . . .
 H9C H 0.451025 0.154329 1.075789 0.094 Uiso 1 1 calc R U . . .
 C7 C 0.3632(7) 0.8368(6) 0.6767(4) 0.0373(12) Uani 1 1 d . . . . .
 H7A H 0.246217 0.841609 0.714163 0.056 Uiso 1 1 calc R U . . .
 H7B H 0.333116 0.900317 0.605570 0.056 Uiso 1 1 calc R U . . .
 H7C H 0.425117 0.892153 0.713949 0.056 Uiso 1 1 calc R U . . .
 O3 O 0.1856(8) 0.8210(5) 0.9250(4) 0.0785(15) Uani 1 1 d G . . . .
 H3B H 0.154961 0.779429 0.986198 0.118 Uiso 1 1 d G U . . .
 H3C H 0.101008 0.928491 0.913333 0.118 Uiso 1 1 d G U . . .
 H3A H 0.321(8) 0.645(8) 0.859(5) 0.063(18) Uiso 1 1 d . . . . .

loop_
  _atom_site_aniso_label
  _atom_site_aniso_U_11
  _atom_site_aniso_U_22
  _atom_site_aniso_U_33
  _atom_site_aniso_U_23
  _atom_site_aniso_U_13
  _atom_site_aniso_U_12
 Br1 0.0527(3) 0.0257(3) 0.0465(4) -0.0067(2) 0.0079(3) -0.0115(2)
 Br2 0.0461(3) 0.0544(4) 0.0260(3) 0.0049(2) -0.0005(2) -0.0221(3)
 Cu1 0.0365(3) 0.0224(3) 0.0249(4) 0.0015(2) 0.0057(3) -0.0075(3)
 N1 0.0279(19) 0.026(2) 0.025(2) 0.0003(16) 0.0033(16) -0.0108(17)
 N2 0.0318(19) 0.0235(19) 0.020(2) 0.0022(16) 0.0097(16) -0.0092(16)
 O2 0.061(2) 0.040(2) 0.034(2) 0.0019(17) 0.0228(18) -0.0158(18)
 O1 0.049(2) 0.0255(17) 0.035(2) 0.0028(15) 0.0171(16) -0.0106(16)
 C1 0.032(2) 0.030(3) 0.031(3) -0.004(2) 0.006(2) -0.011(2)
 C2 0.039(3) 0.048(3) 0.025(3) -0.009(2) 0.008(2) -0.021(2)
 C3 0.041(3) 0.039(3) 0.029(3) 0.005(2) 0.005(2) -0.018(2)
 C4 0.036(3) 0.030(3) 0.029(3) 0.003(2) 0.005(2) -0.013(2)
 C5 0.025(2) 0.026(2) 0.026(3) -0.0009(19) 0.0016(19) -0.0098(19)
 C6 0.027(2) 0.026(2) 0.031(3) -0.004(2) 0.002(2) -0.013(2)
 N3 0.045(2) 0.025(2) 0.028(2) 0.0009(18) 0.0150(19) -0.0104(19)
 C8 0.040(3) 0.040(3) 0.023(3) 0.006(2) 0.004(2) -0.016(2)
 C9 0.083(4) 0.066(4) 0.037(4) 0.015(3) 0.016(3) -0.039(4)
 C7 0.042(3) 0.028(3) 0.035(3) 0.001(2) 0.008(2) -0.010(2)
 O3 0.112(4) 0.039(2) 0.042(3) 0.0000(19) 0.032(3) 0.006(2)

_geom_special_details
;
 All esds (except the esd in the dihedral angle between two l.s. planes)
 are estimated using the full covariance matrix.  The cell esds are taken
 into account individually in the estimation of esds in distances, angles
 and torsion angles; correlations between esds in cell parameters are only
 used when they are defined by crystal symmetry.  An approximate (isotropic)
 treatment of cell esds is used for estimating esds involving l.s. planes.
;
loop_
  _geom_bond_atom_site_label_1
  _geom_bond_atom_site_label_2
  _geom_bond_distance
  _geom_bond_site_symmetry_2
  _geom_bond_publ_flag
 Br1 Cu1 2.3582(8) . ?
 Br2 Cu1 2.5784(9) . ?
 Cu1 N1 2.033(4) . ?
 Cu1 N2 1.972(4) . ?
 Cu1 O1 2.106(3) . ?
 N1 C1 1.331(6) . ?
 N1 C5 1.367(6) . ?
 N2 C6 1.281(6) . ?
 N2 N3 1.360(5) . ?
 O2 C8 1.306(6) . ?
 O2 C9 1.447(6) . ?
 O1 C8 1.230(6) . ?
 C1 H1 0.9300 . ?
 C1 C2 1.382(7) . ?
 C2 H2 0.9300 . ?
 C2 C3 1.368(7) . ?
 C3 H3 0.9300 . ?
 C3 C4 1.386(7) . ?
 C4 H4 0.9300 . ?
 C4 C5 1.380(6) . ?
 C5 C6 1.479(6) . ?
 C6 C7 1.481(6) . ?
 N3 C8 1.359(6) . ?
 N3 H3A 1.00(6) . ?
 C9 H9A 0.9600 . ?
 C9 H9B 0.9600 . ?
 C9 H9C 0.9600 . ?
 C7 H7A 0.9600 . ?
 C7 H7B 0.9600 . ?
 C7 H7C 0.9600 . ?
 O3 H3B 0.8497 . ?
 O3 H3C 0.8501 . ?

loop_
  _geom_angle_atom_site_label_1
  _geom_angle_atom_site_label_2
  _geom_angle_atom_site_label_3
  _geom_angle
  _geom_angle_site_symmetry_1
  _geom_angle_site_symmetry_3
  _geom_angle_publ_flag
 Br1 Cu1 Br2 106.96(3) . . ?
 N1 Cu1 Br1 99.06(10) . . ?
 N1 Cu1 Br2 98.66(10) . . ?
 N1 Cu1 O1 153.96(13) . . ?
 N2 Cu1 Br1 155.85(12) . . ?
 N2 Cu1 Br2 97.10(12) . . ?
 N2 Cu1 N1 78.91(14) . . ?
 N2 Cu1 O1 77.67(13) . . ?
 O1 Cu1 Br1 97.64(9) . . ?
 O1 Cu1 Br2 95.38(10) . . ?
 C1 N1 Cu1 128.1(3) . . ?
 C1 N1 C5 118.9(4) . . ?
 C5 N1 Cu1 112.9(3) . . ?
 C6 N2 Cu1 120.6(3) . . ?
 C6 N2 N3 124.0(4) . . ?
 N3 N2 Cu1 115.4(3) . . ?
 C8 O2 C9 118.3(4) . . ?
 C8 O1 Cu1 110.6(3) . . ?
 N1 C1 H1 118.8 . . ?
 N1 C1 C2 122.5(4) . . ?
 C2 C1 H1 118.8 . . ?
 C1 C2 H2 120.5 . . ?
 C3 C2 C1 119.0(4) . . ?
 C3 C2 H2 120.5 . . ?
 C2 C3 H3 120.3 . . ?
 C2 C3 C4 119.4(4) . . ?
 C4 C3 H3 120.3 . . ?
 C3 C4 H4 120.3 . . ?
 C5 C4 C3 119.4(4) . . ?
 C5 C4 H4 120.3 . . ?
 N1 C5 C4 120.9(4) . . ?
 N1 C5 C6 115.4(4) . . ?
 C4 C5 C6 123.7(4) . . ?
 N2 C6 C5 112.0(4) . . ?
 N2 C6 C7 125.4(4) . . ?
 C5 C6 C7 122.6(4) . . ?
 N2 N3 H3A 122(3) . . ?
 C8 N3 N2 112.9(4) . . ?
 C8 N3 H3A 124(3) . . ?
 O2 C8 N3 111.2(4) . . ?
 O1 C8 O2 126.3(4) . . ?
 O1 C8 N3 122.5(4) . . ?
 O2 C9 H9A 109.5 . . ?
 O2 C9 H9B 109.5 . . ?
 O2 C9 H9C 109.5 . . ?
 H9A C9 H9B 109.5 . . ?
 H9A C9 H9C 109.5 . . ?
 H9B C9 H9C 109.5 . . ?
 C6 C7 H7A 109.5 . . ?
 C6 C7 H7B 109.5 . . ?
 C6 C7 H7C 109.5 . . ?
 H7A C7 H7B 109.5 . . ?
 H7A C7 H7C 109.5 . . ?
 H7B C7 H7C 109.5 . . ?
 H3B O3 H3C 104.5 . . ?

loop_
  _geom_hbond_atom_site_label_D
  _geom_hbond_atom_site_label_H
  _geom_hbond_atom_site_label_A
  _geom_hbond_distance_DH
  _geom_hbond_distance_HA
  _geom_hbond_distance_DA
  _geom_hbond_angle_DHA
  _geom_hbond_site_symmetry_A
  _geom_hbond_publ_flag
 C1 H1 Br1 0.93 3.01 3.527(5) 116.9 . yes
 C1 H1 Br1 0.93 3.12 3.754(5) 126.9 2_756 yes
 C2 H2 Br1 0.93 3.03 3.700(5) 129.9 2_756 yes
 C7 H7A O3 0.96 2.66 3.324(6) 126.4 . yes
 C7 H7C Br1 0.96 3.11 3.842(5) 133.9 1_565 yes
 O3 H3B Br2 0.85 2.49 3.318(4) 165.3 2_667 yes
 O3 H3C Br2 0.85 2.56 3.350(4) 154.9 1_465 yes
 N3 H3A O3 1.00(6) 1.69(6) 2.678(5) 169(5) . yes

loop_
  _geom_torsion_atom_site_label_1
  _geom_torsion_atom_site_label_2
  _geom_torsion_atom_site_label_3
  _geom_torsion_atom_site_label_4
  _geom_torsion
  _geom_torsion_site_symmetry_1
  _geom_torsion_site_symmetry_2
  _geom_torsion_site_symmetry_3
  _geom_torsion_site_symmetry_4
  _geom_torsion_publ_flag
 Cu1 N1 C1 C2 -178.6(3) . . . . ?
 Cu1 N1 C5 C4 178.3(3) . . . . ?
 Cu1 N1 C5 C6 -4.3(4) . . . . ?
 Cu1 N2 C6 C5 1.4(5) . . . . ?
 Cu1 N2 C6 C7 179.9(4) . . . . ?
 Cu1 N2 N3 C8 -5.4(5) . . . . ?
 Cu1 O1 C8 O2 -171.7(4) . . . . ?
 Cu1 O1 C8 N3 8.4(6) . . . . ?
 N1 C1 C2 C3 1.2(7) . . . . ?
 N1 C5 C6 N2 2.1(6) . . . . ?
 N1 C5 C6 C7 -176.5(4) . . . . ?
 N2 N3 C8 O2 177.5(4) . . . . ?
 N2 N3 C8 O1 -2.5(7) . . . . ?
 C1 N1 C5 C4 0.6(6) . . . . ?
 C1 N1 C5 C6 178.0(4) . . . . ?
 C1 C2 C3 C4 -0.3(7) . . . . ?
 C2 C3 C4 C5 -0.3(7) . . . . ?
 C3 C4 C5 N1 0.2(7) . . . . ?
 C3 C4 C5 C6 -177.0(4) . . . . ?
 C4 C5 C6 N2 179.4(4) . . . . ?
 C4 C5 C6 C7 0.8(7) . . . . ?
 C5 N1 C1 C2 -1.3(7) . . . . ?
 C6 N2 N3 C8 173.3(4) . . . . ?
 N3 N2 C6 C5 -177.2(4) . . . . ?
 N3 N2 C6 C7 1.3(7) . . . . ?
 C9 O2 C8 O1 -2.5(8) . . . . ?
 C9 O2 C8 N3 177.4(5) . . . . ?

_shelx_res_file
;
TITL CCG_DJS_Cu4_0m_a.res in P-1
    ccg_djs_cu4_0m.res
    created by SHELXL-2018/3 at 15:58:14 on 12-Apr-2025
CELL 0.71073 7.5678 8.1853 12.6617 80.905 85.438 66.07
ZERR 2 0.0014 0.0015 0.0023 0.004 0.003 0.003
LATT 1
SFAC C H N Cu Br O
UNIT 18 26 6 2 4 6
EQIV $1 2-X,-Y,1-Z
EQIV $2 +X,1+Y,+Z
EQIV $3 -1+X,1+Y,+Z
EQIV $4 1-X,1-Y,2-Z

L.S. 25
PLAN  1
SIZE 0.168 0.338 0.613
TEMP 23
HTAB N3 O3
HTAB O3 Br2_$3
HTAB C7 Br1_$2
HTAB C7 O3
HTAB C2 Br1_$1
HTAB C1 Br1_$1
HTAB C1 Br1
CONF
HTAB O3 Br2_$4
LIST 6
BOND $H
HTAB
MORE -1
fmap 2
acta
REM <olex2.extras>
REM <HklSrc "%.\\CCG_DJS_Cu4_0m.hkl">
REM </olex2.extras>

WGHT    0.054600
EXTI    0.004112
FVAR       0.37854
BR1   5    0.789981   -0.020626    0.667245    11.00000    0.05272    0.02575 =
         0.04653   -0.00670    0.00785   -0.01149
BR2   5    0.971197    0.259522    0.828071    11.00000    0.04608    0.05439 =
         0.02602    0.00488   -0.00050   -0.02214
CU1   4    0.689703    0.265532    0.723193    11.00000    0.03648    0.02236 =
         0.02489    0.00150    0.00572   -0.00750
N1    3    0.729456    0.407117    0.583024    11.00000    0.02790    0.02634 =
         0.02509    0.00026    0.00329   -0.01081
N2    3    0.507189    0.512382    0.742373    11.00000    0.03184    0.02348 =
         0.01995    0.00216    0.00965   -0.00919
O2    6    0.320037    0.382996    0.979413    11.00000    0.06086    0.04025 =
         0.03407    0.00188    0.02278   -0.01581
O1    6    0.528574    0.220212    0.859598    11.00000    0.04933    0.02550 =
         0.03497    0.00277    0.01712   -0.01056
C1    1    0.845978    0.344665    0.501127    11.00000    0.03159    0.02994 =
         0.03096   -0.00406    0.00613   -0.01088
AFIX  43
H1    2    0.918721    0.221134    0.505012    11.00000   -1.20000
AFIX   0
C2    1    0.862999    0.456453    0.410487    11.00000    0.03865    0.04785 =
         0.02523   -0.00932    0.00816   -0.02111
AFIX  43
H2    2    0.943912    0.408593    0.353966    11.00000   -1.20000
AFIX   0
C3    1    0.758951    0.638594    0.405232    11.00000    0.04057    0.03855 =
         0.02906    0.00479    0.00523   -0.01793
AFIX  43
H3    2    0.768862    0.716175    0.345123    11.00000   -1.20000
AFIX   0
C4    1    0.638660    0.706406    0.490306    11.00000    0.03617    0.02991 =
         0.02945    0.00326    0.00484   -0.01334
AFIX  43
H4    2    0.567555    0.829968    0.487962    11.00000   -1.20000
AFIX   0
C5    1    0.625355    0.588932    0.578510    11.00000    0.02460    0.02569 =
         0.02592   -0.00090    0.00162   -0.00977
C6    1    0.494655    0.646255    0.671154    11.00000    0.02722    0.02648 =
         0.03075   -0.00358    0.00224   -0.01272
N3    3    0.397117    0.526650    0.833463    11.00000    0.04475    0.02510 =
         0.02797    0.00086    0.01497   -0.01040
C8    1    0.422187    0.363807    0.890602    11.00000    0.03978    0.03963 =
         0.02276    0.00587    0.00447   -0.01641
C9    1    0.323718    0.222288    1.047669    11.00000    0.08320    0.06570 =
         0.03691    0.01483    0.01615   -0.03946
AFIX 137
H9A   2    0.290264    0.149847    1.006893    11.00000   -1.50000
H9B   2    0.232307    0.256041    1.105621    11.00000   -1.50000
H9C   2    0.451025    0.154329    1.075789    11.00000   -1.50000
AFIX   0
C7    1    0.363221    0.836839    0.676696    11.00000    0.04224    0.02808 =
         0.03450    0.00133    0.00800   -0.01047
AFIX 137
H7A   2    0.246217    0.841609    0.714163    11.00000   -1.50000
H7B   2    0.333116    0.900317    0.605570    11.00000   -1.50000
H7C   2    0.425117    0.892153    0.713949    11.00000   -1.50000
AFIX   6

O3    6    0.185641    0.821034    0.925026    11.00000    0.11175    0.03885 =
         0.04155    0.00004    0.03213    0.00626
H3B   2    0.154961    0.779429    0.986198    11.00000   -1.50000
H3C   2    0.101008    0.928491    0.913333    11.00000   -1.50000
AFIX   0

H3A   2    0.321496    0.645017    0.859160    11.00000    0.06277
HKLF 4


REM  CCG_DJS_Cu4_0m_a.res in P-1
REM wR2 = 0.1073, GooF = S = 1.026, Restrained GooF = 1.026 for all data
REM R1 = 0.0383 for 2064 Fo > 4sig(Fo) and 0.0536 for all 2603 data
REM 173 parameters refined using 0 restraints

END

WGHT      0.0548      0.0000

REM Instructions for potential hydrogen bonds
HTAB C1 Br1
HTAB C1 Br1_$1
HTAB C2 Br1_$1
HTAB C7 Br1_$2
HTAB N3 O3

REM Highest difference peak  0.766,  deepest hole -0.783,  1-sigma level  0.125
Q1    1   0.8802  0.3686  0.8441  11.00000  0.05    0.77
;
_shelx_res_checksum                58381
_shelx_hkl_file
;
  -1   0   0   29.50    3.60
  -1   0   0   27.90    3.70
  -1   0   0   28.80    3.70
  -1   0   0   27.80    3.50
  -1   0   0   33.50    4.20
  -1   0   0   26.10    3.50
  -1   0   0   27.30    3.70
   1   0   0   25.60    3.60
   1   0   0   28.60    3.60
   1   0   0   27.40    3.60
   1   0   0   28.70    3.70
   1   0   0   27.00    3.50
   1   0   0   28.10    3.60
   1   0   0   27.30    3.50
   1   0   0   36.60    3.80
   1   0   0   38.20    4.10
  -2   0   0  248.28   28.20
  -2   0   0  244.88   27.50
  -2   0   0  238.18   27.40
  -2   0   0  228.88   27.10
  -2   0   0  239.78   27.20
  -2   0   0  225.88   27.30
  -2   0   0  221.78   27.10
   2   0   0  217.88   27.60
   2   0   0  179.68   27.40
   2   0   0  240.38   27.30
   2   0   0  223.78   27.20
   2   0   0  235.38   27.20
  -3   0   0  206.48   24.60
  -3   0   0  203.78   24.30
  -3   0   0  210.38   26.10
  -3   0   0  206.58   24.60
  -3   0   0  190.08   24.20
  -3   0   0  214.08   24.70
  -3   0   0  232.78   24.50
   3   0   0  184.68   24.40
   3   0   0  206.98   24.30
   3   0   0  167.88   24.80
   3   0   0  199.38   26.00
  -4   0   0  252.57   32.80
  -4   0   0  279.77   31.50
  -4   0   0  256.27   31.00
  -4   0   0  246.38   31.00
  -4   0   0  253.77   30.60
  -4   0   0  243.28   30.90
  -4   0   0  250.07   30.60
   4   0   0  256.57   30.80
   4   0   0  237.78   31.50
   4   0   0  272.97   30.70
   4   0   0  241.88   32.90
  -5   0   0   26.40    5.20
  -5   0   0   30.30    4.70
  -5   0   0   24.60    7.60
  -5   0   0   26.00    5.10
  -5   0   0   25.50    4.90
  -5   0   0   23.20    5.30
  -5   0   0   28.30    5.70
   5   0   0   15.80    6.50
   5   0   0   25.90    5.20
   5   0   0   25.70    6.30
   5   0   0   30.60    6.30
   5   0   0   19.70    4.50
  -6   0   0   99.19   15.50
  -6   0   0  112.79   15.50
  -6   0   0  139.29   20.80
  -6   0   0  115.19   15.00
  -6   0   0  114.39   14.70
  -6   0   0  109.59   15.70
   6   0   0  101.29   15.00
   6   0   0  136.69   15.40
   6   0   0  125.39   15.20
   6   0   0   61.09   17.10
   6   0   0  126.29   16.40
   6   0   0   80.79   15.20
  -7   0   0    1.60    4.90
  -7   0   0    0.60    5.40
  -7   0   0    4.70   10.10
  -7   0   0   -2.90    5.50
  -7   0   0   10.00    6.80
   7   0   0   -2.10    4.90
   7   0   0   -8.80    6.30
   7   0   0    2.20    4.20
   7   0   0   -4.30    7.40
   7   0   0   -0.20    5.60
   7   0   0    4.10    4.70
  -8   0   0    4.20    8.70
  -8   0   0    5.00    5.20
  -8   0   0   -5.30    6.70
   8   0   0    5.30    6.90
   8   0   0    6.20    6.60
   8   0   0    1.20    6.40
   8   0   0   -6.50    4.60
   7  -1   0  172.38   29.40
   7  -1   0  208.18   25.70
   7  -1   0  166.78   24.90
   7  -1   0  211.38   24.90
  -7   1   0  180.28   25.90
  -7   1   0  198.48   25.40
  -7   1   0  157.78   30.30
   6  -1   0   -2.20    3.10
   6  -1   0    8.40    5.30
   6  -1   0   -1.80    4.20
   6  -1   0   -0.10    3.10
   6  -1   0   -0.90    5.20
   6  -1   0    0.00    4.60
  -6   1   0   -2.40    3.40
  -6   1   0   -3.90    2.80
  -6   1   0   -6.10    3.70
  -6   1   0    2.70    6.00
  -6   1   0   -2.00    3.40
   5  -1   0   35.40    5.80
   5  -1   0   34.90    6.00
   5  -1   0   27.60    7.20
   5  -1   0   26.00    6.80
   5  -1   0   25.40    5.50
  -5   1   0   31.60    5.90
  -5   1   0   26.00    9.60
  -5   1   0   30.30    5.40
  -5   1   0   26.60    6.50
  -5   1   0   24.90    5.20
  -5   1   0   35.90    6.90
   4  -1   0  119.79   16.50
   4  -1   0  103.99   15.20
   4  -1   0  119.99   15.50
   4  -1   0  112.29   16.00
  -4   1   0  111.29   15.20
  -4   1   0  113.49   15.10
  -4   1   0  141.59   18.40
  -4   1   0  109.79   15.10
  -4   1   0  123.39   15.70
  -4   1   0  136.29   15.70
   3  -1   0  244.68   32.20
   3  -1   0  269.97   32.10
   3  -1   0  262.57   32.70
   3  -1   0  262.27   32.80
  -3   1   0  261.87   32.10
  -3   1   0  299.67   34.00
  -3   1   0  296.47   32.50
  -3   1   0  271.47   32.10
  -3   1   0  263.57   32.10
  -3   1   0  256.67   32.40
   2  -1   0  409.56   55.59
   2  -1   0  486.15   56.09
   2  -1   0  502.85   55.49
   2  -1   0  437.76   55.99
  -2   1   0  476.75   55.79
  -2   1   0  444.56   55.49
  -2   1   0  534.15   56.49
  -2   1   0  470.85   55.59
  -2   1   0  485.85   55.79
  -2   1   0  461.35   55.39
   1  -1   0   14.50    2.40
   1  -1   0   11.30    1.70
   1  -1   0   12.10    2.30
   1  -1   0   13.20    2.40
   1  -1   0   11.80    2.00
   1  -1   0   14.00    2.00
   1  -1   0    5.40    2.00
  -1   1   0   16.50    2.60
  -1   1   0   13.80    2.80
  -1   1   0   10.10    1.90
  -1   1   0   10.00    1.90
  -1   1   0   12.60    2.20
  -1   1   0   13.00    2.30
  -1   1   0   10.90    1.70
   0  -1   0   49.10    6.30
   0  -1   0   53.79    6.20
   0  -1   0   51.39    6.10
   0  -1   0   52.19    6.20
   0  -1   0   48.00    6.00
   0  -1   0   60.19    6.40
   0  -1   0   51.79    6.40
   0  -1   0   52.89    6.10
   0   1   0   52.69    6.30
   0   1   0   55.09    6.30
   0   1   0   47.70    6.00
   0   1   0   48.50    6.20
   0   1   0   43.00    6.30
   0   1   0   48.10    6.10
   0   1   0   46.20    6.30
   0   1   0   55.49    6.20
  -1  -1   0 1341.97  149.59
  -1  -1   0 1235.78  149.49
  -1  -1   0 1313.87  149.39
  -1  -1   0 1334.67  149.59
  -1  -1   0 1122.09  149.69
  -1  -1   0 1298.37  149.49
   1   1   0 1197.38  149.49
   1   1   0 1314.37  149.69
   1   1   0 1207.98  149.49
   1   1   0 1296.37  149.49
   1   1   0 1335.37  149.49
   1   1   0 1286.67  149.49
  -2  -1   0  172.88   18.00
  -2  -1   0  139.19   17.70
  -2  -1   0  141.59   17.90
  -2  -1   0  146.09   17.50
  -2  -1   0  157.08   18.20
  -2  -1   0  149.69   17.40
   2   1   0  133.49   17.40
   2   1   0  150.38   17.40
   2   1   0  164.68   17.90
   2   1   0  144.29   17.70
   2   1   0  141.89   17.50
   2   1   0  139.19   17.60
  -3  -1   0   49.60    5.90
  -3  -1   0   54.99    7.10
  -3  -1   0   33.10    7.50
  -3  -1   0   56.69    6.70
  -3  -1   0   31.10    6.80
  -3  -1   0   55.09    7.10
   3   1   0   47.20    6.20
   3   1   0   48.00    6.00
   3   1   0   50.79    6.60
   3   1   0   28.30    7.20
  -4  -1   0  655.73   75.29
  -4  -1   0  623.54   74.39
  -4  -1   0  654.13   74.89
  -4  -1   0  626.54   75.19
  -4  -1   0  661.63   75.29
   4   1   0  583.64   74.49
   4   1   0  600.14   74.59
   4   1   0  662.23   74.99
  -5  -1   0  346.77   37.70
  -5  -1   0  329.77   38.20
  -5  -1   0  329.47   38.10
  -5  -1   0  310.57   36.80
  -5  -1   0  227.18   39.10
  -5  -1   0  315.87   37.50
   5   1   0  291.77   37.10
   5   1   0  276.37   38.00
   5   1   0  303.87   36.90
   5   1   0  327.67   37.70
  -6  -1   0    6.50    2.90
  -6  -1   0    4.80    5.20
  -6  -1   0    6.00    3.70
  -6  -1   0    4.90    5.60
  -6  -1   0   10.70    4.60
   6   1   0    0.90    4.70
   6   1   0    6.30    3.60
   6   1   0    3.40    3.80
   6   1   0    2.80    3.20
   6   1   0    5.60    4.50
  -7  -1   0   28.20    7.00
  -7  -1   0   32.70    7.70
  -7  -1   0   33.50    8.50
  -7  -1   0   27.00    6.80
  -7  -1   0   23.40    9.80
   7   1   0   27.60    7.50
   7   1   0   37.70    7.20
   7   1   0   22.30    7.20
   7   1   0   41.10    6.40
   7   1   0   15.90    7.70
   7   1   0   25.70    8.30
  -8  -1   0    7.30    6.00
  -8  -1   0   10.20    5.40
  -8  -1   0   15.90    9.30
   8   1   0    8.00    5.20
   8   1   0    3.70    4.30
   8   1   0    3.70    6.70
   8   1   0   -7.30    4.50
   7  -2   0   12.90    7.50
   7  -2   0   14.30    5.90
   7  -2   0   16.00    9.00
  -7   2   0    4.70    9.50
  -7   2   0   16.30    7.30
  -7   2   0   22.10    7.90
   6  -2   0   64.99   11.90
   6  -2   0   65.79   12.60
   6  -2   0   66.09   11.70
  -6   2   0   78.49   11.60
  -6   2   0   71.19   16.80
  -6   2   0   73.99   12.20
   5  -2   0  117.09   16.10
   5  -2   0  122.39   17.90
   5  -2   0  115.49   16.50
   5  -2   0  111.79   15.70
  -5   2   0  120.89   15.90
  -5   2   0  106.99   15.90
  -5   2   0  142.99   17.40
  -5   2   0  157.08   21.70
   4  -2   0    6.50    2.60
   4  -2   0    0.20    3.10
   4  -2   0    2.80    3.90
   4  -2   0    5.20    3.70
   4  -2   0    2.20    3.90
  -4   2   0    5.20    3.60
  -4   2   0    2.10    3.50
  -4   2   0    3.60    3.60
  -4   2   0    5.80    4.80
  -4   2   0    4.60    2.60
   3  -2   0 1250.37  149.99
   3  -2   0 1335.07  149.39
   3  -2   0 1197.08  150.38
  -3   2   0 1247.38  149.69
  -3   2   0 1291.37  149.39
  -3   2   0 1213.48  149.99
  -3   2   0 1268.17  149.69
  -3   2   0 1352.66  151.28
   2  -2   0   37.20    8.00
   2  -2   0   58.49    6.80
   2  -2   0   57.19    8.50
   2  -2   0   51.59    7.70
   2  -2   0   52.69    7.00
  -2   2   0   54.29    7.80
  -2   2   0   50.89    7.50
  -2   2   0   54.29    7.30
  -2   2   0   56.39    6.90
  -2   2   0   72.09    9.10
   1  -2   0   47.60    5.20
   1  -2   0   40.90    5.20
   1  -2   0   38.30    6.00
   1  -2   0   39.30    6.60
   1  -2   0   43.90    6.60
  -1   2   0   35.60    5.70
  -1   2   0   46.60    6.50
  -1   2   0   48.40    5.80
  -1   2   0   38.70    6.30
   0  -2   0  541.05   67.49
   0  -2   0  566.04   67.29
   0  -2   0  558.34   67.69
   0  -2   0  584.14   66.99
   0  -2   0  635.24   67.39
   0   2   0  536.75   66.99
   0   2   0  590.14   67.19
   0   2   0  584.64   67.59
   0   2   0  482.35   67.49
   0   2   0  588.94   67.29
   0   2   0  610.54   67.59
  -1  -2   0   58.89    8.00
  -1  -2   0   58.49    7.50
  -1  -2   0   70.79    7.80
  -1  -2   0   61.59    7.90
  -1  -2   0   65.79    7.60
  -1  -2   0   62.49    7.80
  -1  -2   0   61.19    7.50
   1   2   0   61.29    8.00
   1   2   0   58.09    7.70
   1   2   0   68.19    7.60
   1   2   0   60.79    7.70
   1   2   0   57.79    7.50
  -2  -2   0  981.90  126.59
  -2  -2   0 1080.89  126.79
  -2  -2   0 1125.19  126.79
  -2  -2   0 1035.20  126.79
  -2  -2   0 1089.29  126.89
   2   2   0 1105.59  126.69
   2   2   0 1125.09  127.29
  -3  -2   0 1110.99  136.89
  -3  -2   0 1166.18  136.79
  -3  -2   0 1184.98  137.09
  -3  -2   0 1189.08  136.89
  -3  -2   0 1175.08  136.09
   3   2   0 1146.19  137.79
   3   2   0 1099.09  136.09
   3   2   0 1179.58  136.09
   3   2   0 1169.98  136.69
   3   2   0 1188.98  136.59
  -4  -2   0   42.00    6.50
  -4  -2   0   43.60    5.00
  -4  -2   0   33.40    5.90
  -4  -2   0   45.10    6.70
  -4  -2   0   21.00    6.30
   4   2   0   40.30    5.80
   4   2   0   37.10    5.90
   4   2   0   38.50    8.30
   4   2   0   38.00    5.10
  -5  -2   0   90.09   12.90
  -5  -2   0   91.29   11.60
  -5  -2   0  109.89   13.40
  -5  -2   0   87.29   13.60
  -5  -2   0   95.49   13.70
   5   2   0   76.79   14.80
   5   2   0   97.79   12.20
   5   2   0   94.29   11.80
   5   2   0  101.79   12.80
  -6  -2   0   91.29   12.70
  -6  -2   0   75.99   12.40
  -6  -2   0   90.69   12.40
  -6  -2   0   85.89   12.80
   6   2   0   61.89   14.80
   6   2   0   75.49   10.90
   6   2   0   93.59   12.30
   6   2   0   90.19   11.80
  -7  -2   0  110.19   17.90
  -7  -2   0  104.49   17.30
  -7  -2   0  147.99   18.10
  -7  -2   0  115.19   16.70
   7   2   0  141.99   17.70
   7   2   0  153.28   17.20
   7   2   0   80.99   19.00
   7   2   0  114.29   17.60
  -8  -2   0   -2.60    6.90
  -8  -2   0    7.20    6.60
  -8  -2   0   11.40    7.80
   8   2   0    6.60    6.00
   8   2   0    2.90    6.50
   8   2   0   -6.50    8.70
   8   2   0    8.90    8.00
   6  -3   0    6.00    5.60
   6  -3   0    2.60    6.60
   6  -3   0    7.70    7.00
  -6   3   0   15.30    6.50
  -6   3   0   19.90    6.80
  -6   3   0   12.40   11.60
   5  -3   0   69.29   10.90
   5  -3   0   59.89   12.20
   5  -3   0   62.69   10.30
  -5   3   0   71.19   11.30
  -5   3   0   54.59   13.40
  -5   3   0   72.89   10.40
   4  -3   0  230.08   28.40
   4  -3   0  231.08   28.50
   4  -3   0  162.98   29.00
   4  -3   0  225.58   29.10
  -4   3   0  239.18   31.70
  -4   3   0  250.27   28.30
  -4   3   0  227.38   28.50
   3  -3   0    7.40    4.00
   3  -3   0    3.20    1.80
   3  -3   0    4.40    3.10
   3  -3   0    1.20    4.10
  -3   3   0    4.10    3.30
  -3   3   0    8.70    5.80
  -3   3   0    2.00    2.60
  -3   3   0    8.90    3.60
  -3   3   0    5.00    1.80
   2  -3   0  362.66   38.70
   2  -3   0  352.46   39.80
   2  -3   0  330.27   40.50
   2  -3   0  292.07   38.70
   2  -3   0  276.37   39.80
  -2   3   0  359.86   40.70
  -2   3   0  340.87   39.40
  -2   3   0  305.87   39.80
  -2   3   0  337.87   39.60
   1  -3   0  788.02   88.69
   1  -3   0  722.53   89.09
   1  -3   0  683.83   88.69
  -1   3   0  808.52   89.29
  -1   3   0  737.23   88.39
  -1   3   0  752.92   88.49
   0  -3   0  453.55   52.49
   0  -3   0  427.36   52.79
   0  -3   0  438.16   52.19
   0  -3   0  476.25   51.59
   0   3   0  467.45   52.69
   0   3   0  491.15   51.59
   0   3   0  448.66   52.09
   0   3   0  365.36   51.59
   0   3   0  414.96   51.99
   0   3   0  399.26   52.59
  -1  -3   0  185.08   23.90
  -1  -3   0  200.48   23.90
  -1  -3   0  196.78   23.30
  -1  -3   0  191.58   23.30
   1   3   0  193.88   23.30
   1   3   0  184.38   23.30
   1   3   0  213.08   23.90
   1   3   0  196.88   23.60
  -2  -3   0  258.27   31.60
  -2  -3   0  278.17   32.40
  -2  -3   0  281.57   32.50
  -2  -3   0  270.07   32.30
  -2  -3   0  241.08   31.60
   2   3   0  256.07   31.60
   2   3   0  271.27   31.80
   2   3   0  295.17   32.20
   2   3   0  300.77   32.80
  -3  -3   0    0.70    1.60
  -3  -3   0    5.80    2.80
  -3  -3   0    1.40    1.90
   3   3   0    2.70    2.40
   3   3   0   -0.20    1.10
   3   3   0    0.20    1.60
  -4  -3   0   14.80    4.00
  -4  -3   0   21.80    4.30
  -4  -3   0   19.80    4.90
  -4  -3   0   24.00    4.30
   4   3   0   16.90    2.20
   4   3   0   22.30    5.50
   4   3   0   18.50    2.40
   4   3   0   18.40    3.80
   4   3   0   15.30    4.10
  -5  -3   0   -3.10    3.40
  -5  -3   0    1.80    2.90
  -5  -3   0    2.80    4.00
  -5  -3   0   -1.50    3.40
   5   3   0    0.60    5.80
   5   3   0    0.60    0.80
   5   3   0    3.60    3.30
   5   3   0    1.90    1.60
   5   3   0    0.30    3.40
  -6  -3   0   16.30    4.90
  -6  -3   0   22.50    6.80
  -6  -3   0   13.40    5.60
  -6  -3   0   30.90    6.20
   6   3   0   14.50    7.00
   6   3   0   18.90    5.00
   6   3   0   22.90    4.80
  -7  -3   0  277.97   32.30
  -7  -3   0  260.37   31.70
  -7  -3   0  226.18   31.30
  -7  -3   0  244.38   32.00
   7   3   0  254.77   30.90
   7   3   0  229.58   31.10
   7   3   0  236.68   34.10
  -8  -3   0   25.30    9.00
  -8  -3   0   32.70    8.30
  -8  -3   0   19.10    7.80
   8   3   0   32.00    8.80
   8   3   0   14.90    9.00
  -9  -3   0    6.20    7.90
  -9  -3   0   15.60   10.00
  -9  -3   0   10.40    8.80
   9   3   0    3.90   11.80
   9   3   0    3.80    8.10
   9   3   0   -6.90    8.30
   6  -4   0   49.20   10.90
   6  -4   0   38.20    9.70
   6  -4   0   45.50    9.70
  -6   4   0   38.30    8.60
  -6   4   0   65.19   15.60
   5  -4   0    7.70    7.60
   5  -4   0    4.50    6.70
   5  -4   0    6.60    7.60
  -5   4   0   13.10   10.90
  -5   4   0   13.30    6.10
   4  -4   0   -1.00    4.60
   4  -4   0   -5.30    3.70
  -4   4   0    2.20    4.20
  -4   4   0   -1.70    5.80
  -4   4   0   -0.50    3.40
   3  -4   0   16.10    6.80
   3  -4   0   11.90    4.50
   3  -4   0   10.80    4.60
  -3   4   0   11.30    4.40
  -3   4   0    8.10    3.50
  -3   4   0    4.30    5.20
   2  -4   0    0.50    3.90
   2  -4   0    2.10    4.80
   2  -4   0    3.40    3.30
  -2   4   0   -0.50    2.20
  -2   4   0    7.70    3.90
  -2   4   0   -1.20    3.00
  -2   4   0    0.60    3.50
   1  -4   0  277.97   33.60
   1  -4   0  279.47   32.70
   1  -4   0  237.68   32.60
  -1   4   0  296.77   33.60
  -1   4   0  274.37   32.40
  -1   4   0  243.28   32.00
   0  -4   0 1232.58  144.09
   0  -4   0 1131.09  143.49
   0  -4   0 1299.57  143.29
   0   4   0 1177.28  142.99
   0   4   0 1187.48  142.39
   0   4   0 1277.67  143.89
  -1  -4   0   10.50    2.80
  -1  -4   0   13.30    3.70
  -1  -4   0   15.50    4.30
  -1  -4   0   10.20    2.30
   1   4   0   13.80    3.40
   1   4   0   11.70    2.60
   1   4   0   11.50    3.40
  -2  -4   0   49.30    7.10
  -2  -4   0   47.60    6.60
  -2  -4   0   42.50    7.80
  -2  -4   0   56.89    8.10
   2   4   0   58.99    8.40
   2   4   0   53.79    7.30
   2   4   0   49.00    6.70
  -3  -4   0  201.88   25.60
  -3  -4   0  213.08   25.70
  -3  -4   0  186.38   24.30
  -3  -4   0  232.88   24.50
  -3  -4   0  186.98   25.70
   3   4   0  207.68   25.40
   3   4   0  219.88   24.90
   3   4   0  200.28   26.00
  -4  -4   0  874.31  103.99
  -4  -4   0  818.42  103.79
  -4  -4   0  826.02  103.89
   4   4   0  959.70  104.99
   4   4   0  900.01  103.59
  -5  -4   0    9.00    5.20
  -5  -4   0   23.40    5.10
  -5  -4   0    3.50    3.40
   5   4   0   17.80    5.90
   5   4   0    9.70    3.90
   5   4   0   11.10    4.60
  -6  -4   0   19.50    5.70
  -6  -4   0   23.60    7.30
  -6  -4   0   18.60    6.40
  -6  -4   0   13.30    6.10
   6   4   0   26.40    7.70
   6   4   0   30.50    5.60
   6   4   0   12.60    5.30
  -7  -4   0   12.50    4.80
  -7  -4   0    6.00    5.20
  -7  -4   0   13.70    5.50
  -7  -4   0   10.30    5.40
   7   4   0   -2.10    8.90
   7   4   0   11.10    5.00
   7   4   0   12.10    5.80
  -8  -4   0   11.50    7.10
  -8  -4   0   -4.00    5.40
  -8  -4   0    3.00    8.20
   8   4   0    1.20    7.40
   8   4   0   -0.30    4.80
  -9  -4   0   15.10    7.70
  -9  -4   0    5.90    9.40
  -9  -4   0    0.10    8.00
   9   4   0    7.90    9.40
   9   4   0   -9.90    7.50
   9   4   0   13.50    8.80
   5  -5   0   -0.80    6.10
   5  -5   0   12.20    8.20
   5  -5   0   -3.40    5.80
  -5   5   0   -6.80   11.80
  -5   5   0    3.50    6.60
   4  -5   0   68.29   13.20
   4  -5   0   73.49   13.00
  -4   5   0   78.29   15.40
  -4   5   0   62.59   10.80
   3  -5   0  163.28   24.60
   3  -5   0  178.68   23.40
  -3   5   0  176.78   22.60
  -3   5   0  180.58   26.00
   2  -5   0   -0.20    3.50
   2  -5   0    3.70    4.40
   2  -5   0    2.00    2.80
  -2   5   0    1.80    3.90
  -2   5   0   16.20    7.00
  -2   5   0    8.40    3.40
   1  -5   0    6.40    3.40
   1  -5   0    5.90    5.50
   1  -5   0    2.70    2.70
  -1   5   0    5.10    5.20
  -1   5   0    4.50    2.70
  -1   5   0    9.90    4.50
   0  -5   0   68.59   10.50
   0  -5   0   86.19   10.20
   0  -5   0   70.69   11.00
   0   5   0   57.59   10.40
   0   5   0   62.19    9.20
  -1  -5   0   25.90    4.10
  -1  -5   0   27.90    5.30
  -1  -5   0   24.70    5.40
  -1  -5   0   29.50    6.70
   1   5   0   24.50    4.60
   1   5   0   31.40    5.90
   1   5   0   28.50    4.10
   1   5   0   26.80    5.90
  -2  -5   0  498.35   56.49
  -2  -5   0  481.45   57.19
  -2  -5   0  459.95   57.39
  -2  -5   0  452.55   56.29
   2   5   0  488.95   57.39
   2   5   0  471.35   56.29
   2   5   0  466.05   56.79
  -3  -5   0   19.70    4.70
  -3  -5   0   15.80    2.90
  -3  -5   0   10.00    4.20
  -3  -5   0   18.60    4.70
   3   5   0   23.30    4.90
   3   5   0   15.00    2.90
   3   5   0   23.40    5.20
  -4  -5   0  595.84   66.99
  -4  -5   0  540.75   66.89
  -4  -5   0  536.85   67.19
   4   5   0  525.55   66.49
   4   5   0  612.84   67.79
   4   5   0  538.75   65.89
  -5  -5   0  200.48   27.70
  -5  -5   0  183.18   27.30
  -5  -5   0  216.28   27.80
   5   5   0  223.68   27.20
   5   5   0  267.77   29.70
   5   5   0  203.28   26.30
  -6  -5   0   60.79   11.60
  -6  -5   0   65.89   11.20
  -6  -5   0   64.19   11.30
   6   5   0   96.89   15.10
   6   5   0   80.19   11.60
   6   5   0   54.39   10.30
  -7  -5   0    4.50    6.20
  -7  -5   0    6.60    6.10
  -7  -5   0   12.40    7.70
   7   5   0   -1.20    6.40
   7   5   0    8.70    6.40
  -8  -5   0   57.59   13.70
  -8  -5   0   61.79   12.60
   8   5   0  102.69   18.00
   8   5   0   52.29   12.00
  -9  -5   0   11.90    7.80
   9   5   0    0.30    8.40
   9   5   0   -0.90    6.50
   9   5   0   35.90   14.80
   4  -6   0   -3.60    9.20
   4  -6   0    4.90    5.90
  -4   6   0    3.30    4.70
  -4   6   0    0.80    7.90
   3  -6   0  342.27   42.90
   3  -6   0  326.27   41.20
  -3   6   0  322.67   42.70
  -3   6   0  292.87   40.00
   2  -6   0   25.20    7.00
   2  -6   0   26.00    7.90
  -2   6   0   24.80    5.70
  -2   6   0   30.90    8.60
   1  -6   0  118.39   15.80
   1  -6   0  102.59   17.80
   1  -6   0  128.99   16.00
  -1   6   0  111.29   15.00
  -1   6   0  115.09   18.00
  -1   6   0   85.39   16.00
   0  -6   0   14.40    5.40
   0  -6   0    9.50    6.90
   0  -6   0   20.80    5.80
   0   6   0   24.10    7.10
   0   6   0   15.90    4.50
   0   6   0    5.20    4.50
  -1  -6   0  368.56   45.00
  -1  -6   0  369.36   43.30
  -1  -6   0  357.56   43.80
  -1  -6   0  348.37   42.40
   1   6   0  354.76   44.20
   1   6   0  293.07   43.80
   1   6   0  370.76   42.90
   1   6   0  377.56   42.50
  -2  -6   0   39.00    8.10
  -2  -6   0   43.90    6.60
  -2  -6   0   52.49    7.00
  -2  -6   0   38.20    7.70
   2   6   0   45.30    6.40
   2   6   0   34.90    7.70
   2   6   0   40.80    8.00
   2   6   0   39.60    6.30
  -3  -6   0  313.47   40.40
  -3  -6   0  332.77   40.10
  -3  -6   0  326.47   39.10
  -3  -6   0  309.47   38.30
   3   6   0  301.37   38.40
   3   6   0  346.27   40.20
   3   6   0  328.97   39.30
  -4  -6   0   21.50    6.80
  -4  -6   0   18.20    5.90
  -4  -6   0   24.10    6.00
   4   6   0   20.80    7.30
   4   6   0   26.50    4.10
   4   6   0   18.70    5.90
  -5  -6   0   39.20    7.80
  -5  -6   0   45.00    8.70
  -5  -6   0   37.90    8.80
   5   6   0   27.40    6.80
   5   6   0   36.80    8.50
   5   6   0   40.90    6.10
  -6  -6   0   77.39   13.60
  -6  -6   0  103.79   15.70
  -6  -6   0   90.59   14.10
   6   6   0   82.99   15.20
   6   6   0   87.39   13.40
  -7  -6   0  134.49   20.70
  -7  -6   0  123.09   21.50
  -7  -6   0  123.89   20.20
   7   6   0  138.29   20.30
   7   6   0  178.78   23.50
  -8  -6   0    4.50    6.80
  -8  -6   0    6.70    7.90
   8   6   0   -3.70   10.90
   8   6   0    0.50    5.20
   3  -7   0    0.50    9.90
   3  -7   0   -4.70    5.90
  -3   7   0   -8.20    6.50
  -3   7   0   -0.90    8.00
   2  -7   0   29.50   11.60
   2  -7   0   41.40   10.30
  -2   7   0   31.10    7.20
  -2   7   0   40.00   12.70
   1  -7   0  166.08   25.20
   1  -7   0  178.28   23.70
   1  -7   0  182.48   23.30
  -1   7   0  132.09   21.20
  -1   7   0  189.68   25.00
   0  -7   0   96.79   15.80
   0  -7   0  110.99   14.90
   0  -7   0   78.89   13.30
   0   7   0   96.09   13.20
   0   7   0   80.19   14.70
  -1  -7   0   32.60    8.50
  -1  -7   0   48.50    8.20
  -1  -7   0   51.79    8.50
   1   7   0   39.30    9.70
   1   7   0   36.90    8.80
   1   7   0   31.20    6.30
  -2  -7   0  128.39   17.60
  -2  -7   0  147.89   20.40
  -2  -7   0  146.79   19.90
   2   7   0  142.29   19.80
   2   7   0  131.69   19.40
   2   7   0  129.89   17.60
  -3  -7   0  217.28   27.70
  -3  -7   0  225.18   24.90
  -3  -7   0  178.28   26.80
  -3  -7   0  185.68   24.80
   3   7   0  187.58   24.60
   3   7   0  195.58   24.40
   3   7   0  203.58   27.40
   3   7   0  206.48   26.30
  -4  -7   0    7.80    5.20
  -4  -7   0    1.50    6.30
  -4  -7   0   11.80    4.30
   4   7   0   18.20    5.90
   4   7   0   11.30    3.60
   4   7   0   17.00    7.80
  -5  -7   0   10.50    5.60
  -5  -7   0   22.70    6.80
  -5  -7   0   11.20    6.70
   5   7   0   15.30    6.70
   5   7   0   16.70    5.30
  -6  -7   0    2.10    7.30
  -6  -7   0   -4.00    4.70
  -6  -7   0   15.60    7.40
   6   7   0    4.20    6.50
   6   7   0   16.80    7.20
  -7  -7   0   59.19   12.30
  -7  -7   0   78.99   15.40
  -7  -7   0   52.49   11.90
   7   7   0   85.89   14.90
   7   7   0   75.09   13.40
  -8  -7   0   11.30    6.90
  -8  -7   0    5.10    9.90
   8   7   0   18.40    9.70
   8   7   0   17.80    9.00
   8   7   0   15.40    9.10
   1  -8   0    4.00    7.80
   1  -8   0    4.90    8.00
  -1   8   0   23.30   10.90
  -1   8   0    5.60    6.30
   0  -8   0  163.58   22.50
   0  -8   0  147.19   21.50
   0  -8   0  149.99   25.10
   0   8   0  154.08   20.80
   0   8   0  166.98   24.90
  -1  -8   0    1.10    8.40
  -1  -8   0    0.40    4.30
  -1  -8   0    0.90    6.20
   1   8   0    6.40    4.80
   1   8   0   10.90    8.20
  -2  -8   0   57.09   12.80
  -2  -8   0   46.00   10.50
  -2  -8   0   48.20    8.30
   2   8   0   40.50   10.40
   2   8   0   55.89   11.80
   2   8   0   40.70    7.90
  -3  -8   0   35.30   10.80
  -3  -8   0   33.20    8.00
   3   8   0   36.70   10.10
   3   8   0   23.50    7.20
   3   8   0   32.30    6.20
  -4  -8   0  421.36   51.59
  -4  -8   0  456.75   52.69
  -4  -8   0  404.16   49.99
   4   8   0  378.56   51.29
   4   8   0  386.76   50.89
   4   8   0  407.36   49.40
  -5  -8   0    2.00    6.10
  -5  -8   0    1.40    5.50
  -5  -8   0    2.30    8.30
   5   8   0    3.70    5.30
   5   8   0   -7.00    6.30
   5   8   0   -2.10    8.60
  -6  -8   0    3.00    8.40
  -6  -8   0   -0.90    6.00
  -6  -8   0    2.30    5.40
   6   8   0   -2.60    6.20
   6   8   0   -1.20    9.60
   6   8   0   11.40    5.90
  -7  -8   0   12.50    9.20
  -7  -8   0    0.40    6.20
   7   8   0    2.30    7.90
   7   8   0    8.20    6.10
   7   8   0   14.10   11.50
  -1  -9   0   -4.70    6.70
  -1  -9   0   -8.70    9.10
  -1  -9   0    2.60    8.10
   1   9   0    8.40    5.80
   1   9   0   -2.00    6.50
  -2  -9   0   29.30    9.60
  -2  -9   0   27.30   12.40
   2   9   0   23.30   10.70
   2   9   0   19.20    6.60
  -3  -9   0    4.20    7.20
  -3  -9   0   12.10    8.80
   3   9   0    0.60    8.40
   3   9   0   15.20    7.60
  -4  -9   0  115.59   17.60
  -4  -9   0   70.39   15.20
   4   9   0   95.79   17.20
   4   9   0   73.59   14.30
  -5  -9   0    6.20   10.50
  -5  -9   0    3.90    6.50
   5   9   0    7.50   10.60
   5   9   0    6.00    7.90
  -6  -9   0   17.60    9.20
  -6  -9   0   10.60    7.70
  -6  -9   0    4.00   11.00
   6   9   0   23.80    9.30
   6   9   0   28.50   10.10
   6   9   0   14.80    8.00
   6   9  -1   -3.40   11.70
   6   9  -1    2.60    8.90
   6   9  -1    9.00   11.90
  -6  -9   1   -7.40   10.50
  -6  -9   1   28.20   11.80
  -6  -9   1    8.10    6.10
   5   9  -1   38.20   11.30
   5   9  -1   12.90    9.60
  -5  -9   1   25.00   11.50
  -5  -9   1   42.60   13.30
   4   9  -1   52.69   13.50
   4   9  -1   53.09   12.30
  -4  -9   1   57.89   11.70
  -4  -9   1   38.80   11.90
   3   9  -1   98.79   15.20
   3   9  -1  100.09   19.60
  -3  -9   1  108.39   17.70
  -3  -9   1  132.19   19.90
   2   9  -1    3.50    5.50
   2   9  -1   -2.30    6.80
  -2  -9   1    1.00    5.70
  -2  -9   1    8.50   10.80
   1   9  -1   13.70   10.90
   1   9  -1    9.70    6.30
  -1  -9   1   22.40   12.60
  -1  -9   1   -8.80    7.00
  -1  -9   1   12.00    8.90
   7   8  -1   10.60    9.30
   7   8  -1   15.50    7.10
  -7  -8   1    4.30    8.90
  -7  -8   1   -7.40    8.00
   6   8  -1   17.50    6.80
   6   8  -1   31.80   10.40
  -6  -8   1   16.40    7.70
  -6  -8   1    5.10    6.30
  -6  -8   1   31.80    9.10
   5   8  -1   84.99   15.70
   5   8  -1   75.09   14.00
  -5  -8   1   86.09   16.20
  -5  -8   1   77.19   14.30
  -5  -8   1   82.49   13.20
   4   8  -1    5.80    6.50
   4   8  -1    0.00    4.00
   4   8  -1   -4.60    5.80
  -4  -8   1    8.70    8.10
  -4  -8   1    1.90    4.20
  -4  -8   1   -3.00    5.30
   3   8  -1   51.19   12.00
   3   8  -1   43.80    7.40
   3   8  -1   35.70    9.60
  -3  -8   1   60.39   10.70
  -3  -8   1   43.80   12.10
   2   8  -1   16.80    9.20
   2   8  -1   17.50    5.60
  -2  -8   1    8.10    7.80
  -2  -8   1   21.40    6.30
  -2  -8   1   17.60    9.70
   1   8  -1  157.08   21.30
   1   8  -1  186.78   25.90
  -1  -8   1  156.08   22.40
  -1  -8   1  152.38   23.80
  -1  -8   1  179.78   25.50
   0   8  -1    1.60    4.00
   0   8  -1    7.60    9.40
   0  -8   1    1.00    7.10
   0  -8   1   -4.20    4.70
   0  -8   1    5.20    7.10
  -1   8  -1   46.50    9.70
  -1   8  -1   38.00   13.30
   1  -8   1   29.70   10.70
   1  -8   1   40.70   11.80
   8   7  -1   -6.10   12.90
   8   7  -1   11.00    9.10
  -8  -7   1   19.20    8.60
  -8  -7   1   -3.00    8.60
   7   7  -1    7.60    8.00
   7   7  -1   14.10   11.80
  -7  -7   1   31.70    9.60
  -7  -7   1    3.60    6.40
   6   7  -1   56.59   10.10
   6   7  -1   63.59   15.00
  -6  -7   1   48.70   10.10
  -6  -7   1   43.20   11.20
  -6  -7   1   42.90   11.60
   5   7  -1   15.70    7.20
   5   7  -1    0.20    5.50
   5   7  -1   15.60    4.50
  -5  -7   1   14.50    7.70
  -5  -7   1   18.70    7.00
  -5  -7   1   15.90    8.00
   4   7  -1   90.19   15.60
   4   7  -1   73.69   11.50
   4   7  -1   88.99   13.40
  -4  -7   1   93.19   15.10
  -4  -7   1   88.39   12.80
  -4  -7   1   70.39   14.00
   3   7  -1   50.99    7.10
   3   7  -1   44.60   10.10
   3   7  -1   31.60    7.10
  -3  -7   1   34.10    8.70
  -3  -7   1   39.10    7.30
  -3  -7   1   22.30    8.80
   2   7  -1    5.30    4.00
   2   7  -1   12.30    5.60
   2   7  -1    0.40    4.80
  -2  -7   1    6.50    7.10
  -2  -7   1    8.50    4.20
  -2  -7   1    0.60    6.00
   1   7  -1  440.26   56.19
   1   7  -1  480.75   58.69
  -1  -7   1  487.25   56.89
  -1  -7   1  437.76   57.39
  -1  -7   1  514.25   59.29
   0   7  -1  170.78   23.30
   0   7  -1  183.78   26.30
   0  -7   1  182.08   24.00
   0  -7   1  198.48   25.80
   0  -7   1  188.28   27.30
  -1   7  -1   58.39   11.20
  -1   7  -1  105.89   17.00
   1  -7   1   62.19   13.20
   1  -7   1  100.29   14.10
   1  -7   1   86.99   14.90
  -2   7  -1    2.40    4.40
  -2   7  -1   -8.80    9.00
   2  -7   1    6.00    7.40
   2  -7   1    5.30    5.90
  -3   7  -1   76.99   13.40
  -3   7  -1   55.69   17.90
   3  -7   1   86.99   17.90
   3  -7   1   82.39   15.40
   8   6  -1  193.88   24.70
   8   6  -1  120.09   18.70
  -8  -6   1   94.39   17.40
  -8  -6   1   93.19   18.40
   7   6  -1   45.90   11.20
   7   6  -1   73.69   16.40
  -7  -6   1   59.59   12.30
  -7  -6   1   55.39   11.60
   6   6  -1   25.00   10.50
   6   6  -1    1.30    4.90
   6   6  -1   10.10    6.20
  -6  -6   1    7.40    6.70
  -6  -6   1   15.20    7.50
  -6  -6   1    8.00    6.90
   5   6  -1   14.00    6.40
   5   6  -1    3.00    3.80
   5   6  -1   11.10    5.50
  -5  -6   1   -0.30    3.80
  -5  -6   1    6.20    4.50
  -5  -6   1   14.10    5.20
   4   6  -1  411.46   53.39
   4   6  -1  483.55   55.09
   4   6  -1  429.36   52.79
  -4  -6   1  437.96   54.39
  -4  -6   1  457.15   53.99
  -4  -6   1  442.26   54.29
   3   6  -1   34.90    6.90
   3   6  -1   35.60    7.60
   3   6  -1   37.30    5.80
  -3  -6   1   34.80    7.40
  -3  -6   1   28.20    5.20
  -3  -6   1   39.10    8.30
  -3  -6   1   31.80    6.40
   2   6  -1   10.40    2.80
   2   6  -1   11.00    3.60
   2   6  -1    3.90    4.20
  -2  -6   1    4.80    3.00
  -2  -6   1   11.60    5.60
  -2  -6   1    8.50    2.80
  -2  -6   1    8.00    4.50
   1   6  -1    6.70    4.30
   1   6  -1    8.90    3.80
   1   6  -1   11.40    4.90
  -1  -6   1    7.50    2.90
  -1  -6   1    8.60    6.20
  -1  -6   1   13.20    4.40
  -1  -6   1    7.40    5.50
   0   6  -1   15.90    6.20
   0   6  -1   24.30    5.10
   0   6  -1   36.10    8.60
   0  -6   1   37.20    9.10
   0  -6   1   35.40    6.90
   0  -6   1   25.40    7.30
  -1   6  -1    6.40    6.90
  -1   6  -1   -7.70    4.10
   1  -6   1    8.40    5.50
   1  -6   1    5.30    5.20
   1  -6   1    7.70    5.60
  -2   6  -1  302.37   36.80
  -2   6  -1  260.87   33.90
   2  -6   1  304.77   37.60
   2  -6   1  254.77   34.90
   2  -6   1  258.77   34.70
  -3   6  -1   90.69   18.20
  -3   6  -1   85.09   13.00
   3  -6   1   83.69   15.00
   3  -6   1   82.49   15.40
  -4   6  -1  102.29   22.20
  -4   6  -1  117.29   17.00
   4  -6   1  121.29   18.60
   4  -6   1   91.79   18.10
   8   5  -1    3.00    5.50
   8   5  -1   -0.30   11.90
  -8  -5   1    2.20    8.70
  -8  -5   1   -1.40    4.90
   7   5  -1   18.00    6.00
   7   5  -1   19.30   11.60
  -7  -5   1   21.50    7.40
  -7  -5   1   20.50    8.10
   6   5  -1   38.10    9.70
   6   5  -1   17.70    6.60
   6   5  -1   29.40    6.40
  -6  -5   1   37.20    8.40
  -6  -5   1   33.50    8.60
  -6  -5   1   15.80    6.20
   5   5  -1   65.59   12.80
   5   5  -1   64.49    9.80
   5   5  -1   55.69    9.70
  -5  -5   1   54.29   10.40
  -5  -5   1   62.39   10.60
  -5  -5   1   47.60   10.40
   4   5  -1  629.14   79.39
   4   5  -1  668.73   79.79
   4   5  -1  775.22   81.59
  -4  -5   1  659.73   80.39
  -4  -5   1  651.03   80.29
  -4  -5   1  656.03   80.39
   3   5  -1  391.96   43.10
   3   5  -1  362.26   42.00
   3   5  -1  339.07   41.30
  -3  -5   1  316.37   42.40
  -3  -5   1  322.47   41.80
  -3  -5   1  353.76   41.00
  -3  -5   1  329.57   42.50
   2   5  -1    3.00    4.40
   2   5  -1   -3.50    1.70
   2   5  -1    1.00    1.70
  -2  -5   1    0.40    2.10
  -2  -5   1   -2.20    2.70
  -2  -5   1   -0.20    2.40
  -2  -5   1   -0.70    2.70
   1   5  -1   -3.00    2.40
   1   5  -1    5.90    3.20
   1   5  -1    1.80    2.60
   1   5  -1   -0.70    4.10
  -1  -5   1   -0.30    1.60
  -1  -5   1    1.10    2.80
  -1  -5   1    0.70    2.90
  -1  -5   1    2.30    3.40
   0   5  -1  192.08   24.20
   0   5  -1  255.77   26.50
   0   5  -1  161.28   23.30
   0   5  -1  209.88   24.60
   0   5  -1  208.08   23.20
   0  -5   1  211.18   24.90
   0  -5   1  192.78   23.20
   0  -5   1  214.78   25.30
   0  -5   1  208.28   25.90
  -1   5  -1  123.39   18.10
  -1   5  -1  138.49   18.30
  -1   5  -1  127.39   18.00
  -1   5  -1  151.78   20.30
   1  -5   1  134.89   19.30
   1  -5   1  153.88   18.90
   1  -5   1  148.79   20.50
  -2   5  -1   59.89    9.90
  -2   5  -1   59.69    9.70
  -2   5  -1   70.49   13.20
  -2   5  -1   71.59   10.30
   2  -5   1   62.89   11.40
   2  -5   1   56.09   10.20
   2  -5   1  104.59   13.60
  -3   5  -1  113.09   18.90
  -3   5  -1   97.59   14.30
  -3   5  -1   98.09   15.10
   3  -5   1  105.39   17.60
   3  -5   1  112.29   16.20
   3  -5   1   96.19   15.70
  -4   5  -1   30.60   11.90
  -4   5  -1   16.30    5.30
   4  -5   1   10.50    8.00
   4  -5   1   11.10    9.20
  -5   5  -1    2.40    4.70
  -5   5  -1   -9.70   11.10
   5  -5   1    1.00    5.40
   5  -5   1   10.80    9.60
   5  -5   1    1.70    6.00
   9   4  -1  -15.40   11.90
   9   4  -1   10.90    6.70
  -9  -4   1   -5.00    9.50
  -9  -4   1    4.70    7.20
   8   4  -1   13.50    7.90
   8   4  -1   20.30   12.40
  -8  -4   1    8.20    9.20
  -8  -4   1   10.00    7.30
  -8  -4   1   14.10    8.80
   7   4  -1   92.09   17.00
   7   4  -1  145.29   18.20
   7   4  -1  124.89   21.20
  -7  -4   1  113.09   17.20
  -7  -4   1  116.39   18.40
  -7  -4   1  131.79   19.10
   6   4  -1   51.19   12.40
   6   4  -1   40.10    8.40
   6   4  -1   41.80    8.60
  -6  -4   1   40.00    8.40
  -6  -4   1   46.60    9.50
  -6  -4   1   39.70    8.70
  -6  -4   1   43.50    8.70
   5   4  -1  172.68   22.80
   5   4  -1  111.89   22.60
   5   4  -1  244.28   26.70
  -5  -4   1  187.18   23.70
  -5  -4   1  199.48   23.70
  -5  -4   1  177.18   23.30
  -5  -4   1  185.98   23.20
   4   4  -1  421.86   50.19
   4   4  -1  474.15   51.99
  -4  -4   1  386.06   50.39
  -4  -4   1  447.26   50.49
  -4  -4   1  367.66   50.29
   3   4  -1  334.57   38.20
   3   4  -1  313.07   36.60
   3   4  -1  319.07   36.70
  -3  -4   1  296.67   35.80
  -3  -4   1  282.57   35.70
  -3  -4   1  310.37   37.00
  -3  -4   1  302.77   37.30
  -3  -4   1  315.57   37.10
   2   4  -1  136.19   17.60
   2   4  -1  127.59   16.60
   2   4  -1  127.79   16.50
  -2  -4   1  141.49   16.80
  -2  -4   1  139.89   16.30
  -2  -4   1  118.99   17.20
  -2  -4   1  142.79   17.60
   1   4  -1 1348.37  163.68
   1   4  -1 1382.26  163.68
   1   4  -1 1304.37  163.98
   1   4  -1 1469.45  164.68
  -1  -4   1 1421.46  164.78
  -1  -4   1 1352.66  164.48
  -1  -4   1 1454.35  163.88
  -1  -4   1 1411.36  163.68
   0   4  -1   19.30    3.20
   0   4  -1   17.10    4.20
   0   4  -1    5.50    2.40
   0   4  -1   10.90    3.60
   0   4  -1   16.90    3.20
   0  -4   1   22.00    3.80
   0  -4   1   23.70    5.10
   0  -4   1   16.50    4.40
   0  -4   1   16.60    2.30
  -1   4  -1  511.55   64.79
  -1   4  -1  584.34   65.99
  -1   4  -1  549.65   64.99
   1  -4   1  501.85   65.59
   1  -4   1  562.54   65.19
   1  -4   1  568.34   66.19
  -2   4  -1   51.59    8.10
  -2   4  -1   53.29    7.40
  -2   4  -1   49.20    7.40
  -2   4  -1   50.49    9.30
   2  -4   1   42.20    8.30
   2  -4   1   36.10    8.60
   2  -4   1   46.10    9.60
  -3   4  -1    8.20    3.90
  -3   4  -1   11.10    4.70
  -3   4  -1    9.80    3.80
  -3   4  -1    6.60    5.20
   3  -4   1   12.40    5.60
   3  -4   1    3.20    5.90
   3  -4   1    7.20    5.20
  -4   4  -1    2.20    3.70
  -4   4  -1   -2.90    3.20
  -4   4  -1    8.30    8.80
   4  -4   1   -1.00    6.70
   4  -4   1    3.10    5.70
   4  -4   1    5.70    4.80
  -5   4  -1   14.30   11.50
  -5   4  -1    1.30    5.70
   5  -4   1    3.00    7.30
   5  -4   1    0.80    7.70
   5  -4   1    1.40    6.40
  -6   4  -1   17.30   14.10
  -6   4  -1   19.90    8.20
   6  -4   1   28.80    7.90
   6  -4   1    4.80    8.20
   6  -4   1   14.90   10.10
   8   3  -1   53.19   13.90
   8   3  -1   58.09   10.60
   8   3  -1   62.59   10.70
  -8  -3   1   62.59   10.60
  -8  -3   1   48.70   10.90
  -8  -3   1   38.80   10.30
   7   3  -1    1.70    7.00
   7   3  -1   18.90    7.00
   7   3  -1   19.60    6.30
  -7  -3   1   16.00    7.80
  -7  -3   1   16.90    6.20
  -7  -3   1   21.30    6.90
   6   3  -1  291.37   33.20
   6   3  -1  279.07   36.90
   6   3  -1  260.77   33.10
  -6  -3   1  283.67   33.80
  -6  -3   1  278.37   33.70
  -6  -3   1  221.68   32.80
  -6  -3   1  256.67   33.20
   5   3  -1   79.59    9.80
   5   3  -1   79.89    9.60
   5   3  -1   97.99   14.90
   5   3  -1  110.59   11.80
   5   3  -1   90.89   11.90
  -5  -3   1   49.70   11.40
  -5  -3   1   83.99   12.00
  -5  -3   1   72.99   12.20
  -5  -3   1   78.49   12.20
   4   3  -1    8.00    5.20
   4   3  -1    4.40    3.00
   4   3  -1   -1.80    2.50
  -4  -3   1    1.40    2.30
  -4  -3   1    1.00    3.40
  -4  -3   1    1.00    2.20
  -4  -3   1   10.10    3.30
   3   3  -1  165.08   19.80
   3   3  -1  151.88   18.40
   3   3  -1  102.09   18.50
  -3  -3   1  150.08   18.80
  -3  -3   1  160.48   19.00
  -3  -3   1  163.58   18.70
  -3  -3   1  150.08   18.60
   2   3  -1  361.16   42.30
   2   3  -1  358.26   41.00
   2   3  -1  333.77   41.50
   2   3  -1  339.57   41.50
  -2  -3   1  347.27   42.00
  -2  -3   1  359.06   41.10
  -2  -3   1  346.97   41.00
  -2  -3   1  350.06   41.80
  -2  -3   1  330.97   41.80
   1   3  -1  830.82   98.59
   1   3  -1  823.32   98.49
   1   3  -1  912.71   99.29
   1   3  -1  810.62   98.59
  -1  -3   1  837.22   98.59
  -1  -3   1  791.32   98.59
  -1  -3   1  872.81   99.29
  -1  -3   1  835.02   99.19
   0   3  -1  572.34   69.89
   0   3  -1  593.64   69.89
   0   3  -1  509.15   70.09
   0   3  -1  655.53   70.59
   0  -3   1  600.74   70.59
   0  -3   1  608.84   69.59
   0  -3   1  592.24   69.99
   0  -3   1  604.04   70.79
  -1   3  -1  193.98   23.20
  -1   3  -1  164.98   23.20
  -1   3  -1  221.58   24.20
  -1   3  -1  184.58   23.00
   1  -3   1  193.98   23.50
   1  -3   1  182.68   24.00
   1  -3   1  192.28   24.00
  -2   3  -1  102.39   12.90
  -2   3  -1   80.99   11.70
  -2   3  -1   81.39   11.20
  -2   3  -1   95.29   11.60
   2  -3   1   97.29   12.30
   2  -3   1   68.89   12.70
   2  -3   1   83.29   10.70
   2  -3   1   83.49   12.80
  -3   3  -1  841.12  105.19
  -3   3  -1  942.71  107.19
  -3   3  -1  869.21  105.29
  -3   3  -1  950.10  105.29
   3  -3   1  898.31  104.59
   3  -3   1  869.91  106.39
   3  -3   1  854.91  105.59
  -4   3  -1   72.69   11.50
  -4   3  -1   86.99   14.70
  -4   3  -1   86.59   11.90
  -4   3  -1   87.49   11.50
   4  -3   1   60.49   12.90
   4  -3   1   85.99   13.40
   4  -3   1   80.79   12.10
  -5   3  -1    2.20    8.80
  -5   3  -1    8.60    4.20
  -5   3  -1   -1.40    4.00
  -5   3  -1   -1.50    3.30
   5  -3   1    7.30    7.20
   5  -3   1   -0.80    3.80
   5  -3   1    5.20    4.80
  -6   3  -1    9.20    8.40
  -6   3  -1   -7.40    5.70
   6  -3   1    7.40    7.90
   6  -3   1   -3.70    6.00
   6  -3   1   -5.90    6.70
   8   2  -1   85.29   11.60
   8   2  -1   52.49   11.20
   8   2  -1   59.99   16.90
  -8  -2   1   76.29   13.90
  -8  -2   1   61.39   12.40
  -8  -2   1   76.49   12.90
   7   2  -1   32.40    7.60
   7   2  -1   28.50   11.60
   7   2  -1   45.00    7.90
  -7  -2   1   43.00    8.30
  -7  -2   1   31.20    8.80
  -7  -2   1   36.80    8.30
   6   2  -1   -4.30    1.70
   6   2  -1    6.30    4.00
   6   2  -1    5.50    3.50
   6   2  -1    5.60    7.30
  -6  -2   1    1.10    2.70
  -6  -2   1   -3.90    3.10
  -6  -2   1   -0.30    3.50
  -6  -2   1    2.10    3.10
   5   2  -1   35.70    6.50
   5   2  -1   41.30    7.30
   5   2  -1   40.30    5.50
   5   2  -1   25.30    8.30
  -5  -2   1   48.10    8.10
  -5  -2   1   43.20    6.80
  -5  -2   1   48.30    7.70
  -5  -2   1   38.70    6.80
   4   2  -1 1569.24  194.18
   4   2  -1 1711.53  194.88
   4   2  -1 1675.63  194.98
  -4  -2   1 1651.83  195.08
  -4  -2   1 1689.43  195.38
  -4  -2   1 1659.13  195.38
   3   2  -1   73.69    9.40
   3   2  -1   78.69   12.30
   3   2  -1   82.19   10.60
   3   2  -1   88.49   10.50
  -3  -2   1   83.69   10.50
  -3  -2   1   84.39   10.80
  -3  -2   1   74.09   10.50
  -3  -2   1   84.49   10.90
   2   2  -1   58.39    7.30
   2   2  -1   67.39    8.40
   2   2  -1   44.90    7.10
  -2  -2   1   56.69    7.70
  -2  -2   1   59.29    7.60
  -2  -2   1   59.59    7.50
  -2  -2   1   56.79    7.30
   1   2  -1   11.60    2.00
   1   2  -1   14.30    2.60
   1   2  -1   11.20    2.00
   1   2  -1   11.20    1.70
   1   2  -1   11.80    2.00
   1   2  -1   12.00    2.30
  -1  -2   1   10.90    1.90
  -1  -2   1   11.60    2.30
  -1  -2   1   11.00    1.70
  -1  -2   1   11.80    2.70
  -1  -2   1    9.70    2.00
  -1  -2   1   12.90    1.90
   0   2  -1   84.19   10.40
   0   2  -1   88.79   10.30
   0   2  -1   86.79   10.70
   0   2  -1   77.79   10.30
   0  -2   1   78.19   10.80
   0  -2   1   80.69   10.50
   0  -2   1   93.29   11.10
   0  -2   1   80.29   10.20
   0  -2   1   86.59   10.10
  -1   2  -1  185.98   24.30
  -1   2  -1  204.18   24.20
  -1   2  -1  244.08   25.10
  -1   2  -1  218.78   24.40
  -1   2  -1  203.08   23.80
   1  -2   1  175.68   24.10
   1  -2   1  208.08   23.90
   1  -2   1  145.09   24.80
   1  -2   1  213.18   25.20
   1  -2   1  224.28   24.60
   1  -2   1  208.38   24.40
  -2   2  -1  864.91   99.39
  -2   2  -1  840.02   98.49
  -2   2  -1  804.62   98.39
  -2   2  -1  792.42   98.39
   2  -2   1  807.62   99.29
   2  -2   1  859.01   98.09
   2  -2   1  837.62   98.69
   2  -2   1  859.21   98.19
  -3   2  -1  472.15   55.39
  -3   2  -1  447.06   53.89
  -3   2  -1  429.16   53.69
  -3   2  -1  468.15   53.49
  -3   2  -1  437.56   53.89
   3  -2   1  448.16   54.29
   3  -2   1  470.45   55.09
   3  -2   1  443.46   53.39
  -4   2  -1  315.27   40.80
  -4   2  -1  347.07   43.40
  -4   2  -1  303.57   40.80
  -4   2  -1  326.87   40.70
  -4   2  -1  333.17   40.30
   4  -2   1  308.67   41.70
   4  -2   1  400.66   40.50
   4  -2   1  331.97   41.30
  -5   2  -1    5.40    4.80
  -5   2  -1    8.00    3.50
  -5   2  -1   16.20    7.10
  -5   2  -1    0.80    3.90
  -5   2  -1    6.50    3.60
   5  -2   1    6.90    5.30
   5  -2   1    1.30    6.00
   5  -2   1   12.00    3.70
   5  -2   1    3.60    5.90
   5  -2   1    5.50    3.60
  -6   2  -1   12.40    4.60
  -6   2  -1   13.10    6.10
  -6   2  -1   17.60    5.20
  -6   2  -1    9.00    7.70
   6  -2   1   13.50    5.40
   6  -2   1   15.50    6.40
   6  -2   1   11.40    7.70
  -7   2  -1   38.30    7.60
  -7   2  -1   29.70   11.80
   7  -2   1   27.10   10.50
   7  -2   1   42.50   10.90
   7  -2   1   25.80    7.10
   7  -2   1   24.80    8.70
   8   1  -1    4.30    7.10
   8   1  -1   21.50    7.10
   8   1  -1   10.10    8.40
  -8  -1   1   30.10    8.70
  -8  -1   1    9.40    9.60
  -8  -1   1   11.40    8.40
   7   1  -1    5.30    3.70
   7   1  -1    2.90    5.80
   7   1  -1    5.60    5.10
   7   1  -1    5.10    4.80
  -7  -1   1    6.10    5.10
  -7  -1   1    3.90    6.10
  -7  -1   1    4.70    7.00
  -7  -1   1    9.10    4.30
   6   1  -1   53.49    8.90
   6   1  -1   56.69    9.50
   6   1  -1   50.29   11.60
   6   1  -1   60.59    8.90
   6   1  -1   47.40    7.70
  -6  -1   1   41.60   11.40
  -6  -1   1   62.89   10.60
  -6  -1   1   56.59    9.50
  -6  -1   1   57.89    8.20
  -6  -1   1   58.69    9.30
   5   1  -1   54.29    8.50
   5   1  -1   56.89    7.90
   5   1  -1   48.60   11.50
   5   1  -1   56.19    8.20
  -5  -1   1   62.59    9.50
  -5  -1   1   50.29   11.70
  -5  -1   1   62.09    8.60
  -5  -1   1   64.39    9.70
  -5  -1   1   52.39    7.90
   4   1  -1  934.41  105.99
   4   1  -1  835.82  106.09
  -4  -1   1 1008.30  106.99
  -4  -1   1  702.43  107.79
  -4  -1   1  947.71  106.19
  -4  -1   1  947.01  106.39
  -4  -1   1  882.21  106.69
   3   1  -1  903.01  100.89
   3   1  -1  915.81  100.89
   3   1  -1  787.62  100.59
  -3  -1   1  890.91  101.29
  -3  -1   1  768.32  100.89
  -3  -1   1  877.61  100.99
  -3  -1   1  865.31  101.29
   2   1  -1  213.18   22.60
   2   1  -1  179.88   22.60
   2   1  -1  188.18   22.50
   2   1  -1  195.08   22.90
  -2  -1   1  176.38   22.90
  -2  -1   1  203.78   23.10
  -2  -1   1  191.48   23.10
  -2  -1   1  193.08   22.90
  -2  -1   1  179.08   22.50
   1   1  -1   22.10    3.00
   1   1  -1   21.10    3.30
   1   1  -1   25.20    3.10
   1   1  -1   23.00    3.70
   1   1  -1   23.80    3.20
   1   1  -1   13.50    3.20
   1   1  -1   30.50    3.00
   1   1  -1   26.00    3.50
  -1  -1   1   22.00    3.20
  -1  -1   1   21.30    3.60
  -1  -1   1   27.10    3.10
  -1  -1   1   14.20    3.20
  -1  -1   1   24.10    3.50
  -1  -1   1   23.30    3.50
   0   1  -1 1354.56  158.68
   0   1  -1 1449.46  158.78
   0   1  -1 1407.06  158.58
   0   1  -1 1318.67  158.88
   0   1  -1 1419.86  158.68
   0  -1   1 1349.36  158.98
   0  -1   1 1338.27  158.68
   0  -1   1 1228.08  158.78
   0  -1   1 1406.16  158.48
   0  -1   1 1378.26  158.68
   0  -1   1 1134.79  158.98
   0  -1   1 1418.46  158.78
  -1   1  -1  673.83   73.19
  -1   1  -1  619.44   72.89
  -1   1  -1  596.64   72.79
  -1   1  -1  699.13   73.29
  -1   1  -1  645.44   72.99
  -1   1  -1  590.54   72.79
  -1   1  -1  504.05   73.59
   1  -1   1  613.54   73.49
   1  -1   1  615.04   72.79
   1  -1   1  656.33   73.09
   1  -1   1  675.53   72.79
   1  -1   1  525.55   72.89
  -2   1  -1  267.07   36.50
  -2   1  -1  316.17   36.70
  -2   1  -1  295.97   36.70
  -2   1  -1  294.57   36.60
  -2   1  -1  344.47   37.50
  -2   1  -1  324.27   37.00
   2  -1   1  305.37   37.40
   2  -1   1  329.07   36.50
   2  -1   1  310.37   36.90
   2  -1   1  310.97   37.50
  -3   1  -1  448.26   53.39
  -3   1  -1  455.15   53.69
  -3   1  -1  465.85   53.89
  -3   1  -1  448.06   53.49
  -3   1  -1  440.06   54.79
  -3   1  -1  440.76   53.39
  -3   1  -1  467.75   53.89
   3  -1   1  391.26   54.19
   3  -1   1  461.25   53.69
   3  -1   1  440.76   54.29
   3  -1   1  473.85   53.39
  -4   1  -1   -4.10    3.10
  -4   1  -1    2.10    2.20
  -4   1  -1   -1.50    1.50
  -4   1  -1   -3.70    4.80
  -4   1  -1    4.00    2.80
  -4   1  -1    2.20    2.90
  -4   1  -1    0.90    3.30
   4  -1   1   -1.50    3.60
   4  -1   1    6.30    3.70
   4  -1   1    3.80    3.90
   4  -1   1    1.90    2.80
   4  -1   1   -0.90    1.60
  -5   1  -1   65.29    9.30
  -5   1  -1   61.09    9.50
  -5   1  -1   62.29   10.30
  -5   1  -1   62.19    9.20
  -5   1  -1   57.49    9.50
  -5   1  -1   79.89   13.90
  -5   1  -1   58.49    8.90
   5  -1   1   70.89    9.40
   5  -1   1   42.80   10.20
   5  -1   1   58.49    9.20
   5  -1   1   51.79    8.90
   5  -1   1   60.49   10.40
  -6   1  -1  233.18   35.00
  -6   1  -1  264.97   31.60
  -6   1  -1  264.67   30.80
  -6   1  -1  250.47   31.10
  -6   1  -1  227.28   31.50
  -6   1  -1  275.57   30.90
   6  -1   1  255.47   30.80
   6  -1   1  245.48   31.10
   6  -1   1  249.97   32.70
   6  -1   1  237.58   30.60
   6  -1   1  272.67   31.20
   6  -1   1  214.28   32.30
   6  -1   1  175.38   33.10
  -7   1  -1   17.00   11.30
  -7   1  -1    7.80    6.50
  -7   1  -1   20.40    6.60
   7  -1   1   12.80    6.60
   7  -1   1    8.30    7.10
   7  -1   1   22.90    7.10
   7  -1   1    7.00    8.60
   7  -1   1   12.00    5.90
   8   0  -1   -9.20    6.90
   8   0  -1   -2.50    5.00
   8   0  -1    0.60    4.70
   8   0  -1   -8.80    8.50
  -8   0   1    0.20    6.80
  -8   0   1    3.10    5.70
  -8   0   1    1.60    7.90
   7   0  -1  132.29   28.60
   7   0  -1  191.58   25.90
   7   0  -1  195.88   25.70
   7   0  -1  234.88   25.60
  -7   0   1  201.48   25.80
  -7   0   1  193.98   26.40
  -7   0   1  189.48   31.40
   6   0  -1   27.30    7.60
   6   0  -1   30.60    6.80
   6   0  -1   31.60    6.30
   6   0  -1   34.30    9.30
   6   0  -1   32.70    6.10
  -6   0   1   36.40    7.40
  -6   0   1   42.50    7.60
  -6   0   1   41.30    7.90
  -6   0   1   49.50   11.20
   5   0  -1   71.09    9.60
   5   0  -1   56.39    9.20
   5   0  -1   60.09   12.80
   5   0  -1   51.69    9.60
  -5   0   1   75.09    9.40
  -5   0   1   63.59    9.90
  -5   0   1   70.39    9.90
  -5   0   1   61.89   13.10
  -5   0   1   69.39   10.30
  -5   0   1   67.79    9.50
   4   0  -1  201.48   25.10
   4   0  -1  203.28   25.40
   4   0  -1  198.78   27.10
   4   0  -1  184.98   25.00
  -4   0   1  206.18   25.10
  -4   0   1  214.18   25.10
  -4   0   1  219.28   25.00
  -4   0   1  218.08   25.80
  -4   0   1  193.68   27.10
  -4   0   1  205.38   25.60
   3   0  -1    2.10    1.70
   3   0  -1    0.40    1.50
   3   0  -1    0.90    1.30
   3   0  -1    1.60    3.60
  -3   0   1    2.50    2.60
  -3   0   1   -0.70    1.20
  -3   0   1   -1.70    3.10
  -3   0   1    1.30    1.20
  -3   0   1    1.30    1.50
  -3   0   1   -0.30    1.40
   2   0  -1  737.13   86.89
   2   0  -1  709.13   86.89
   2   0  -1  816.82   86.99
   2   0  -1  733.03   86.99
   2   0  -1  783.42   88.09
   2   0  -1  645.84   86.99
  -2   0   1  640.74   86.89
  -2   0   1  793.92   87.39
  -2   0   1  723.53   87.19
  -2   0   1  725.13   87.99
  -2   0   1  797.22   86.89
  -2   0   1  777.32   86.89
   1   0  -1 1417.96  157.08
   1   0  -1 1327.87  157.18
   1   0  -1 1348.17  156.88
   1   0  -1 1241.18  157.58
   1   0  -1 1308.47  156.98
   1   0  -1 1428.66  157.08
   1   0  -1 1258.47  157.28
   1   0  -1 1247.08  156.98
  -1   0   1 1364.36  157.18
  -1   0   1 1291.67  157.58
  -1   0   1 1422.46  157.38
  -1   0   1 1196.68  156.98
  -1   0   1 1363.66  157.08
  -1   0   1 1341.57  156.98
  -1   0   1 1524.45  157.08
   0   0  -1   29.90    3.80
   0   0  -1   25.60    3.90
   0   0  -1   28.10    3.80
   0   0  -1   35.80    3.80
   0   0  -1   26.10    3.90
   0   0  -1   39.80    4.00
   0   0   1   29.70    3.80
   0   0   1   36.00    3.80
   0   0   1   25.30    4.00
   0   0   1   33.90    3.90
   0   0   1   21.80    3.90
   0   0   1   34.10    3.80
   0   0   1   23.90    3.80
  -1   0  -1  874.91  107.09
  -1   0  -1  895.31  107.09
  -1   0  -1  908.61  107.09
  -1   0  -1  865.41  107.29
  -1   0  -1  951.50  107.19
  -1   0  -1  959.10  107.09
  -1   0  -1  913.51  106.99
  -1   0  -1  866.61  106.99
  -1   0  -1  850.71  107.49
   1   0   1 1029.00  107.19
   1   0   1  915.01  106.99
   1   0   1  928.21  107.19
   1   0   1  897.91  107.09
   1   0   1  862.61  106.99
   1   0   1 1040.60  107.39
   1   0   1  861.31  107.09
   1   0   1  904.81  107.19
  -2   0  -1  414.86   47.50
  -2   0  -1  406.76   47.90
  -2   0  -1  411.36   48.20
  -2   0  -1  382.66   47.40
  -2   0  -1  373.76   47.30
  -2   0  -1  390.56   47.30
  -2   0  -1  380.56   47.40
   2   0   1  415.16   47.40
   2   0   1  386.26   47.30
   2   0   1  467.75   47.80
  -3   0  -1  539.65   60.99
  -3   0  -1  453.35   61.79
  -3   0  -1  534.85   60.59
  -3   0  -1  519.25   61.39
  -3   0  -1  506.95   60.89
  -3   0  -1  513.95   60.69
  -3   0  -1  493.95   60.89
   3   0   1  448.96   61.59
   3   0   1  551.34   60.89
   3   0   1  487.25   60.79
   3   0   1  583.64   61.29
   3   0   1  504.35   60.59
  -4   0  -1   78.89   11.50
  -4   0  -1   94.79   11.70
  -4   0  -1   98.69   11.80
  -4   0  -1   80.39   13.30
  -4   0  -1   86.09   11.20
  -4   0  -1   90.99   11.30
  -4   0  -1   76.59   11.00
   4   0   1   81.39   11.40
   4   0   1   64.19   12.60
   4   0   1   88.79   12.10
   4   0   1   73.29   12.50
   4   0   1   91.39   11.40
   4   0   1   76.39   11.00
   4   0   1   91.29   11.20
  -5   0  -1   81.29   11.80
  -5   0  -1   72.69   10.70
  -5   0  -1   67.69   11.10
  -5   0  -1   79.19   14.30
  -5   0  -1   72.89   11.00
  -5   0  -1   76.69   11.20
  -5   0  -1   75.79   10.50
   5   0   1   51.99   12.90
   5   0   1   89.49   11.40
   5   0   1   71.29   10.70
   5   0   1   98.09   11.10
   5   0   1   77.29   10.60
   5   0   1  101.79   12.40
   5   0   1   74.89   12.70
  -6   0  -1   13.30    4.70
  -6   0  -1    6.80    8.10
  -6   0  -1   17.50    5.40
  -6   0  -1   27.60    6.20
  -6   0  -1   15.10    4.60
  -6   0  -1   14.00    4.70
  -6   0  -1   14.80    4.00
   6   0   1   14.80    5.40
   6   0   1    8.10    4.00
   6   0   1   17.60    7.90
   6   0   1   16.40    5.10
   6   0   1   20.30    5.80
   6   0   1   26.30    4.90
   6   0   1   21.10    7.10
  -7   0  -1   46.80    9.50
  -7   0  -1   65.29    9.80
  -7   0  -1   51.09   14.40
  -7   0  -1   63.29   11.20
  -7   0  -1   73.79   10.90
  -7   0  -1   66.09   10.50
  -7   0  -1   44.50   10.30
   7   0   1   55.99   10.00
   7   0   1   60.89   10.20
   7   0   1   59.49   12.30
   7   0   1   62.79   10.10
   7   0   1   70.59   11.90
   7   0   1   20.50   11.40
   7   0   1   51.99   10.40
  -8   0  -1   -5.10    6.50
  -8   0  -1   10.50    7.40
  -8   0  -1   13.50    6.70
  -8   0  -1    0.60    6.70
   8   0   1    8.00    7.50
   8   0   1    7.00    6.70
   8   0   1   12.30    5.10
   8   0   1    5.20    9.00
   8   0   1    3.80    6.50
   7  -1  -1   41.50    7.80
   7  -1  -1   45.80    8.90
   7  -1  -1   11.70   11.10
  -7   1   1   39.50    7.70
  -7   1   1   44.40   10.20
  -7   1   1   46.50   14.80
   6  -1  -1   26.70    5.90
   6  -1  -1   35.40    7.40
   6  -1  -1   30.80    7.10
   6  -1  -1   11.80    9.50
  -6   1   1   26.80    6.50
  -6   1   1   36.40    6.20
  -6   1   1   11.70   10.30
  -6   1   1   29.90    7.10
   5  -1  -1  132.39   17.90
   5  -1  -1  127.89   17.90
   5  -1  -1  121.09   17.70
  -5   1   1  136.79   19.00
  -5   1   1  168.68   18.50
  -5   1   1  128.79   17.80
  -5   1   1  136.89   21.20
  -5   1   1  139.49   17.80
   4  -1  -1   -0.40    2.80
   4  -1  -1    4.00    3.40
   4  -1  -1    4.20    3.10
   4  -1  -1   14.70    3.70
  -4   1   1    3.40    3.90
  -4   1   1    9.30    3.30
  -4   1   1    1.90    5.20
  -4   1   1    3.80    2.80
  -4   1   1    2.70    2.90
   3  -1  -1  153.68   19.90
   3  -1  -1  148.99   19.60
   3  -1  -1  151.88   19.50
  -3   1   1  145.59   20.10
  -3   1   1  187.78   19.80
  -3   1   1  159.48   19.60
  -3   1   1  181.38   21.30
  -3   1   1  157.28   19.50
   2  -1  -1  134.99   16.80
   2  -1  -1  131.89   16.40
   2  -1  -1  133.29   16.70
   2  -1  -1  142.09   17.00
   2  -1  -1  131.39   16.70
  -2   1   1  133.29   16.60
  -2   1   1  152.28   17.30
  -2   1   1  150.48   17.70
  -2   1   1  141.59   16.60
  -2   1   1  133.29   16.60
   1  -1  -1 1064.59  126.49
   1  -1  -1 1027.10  126.49
   1  -1  -1  999.10  126.59
   1  -1  -1 1137.59  126.59
   1  -1  -1 1142.69  126.29
  -1   1   1 1057.99  126.49
  -1   1   1 1174.58  126.99
  -1   1   1 1043.60  126.69
  -1   1   1 1054.49  126.49
  -1   1   1  975.20  126.89
  -1   1   1 1154.68  126.29
   0  -1  -1 1131.29  134.59
   0  -1  -1 1183.78  134.89
   0  -1  -1 1115.99  134.39
   0  -1  -1 1103.49  134.59
   0  -1  -1 1283.37  134.69
   0  -1  -1 1215.18  134.49
   0  -1  -1 1208.88  134.59
   0   1   1 1141.09  134.59
   0   1   1 1150.38  134.59
   0   1   1 1015.80  134.39
   0   1   1 1084.29  134.79
   0   1   1 1207.78  134.69
   0   1   1 1144.69  134.49
   0   1   1 1072.29  134.59
  -1  -1  -1   58.49    7.30
  -1  -1  -1   51.99    7.40
  -1  -1  -1   71.29    7.50
  -1  -1  -1   56.79    7.30
  -1  -1  -1   61.69    7.40
   1   1   1   60.49    7.30
   1   1   1   66.19    7.60
   1   1   1   55.09    7.30
   1   1   1   65.89    7.30
   1   1   1   58.49    7.30
   1   1   1   50.39    7.30
   1   1   1   60.29    7.30
  -2  -1  -1   84.59   12.00
  -2  -1  -1   88.89   11.50
  -2  -1  -1   58.19   12.20
  -2  -1  -1   98.69   11.10
  -2  -1  -1   93.09   11.40
  -2  -1  -1   95.69   11.10
  -2  -1  -1   94.89   11.60
   2   1   1   74.09   11.70
   2   1   1   95.99   11.20
   2   1   1  101.49   11.40
   2   1   1   92.69   11.10
   2   1   1   99.89   11.10
  -3  -1  -1 1554.74  184.88
  -3  -1  -1 1582.24  184.58
  -3  -1  -1 1633.84  185.08
  -3  -1  -1 1614.64  185.08
  -3  -1  -1 1507.75  184.48
   3   1   1 1611.44  184.78
   3   1   1 1512.55  184.58
  -4  -1  -1  434.96   52.89
  -4  -1  -1  417.46   51.89
  -4  -1  -1  418.46   51.59
  -4  -1  -1  428.86   52.19
  -4  -1  -1  486.95   51.69
  -4  -1  -1  433.96   52.19
   4   1   1  419.46   51.59
   4   1   1  435.86   51.89
   4   1   1  434.46   51.69
  -5  -1  -1   46.50    6.80
  -5  -1  -1   40.70    6.30
  -5  -1  -1   47.30    7.60
  -5  -1  -1   47.20    7.40
  -5  -1  -1   43.90    8.10
  -5  -1  -1   40.30    7.20
  -5  -1  -1   44.90    9.90
   5   1   1   43.00    6.60
   5   1   1   45.00    6.80
   5   1   1   37.90    9.40
   5   1   1   48.90    7.10
  -6  -1  -1   68.79    9.50
  -6  -1  -1   66.69   10.20
  -6  -1  -1   61.89    9.40
  -6  -1  -1   63.29   12.90
  -6  -1  -1   84.19   11.30
  -6  -1  -1   55.19   10.60
  -6  -1  -1   75.39   11.10
   6   1   1   86.59   10.20
   6   1   1   37.60   11.00
   6   1   1   77.89   10.60
   6   1   1   58.39   10.40
   6   1   1   64.89    9.50
   6   1   1   63.59   11.90
  -7  -1  -1  108.19   14.50
  -7  -1  -1   83.49   13.60
  -7  -1  -1   86.19   12.20
  -7  -1  -1   96.39   14.60
  -7  -1  -1   95.89   17.60
  -7  -1  -1   88.69   14.20
   7   1   1  101.69   15.20
   7   1   1   83.39   12.40
   7   1   1  110.79   14.10
   7   1   1   60.99   14.90
   7   1   1   79.19   13.10
   7   1   1   81.79   14.80
   7   1   1   97.09   13.80
  -8  -1  -1    6.00    7.10
  -8  -1  -1   15.90   11.20
  -8  -1  -1   -3.20    6.60
  -8  -1  -1   12.10    7.30
   8   1   1    1.10    8.80
   8   1   1    4.50    6.40
   8   1   1   10.70    6.00
   8   1   1    4.70    8.30
   8   1   1    8.80    7.30
   7  -2  -1   32.90    8.10
   7  -2  -1   30.20    9.30
   7  -2  -1   40.10   13.90
  -7   2   1   44.50   10.50
  -7   2   1   44.80   16.60
  -7   2   1   47.90    9.50
   6  -2  -1   76.89   10.90
   6  -2  -1   47.50    9.40
   6  -2  -1   57.79   10.10
  -6   2   1   71.69   15.00
  -6   2   1   47.00   10.90
  -6   2   1   55.79   10.10
   5  -2  -1   72.09   11.30
   5  -2  -1   71.69   11.00
   5  -2  -1   56.79   11.50
  -5   2   1   81.99   12.40
  -5   2   1   76.19   10.80
  -5   2   1   81.69   14.70
  -5   2   1   78.49   11.10
   4  -2  -1  821.02   97.49
   4  -2  -1  799.02   97.99
   4  -2  -1  821.82   97.69
  -4   2   1  835.92   97.29
  -4   2   1  785.72   98.09
  -4   2   1  846.82   99.59
  -4   2   1  840.92   97.39
   3  -2  -1   72.89   10.70
   3  -2  -1   78.49   11.50
   3  -2  -1   79.69   10.50
  -3   2   1   73.99   11.60
  -3   2   1   78.59   10.40
  -3   2   1   79.79   10.20
  -3   2   1   95.49   13.20
   2  -2  -1  319.37   38.80
   2  -2  -1  310.77   39.10
   2  -2  -1  325.87   38.30
  -2   2   1  370.76   39.90
  -2   2   1  360.96   38.50
  -2   2   1  300.87   38.30
  -2   2   1  301.47   38.50
  -2   2   1  310.17   39.40
   1  -2  -1  745.73   86.39
   1  -2  -1  746.03   86.69
   1  -2  -1  691.03   86.19
  -1   2   1  711.63   86.19
  -1   2   1  726.03   85.89
  -1   2   1  782.12   86.79
   0  -2  -1 1513.25  167.58
   0  -2  -1 1430.06  167.88
   0  -2  -1 1484.95  168.18
   0  -2  -1 1382.76  167.88
   0   2   1 1522.35  167.78
   0   2   1 1446.96  167.78
   0   2   1 1460.55  168.08
   0   2   1 1389.86  168.28
   0   2   1 1257.17  167.88
   0   2   1 1401.16  167.58
  -1  -2  -1   41.90    5.50
  -1  -2  -1   52.89    5.40
  -1  -2  -1   44.90    5.60
  -1  -2  -1   46.60    5.80
  -1  -2  -1   41.00    5.80
   1   2   1   43.40    5.60
   1   2   1   39.70    5.40
   1   2   1   44.40    5.50
   1   2   1   40.60    5.70
   1   2   1   44.50    5.80
   1   2   1   41.20    5.30
  -2  -2  -1   19.30    3.20
  -2  -2  -1   26.80    4.10
  -2  -2  -1   24.40    3.70
  -2  -2  -1   22.00    3.60
  -2  -2  -1   25.30    3.10
   2   2   1   26.00    3.90
   2   2   1   23.10    3.20
   2   2   1   20.40    3.10
   2   2   1   23.80    3.60
  -3  -2  -1  129.69   16.90
  -3  -2  -1  127.99   16.20
  -3  -2  -1  135.39   16.20
  -3  -2  -1  135.79   16.90
  -3  -2  -1  140.89   17.60
  -3  -2  -1  133.19   17.00
   3   2   1  144.59   16.80
   3   2   1  133.29   16.40
   3   2   1  133.39   16.20
   3   2   1  139.19   17.70
   3   2   1  149.88   16.50
  -4  -2  -1  176.68   20.50
  -4  -2  -1  104.09   21.00
  -4  -2  -1  166.68   20.40
  -4  -2  -1  162.58   19.40
  -4  -2  -1  164.18   20.30
   4   2   1  170.58   19.70
   4   2   1  166.48   21.80
   4   2   1  166.88   20.20
  -5  -2  -1   69.79    9.70
  -5  -2  -1   67.09    9.50
  -5  -2  -1   57.39    7.80
  -5  -2  -1   59.79    9.30
  -5  -2  -1   53.59    9.90
   5   2   1   67.89    8.00
   5   2   1   52.49    9.00
   5   2   1   64.39    8.30
   5   2   1   42.30   10.60
  -6  -2  -1   95.89   13.40
  -6  -2  -1   85.89   14.00
  -6  -2  -1   94.49   13.50
  -6  -2  -1  101.89   11.70
  -6  -2  -1  115.29   14.00
   6   2   1   81.49   12.00
   6   2   1  102.39   12.90
   6   2   1   71.99   14.70
   6   2   1   75.39   11.60
  -7  -2  -1  128.59   20.00
  -7  -2  -1  163.78   20.20
  -7  -2  -1  144.29   20.30
  -7  -2  -1  116.19   19.10
   7   2   1  139.19   20.60
   7   2   1  152.78   19.10
   7   2   1  116.29   21.50
   7   2   1  139.39   19.40
   7   2   1  179.08   20.70
  -8  -2  -1   95.99   15.40
  -8  -2  -1   94.19   15.00
  -8  -2  -1   83.79   14.30
   8   2   1   63.19   16.60
   8   2   1   92.49   14.60
   8   2   1   83.79   14.10
   8   2   1  107.59   13.60
   6  -3  -1   10.00    5.20
   6  -3  -1   -2.10    6.10
   6  -3  -1    0.10    6.80
  -6   3   1    0.80    5.70
  -6   3   1    1.50    6.10
  -6   3   1    2.70    7.60
   5  -3  -1   -2.90    5.40
   5  -3  -1   -6.10    5.30
   5  -3  -1    4.30    4.00
  -5   3   1   -1.50    3.30
  -5   3   1    6.70    5.40
  -5   3   1   -2.60    6.00
   4  -3  -1   80.49   13.10
   4  -3  -1   93.69   14.00
   4  -3  -1   71.69   12.80
   4  -3  -1   89.19   12.80
  -4   3   1   97.99   13.70
  -4   3   1   88.29   12.50
  -4   3   1  102.99   16.30
   3  -3  -1   59.09    8.50
   3  -3  -1   43.50    8.00
   3  -3  -1   42.10    8.50
  -3   3   1   53.09    6.90
  -3   3   1   57.59    7.80
  -3   3   1   70.59   11.10
  -3   3   1   51.59    9.20
   2  -3  -1  178.88   21.50
   2  -3  -1  171.38   22.10
   2  -3  -1  162.88   21.20
  -2   3   1  158.08   22.00
  -2   3   1  184.98   21.30
  -2   3   1  169.18   20.40
  -2   3   1  182.68   22.70
   1  -3  -1  251.57   30.70
   1  -3  -1  230.48   29.90
   1  -3  -1  260.47   30.30
  -1   3   1  247.08   29.90
  -1   3   1  263.77   30.90
   0  -3  -1 3284.57  386.36
   0  -3  -1 3226.08  385.86
   0  -3  -1 3448.05  385.96
   0   3   1 3479.05  385.56
   0   3   1 3279.07  386.26
   0   3   1 3146.09  385.36
   0   3   1 3393.76  385.66
   0   3   1 3043.30  386.46
  -1  -3  -1  984.80  117.39
  -1  -3  -1 1012.90  117.39
  -1  -3  -1  984.60  117.99
  -1  -3  -1  953.40  117.59
   1   3   1  972.20  117.29
   1   3   1 1004.30  117.59
   1   3   1 1040.80  117.79
   1   3   1 1017.10  117.29
   1   3   1 1014.30  117.79
  -2  -3  -1   -2.30    1.90
  -2  -3  -1    0.60    1.00
  -2  -3  -1    1.10    1.10
  -2  -3  -1   -0.40    1.70
  -2  -3  -1   -0.70    1.50
   2   3   1    3.70    1.50
   2   3   1    1.30    0.80
   2   3   1    0.90    0.70
   2   3   1   -0.20    1.50
  -3  -3  -1   36.00    5.70
  -3  -3  -1   35.00    6.10
  -3  -3  -1   37.80    4.80
  -3  -3  -1   36.50    4.50
  -3  -3  -1   31.40    5.80
   3   3   1   34.90    4.90
   3   3   1   29.60    6.00
   3   3   1   35.70    4.40
   3   3   1   32.40    5.50
  -4  -3  -1  249.48   29.30
  -4  -3  -1  242.38   30.60
  -4  -3  -1  259.97   30.60
  -4  -3  -1  272.47   31.20
   4   3   1  278.47   31.70
   4   3   1  266.57   30.30
   4   3   1  190.58   30.00
  -5  -3  -1   70.19   12.50
  -5  -3  -1   76.79   11.60
  -5  -3  -1   85.79    9.90
  -5  -3  -1   92.89   12.40
  -5  -3  -1   90.49   11.80
   5   3   1   75.09   10.90
   5   3   1   72.29    9.90
   5   3   1   86.79   13.10
   5   3   1   78.39   11.20
  -6  -3  -1  354.16   39.00
  -6  -3  -1  292.77   37.00
  -6  -3  -1  318.27   38.60
  -6  -3  -1  221.88   38.70
  -6  -3  -1  316.67   39.20
   6   3   1  315.67   37.10
   6   3   1  335.07   38.00
   6   3   1  318.47   38.20
   6   3   1  370.66   41.30
  -7  -3  -1   18.00    7.10
  -7  -3  -1    7.30    5.70
  -7  -3  -1    4.70    4.20
  -7  -3  -1    5.30    4.90
   7   3   1   11.60    5.00
   7   3   1    2.70    4.20
   7   3   1   12.40    8.60
   7   3   1   10.20    4.40
  -8  -3  -1    0.30    6.40
  -8  -3  -1    0.50    7.00
  -8  -3  -1    0.30    5.20
   8   3   1    1.70    5.10
   8   3   1   -3.80    6.20
   8   3   1   -9.00    8.30
  -9  -3  -1   -7.60    5.70
  -9  -3  -1    4.20    5.70
  -9  -3  -1    1.10    8.50
   9   3   1   11.20    8.80
   9   3   1    4.20    5.70
   9   3   1   -2.50    8.60
   6  -4  -1    9.70    6.50
   6  -4  -1   10.70    7.90
   6  -4  -1    8.20    6.30
  -6   4   1   16.30    7.20
  -6   4   1    9.50   12.50
   5  -4  -1    4.00    6.80
   5  -4  -1   -5.70    6.40
   5  -4  -1   -0.40    6.60
  -5   4   1   -0.30    5.50
  -5   4   1    2.30    7.30
  -5   4   1    5.80    5.60
   4  -4  -1    8.10    6.30
   4  -4  -1    7.80    6.10
   4  -4  -1   15.50    4.60
  -4   4   1    6.90    5.20
  -4   4   1    4.80    8.00
  -4   4   1   -2.10    3.20
   3  -4  -1   87.19   12.00
   3  -4  -1   81.89   11.50
   3  -4  -1   89.19   13.50
  -3   4   1   74.49   11.40
  -3   4   1   75.29   13.50
  -3   4   1   70.09   12.30
   2  -4  -1  118.49   16.00
   2  -4  -1  119.59   17.50
   2  -4  -1  136.09   16.60
  -2   4   1  111.29   16.20
  -2   4   1  140.89   17.70
  -2   4   1  132.19   18.00
   1  -4  -1  538.75   62.19
   1  -4  -1  518.65   62.89
   1  -4  -1  508.95   61.99
  -1   4   1  546.75   62.89
  -1   4   1  493.35   61.79
   0  -4  -1   31.00    5.50
   0  -4  -1   44.90    5.90
   0  -4  -1   36.80    6.70
   0   4   1   43.00    6.60
   0   4   1   34.50    6.90
   0   4   1   37.10    5.20
   0   4   1   29.50    4.50
   0   4   1   31.40    4.20
  -1  -4  -1  412.76   49.80
  -1  -4  -1  420.66   48.80
  -1  -4  -1  408.96   49.20
  -1  -4  -1  405.26   49.00
   1   4   1  417.86   48.70
   1   4   1  428.66   49.50
   1   4   1  391.06   48.70
   1   4   1  406.26   49.50
  -2  -4  -1  319.87   39.00
  -2  -4  -1  326.17   38.50
  -2  -4  -1  323.77   38.10
  -2  -4  -1  312.77   38.60
   2   4   1  323.47   38.30
   2   4   1  314.57   38.50
   2   4   1  329.67   38.90
   2   4   1  311.47   37.90
  -3  -4  -1  438.76   51.49
  -3  -4  -1  466.55   52.49
  -3  -4  -1  417.56   51.99
  -3  -4  -1  435.96   52.19
   3   4   1  471.95   52.59
   3   4   1  452.95   51.19
   3   4   1  381.16   51.09
   3   4   1  441.26   51.99
  -4  -4  -1   37.40    7.00
  -4  -4  -1   42.70    5.30
  -4  -4  -1   45.10    7.80
  -4  -4  -1   60.39    8.20
   4   4   1   49.20    6.20
   4   4   1   39.30    5.30
   4   4   1   52.19    7.10
   4   4   1   58.89    8.20
  -5  -4  -1   99.29   11.80
  -5  -4  -1  123.69   14.70
  -5  -4  -1  113.39   14.80
  -5  -4  -1  111.29   15.30
   5   4   1  119.89   14.20
   5   4   1   66.69   13.00
   5   4   1   95.49   11.90
   5   4   1  125.69   15.80
  -6  -4  -1    0.60    3.40
  -6  -4  -1   -0.10    4.80
  -6  -4  -1    2.40    5.60
   6   4   1    1.50    6.20
   6   4   1   -3.80    3.00
   6   4   1    3.80    3.70
  -7  -4  -1   33.40    7.70
  -7  -4  -1   37.60    9.10
  -7  -4  -1   42.10    9.70
   7   4   1   31.60    9.40
   7   4   1   38.50    8.50
   7   4   1   41.40    9.10
  -8  -4  -1   -3.60    7.40
  -8  -4  -1    0.40    4.80
   8   4   1    7.20    7.70
   8   4   1    5.70    9.70
   8   4   1    5.30    6.60
  -9  -4  -1    0.80    6.80
  -9  -4  -1   -3.20    5.40
   9   4   1    4.10   10.80
   9   4   1   -8.80    5.70
   9   4   1    5.10    5.90
   5  -5  -1   52.79   13.30
   5  -5  -1   53.79   12.90
   5  -5  -1   63.59   11.40
  -5   5   1   85.69   18.50
  -5   5   1   57.59   10.30
   4  -5  -1   32.00    8.60
   4  -5  -1   32.80    7.90
   4  -5  -1   25.40    9.40
  -4   5   1   31.80    8.00
  -4   5   1   49.30   11.40
  -4   5   1   32.40    7.50
   3  -5  -1   69.89   12.90
   3  -5  -1   85.59   12.40
  -3   5   1   95.39   12.20
  -3   5   1   63.49   11.80
  -3   5   1   79.09   14.20
   2  -5  -1  108.39   15.20
   2  -5  -1  126.69   16.20
   2  -5  -1  126.79   17.30
  -2   5   1   93.79   16.40
  -2   5   1  122.69   18.10
  -2   5   1  118.59   15.60
   1  -5  -1    6.50    3.20
   1  -5  -1    4.20    4.00
   1  -5  -1   -0.20    2.90
  -1   5   1   -3.10    3.00
  -1   5   1   -1.10    3.10
  -1   5   1    0.40    3.90
   0  -5  -1   70.49   10.50
   0  -5  -1   84.69   12.40
   0  -5  -1   93.89   11.30
   0   5   1   57.59   11.80
   0   5   1   78.09   11.80
   0   5   1   71.59   10.20
  -1  -5  -1   12.40    4.20
  -1  -5  -1    9.20    3.70
  -1  -5  -1   11.00    3.00
  -1  -5  -1   11.50    2.40
   1   5   1    7.20    3.30
   1   5   1   14.50    4.80
   1   5   1   12.20    2.30
   1   5   1    9.70    2.90
  -2  -5  -1   65.29    8.90
  -2  -5  -1   57.09    8.50
  -2  -5  -1   65.89    9.80
  -2  -5  -1   61.49   10.10
   2   5   1   74.29    9.60
   2   5   1   61.49    8.50
   2   5   1   72.89   10.10
   2   5   1   55.49    8.20
  -3  -5  -1 1095.49  129.69
  -3  -5  -1 1037.50  129.29
  -3  -5  -1 1127.99  129.19
  -3  -5  -1 1088.19  128.49
   3   5   1 1055.79  128.29
   3   5   1 1064.29  129.09
   3   5   1 1164.68  129.69
   3   5   1 1107.39  128.89
  -4  -5  -1  159.78   18.40
  -4  -5  -1  135.69   18.70
  -4  -5  -1  126.49   16.10
  -4  -5  -1  122.19   16.40
  -4  -5  -1  153.58   18.50
   4   5   1  155.48   19.00
   4   5   1  123.79   16.10
   4   5   1  176.78   18.30
   4   5   1  150.08   16.60
  -5  -5  -1  155.08   21.40
  -5  -5  -1  146.39   20.60
  -5  -5  -1  156.88   21.80
   5   5   1  148.79   19.30
   5   5   1  161.18   22.10
   5   5   1  177.78   20.50
  -6  -5  -1  162.38   24.10
  -6  -5  -1  170.18   22.60
  -6  -5  -1  156.48   22.00
   6   5   1  191.88   24.70
   6   5   1  159.68   22.30
  -7  -5  -1  170.78   24.80
  -7  -5  -1  132.09   25.50
  -7  -5  -1  181.08   25.60
   7   5   1  219.48   27.60
   7   5   1  211.68   25.20
   7   5   1  175.18   23.80
  -8  -5  -1   -0.90    8.00
  -8  -5  -1    0.80    4.80
   8   5   1    7.40    5.40
   8   5   1    4.40    9.50
   8   5   1   10.70    7.80
  -9  -5  -1    4.10    7.20
  -9  -5  -1   -1.60    5.80
   9   5   1    4.50    6.30
   9   5   1    6.50   11.10
   9   5   1   -9.20    5.80
   4  -6  -1  145.59   19.10
   4  -6  -1  112.99   19.50
   4  -6  -1  108.69   17.60
  -4   6   1  132.29   23.10
  -4   6   1  118.89   17.20
   3  -6  -1    2.10    5.80
   3  -6  -1    0.80    6.90
  -3   6   1   -1.50    5.50
  -3   6   1    5.70    9.50
   2  -6  -1   94.69   14.20
   2  -6  -1   85.09   12.70
  -2   6   1  100.99   15.80
  -2   6   1   47.00   12.50
  -2   6   1   82.09   11.60
   1  -6  -1  204.68   26.60
   1  -6  -1  209.58   25.30
   1  -6  -1  201.38   24.20
  -1   6   1  140.19   25.50
  -1   6   1  195.28   26.40
  -1   6   1  179.18   24.10
   0  -6  -1  280.67   35.10
   0  -6  -1  282.57   35.50
   0  -6  -1  316.27   37.10
   0   6   1  262.67   36.30
   0   6   1  291.07   34.90
  -1  -6  -1    2.60    5.40
  -1  -6  -1    3.90    3.00
  -1  -6  -1    4.90    3.10
   1   6   1    6.60    2.10
   1   6   1    6.90    5.00
   1   6   1   11.50    5.40
   1   6   1    8.20    2.50
  -2  -6  -1    7.50    2.80
  -2  -6  -1    8.40    3.50
  -2  -6  -1    0.50    3.70
  -2  -6  -1    4.20    2.40
   2   6   1    3.00    4.20
   2   6   1    3.40    2.60
   2   6   1    7.10    2.60
   2   6   1   12.30    5.20
  -3  -6  -1    1.50    3.00
  -3  -6  -1    3.90    5.10
  -3  -6  -1    3.30    2.40
  -3  -6  -1    1.80    2.40
   3   6   1   10.50    5.10
   3   6   1   -0.60    2.70
   3   6   1    0.30    2.00
   3   6   1   -0.50    1.90
  -4  -6  -1   -1.40    5.00
  -4  -6  -1    7.70    5.10
  -4  -6  -1    0.90    4.20
  -4  -6  -1    1.30    3.10
   4   6   1    0.70    3.30
   4   6   1    4.80    3.90
   4   6   1    2.60    3.10
   4   6   1    1.80    1.90
  -5  -6  -1   22.30    7.00
  -5  -6  -1   17.80    6.30
  -5  -6  -1   17.70    5.70
   5   6   1   13.00    4.70
   5   6   1   19.30    3.40
   5   6   1   13.70    5.80
   5   6   1   19.50    5.80
  -6  -6  -1   96.19   15.30
  -6  -6  -1   86.89   14.10
  -6  -6  -1   59.29   13.00
   6   6   1   68.19   12.90
   6   6   1   95.29   14.20
   6   6   1   88.59   13.40
  -7  -6  -1   91.09   15.90
  -7  -6  -1   65.39   12.90
  -7  -6  -1   65.69   12.70
   7   6   1  107.99   16.70
   7   6   1   80.89   12.70
   7   6   1   79.89   12.80
  -8  -6  -1   35.30    9.90
  -8  -6  -1   32.80    8.90
   8   6   1   50.19   11.50
   8   6   1   42.10    9.20
   8   6   1   40.70   10.30
   3  -7  -1    9.00    7.50
   3  -7  -1    8.60    6.60
  -3   7   1   15.20    5.40
  -3   7   1   -1.40    7.50
   2  -7  -1   53.69   11.80
   2  -7  -1   59.99   12.20
  -2   7   1   53.69   10.00
  -2   7   1   46.50   11.80
   1  -7  -1   28.60    8.30
   1  -7  -1   27.90    6.80
  -1   7   1   28.30    6.60
  -1   7   1    7.50    5.70
  -1   7   1   27.00    7.90
   0  -7  -1  650.33   76.29
   0  -7  -1  680.93   77.99
   0  -7  -1  686.33   76.19
   0   7   1  564.94   75.39
   0   7   1  599.44   76.89
  -1  -7  -1   20.40    4.90
  -1  -7  -1   25.40    6.50
  -1  -7  -1   14.70    6.40
   1   7   1    6.30    6.70
   1   7   1   15.50    4.00
   1   7   1   20.20    7.10
  -2  -7  -1   55.59   11.30
  -2  -7  -1   65.09   11.90
  -2  -7  -1   76.49   10.30
   2   7   1   74.09   11.70
   2   7   1   84.59   12.10
   2   7   1   60.89    9.60
  -3  -7  -1   37.20    8.00
  -3  -7  -1   52.19    7.30
  -3  -7  -1   37.00    9.90
  -3  -7  -1   46.90    7.60
   3   7   1   42.00    9.30
   3   7   1   47.00    8.90
   3   7   1   48.50    7.00
   3   7   1   30.80    6.40
  -4  -7  -1  124.39   17.90
  -4  -7  -1  116.79   16.90
  -4  -7  -1  119.99   18.50
   4   7   1  122.99   16.40
   4   7   1  114.09   16.90
   4   7   1  129.59   18.40
   4   7   1  115.59   15.10
  -5  -7  -1   46.30   10.50
  -5  -7  -1   40.80    8.20
  -5  -7  -1   50.49    9.10
   5   7   1   27.80    8.50
   5   7   1   46.10    8.60
   5   7   1   40.90    9.00
  -6  -7  -1   50.89   10.20
  -6  -7  -1   39.90   11.50
  -6  -7  -1   62.59   11.60
   6   7   1   55.19   10.90
   6   7   1   54.69    9.60
   6   7   1   52.49    9.80
  -7  -7  -1    3.20    8.60
  -7  -7  -1   -2.70    7.30
  -7  -7  -1    3.20    5.20
   7   7   1    5.60    5.10
   7   7   1    6.10    5.10
   7   7   1    0.60    8.40
  -8  -7  -1   11.10    8.50
  -8  -7  -1    0.70    9.00
   8   7   1   -0.30    5.40
   8   7   1   -6.60    7.50
   8   7   1   -0.30    7.10
   1  -8  -1    9.80    6.60
   1  -8  -1    5.60    9.70
  -1   8   1    8.00    6.30
  -1   8   1    7.10    6.80
   0  -8  -1   -2.80    5.90
   0  -8  -1    0.60    4.80
   0   8   1   -2.40    5.30
   0   8   1   -2.50    3.40
  -1  -8  -1   40.00    7.70
  -1  -8  -1   37.10   11.40
  -1  -8  -1   37.90    7.80
   1   8   1   23.00    9.60
   1   8   1   31.10    7.20
   1   8   1   42.00    9.30
  -2  -8  -1  125.49   19.50
  -2  -8  -1  131.79   17.30
  -2  -8  -1  114.69   17.60
   2   8   1  138.99   19.70
   2   8   1  108.79   15.90
   2   8   1  126.39   19.60
  -3  -8  -1  225.68   29.60
  -3  -8  -1  264.87   31.30
   3   8   1  230.78   31.20
   3   8   1  209.58   29.70
   3   8   1  219.78   28.10
  -4  -8  -1   89.69   13.80
  -4  -8  -1   71.29   11.20
  -4  -8  -1   85.29   14.90
   4   8   1   59.99   10.40
   4   8   1   71.79   13.00
   4   8   1   68.79   13.60
  -5  -8  -1   96.59   16.00
  -5  -8  -1   90.89   17.10
  -5  -8  -1  128.69   19.00
   5   8   1   97.09   15.70
   5   8   1  132.99   18.50
   5   8   1   98.89   15.60
  -6  -8  -1   31.60    8.90
  -6  -8  -1   32.30    9.60
  -6  -8  -1   38.60   10.20
   6   8   1   49.99   12.20
   6   8   1   53.39    9.50
   6   8   1   27.10    8.90
  -7  -8  -1    2.10    8.60
  -7  -8  -1    0.20    8.60
  -7  -8  -1    5.40    9.50
   7   8   1   -2.10    7.50
   7   8   1    3.30    5.60
   7   8   1    5.20    6.90
   0  -9  -1    3.80    8.10
  -1  -9  -1   -1.20    7.10
  -1  -9  -1    4.70    7.10
   1   9   1    0.90    6.40
   1   9   1    4.00    5.30
  -2  -9  -1   20.50    6.40
  -2  -9  -1    7.60    7.50
   2   9   1    8.00    4.00
   2   9   1   21.50   10.10
  -3  -9  -1   83.69   14.30
  -3  -9  -1   83.79   16.40
   3   9   1   61.19   14.10
   3   9   1   69.89   13.70
  -4  -9  -1    0.40    9.70
  -4  -9  -1    7.90    8.60
   4   9   1   15.50    6.50
   4   9   1   15.50    9.40
  -5  -9  -1    9.30    8.90
  -5  -9  -1   -2.10    9.70
   5   9   1   18.70   10.00
   5   9   1    7.10    6.10
  -6  -9  -1   -9.40    7.10
  -6  -9  -1    7.90   10.40
  -6  -9  -1    4.20    9.20
   6   9   1    1.60    8.30
   6   9   1   10.50    8.00
   6   9   1    1.60    7.00
   5   9  -2   82.59   17.50
   5   9  -2  122.09   22.10
  -5  -9   2  107.89   18.00
  -5  -9   2  108.19   20.80
   4   9  -2   99.39   20.90
  -4  -9   2  109.09   19.00
  -4  -9   2  100.89   19.10
   3   9  -2   19.50    7.20
   3   9  -2   31.90   10.40
  -3  -9   2   32.90   10.80
  -3  -9   2   31.10   11.60
   2   9  -2    5.90    4.40
   2   9  -2   -8.50    9.90
  -2  -9   2  -13.10   10.10
  -2  -9   2    5.60    8.90
   1   9  -2    4.30    8.60
   1   9  -2   17.20    7.60
  -1  -9   2   11.30   10.00
  -1  -9   2   29.30   10.50
   7   8  -2   -4.90   13.10
   7   8  -2   17.90    7.30
  -7  -8   2    6.80    9.50
  -7  -8   2    0.00    6.80
   6   8  -2    5.30    5.90
   6   8  -2    1.90   11.80
  -6  -8   2   -5.00    5.10
  -6  -8   2   -2.80    9.20
   5   8  -2    5.40    7.10
   5   8  -2   14.30    7.80
   5   8  -2   -3.40   10.30
  -5  -8   2    6.30    6.50
  -5  -8   2    4.40    8.50
  -5  -8   2   -7.10    8.60
   4   8  -2   74.59   13.40
   4   8  -2   90.29   16.70
   4   8  -2   65.59   10.60
  -4  -8   2   58.39   14.50
  -4  -8   2   81.89   14.00
   3   8  -2   -2.20    5.90
   3   8  -2   -1.20    3.20
  -3  -8   2    9.00    8.20
  -3  -8   2   -0.70    6.20
   2   8  -2  108.89   18.20
   2   8  -2   98.09   15.30
  -2  -8   2  116.59   18.90
  -2  -8   2  115.69   17.90
   1   8  -2   92.59   16.40
   1   8  -2   87.39   13.60
  -1  -8   2   86.29   16.30
  -1  -8   2   92.59   18.00
  -1  -8   2   87.29   14.40
   0   8  -2  146.29   24.50
   0   8  -2  143.39   21.50
   0  -8   2  146.89   24.70
   0  -8   2  171.28   23.60
   0  -8   2  176.28   22.40
  -1   8  -2    7.00    5.20
  -1   8  -2    1.30    8.50
   1  -8   2   12.80    6.60
   1  -8   2   19.90   12.20
   8   7  -2   90.49   17.60
   8   7  -2  152.58   25.60
  -8  -7   2   84.59   17.10
  -8  -7   2   92.59   16.60
   7   7  -2   52.69   12.30
   7   7  -2   70.99   16.10
  -7  -7   2   50.99   11.30
  -7  -7   2   48.00   11.30
   6   7  -2    2.60    4.80
   6   7  -2   -3.90    7.20
  -6  -7   2    3.20    8.40
  -6  -7   2   -4.50    7.50
  -6  -7   2   -5.70    4.90
   5   7  -2    4.70    5.90
   5   7  -2   16.90   10.50
   5   7  -2    2.00    3.30
  -5  -7   2    7.80    7.20
  -5  -7   2    3.90    6.30
  -5  -7   2   -2.20    6.80
   4   7  -2   28.00    7.10
   4   7  -2   39.50    7.30
   4   7  -2   39.90    9.80
  -4  -7   2   57.29   10.00
  -4  -7   2   38.70   10.30
  -4  -7   2   39.10    7.80
   3   7  -2   27.10    6.30
   3   7  -2   31.00    6.20
   3   7  -2   22.40    7.80
  -3  -7   2   36.70    9.50
  -3  -7   2   24.30    9.20
  -3  -7   2   27.90    6.40
   2   7  -2  322.27   42.10
   2   7  -2  312.57   43.00
   2   7  -2  352.76   44.20
  -2  -7   2  387.26   44.70
  -2  -7   2  366.26   42.30
  -2  -7   2  339.57   44.20
   1   7  -2   11.00    4.20
   1   7  -2   14.80    8.30
  -1  -7   2   26.80    7.10
  -1  -7   2   18.50    7.30
  -1  -7   2    9.60    4.40
   0   7  -2  107.59   18.70
   0   7  -2   98.09   15.20
   0  -7   2  113.39   16.30
   0  -7   2  123.69   18.70
   0  -7   2   96.09   17.20
  -1   7  -2    9.50    6.30
  -1   7  -2   11.30    8.00
   1  -7   2    5.10    7.30
   1  -7   2   15.70    7.80
   1  -7   2    9.20   10.10
  -2   7  -2  150.88   22.20
  -2   7  -2  141.89   25.30
   2  -7   2  184.38   23.30
   2  -7   2  164.98   26.60
   8   6  -2   -0.30    8.10
   8   6  -2   -3.70    9.80
  -8  -6   2   -9.00    9.50
  -8  -6   2   15.80    9.30
   7   6  -2   62.19   14.80
   7   6  -2   66.79   11.00
  -7  -6   2   41.10   10.40
  -7  -6   2   41.70   10.70
   6   6  -2    7.40    7.80
   6   6  -2    5.70    5.90
   6   6  -2    4.00    6.30
  -6  -6   2    4.70    7.00
  -6  -6   2    3.90    6.30
  -6  -6   2    4.00    7.20
   5   6  -2  190.18   23.90
   5   6  -2  213.08   28.40
   5   6  -2  173.78   23.60
  -5  -6   2  160.88   24.70
  -5  -6   2  183.68   25.20
   4   6  -2   26.40    8.40
   4   6  -2   25.30    6.90
   4   6  -2   52.79    7.10
  -4  -6   2   30.20    7.70
  -4  -6   2   21.10    8.30
  -4  -6   2   41.90    8.60
   3   6  -2  149.79   21.10
   3   6  -2  155.08   21.10
   3   6  -2  171.38   23.10
  -3  -6   2  178.98   22.60
  -3  -6   2  169.28   23.30
  -3  -6   2  170.58   20.40
  -3  -6   2  170.28   21.60
   2   6  -2   14.90    4.40
   2   6  -2   18.30    4.70
   2   6  -2   20.10    6.00
  -2  -6   2   17.40    6.90
  -2  -6   2   21.90    6.30
  -2  -6   2    7.70    3.60
  -2  -6   2    4.40    3.70
   1   6  -2  137.99   23.20
   1   6  -2  185.88   22.90
   1   6  -2  173.08   24.40
   1   6  -2  178.28   22.60
  -1  -6   2  219.98   23.50
  -1  -6   2  194.38   25.90
  -1  -6   2  191.88   25.40
   0   6  -2    3.60    3.20
   0   6  -2    8.80    7.00
   0   6  -2   -0.70    2.80
   0   6  -2    0.90    3.20
   0  -6   2    1.30    3.40
   0  -6   2   -0.20    4.80
   0  -6   2    2.20    5.80
  -1   6  -2    9.60    4.40
  -1   6  -2   16.00    5.40
  -1   6  -2   18.20    8.30
   1  -6   2   14.90    6.70
   1  -6   2   13.50    8.00
   1  -6   2   11.20    5.30
  -2   6  -2  111.79   20.40
  -2   6  -2  125.49   16.50
  -2   6  -2  135.29   17.00
   2  -6   2   86.09   17.70
   2  -6   2  123.39   17.50
   2  -6   2  113.29   19.20
  -3   6  -2  127.39   18.90
  -3   6  -2  132.59   21.90
  -3   6  -2  103.59   17.30
   3  -6   2  147.49   22.70
   3  -6   2  141.99   20.00
  -4   6  -2   17.20   10.10
  -4   6  -2   18.40    6.30
   4  -6   2   20.90   12.20
   4  -6   2   18.60    7.70
   8   5  -2   31.20   12.70
   8   5  -2   45.20    9.40
  -8  -5   2   50.09   12.40
  -8  -5   2   31.70   10.10
  -8  -5   2   32.60    9.90
   7   5  -2    9.90    5.20
   7   5  -2   20.90    9.70
   7   5  -2    2.50    6.50
  -7  -5   2    4.70    5.60
  -7  -5   2    0.10    5.60
  -7  -5   2    9.30    5.60
   6   5  -2   28.20   11.90
   6   5  -2   12.40    6.40
   6   5  -2    8.50    6.40
  -6  -5   2    8.40    7.10
  -6  -5   2   15.70    7.70
  -6  -5   2   11.80    6.00
  -6  -5   2   14.90    5.70
   5   5  -2  432.76   55.59
   5   5  -2  432.66   55.29
   5   5  -2  559.04   58.59
  -5  -5   2  399.36   55.59
  -5  -5   2  531.15   56.29
  -5  -5   2  428.46   55.89
   4   5  -2  327.77   38.50
   4   5  -2  313.07   36.00
   4   5  -2  264.37   35.60
  -4  -5   2  305.67   36.30
  -4  -5   2  260.17   36.10
  -4  -5   2  287.37   36.40
   3   5  -2  240.88   28.90
   3   5  -2  250.37   30.30
   3   5  -2  212.78   28.40
  -3  -5   2  234.98   27.80
  -3  -5   2  223.28   29.10
  -3  -5   2  211.58   29.40
  -3  -5   2  258.67   29.80
   2   5  -2   19.90    3.60
   2   5  -2   24.00    4.50
   2   5  -2   15.10    5.90
   2   5  -2   19.20    3.90
  -2  -5   2   26.80    6.50
  -2  -5   2   14.40    5.70
  -2  -5   2   18.50    4.30
  -2  -5   2   15.10    3.70
   1   5  -2 1170.48  138.89
   1   5  -2 1208.38  138.89
   1   5  -2 1300.87  140.39
   1   5  -2 1009.90  139.09
  -1  -5   2 1170.78  139.09
  -1  -5   2 1199.98  138.79
  -1  -5   2 1158.58  140.19
  -1  -5   2 1221.48  140.29
   0   5  -2   16.30    4.60
   0   5  -2   23.90    4.40
   0   5  -2   19.60    6.60
   0   5  -2   11.60    4.50
   0  -5   2   23.40    3.20
   0  -5   2   24.00    6.40
   0  -5   2   19.10    5.50
   0  -5   2   15.50    4.50
  -1   5  -2    0.90    2.70
  -1   5  -2   -2.80    3.70
  -1   5  -2   -1.70    5.20
  -1   5  -2    2.00    2.50
   1  -5   2   -4.10    4.70
   1  -5   2    1.30    4.10
   1  -5   2    2.20    4.60
  -2   5  -2    1.50    4.80
  -2   5  -2    8.30    3.60
  -2   5  -2   -1.60    4.40
   2  -5   2    1.70    5.40
   2  -5   2   -0.30    3.60
   2  -5   2   -2.60    6.90
  -3   5  -2   23.60    5.90
  -3   5  -2   20.20    7.40
  -3   5  -2   29.70    9.30
   3  -5   2   24.10    8.30
   3  -5   2   29.10    8.70
   3  -5   2   38.10    9.50
  -4   5  -2   -7.40    6.20
  -4   5  -2   -0.70    6.00
  -4   5  -2   -7.80    4.30
   4  -5   2    7.90    5.80
   4  -5   2    0.60    6.50
  -5   5  -2   65.59   15.50
  -5   5  -2   38.50   10.50
   5  -5   2   59.09   11.50
   5  -5   2   48.90   12.70
   8   4  -2   65.49   14.90
   8   4  -2  108.29   21.90
   8   4  -2  108.69   16.40
  -8  -4   2   99.99   17.20
  -8  -4   2   96.39   17.90
   7   4  -2   -2.90    4.00
   7   4  -2    4.40    7.50
   7   4  -2    3.00    5.90
  -7  -4   2    6.60    6.10
  -7  -4   2    3.60    7.60
  -7  -4   2    0.80    5.10
   6   4  -2    6.40    4.00
   6   4  -2   -2.40    5.70
   6   4  -2    8.60    5.40
  -6  -4   2    4.90    6.30
  -6  -4   2   12.50    5.40
  -6  -4   2    4.50    4.40
  -6  -4   2    7.50    5.70
   5   4  -2    2.40    4.20
   5   4  -2    1.80    5.30
   5   4  -2    3.20    4.60
  -5  -4   2    1.90    5.10
  -5  -4   2   -0.40    4.80
  -5  -4   2   -0.30    3.50
  -5  -4   2    2.40    3.40
   4   4  -2  186.48   24.60
   4   4  -2  159.78   23.00
   4   4  -2  180.38   22.60
  -4  -4   2  187.88   23.20
  -4  -4   2  177.18   23.20
  -4  -4   2  183.48   23.00
  -4  -4   2  169.18   22.60
   3   4  -2   68.19    9.60
   3   4  -2   80.89   11.90
   3   4  -2   71.79   10.00
  -3  -4   2   72.59    8.30
  -3  -4   2   59.59    8.30
  -3  -4   2   62.09    9.90
  -3  -4   2   74.49   10.30
  -3  -4   2   62.39   10.50
   2   4  -2  208.38   23.20
   2   4  -2  196.68   22.50
   2   4  -2  185.48   23.00
   2   4  -2  204.68   24.50
  -2  -4   2  179.68   24.00
  -2  -4   2  183.78   22.60
  -2  -4   2  174.08   23.70
  -2  -4   2  166.38   23.10
   1   4  -2  354.76   44.50
   1   4  -2  418.36   45.60
   1   4  -2  375.66   44.50
   1   4  -2  372.86   44.30
  -1  -4   2  361.46   44.50
  -1  -4   2  365.46   44.50
  -1  -4   2  350.26   45.40
  -1  -4   2  389.56   45.70
   0   4  -2 1396.96  168.78
   0   4  -2 1451.75  169.78
   0   4  -2 1473.95  168.88
   0  -4   2 1444.36  170.08
   0  -4   2 1383.26  169.98
   0  -4   2 1480.65  169.08
   0  -4   2 1406.16  168.48
  -1   4  -2   20.50    2.70
  -1   4  -2   37.80    6.90
  -1   4  -2   17.60    4.10
  -1   4  -2   20.20    4.00
  -1   4  -2   23.20    3.90
   1  -4   2   19.00    2.80
   1  -4   2   18.20    4.50
   1  -4   2   16.20    5.30
   1  -4   2   18.80    2.70
   1  -4   2   25.10    5.90
  -2   4  -2   57.89    9.70
  -2   4  -2   36.60    7.20
  -2   4  -2   46.60    6.70
  -2   4  -2   49.40    7.60
   2  -4   2   40.10    9.60
   2  -4   2   39.10    9.80
   2  -4   2   48.20    7.90
  -3   4  -2  173.58   24.20
  -3   4  -2  185.08   24.00
  -3   4  -2  173.08   23.00
  -3   4  -2  250.27   27.80
   3  -4   2  186.18   26.70
   3  -4   2  189.08   25.60
   3  -4   2  181.38   24.20
  -4   4  -2   88.89   12.90
  -4   4  -2   90.49   16.50
  -4   4  -2   82.39   13.00
   4  -4   2   81.19   15.90
   4  -4   2   87.59   13.80
   4  -4   2   97.49   16.50
  -5   4  -2   33.30   10.80
  -5   4  -2   19.60    6.20
  -5   4  -2   23.40    8.00
   5  -4   2   24.50    9.00
   5  -4   2   12.90    8.30
   8   3  -2  107.29   21.60
   8   3  -2  120.19   18.10
   8   3  -2  121.69   18.30
  -8  -3   2  117.99   19.20
  -8  -3   2  125.19   19.30
  -8  -3   2  132.79   18.90
   7   3  -2  108.99   20.90
   7   3  -2  107.09   16.80
   7   3  -2  128.19   17.80
  -7  -3   2  142.59   19.60
  -7  -3   2  151.08   18.60
  -7  -3   2  103.49   18.00
   6   3  -2    3.90    4.90
   6   3  -2   12.70    5.50
   6   3  -2   -3.80    8.00
  -6  -3   2   11.00    6.10
  -6  -3   2    8.20    6.10
  -6  -3   2    8.10    4.80
   5   3  -2   51.39   10.70
   5   3  -2   16.50    5.20
   5   3  -2   19.10    2.70
   5   3  -2   22.60    5.60
  -5  -3   2   20.30    6.00
  -5  -3   2   18.20    4.70
  -5  -3   2    8.60    4.60
  -5  -3   2   18.00    4.80
   4   3  -2  736.63   86.39
   4   3  -2  721.33   84.19
  -4  -3   2  701.53   84.59
  -4  -3   2  689.93   84.39
  -4  -3   2  674.53   84.19
  -4  -3   2  737.43   84.89
   3   3  -2  180.48   21.10
   3   3  -2  122.59   21.30
   3   3  -2  177.88   20.00
   3   3  -2  192.08   22.90
  -3  -3   2  179.28   21.60
  -3  -3   2  152.38   20.00
  -3  -3   2  181.68   21.40
  -3  -3   2  175.98   20.10
  -3  -3   2  184.98   21.20
  -3  -3   2  174.78   21.50
   2   3  -2  750.82   86.99
   2   3  -2  792.22   87.89
   2   3  -2  775.52   86.69
   2   3  -2  701.83   86.29
  -2  -3   2  724.43   87.09
  -2  -3   2  707.13   87.39
  -2  -3   2  714.33   86.89
  -2  -3   2  758.92   87.09
  -2  -3   2  706.93   86.29
   1   3  -2   70.29    9.40
   1   3  -2   78.99    9.60
   1   3  -2   79.99   10.40
   1   3  -2   75.89    9.30
  -1  -3   2   72.39   10.80
  -1  -3   2   70.69    9.80
  -1  -3   2   75.49   10.20
   0   3  -2   25.60    3.80
   0   3  -2   24.40    4.50
   0   3  -2   20.40    3.80
   0   3  -2   22.10    3.80
   0  -3   2   21.40    3.90
   0  -3   2   20.70    5.40
   0  -3   2   24.70    5.30
   0  -3   2   22.80    3.70
   0  -3   2   25.40    3.30
  -1   3  -2    2.20    1.40
  -1   3  -2    3.50    2.40
  -1   3  -2    2.10    1.20
  -1   3  -2    3.60    2.50
  -1   3  -2    4.60    2.60
   1  -3   2    2.70    1.30
   1  -3   2    1.40    3.60
   1  -3   2    7.40    3.20
   1  -3   2    2.90    3.00
   1  -3   2    3.90    1.80
  -2   3  -2  720.33   80.09
  -2   3  -2  695.33   79.69
  -2   3  -2  708.43   80.19
  -2   3  -2  754.62   81.59
   2  -3   2  743.53   80.59
   2  -3   2  679.03   81.39
   2  -3   2  558.94   79.79
   2  -3   2  554.04   81.19
  -3   3  -2   14.40    6.90
  -3   3  -2   21.30    4.60
  -3   3  -2   17.70    3.90
  -3   3  -2   21.20    4.30
   3  -3   2   22.30    4.00
   3  -3   2   22.20    5.20
   3  -3   2   14.90    6.90
   3  -3   2   20.40    5.90
  -4   3  -2  140.49   20.90
  -4   3  -2  133.09   16.40
  -4   3  -2  124.19   17.00
  -4   3  -2  122.49   16.70
   4  -3   2  104.59   19.50
   4  -3   2  130.39   17.70
   4  -3   2  111.79   19.10
  -5   3  -2   -1.80    3.60
  -5   3  -2    4.40    5.70
  -5   3  -2    4.20    9.20
   5  -3   2   -0.90    7.50
   5  -3   2   -4.90    6.10
   5  -3   2    1.20    5.30
  -6   3  -2   12.40    7.30
  -6   3  -2    4.50    8.40
  -6   3  -2   14.10    5.20
   6  -3   2   -2.50    5.60
   6  -3   2    5.10    4.90
   6  -3   2   14.70    7.80
   8   2  -2   11.40    7.10
   8   2  -2   17.40    6.60
   8   2  -2   15.00   12.70
  -8  -2   2   15.90    8.70
  -8  -2   2   20.30    8.00
   7   2  -2   34.50   11.00
   7   2  -2   40.70    9.10
   7   2  -2   39.80    7.90
  -7  -2   2   27.10    7.80
  -7  -2   2   38.00    7.50
  -7  -2   2   38.80   10.10
   6   2  -2   27.30    4.80
   6   2  -2   16.20   10.30
   6   2  -2   30.20    6.60
   6   2  -2   46.30    8.00
  -6  -2   2   41.10    8.40
  -6  -2   2   20.40    7.60
  -6  -2   2   35.80    7.00
   5   2  -2  529.65   61.79
   5   2  -2  525.55   62.99
   5   2  -2  459.95   64.99
   5   2  -2  601.14   62.79
  -5  -2   2  547.75   63.69
  -5  -2   2  471.65   62.59
  -5  -2   2  515.65   63.29
   4   2  -2   58.69    8.70
   4   2  -2   46.00   11.40
   4   2  -2   78.99    9.10
   4   2  -2   58.09    7.70
  -4  -2   2   60.49    7.80
  -4  -2   2   57.19    8.60
  -4  -2   2   64.89    9.30
  -4  -2   2   70.19    9.70
  -4  -2   2   73.19    9.80
   3   2  -2  469.35   58.79
   3   2  -2  391.16   59.69
   3   2  -2  532.45   58.59
   3   2  -2  433.96   57.89
   3   2  -2  489.85   57.89
  -3  -2   2  531.35   58.89
  -3  -2   2  512.65   57.79
  -3  -2   2  524.85   58.39
  -3  -2   2  508.85   58.69
  -3  -2   2  509.35   58.99
   2   2  -2   32.90    5.00
   2   2  -2   37.00    5.40
   2   2  -2   26.90    5.60
   2   2  -2   43.90    4.70
   2   2  -2   43.90    6.90
  -2  -2   2   38.70    5.20
  -2  -2   2   34.90    5.60
  -2  -2   2   33.50    5.90
  -2  -2   2   44.20    6.00
  -2  -2   2   35.20    5.00
   1   2  -2    8.00    2.00
   1   2  -2    8.80    2.60
   1   2  -2    4.90    1.30
   1   2  -2    7.40    1.40
   1   2  -2    6.00    1.40
  -1  -2   2    4.70    2.10
  -1  -2   2    8.20    2.20
  -1  -2   2    9.50    2.00
  -1  -2   2    7.30    1.40
  -1  -2   2    5.40    1.50
   0   2  -2   53.39    6.50
   0   2  -2   54.29    7.40
   0   2  -2   52.29    6.40
   0   2  -2   62.19    7.00
   0   2  -2   30.00    7.00
   0   2  -2   53.99    6.90
   0  -2   2   53.99    6.30
   0  -2   2   57.29    7.10
   0  -2   2   53.59    7.80
   0  -2   2   49.60    8.10
  -1   2  -2  229.98   28.40
  -1   2  -2  237.78   28.50
  -1   2  -2  235.58   28.20
  -1   2  -2  224.08   28.00
  -1   2  -2  284.27   29.20
   1  -2   2  180.38   29.40
   1  -2   2  251.47   28.10
   1  -2   2  238.48   29.40
  -2   2  -2  530.45   64.09
  -2   2  -2  551.04   64.49
  -2   2  -2  558.44   65.39
  -2   2  -2  501.15   64.29
   2  -2   2  564.54   64.79
   2  -2   2  567.94   65.69
   2  -2   2  545.55   64.29
  -3   2  -2  518.55   62.89
  -3   2  -2  481.25   61.19
  -3   2  -2  491.45   61.39
  -3   2  -2  527.75   61.59
   3  -2   2  544.05   63.19
   3  -2   2  518.95   61.89
   3  -2   2  544.65   61.29
  -4   2  -2   45.50    7.20
  -4   2  -2   39.90    7.30
  -4   2  -2   61.79    8.60
  -4   2  -2   55.79   10.30
   4  -2   2   61.79    9.10
   4  -2   2   56.99   10.00
   4  -2   2   28.90    9.50
   4  -2   2   49.40    7.20
  -5   2  -2    1.00    3.60
  -5   2  -2   -0.60    3.30
  -5   2  -2    3.10    4.50
  -5   2  -2   -8.00    6.40
   5  -2   2    0.40    6.30
   5  -2   2   -1.70    3.00
   5  -2   2   -2.30    4.30
   5  -2   2   -1.20    3.60
  -6   2  -2  163.98   23.70
  -6   2  -2  147.79   26.30
  -6   2  -2  183.58   23.10
  -6   2  -2  163.38   22.60
   6  -2   2  172.18   23.00
   6  -2   2  193.18   22.50
   6  -2   2  172.38   23.40
   6  -2   2  127.49   25.70
   6  -2   2  193.88   26.10
  -7   2  -2   69.69   14.50
  -7   2  -2   39.50    9.10
  -7   2  -2   29.40    7.50
   7  -2   2   47.70    9.60
   7  -2   2   36.20    8.30
   7  -2   2   50.89   12.20
   7  -2   2    4.70    7.80
   8   1  -2    3.90    6.50
   8   1  -2    0.50    5.30
   8   1  -2    2.40    7.80
  -8  -1   2   -2.40    5.40
  -8  -1   2    5.10    7.20
  -8  -1   2    9.60    9.20
   7   1  -2   32.10   11.30
   7   1  -2   51.99   10.30
   7   1  -2   68.29    9.90
  -7  -1   2   59.29   10.10
  -7  -1   2   46.50   13.00
  -7  -1   2   47.10    9.60
  -7  -1   2   53.39   11.70
   6   1  -2   41.60   10.90
   6   1  -2   43.90    8.40
   6   1  -2   40.90    7.50
  -6  -1   2   71.19    9.20
  -6  -1   2   52.89   12.40
  -6  -1   2   71.49   11.10
  -6  -1   2   49.10    9.80
   5   1  -2  307.87   36.70
   5   1  -2  289.47   36.30
   5   1  -2  303.77   36.20
   5   1  -2  221.28   39.00
  -5  -1   2  317.97   37.60
  -5  -1   2  312.17   36.60
  -5  -1   2  272.77   39.60
  -5  -1   2  307.57   36.00
  -5  -1   2  344.97   37.80
   4   1  -2  292.27   39.20
   4   1  -2  359.26   39.70
   4   1  -2  361.46   39.20
   4   1  -2  285.57   41.70
  -4  -1   2  278.97   41.70
  -4  -1   2  328.17   39.60
  -4  -1   2  334.87   39.10
  -4  -1   2  356.86   40.60
  -4  -1   2  336.17   40.20
   3   1  -2   66.59    8.90
   3   1  -2   69.19   11.70
   3   1  -2   68.59    8.70
   3   1  -2   68.59    9.30
  -3  -1   2   71.89    9.30
  -3  -1   2   82.89   10.00
  -3  -1   2   75.59    9.80
  -3  -1   2   74.09   12.00
  -3  -1   2   73.89    8.80
   2   1  -2  215.18   25.60
   2   1  -2  181.78   27.00
   2   1  -2  248.18   26.10
   2   1  -2  199.08   25.40
  -2  -1   2  219.68   25.60
  -2  -1   2  233.38   26.30
  -2  -1   2  210.68   25.90
  -2  -1   2  217.28   25.50
  -2  -1   2  225.88   26.20
   1   1  -2 2718.13  319.67
   1   1  -2 2589.44  319.77
   1   1  -2 2403.56  320.37
  -1  -1   2 2910.51  319.77
  -1  -1   2 2772.12  320.17
  -1  -1   2 2787.42  320.17
  -1  -1   2 2899.81  319.97
   0   1  -2  902.61  112.69
   0   1  -2 1022.70  112.99
   0   1  -2 1038.20  112.99
   0   1  -2  880.41  113.19
   0   1  -2 1082.49  113.09
   0   1  -2 1039.50  113.19
   0  -1   2  833.92  112.89
   0  -1   2  972.70  112.99
   0  -1   2  852.71  113.59
   0  -1   2  955.10  113.39
   0  -1   2  963.80  112.89
   0  -1   2  984.70  112.69
  -1   1  -2  354.56   41.70
  -1   1  -2  354.86   41.40
  -1   1  -2  387.16   42.30
  -1   1  -2  356.96   42.00
  -1   1  -2  353.66   41.80
  -1   1  -2  387.46   41.90
   1  -1   2  313.47   41.70
   1  -1   2  374.16   42.00
   1  -1   2  321.77   41.50
   1  -1   2  344.77   41.40
   1  -1   2  360.86   42.60
  -2   1  -2  175.58   19.80
  -2   1  -2  146.89   18.70
  -2   1  -2  149.09   19.00
  -2   1  -2  166.38   19.70
  -2   1  -2  155.28   18.80
   2  -1   2  173.28   18.90
   2  -1   2  143.49   18.90
   2  -1   2  130.59   19.70
   2  -1   2  162.48   20.30
  -3   1  -2  128.29   17.70
  -3   1  -2  161.58   18.10
  -3   1  -2  144.79   17.00
  -3   1  -2  127.49   16.90
  -3   1  -2  143.39   18.60
  -3   1  -2  129.29   17.00
  -3   1  -2  136.59   17.10
   3  -1   2  135.59   18.50
   3  -1   2  139.79   17.00
   3  -1   2  139.89   18.50
  -4   1  -2   10.80    3.30
  -4   1  -2    6.50    3.30
  -4   1  -2   11.00    3.10
  -4   1  -2    8.00    3.60
  -4   1  -2    9.40    2.80
  -4   1  -2   17.40    5.30
  -4   1  -2   14.10    3.90
   4  -1   2    9.60    2.50
   4  -1   2   10.70    3.30
   4  -1   2   14.80    4.80
   4  -1   2    6.80    4.40
   4  -1   2   13.70    3.60
  -5   1  -2   82.79   13.20
  -5   1  -2  100.79   12.50
  -5   1  -2   88.09   12.20
  -5   1  -2   81.89   12.30
  -5   1  -2   83.99   11.90
  -5   1  -2   69.39   14.30
  -5   1  -2   92.89   13.70
   5  -1   2   89.29   12.00
   5  -1   2   74.79   12.40
   5  -1   2   84.99   14.10
   5  -1   2   91.69   11.90
   5  -1   2   92.59   12.20
   5  -1   2   93.09   15.20
  -6   1  -2   12.80    4.20
  -6   1  -2    8.60    4.90
  -6   1  -2    7.70    4.70
  -6   1  -2   10.60    4.80
  -6   1  -2   14.10    4.10
  -6   1  -2   12.70    7.00
   6  -1   2    6.30    5.70
   6  -1   2   -4.20    4.40
   6  -1   2   13.40    4.30
   6  -1   2   17.80    6.40
   6  -1   2    7.40    4.70
   6  -1   2    8.90    3.50
   6  -1   2    5.30    5.50
  -7   1  -2   76.39   13.00
  -7   1  -2   98.59   12.90
  -7   1  -2   87.39   18.00
  -7   1  -2   89.39   13.50
   7  -1   2   63.59   14.00
   7  -1   2   93.59   13.40
   7  -1   2   82.19   12.70
   7  -1   2   94.49   13.40
   7  -1   2   48.50   15.20
   8   0  -2   62.79   11.60
   8   0  -2   24.40   13.50
   8   0  -2   41.90    9.80
  -8   0   2   53.69   12.40
  -8   0   2   17.00   14.00
  -8   0   2   37.30    8.80
   7   0  -2   18.60    5.70
   7   0  -2   19.90    6.80
   7   0  -2   11.00    7.80
  -7   0   2   13.20    8.70
  -7   0   2   25.00    9.00
  -7   0   2   13.20    7.20
   6   0  -2   21.80   10.40
   6   0  -2   29.20    6.30
   6   0  -2   33.60    6.40
   6   0  -2   40.10    8.00
  -6   0   2   39.30    7.30
  -6   0   2   42.00    8.10
  -6   0   2   31.10    9.80
  -6   0   2   36.50    8.80
   5   0  -2   36.20    6.80
   5   0  -2   35.10    6.30
   5   0  -2   38.80    9.20
   5   0  -2   39.50    6.10
  -5   0   2   45.90    7.80
  -5   0   2   44.80    7.90
  -5   0   2   43.90    6.50
  -5   0   2   27.20    8.60
   4   0  -2    6.40    2.40
   4   0  -2    4.20    2.00
   4   0  -2    0.80    4.80
   4   0  -2    4.10    1.90
  -4   0   2    9.00    4.10
  -4   0   2    3.10    2.30
  -4   0   2    9.40    5.40
  -4   0   2    2.50    2.50
   3   0  -2   81.99   11.40
   3   0  -2   93.69   11.60
   3   0  -2   96.19   11.50
   3   0  -2   80.79   13.60
  -3   0   2   95.69   11.50
  -3   0   2   80.99   13.60
  -3   0   2  104.49   12.60
  -3   0   2  100.29   12.30
   2   0  -2    0.00    1.00
   2   0  -2    0.90    0.80
   2   0  -2    2.40    2.10
   2   0  -2    0.00    0.70
   2   0  -2   -0.50    0.80
   2   0  -2    0.50    0.60
  -2   0   2   -0.10    2.00
  -2   0   2    0.70    1.70
  -2   0   2    2.10    1.80
  -2   0   2    0.60    0.90
   1   0  -2  676.53   77.29
   1   0  -2  701.93   76.29
   1   0  -2  626.84   77.09
   1   0  -2  664.13   76.59
   1   0  -2  562.54   77.19
   1   0  -2  720.03   76.59
   1   0  -2  602.84   76.49
   1   0  -2  582.84   77.09
  -1   0   2  679.13   76.99
  -1   0   2  640.84   76.59
  -1   0   2  648.94   76.59
  -1   0   2  664.83   76.99
  -1   0   2  654.03   76.29
  -1   0   2  657.83   77.19
   0   0  -2  554.14   61.19
   0   0  -2  455.25   61.19
   0   0  -2  602.94   61.19
   0   0  -2  460.55   61.29
   0   0   2  582.34   61.19
   0   0   2  492.75   61.49
   0   0   2  524.85   61.29
   0   0   2  529.05   61.19
   0   0   2  427.66   61.59
  -1   0  -2  522.55   59.39
  -1   0  -2  510.85   59.59
  -1   0  -2  542.15   59.69
  -1   0  -2  548.35   59.49
  -1   0  -2  431.16   59.99
  -1   0  -2  496.45   59.29
  -1   0  -2  502.75   59.69
   1   0   2  563.64   59.99
   1   0   2  532.85   59.69
   1   0   2  492.85   59.29
   1   0   2  498.65   59.59
   1   0   2  478.95   59.29
   1   0   2  457.45   59.29
  -2   0  -2  131.59   16.30
  -2   0  -2  142.19   16.20
  -2   0  -2  139.39   16.70
  -2   0  -2  131.29   17.40
  -2   0  -2  134.79   16.90
  -2   0  -2  133.49   16.40
  -2   0  -2  152.18   16.60
   2   0   2  123.69   16.20
   2   0   2  129.39   16.90
   2   0   2  140.59   16.50
   2   0   2  129.79   16.40
  -3   0  -2  712.53   88.89
  -3   0  -2  716.93   88.99
  -3   0  -2  779.22   90.09
  -3   0  -2  768.52   89.29
  -3   0  -2  789.32   89.19
  -3   0  -2  728.13   90.09
  -3   0  -2  719.23   88.99
   3   0   2  800.32   89.09
   3   0   2  825.22   89.69
   3   0   2  728.63   88.89
  -4   0  -2  715.93   87.49
  -4   0  -2  758.62   87.69
  -4   0  -2  576.04   88.89
  -4   0  -2  780.62   88.09
  -4   0  -2  711.43   87.79
  -4   0  -2  750.02   87.89
  -4   0  -2  817.52   88.89
   4   0   2  645.04   89.19
   4   0   2  734.53   87.89
   4   0   2  753.62   87.59
   4   0   2  842.42   88.59
   4   0   2  787.62   87.79
  -5   0  -2   21.10    4.40
  -5   0  -2   18.80    4.30
  -5   0  -2   27.20    5.80
  -5   0  -2   15.00    3.80
  -5   0  -2   11.20    4.00
  -5   0  -2   19.50    7.20
  -5   0  -2   15.00    4.40
   5   0   2   24.50    4.40
   5   0   2   21.70    4.40
   5   0   2   15.30    4.20
   5   0   2    9.30    5.20
   5   0   2   18.40    5.10
   5   0   2   14.00    6.30
   5   0   2   15.50    3.60
  -6   0  -2   38.00    6.30
  -6   0  -2   29.80    7.10
  -6   0  -2   35.30    8.10
  -6   0  -2   33.90   10.40
  -6   0  -2   41.80    8.50
  -6   0  -2   33.70    6.20
  -6   0  -2   34.00    7.30
   6   0   2   35.80    7.00
   6   0   2   37.30    9.70
   6   0   2   45.70    7.20
   6   0   2   53.19    9.80
   6   0   2   33.00    6.20
   6   0   2   28.00    8.70
   6   0   2   32.60    7.20
  -7   0  -2   10.20    4.60
  -7   0  -2   11.80    5.00
  -7   0  -2    5.90    5.00
  -7   0  -2   12.80    6.00
  -7   0  -2   10.40    9.70
  -7   0  -2    7.00    4.10
  -7   0  -2    5.40    5.10
   7   0   2   12.60    5.70
   7   0   2    8.60    4.20
   7   0   2    7.80    6.00
   7   0   2   12.80    4.30
   7   0   2   -8.70    6.20
   7   0   2   14.80    6.60
   7   0   2    5.90    5.60
  -8   0  -2    5.00    4.50
  -8   0  -2    1.10    5.30
  -8   0  -2   -5.30    9.80
  -8   0  -2    5.80    6.10
  -8   0  -2    3.10    6.60
   8   0   2   -1.80    4.20
   8   0   2   -4.70    5.60
   8   0   2   -1.50    8.40
   8   0   2   -3.90    4.60
   8   0   2   -0.80    5.90
   7  -1  -2   30.50    6.50
   7  -1  -2   21.50    9.80
   7  -1  -2   22.50    6.60
  -7   1   2   32.00    8.20
  -7   1   2   43.60   12.00
   6  -1  -2    4.40    6.30
   6  -1  -2    6.10    3.60
   6  -1  -2   -0.20    5.30
  -6   1   2   13.50    7.80
  -6   1   2   13.20    5.40
  -6   1   2   11.40    7.00
  -6   1   2   10.90    5.30
   5  -1  -2    0.00    4.90
   5  -1  -2    1.70    2.60
   5  -1  -2    2.50    4.10
   5  -1  -2    1.70    3.20
   5  -1  -2   -1.50    2.80
  -5   1   2   -2.50    3.20
  -5   1   2   -4.40    4.70
  -5   1   2    2.30    5.30
  -5   1   2   -0.60    3.60
  -5   1   2    0.40    2.50
   4  -1  -2 1269.57  142.49
   4  -1  -2 1218.48  142.19
   4  -1  -2 1080.39  142.19
   4  -1  -2 1174.28  142.19
  -4   1   2 1265.87  144.39
  -4   1   2 1137.99  142.09
  -4   1   2 1169.08  142.39
  -4   1   2 1405.76  142.29
  -4   1   2 1138.99  143.09
   3  -1  -2  291.47   41.90
   3  -1  -2  342.87   42.10
   3  -1  -2  374.56   42.00
   3  -1  -2  339.17   42.00
  -3   1   2  344.27   42.20
  -3   1   2  399.56   41.90
  -3   1   2  336.37   42.00
  -3   1   2  379.56   43.60
  -3   1   2  369.26   43.00
   2  -1  -2    3.70    1.30
   2  -1  -2    3.50    1.00
   2  -1  -2    4.80    1.20
   2  -1  -2    4.90    2.00
   2  -1  -2    5.10    1.90
  -2   1   2    6.70    2.00
  -2   1   2    4.50    2.80
  -2   1   2    6.20    1.30
  -2   1   2    3.20    2.40
  -2   1   2    5.90    1.70
   1  -1  -2  154.58   18.40
   1  -1  -2  166.08   18.40
   1  -1  -2  157.48   18.30
   1  -1  -2  117.09   18.50
  -1   1   2  154.48   18.70
  -1   1   2  168.18   19.00
  -1   1   2  158.98   18.30
  -1   1   2  146.99   18.40
  -1   1   2  151.68   19.30
   0  -1  -2   28.90    4.10
   0  -1  -2   31.40    3.80
   0  -1  -2   33.50    4.90
   0  -1  -2   33.50    4.20
   0  -1  -2   31.40    4.90
   0  -1  -2   25.70    3.90
   0  -1  -2   36.20    4.30
   0  -1  -2   32.40    3.90
   0   1   2   31.30    4.20
   0   1   2   35.30    4.90
   0   1   2   29.90    4.10
   0   1   2   31.50    4.20
   0   1   2   29.20    3.80
   0   1   2   25.40    4.60
   0   1   2   29.90    3.90
  -1  -1  -2   61.59    7.60
  -1  -1  -2   64.49    8.10
  -1  -1  -2   58.09    7.30
  -1  -1  -2   66.39    7.60
  -1  -1  -2   58.49    7.50
  -1  -1  -2   62.79    7.70
   1   1   2   54.59    7.70
   1   1   2   73.89    8.20
   1   1   2   56.39    7.60
   1   1   2   65.39    7.40
   1   1   2   59.59    7.60
   1   1   2   58.59    7.70
  -2  -1  -2 8396.16 1037.60
  -2  -1  -2 9447.46 1037.80
  -2  -1  -2 8442.75 1037.50
   2   1   2 9344.96 1037.70
   2   1   2 9999.00 1037.40
   2   1   2 8954.30 1037.50
   2   1   2 7411.96 1037.70
  -3  -1  -2   82.19   11.00
  -3  -1  -2   87.39   10.30
  -3  -1  -2   90.89   11.20
  -3  -1  -2  106.29   10.60
  -3  -1  -2   96.09   11.10
  -3  -1  -2   61.79   11.40
  -3  -1  -2   61.19   12.00
   3   1   2   86.29   11.00
   3   1   2   83.59   10.30
   3   1   2   56.59   11.20
   3   1   2   92.29   10.80
  -4  -1  -2  339.17   52.99
  -4  -1  -2  435.26   52.29
  -4  -1  -2  466.25   52.29
  -4  -1  -2  456.15   51.69
  -4  -1  -2  430.96   53.39
  -4  -1  -2  416.96   52.09
  -4  -1  -2  439.66   51.69
   4   1   2  425.56   51.69
   4   1   2  448.46   51.89
   4   1   2  472.75   52.19
  -5  -1  -2   21.70    4.20
  -5  -1  -2   18.50    6.30
  -5  -1  -2   20.20    4.40
  -5  -1  -2   12.90    6.30
  -5  -1  -2   15.50    4.20
  -5  -1  -2   24.70    4.20
  -5  -1  -2   13.10    4.30
   5   1   2   22.20    4.20
   5   1   2   17.40    4.40
   5   1   2   25.60    4.60
   5   1   2   17.60    6.00
   5   1   2   18.40    4.00
  -6  -1  -2  112.69   15.10
  -6  -1  -2   66.89   16.20
  -6  -1  -2  102.09   14.40
  -6  -1  -2  126.69   14.00
  -6  -1  -2   99.19   14.40
  -6  -1  -2  106.19   15.50
  -6  -1  -2  108.29   13.90
   6   1   2   65.19   15.80
   6   1   2  116.49   15.00
   6   1   2   99.89   13.80
   6   1   2   79.29   14.50
   6   1   2  112.89   14.20
   6   1   2   97.49   16.40
   6   1   2  115.19   14.00
  -7  -1  -2   12.00    6.80
  -7  -1  -2   16.70    9.80
  -7  -1  -2   27.30    5.90
  -7  -1  -2   21.10    7.40
  -7  -1  -2   16.40    5.80
  -7  -1  -2   23.20    5.90
  -7  -1  -2   16.80    7.10
   7   1   2   24.50    9.00
   7   1   2   20.70    5.90
   7   1   2   26.10    6.70
   7   1   2   23.00    6.00
   7   1   2   30.90    7.70
   7   1   2   28.10    7.30
   7   1   2   27.30    8.90
  -8  -1  -2   22.30   11.40
  -8  -1  -2    5.50    6.90
  -8  -1  -2    1.10    4.80
  -8  -1  -2   -1.00    4.80
   8   1   2   -2.80    8.40
   8   1   2    9.20    5.80
   8   1   2    5.30    6.30
   8   1   2    1.50    6.40
   8   1   2    7.00    5.50
   7  -2  -2    3.50    5.10
   7  -2  -2   11.90    8.70
   7  -2  -2    9.30    5.20
  -7   2   2   -4.20    4.90
  -7   2   2    4.80    4.80
  -7   2   2  -11.20   11.30
   6  -2  -2   85.89   13.00
   6  -2  -2   68.39   16.50
   6  -2  -2   74.99   12.10
  -6   2   2   80.29   13.50
  -6   2   2  103.39   19.00
  -6   2   2   78.19   12.50
   5  -2  -2  247.28   33.20
   5  -2  -2  291.07   33.40
   5  -2  -2  227.88   32.70
  -5   2   2  272.57   34.00
  -5   2   2  322.67   37.40
  -5   2   2  287.37   33.10
  -5   2   2  252.87   32.70
   4  -2  -2   55.99    8.90
   4  -2  -2   38.60    9.00
   4  -2  -2   73.79    9.40
   4  -2  -2   58.49    9.50
  -4   2   2   69.19   11.00
  -4   2   2   71.49    9.10
  -4   2   2   60.79    8.70
  -4   2   2   67.79   11.70
   3  -2  -2  518.65   63.39
   3  -2  -2  540.25   62.69
   3  -2  -2  507.65   63.39
   3  -2  -2  567.84   63.79
  -3   2   2  544.65   64.39
  -3   2   2  561.54   64.99
  -3   2   2  508.35   63.19
  -3   2   2  518.05   63.19
   2  -2  -2   71.59    8.60
   2  -2  -2   53.29    7.90
   2  -2  -2   54.29    8.00
   2  -2  -2   47.00    7.30
   2  -2  -2   64.89    7.20
  -2   2   2   61.99    9.40
  -2   2   2   60.49    7.90
  -2   2   2   54.99    7.70
  -2   2   2   73.59    9.80
   1  -2  -2  441.36   50.89
   1  -2  -2  410.46   51.19
   1  -2  -2  447.16   51.59
   1  -2  -2  438.66   51.39
  -1   2   2  406.06   51.29
  -1   2   2  466.85   51.89
  -1   2   2  425.96   51.19
   0  -2  -2   91.29   11.60
   0  -2  -2  112.89   11.90
   0  -2  -2  107.09   11.60
   0  -2  -2   92.29   12.00
   0  -2  -2  104.99   12.00
   0   2   2   88.29   11.60
   0   2   2   91.39   12.40
   0   2   2   93.89   12.00
   0   2   2   91.19   11.60
   0   2   2   86.69   12.00
  -1  -2  -2 1245.98  146.59
  -1  -2  -2 1195.78  146.19
  -1  -2  -2 1210.18  146.59
  -1  -2  -2 1223.28  146.79
   1   2   2 1263.77  146.59
   1   2   2 1238.68  146.19
   1   2   2 1327.47  146.79
   1   2   2 1283.37  146.59
  -2  -2  -2   28.30    6.10
  -2  -2  -2   54.39    6.70
  -2  -2  -2   48.90    6.50
  -2  -2  -2   48.50    6.40
   2   2   2   49.30    6.50
   2   2   2   46.90    6.20
   2   2   2   42.20    6.30
   2   2   2   51.89    6.30
  -3  -2  -2  762.02   89.59
  -3  -2  -2  738.33   89.49
  -3  -2  -2  762.52   90.29
  -3  -2  -2  772.32   88.99
   3   2   2  737.63   88.79
   3   2   2  768.62   88.89
   3   2   2  721.03   89.39
   3   2   2  791.82   89.29
   3   2   2  753.42   89.69
  -4  -2  -2   26.60    4.90
  -4  -2  -2   24.90    6.70
  -4  -2  -2   28.40    4.20
  -4  -2  -2   24.20    5.20
  -4  -2  -2   30.50    5.70
   4   2   2   20.30    5.80
   4   2   2   25.40    5.10
   4   2   2   33.80    4.20
   4   2   2   31.40    5.10
  -5  -2  -2   16.50    6.20
  -5  -2  -2   13.00    4.10
  -5  -2  -2   16.60    4.90
  -5  -2  -2   16.20    5.10
  -5  -2  -2   19.40    3.40
   5   2   2   15.60    3.80
   5   2   2   10.20    5.70
   5   2   2   19.30    3.30
   5   2   2   24.30    5.10
  -6  -2  -2  392.66   49.80
  -6  -2  -2  405.16   50.29
  -6  -2  -2  458.35   50.39
  -6  -2  -2  388.36   48.90
  -6  -2  -2  359.06   50.89
   6   2   2  413.16   49.80
   6   2   2  454.65   49.40
   6   2   2  403.06   49.20
   6   2   2  448.76   50.29
   6   2   2  375.86   51.59
  -7  -2  -2  137.79   19.10
  -7  -2  -2  166.88   19.30
  -7  -2  -2  131.79   19.30
  -7  -2  -2  135.09   18.70
  -7  -2  -2  132.29   16.80
   7   2   2  109.49   20.40
   7   2   2  124.49   17.40
   7   2   2  133.89   18.90
   7   2   2  115.09   16.80
   7   2   2  141.89   18.40
  -8  -2  -2   17.60    7.60
  -8  -2  -2    7.20    7.80
  -8  -2  -2    5.90    5.10
  -8  -2  -2   11.00    7.30
   8   2   2    9.80    7.60
   8   2   2   10.70    9.50
   8   2   2    9.30    7.10
   8   2   2   13.80    5.40
   8   2   2   15.20    8.90
   6  -3  -2    0.20    4.70
   6  -3  -2   -6.90    4.20
  -6   3   2    2.60    5.30
  -6   3   2   -2.50    4.00
  -6   3   2    1.10   11.20
   5  -3  -2   19.00    5.70
   5  -3  -2   20.90    6.00
   5  -3  -2   23.30    6.10
  -5   3   2   25.70    5.50
  -5   3   2   24.00   10.40
  -5   3   2   22.10    7.70
   4  -3  -2  203.98   23.40
   4  -3  -2  165.38   22.30
   4  -3  -2  188.28   23.40
  -4   3   2  152.18   22.00
  -4   3   2  212.08   24.50
  -4   3   2  175.28   25.80
  -4   3   2  167.68   22.10
   3  -3  -2   36.30    6.20
   3  -3  -2   32.20    5.70
   3  -3  -2   27.80    5.30
   3  -3  -2   33.90    4.90
  -3   3   2   29.00    7.80
  -3   3   2   28.30    5.10
  -3   3   2   30.80    4.70
  -3   3   2   19.60    6.10
   2  -3  -2   50.19    7.70
   2  -3  -2   25.80    6.60
   2  -3  -2   48.20    7.00
   2  -3  -2   53.59    6.30
   2  -3  -2   49.00    6.40
   2  -3  -2   53.39    7.70
  -2   3   2   42.30    8.30
  -2   3   2   43.10    6.30
  -2   3   2   54.39    7.00
  -2   3   2   63.09    6.60
  -2   3   2   55.99    8.90
   1  -3  -2 2455.35  265.07
   1  -3  -2 2267.27  265.67
   1  -3  -2 2320.37  265.37
   1  -3  -2 2074.59  264.87
  -1   3   2 2228.88  265.07
  -1   3   2 2315.17  265.87
  -1   3   2 2163.38  264.87
   0  -3  -2   70.69    8.00
   0  -3  -2   68.09    8.50
   0  -3  -2   67.69    8.20
   0  -3  -2   61.99    9.00
   0   3   2   64.99    9.00
   0   3   2   64.79    9.70
   0   3   2   50.19    8.30
   0   3   2   65.39    8.00
   0   3   2   59.89    8.00
  -1  -3  -2  174.98   19.80
  -1  -3  -2  169.08   20.30
  -1  -3  -2  167.98   19.80
   1   3   2  159.98   20.00
   1   3   2  148.49   19.40
   1   3   2  171.18   19.70
   1   3   2  155.58   20.00
  -2  -3  -2  210.58   24.60
  -2  -3  -2  206.98   24.60
  -2  -3  -2  204.58   24.30
  -2  -3  -2  193.48   24.90
  -2  -3  -2  197.28   24.00
   2   3   2  204.88   24.50
   2   3   2  215.98   24.70
   2   3   2  186.18   23.80
   2   3   2  218.88   24.60
  -3  -3  -2  354.66   39.90
  -3  -3  -2  311.07   38.50
  -3  -3  -2  291.67   39.00
  -3  -3  -2  362.86   39.70
  -3  -3  -2  317.97   39.40
   3   3   2  330.77   39.30
   3   3   2  331.47   38.50
   3   3   2  351.86   39.50
   3   3   2  322.07   39.30
  -4  -3  -2  136.49   17.30
  -4  -3  -2  157.68   18.70
  -4  -3  -2  131.39   16.20
  -4  -3  -2  131.39   17.10
   4   3   2  105.39   16.50
   4   3   2  145.69   17.00
   4   3   2  138.59   16.10
   4   3   2  130.69   17.00
   4   3   2  150.08   17.70
  -5  -3  -2   16.90    3.10
  -5  -3  -2   25.20    4.80
  -5  -3  -2   69.79    9.50
  -5  -3  -2   27.70    5.30
   5   3   2   19.20    3.90
   5   3   2   15.50    4.80
   5   3   2   13.60    4.10
   5   3   2   13.20    4.70
  -6  -3  -2   -6.50    4.20
  -6  -3  -2    0.40    4.80
  -6  -3  -2    3.40    2.10
  -6  -3  -2    4.40    4.80
   6   3   2    2.30    4.20
   6   3   2    3.80    2.20
   6   3   2    1.30    3.00
   6   3   2   -1.30    4.40
   6   3   2    3.50    4.50
  -7  -3  -2   64.89   11.00
  -7  -3  -2   55.29   10.10
  -7  -3  -2   39.60   10.90
   7   3   2   53.39    8.90
   7   3   2   50.89    9.20
   7   3   2   43.30    9.90
   7   3   2   54.49   12.00
  -8  -3  -2    2.80    6.70
  -8  -3  -2    5.80    7.70
  -8  -3  -2    4.40    4.80
   8   3   2    2.50    4.50
   8   3   2    1.50    7.10
   8   3   2    6.60    6.50
  -9  -3  -2    8.80    9.20
  -9  -3  -2   14.50    8.90
   9   3   2   13.80    8.20
   9   3   2   14.20   10.60
   9   3   2    3.50    6.70
   9   3   2    4.90    9.60
   6  -4  -2   56.09   10.90
   6  -4  -2   42.30   11.50
  -6   4   2   63.59   15.10
  -6   4   2   53.79   12.10
  -6   4   2   48.80   10.70
   5  -4  -2   51.79    9.60
   5  -4  -2   44.80   10.00
   5  -4  -2   50.39   10.60
  -5   4   2   51.39    9.60
  -5   4   2   39.60    9.30
  -5   4   2   54.59   13.00
   4  -4  -2   72.29   12.80
   4  -4  -2   92.69   12.40
   4  -4  -2   73.79   11.50
  -4   4   2  104.99   16.30
  -4   4   2   69.69   12.60
  -4   4   2   68.09   11.10
   3  -4  -2   -0.30    3.20
   3  -4  -2   -0.50    2.90
   3  -4  -2    3.80    5.00
  -3   4   2    2.40    4.40
  -3   4   2   -0.40    3.60
  -3   4   2    4.70    3.00
   2  -4  -2    2.70    3.10
   2  -4  -2    1.40    1.60
   2  -4  -2    5.20    3.10
  -2   4   2    8.00    5.20
  -2   4   2    0.90    3.10
  -2   4   2    2.70    2.30
  -2   4   2    1.00    0.80
   1  -4  -2   28.50    4.80
   1  -4  -2   26.30    6.30
   1  -4  -2   33.40    5.40
   1  -4  -2   30.00    3.80
  -1   4   2   26.80    5.00
  -1   4   2   35.80    6.70
  -1   4   2   31.80    3.80
  -1   4   2   29.70    6.60
  -1   4   2   29.80    3.80
   0  -4  -2  625.44   71.09
   0  -4  -2  655.03   71.29
   0  -4  -2  607.94   71.79
   0   4   2  590.64   70.89
   0   4   2  607.14   71.69
   0   4   2  583.64   70.59
   0   4   2  517.65   72.09
  -1  -4  -2  197.58   24.70
  -1  -4  -2  198.78   25.20
  -1  -4  -2  200.48   24.60
   1   4   2  205.98   25.20
   1   4   2  206.08   24.40
   1   4   2  197.98   24.30
   1   4   2  216.08   25.40
  -2  -4  -2   43.00    7.00
  -2  -4  -2   47.90    6.80
  -2  -4  -2   37.60    7.00
  -2  -4  -2   50.39    6.40
   2   4   2   43.20    6.50
   2   4   2   59.19    7.50
   2   4   2   44.90    5.80
   2   4   2   41.30    6.70
  -3  -4  -2  921.81  107.99
  -3  -4  -2  868.81  107.49
  -3  -4  -2  850.81  107.19
  -3  -4  -2  920.01  107.59
   3   4   2  920.81  107.39
   3   4   2  964.10  107.49
   3   4   2  866.81  106.59
   3   4   2  970.20  107.69
  -4  -4  -2  443.86   55.79
  -4  -4  -2  518.15   56.29
  -4  -4  -2  457.25   54.69
  -4  -4  -2  444.56   55.69
  -4  -4  -2  444.96   54.49
   4   4   2  463.45   55.59
   4   4   2  499.45   56.09
   4   4   2  461.55   54.59
   4   4   2  459.55   55.49
  -5  -4  -2    0.30    3.10
  -5  -4  -2    4.70    4.10
  -5  -4  -2   -2.80    3.00
  -5  -4  -2    2.00    1.30
   5   4   2    0.20    2.50
   5   4   2    0.50    1.90
   5   4   2    7.10    4.90
   5   4   2    0.50    2.60
  -6  -4  -2    8.30    7.20
  -6  -4  -2   23.10    5.30
  -6  -4  -2   20.50    5.50
   6   4   2   13.30    5.50
   6   4   2   18.20    4.80
   6   4   2    9.00    4.40
   6   4   2   29.10    7.60
  -7  -4  -2   71.59   11.10
  -7  -4  -2   82.79   11.10
  -7  -4  -2   31.90   10.40
   7   4   2   67.99   10.90
   7   4   2   53.49   10.10
   7   4   2   64.89   11.90
  -8  -4  -2   24.20    8.50
  -8  -4  -2   24.30    9.20
  -8  -4  -2   17.60    7.60
   8   4   2   27.80    7.10
   8   4   2   37.00    8.20
   8   4   2   34.40    9.30
  -9  -4  -2   19.80    9.40
  -9  -4  -2   17.80    8.00
   9   4   2   28.90    9.60
   9   4   2   13.10    7.80
   9   4   2   23.00    9.20
   5  -5  -2   -1.40    5.40
   5  -5  -2    2.90    8.40
   5  -5  -2    9.20    8.10
  -5   5   2   -1.00    8.10
  -5   5   2    0.80    4.70
   4  -5  -2  251.47   34.10
   4  -5  -2  259.07   32.90
   4  -5  -2  243.48   33.10
  -4   5   2  267.47   32.70
  -4   5   2  281.97   36.80
  -4   5   2  229.68   33.70
   3  -5  -2   71.29   12.60
   3  -5  -2   74.99   11.40
   3  -5  -2   57.69   11.60
  -3   5   2   74.99   10.90
  -3   5   2   57.39   12.20
  -3   5   2   72.99   12.90
   2  -5  -2   47.60    9.90
   2  -5  -2   53.99    9.40
  -2   5   2   71.29   10.70
  -2   5   2   50.29   10.20
  -2   5   2   40.70    8.10
   1  -5  -2   22.90    5.10
   1  -5  -2   27.00    7.10
   1  -5  -2   26.60    4.70
  -1   5   2   22.90    5.90
  -1   5   2   18.60    6.70
  -1   5   2   30.50    4.80
   0  -5  -2  321.67   34.20
   0  -5  -2  285.07   33.90
   0  -5  -2  292.77   35.00
   0   5   2  265.57   32.90
   0   5   2  273.97   34.60
   0   5   2  224.78   34.90
   0   5   2  294.37   33.60
  -1  -5  -2  265.77   31.90
  -1  -5  -2  253.77   31.00
  -1  -5  -2  271.77   31.20
   1   5   2  264.17   30.60
   1   5   2  235.98   30.50
   1   5   2  236.58   31.70
   1   5   2  254.67   31.70
  -2  -5  -2  301.27   37.30
  -2  -5  -2  308.77   36.70
  -2  -5  -2  323.27   36.30
  -2  -5  -2  290.07   36.10
   2   5   2  309.07   36.70
   2   5   2  296.67   36.70
   2   5   2  302.67   36.10
   2   5   2  280.87   35.70
  -3  -5  -2    7.30    4.40
  -3  -5  -2    6.30    3.90
  -3  -5  -2    5.40    2.50
  -3  -5  -2    5.60    2.70
   3   5   2    8.60    3.20
   3   5   2    4.20    2.70
   3   5   2    6.40    1.60
   3   5   2    8.70    3.20
  -4  -5  -2   44.90    7.70
  -4  -5  -2   74.99   10.40
  -4  -5  -2   66.49    9.60
  -4  -5  -2   59.49    9.50
   4   5   2   61.19    9.00
   4   5   2   55.29    8.90
   4   5   2   64.19    8.90
   4   5   2   50.29    6.90
  -5  -5  -2   48.30    9.40
  -5  -5  -2   47.30    9.40
  -5  -5  -2   53.89    9.50
   5   5   2   50.39    8.90
   5   5   2   45.10    9.30
   5   5   2   56.09    6.80
   5   5   2   51.19    8.50
  -6  -5  -2  183.88   26.90
  -6  -5  -2  210.28   27.70
  -6  -5  -2  182.68   28.50
   6   5   2  220.58   27.10
   6   5   2  217.38   26.40
   6   5   2  212.98   28.00
  -7  -5  -2   12.20    6.00
  -7  -5  -2   21.10    8.10
  -7  -5  -2   27.60    7.40
   7   5   2   29.90    6.40
   7   5   2   22.60    9.10
   7   5   2   29.80    6.80
  -8  -5  -2   11.40    7.10
  -8  -5  -2    8.20    5.70
  -8  -5  -2   11.20    8.40
   8   5   2   15.30    7.50
   8   5   2    9.10    6.10
   8   5   2   23.50    7.90
  -9  -5  -2   -5.90    7.90
  -9  -5  -2   10.00    9.40
   9   5   2   -2.80    5.40
   9   5   2    5.60    9.50
   9   5   2   -1.80    6.20
   4  -6  -2   16.10    7.00
   4  -6  -2    3.90    8.20
   4  -6  -2   20.40    9.50
  -4   6   2   22.00    9.40
  -4   6   2   25.90    7.70
   3  -6  -2   44.50   10.50
   3  -6  -2   41.70    9.50
   3  -6  -2   44.40    9.80
  -3   6   2   45.30   12.20
  -3   6   2   26.90    8.50
  -3   6   2   37.20    8.40
   2  -6  -2   93.29   15.60
   2  -6  -2   87.29   15.00
  -2   6   2  123.59   17.70
  -2   6   2   76.29   15.90
  -2   6   2  112.99   14.40
   1  -6  -2  177.38   22.20
   1  -6  -2  188.38   23.10
   1  -6  -2  213.68   25.10
  -1   6   2  174.48   22.20
  -1   6   2  110.59   24.20
  -1   6   2  189.28   24.80
   0  -6  -2  140.19   20.40
   0  -6  -2  179.38   20.40
   0  -6  -2  150.68   22.20
   0   6   2  163.38   21.40
   0   6   2  120.19   22.30
   0   6   2  175.98   20.20
  -1  -6  -2  134.79   18.70
  -1  -6  -2  141.49   17.20
  -1  -6  -2  131.99   17.30
   1   6   2  114.09   17.50
   1   6   2  123.29   16.10
   1   6   2  133.59   18.90
   1   6   2  137.49   16.50
  -2  -6  -2   26.90    5.80
  -2  -6  -2   19.80    4.30
  -2  -6  -2   23.40    5.90
  -2  -6  -2   18.90    4.60
   2   6   2   21.80    4.20
   2   6   2   19.80    3.90
   2   6   2   20.40    5.30
   2   6   2   19.40    5.10
  -3  -6  -2    5.80    5.70
  -3  -6  -2   13.10    4.40
  -3  -6  -2   14.40    3.30
  -3  -6  -2   20.90    4.80
   3   6   2   17.10    4.10
   3   6   2    8.30    4.90
   3   6   2   21.30    4.90
   3   6   2   15.70    3.00
  -4  -6  -2   -4.60    4.00
  -4  -6  -2    4.60    4.00
  -4  -6  -2    0.00    2.50
  -4  -6  -2   -0.30    3.30
   4   6   2    0.30    3.30
   4   6   2    8.20    3.80
   4   6   2    3.00    1.90
   4   6   2    3.10    3.10
  -5  -6  -2   42.80    8.90
  -5  -6  -2   39.40    8.50
  -5  -6  -2   45.00    9.50
   5   6   2   45.80    8.80
   5   6   2   32.10    7.60
   5   6   2   35.70    7.90
  -6  -6  -2  253.27   33.70
  -6  -6  -2  234.68   32.00
  -6  -6  -2  225.38   32.20
   6   6   2  259.17   32.10
   6   6   2  286.67   32.60
   6   6   2  235.78   31.50
  -7  -6  -2   95.79   15.80
  -7  -6  -2   65.69   16.30
  -7  -6  -2   88.29   14.00
   7   6   2   83.69   14.50
   7   6   2   85.49   14.30
   7   6   2  110.09   16.40
  -8  -6  -2    4.40    8.10
  -8  -6  -2   19.20   10.20
  -8  -6  -2   24.70    8.00
   8   6   2    8.40    6.00
   8   6   2   18.70    7.60
   8   6   2    6.90    7.40
   3  -7  -2   -2.40    5.90
   3  -7  -2    5.00    5.80
   3  -7  -2   30.20    9.60
  -3   7   2   -8.40    9.70
  -3   7   2    4.10    4.60
   2  -7  -2   11.40    9.40
   2  -7  -2   19.50    8.60
  -2   7   2   25.00    8.20
  -2   7   2   14.70    6.40
   1  -7  -2  376.26   44.10
   1  -7  -2  369.06   41.90
  -1   7   2  314.67   42.70
  -1   7   2  239.48   43.50
  -1   7   2  355.76   41.30
   0  -7  -2   34.00    6.20
   0  -7  -2   20.00    8.90
   0  -7  -2   16.20    5.50
   0   7   2   14.30    5.10
   0   7   2   18.50    7.70
   0   7   2   13.30    6.00
  -1  -7  -2  160.78   21.40
  -1  -7  -2  148.09   19.10
  -1  -7  -2  152.78   19.30
   1   7   2  168.48   21.30
   1   7   2  142.99   18.40
   1   7   2  102.09   20.20
  -2  -7  -2   27.20    6.00
  -2  -7  -2   26.60    5.40
  -2  -7  -2   31.10    8.70
   2   7   2   29.40    6.90
   2   7   2   29.90    6.60
   2   7   2   19.60    4.80
  -3  -7  -2  482.45   60.89
  -3  -7  -2  523.05   59.39
  -3  -7  -2  515.95   59.69
  -3  -7  -2  503.95   60.39
   3   7   2  461.45   58.89
   3   7   2  500.55   60.49
   3   7   2  465.75   60.29
   3   7   2  513.45   59.49
  -4  -7  -2    0.70    4.10
  -4  -7  -2   -3.40    6.00
  -4  -7  -2   -0.70    4.50
   4   7   2    0.50    3.70
   4   7   2    3.00    4.10
   4   7   2   -2.40    4.70
  -5  -7  -2   -2.50    6.00
  -5  -7  -2   -3.70    6.20
  -5  -7  -2   -2.50    3.70
   5   7   2    2.20    3.20
   5   7   2    1.50    4.10
   5   7   2    3.10    4.00
  -6  -7  -2    1.90    6.50
  -6  -7  -2    6.10    5.10
  -6  -7  -2    1.00    7.40
   6   7   2    9.20    6.30
   6   7   2    5.50    4.60
   6   7   2   -0.90    4.50
  -7  -7  -2   -3.40    8.40
  -7  -7  -2   -7.80    4.80
  -7  -7  -2    2.70    7.40
   7   7   2    5.20    6.80
   7   7   2   -9.10    6.60
   7   7   2    2.50    7.90
  -8  -7  -2    3.70    5.50
  -8  -7  -2    0.70    9.30
   8   7   2    5.50    5.80
   8   7   2    6.90    8.50
   8   7   2   -0.90    8.60
   1  -8  -2    3.30    5.40
   1  -8  -2    2.30    6.70
  -1   8   2   -0.60    5.50
  -1   8   2   -6.70    4.90
   0  -8  -2   12.60    5.90
   0  -8  -2   31.90   10.50
   0   8   2    7.40    6.50
   0   8   2    5.90    7.50
   0   8   2   16.30    5.60
  -1  -8  -2   29.70    7.90
  -1  -8  -2   32.60    8.20
  -1  -8  -2   49.20   11.50
   1   8   2   32.10    9.70
   1   8   2   35.60    6.30
   1   8   2   22.40    9.60
  -2  -8  -2    0.60    3.60
  -2  -8  -2    5.10    6.00
  -2  -8  -2   -5.90    4.90
   2   8   2    1.80    2.70
   2   8   2    2.10    6.80
   2   8   2    2.30    4.60
  -3  -8  -2  100.99   17.40
  -3  -8  -2  102.09   15.70
   3   8   2   96.49   15.50
   3   8   2   97.99   16.10
  -4  -8  -2  175.98   23.40
  -4  -8  -2  163.18   22.50
  -4  -8  -2  150.08   20.60
   4   8   2  153.18   21.70
   4   8   2  151.88   22.20
   4   8   2  150.98   20.70
  -5  -8  -2   99.49   16.40
  -5  -8  -2  112.39   16.90
  -5  -8  -2   94.39   15.50
   5   8   2  110.09   16.70
   5   8   2   93.49   14.40
   5   8   2   88.79   15.10
  -6  -8  -2    8.10    6.30
  -6  -8  -2    6.20    6.70
  -6  -8  -2    2.20    7.50
   6   8   2    2.00    7.90
   6   8   2    4.20    6.90
   6   8   2   15.70    5.80
  -7  -8  -2   69.09   13.30
  -7  -8  -2   55.79   13.10
  -7  -8  -2   62.59   14.70
   7   8   2   61.79   11.90
   7   8   2   42.40   10.50
   7   8   2   43.00   12.00
   0  -9  -2   74.49   17.10
   0  -9  -2   79.59   13.30
   0   9   2   69.89   12.10
   0   9   2   72.09   15.70
  -1  -9  -2    0.30    6.70
  -1  -9  -2   10.60    7.70
   1   9   2    6.40    6.30
   1   9   2   15.10    5.90
  -2  -9  -2   32.80    9.00
  -2  -9  -2   10.50    6.80
  -2  -9  -2   20.60    7.90
   2   9   2   21.40    9.70
   2   9   2   -5.20    7.90
  -3  -9  -2    5.80    7.00
  -3  -9  -2    2.50    8.80
   3   9   2    2.80    5.70
   3   9   2    6.10    5.90
  -4  -9  -2   23.50   10.90
  -4  -9  -2    1.60    7.90
   4   9   2   -1.30    7.00
   4   9   2    6.60    7.90
  -5  -9  -2   -0.50    7.10
  -5  -9  -2    5.80    8.20
   5   9   2    0.30    8.20
   5   9   2    4.20    5.80
  -6  -9  -2  119.39   21.00
  -6  -9  -2  119.09   19.70
  -6  -9  -2  117.49   18.60
   6   9   2  110.09   19.50
   6   9   2  123.29   19.40
   6   9   2  103.19   17.50
   5   9  -3   12.30   10.70
  -5  -9   3  -13.90    9.70
  -5  -9   3   13.40   12.50
   4   9  -3   60.99   11.30
   4   9  -3   74.79   16.60
  -4  -9   3   83.29   15.70
  -4  -9   3   83.59   16.20
   3   9  -3    7.70    4.80
   3   9  -3    7.60   11.90
  -3  -9   3    1.30    7.40
  -3  -9   3   -6.10    7.40
   2   9  -3   40.90   13.50
   2   9  -3   70.39   11.60
  -2  -9   3   58.99   13.30
  -2  -9   3   60.19   16.70
   6   8  -3   -9.70    8.90
   6   8  -3    8.40    6.10
  -6  -8   3    3.90    6.10
  -6  -8   3   10.70    7.50
   5   8  -3   92.69   16.20
   5   8  -3  108.79   15.00
   5   8  -3  102.89   19.30
  -5  -8   3  110.59   18.90
  -5  -8   3   77.69   16.60
  -5  -8   3   89.69   16.00
   4   8  -3    2.20    7.50
   4   8  -3   -3.70    5.30
   4   8  -3   -0.70    7.20
  -4  -8   3   -0.30    8.30
  -4  -8   3  -18.50    8.00
   3   8  -3   25.20   11.90
   3   8  -3   13.60    6.40
  -3  -8   3   14.20    8.10
  -3  -8   3   22.90    8.50
   2   8  -3  151.28   24.40
   2   8  -3  136.99   20.00
  -2  -8   3  183.68   24.50
  -2  -8   3  131.39   23.00
   1   8  -3  141.49   19.90
   1   8  -3  142.79   24.50
  -1  -8   3  136.19   20.70
  -1  -8   3  167.68   25.80
  -1  -8   3  154.08   23.90
   0   8  -3   51.29   14.90
   0   8  -3   51.69    9.50
   0  -8   3   38.00   12.90
   0  -8   3   47.90   13.40
   0  -8   3   58.69   10.50
  -1   8  -3    4.10    7.30
  -1   8  -3    4.90   11.60
   1  -8   3    0.90   11.00
   1  -8   3    3.40    7.40
   1  -8   3   -0.20    6.00
   7   7  -3   -6.30   13.40
   7   7  -3    2.00    8.70
  -7  -7   3    2.20    9.30
  -7  -7   3    4.30    8.90
   6   7  -3  -14.20   10.90
   6   7  -3    3.30    5.00
   6   7  -3    2.10    6.40
  -6  -7   3    3.40    5.70
  -6  -7   3   -2.10    8.30
   5   7  -3  110.09   15.00
   5   7  -3   92.89   15.40
   5   7  -3   89.69   17.60
  -5  -7   3   85.89   16.40
  -5  -7   3  101.29   15.60
  -5  -7   3   89.09   16.00
   4   7  -3    5.00    5.20
   4   7  -3    4.20    3.90
   4   7  -3   -0.40    9.30
  -4  -7   3    0.70    5.20
  -4  -7   3    3.00    5.70
  -4  -7   3   -1.00    7.00
   3   7  -3   -0.30    3.30
   3   7  -3    3.50    8.60
   3   7  -3   -1.00    3.20
  -3  -7   3    4.20    4.40
  -3  -7   3   -2.00    6.60
  -3  -7   3    9.60    6.20
   2   7  -3   11.70    5.80
   2   7  -3   29.70   10.50
  -2  -7   3   11.40    9.00
  -2  -7   3   21.80    7.50
  -2  -7   3   19.50    4.70
   1   7  -3   62.99   10.80
   1   7  -3   65.89   10.60
   1   7  -3   66.49   13.10
  -1  -7   3   66.39   14.10
  -1  -7   3   82.49   11.90
  -1  -7   3   75.79   14.00
   0   7  -3    0.10    8.50
   0   7  -3    3.30    5.40
   0   7  -3    2.00    5.40
   0  -7   3   -5.50    5.80
   0  -7   3    3.90    6.50
   0  -7   3    1.00    5.50
  -1   7  -3   79.49   12.60
  -1   7  -3   70.79   16.90
  -1   7  -3   79.89   13.60
   1  -7   3   92.29   16.50
   1  -7   3   82.59   14.60
   1  -7   3   93.09   17.80
  -2   7  -3   21.10   12.80
  -2   7  -3   25.70    7.10
  -2   7  -3   31.90    9.10
   2  -7   3   20.40   10.20
   2  -7   3   32.80    9.30
   2  -7   3   13.20   12.50
   8   6  -3   76.49   14.80
   8   6  -3   72.19   20.80
  -8  -6   3   54.49   12.50
  -8  -6   3   75.79   16.60
   7   6  -3   23.30   11.70
   7   6  -3   13.30    6.30
   7   6  -3   -7.30    7.80
  -7  -6   3   14.20    7.80
  -7  -6   3   15.90    9.00
   6   6  -3   15.00   12.40
   6   6  -3   11.20    5.10
   6   6  -3    0.40    6.60
  -6  -6   3    5.60    5.50
  -6  -6   3    5.40    7.80
   5   6  -3  187.78   25.70
   5   6  -3  200.28   26.70
   5   6  -3  262.27   30.10
  -5  -6   3  177.78   27.40
  -5  -6   3  210.98   27.10
  -5  -6   3  175.48   26.20
   4   6  -3  422.66   49.10
   4   6  -3  377.56   48.80
   4   6  -3  481.85   52.49
  -4  -6   3  373.46   49.80
  -4  -6   3  393.46   49.90
  -4  -6   3  384.96   49.20
   3   6  -3    6.30    4.40
   3   6  -3    0.70    3.80
   3   6  -3    3.30    7.00
   3   6  -3   -0.20    2.00
  -3  -6   3    5.20    2.60
  -3  -6   3    2.80    3.10
  -3  -6   3   -2.90    3.40
  -3  -6   3    3.60    4.60
   2   6  -3   23.30    5.70
   2   6  -3   35.60    7.00
   2   6  -3   34.70    6.40
   2   6  -3   52.69   10.40
  -2  -6   3   40.30    8.50
  -2  -6   3   47.50    6.80
  -2  -6   3   37.10    6.70
  -2  -6   3   41.80    9.60
   1   6  -3    4.60    3.40
   1   6  -3   14.50    7.50
   1   6  -3    4.80    4.10
   1   6  -3    6.00    3.80
  -1  -6   3   14.20    5.90
  -1  -6   3   16.80    7.30
  -1  -6   3   19.40    5.20
   0   6  -3   14.00    4.80
   0   6  -3   28.70    7.70
   0   6  -3   30.20    6.30
   0  -6   3   18.40    6.30
   0  -6   3   14.50    8.50
   0  -6   3   36.50    9.40
  -1   6  -3  190.68   25.40
  -1   6  -3  191.58   25.30
  -1   6  -3  190.38   28.00
   1  -6   3  228.18   28.40
   1  -6   3  199.88   28.60
   1  -6   3  196.58   26.00
  -2   6  -3   72.29   11.20
  -2   6  -3   67.89   14.00
  -2   6  -3   60.59   11.40
   2  -6   3   66.79   13.70
   2  -6   3   56.19   11.40
   2  -6   3   76.99   14.70
  -3   6  -3   65.79   16.70
  -3   6  -3   60.49   11.30
  -3   6  -3   57.29   11.70
   3  -6   3   59.59   11.80
   3  -6   3   75.29   16.80
   8   5  -3   13.70   12.10
   8   5  -3   20.20    7.60
  -8  -5   3    4.30    7.50
  -8  -5   3    6.80    6.30
  -8  -5   3   15.90    8.00
   7   5  -3    6.90    5.60
   7   5  -3    5.20    5.50
   7   5  -3    9.80    9.50
  -7  -5   3    9.60    7.00
  -7  -5   3    0.10    7.20
  -7  -5   3    9.10    6.80
   6   5  -3  155.68   22.90
   6   5  -3  181.48   27.30
   6   5  -3  158.68   21.80
  -6  -5   3  133.39   21.80
  -6  -5   3  146.59   22.70
  -6  -5   3  160.28   22.70
   5   5  -3   45.40   10.90
   5   5  -3   34.80    7.90
   5   5  -3   34.10    9.00
  -5  -5   3   20.40    8.20
  -5  -5   3   34.20    7.70
  -5  -5   3   51.89    9.80
  -5  -5   3   43.40    9.10
   4   5  -3  168.48   22.00
   4   5  -3  131.09   18.20
   4   5  -3  125.19   18.60
  -4  -5   3  144.59   19.50
  -4  -5   3  139.69   19.10
  -4  -5   3  120.89   19.10
   3   5  -3   10.60    6.50
   3   5  -3    6.20    3.70
   3   5  -3    5.00    4.30
   3   5  -3   10.50    2.20
  -3  -5   3    9.30    3.90
  -3  -5   3    9.80    2.40
  -3  -5   3   11.70    5.00
  -3  -5   3    8.70    4.80
   2   5  -3  708.53   83.69
   2   5  -3  653.53   81.59
   2   5  -3  715.83   82.09
   2   5  -3  668.53   81.99
  -2  -5   3  687.13   82.29
  -2  -5   3  670.43   83.19
  -2  -5   3  689.63   81.79
  -2  -5   3  761.82   83.79
   1   5  -3   23.40    6.60
   1   5  -3   10.50    3.80
   1   5  -3   22.60    4.20
   1   5  -3   12.80    3.40
  -1  -5   3   13.80    5.40
  -1  -5   3   22.00    4.10
  -1  -5   3   16.30    5.40
  -1  -5   3   15.50    3.80
   0   5  -3  535.35   64.29
   0   5  -3  542.35   64.29
   0   5  -3  527.35   65.79
   0  -5   3  560.14   66.29
   0  -5   3  528.55   66.19
   0  -5   3  547.05   64.69
   0  -5   3  526.35   63.69
  -1   5  -3   -1.30    5.70
  -1   5  -3    4.50    3.30
  -1   5  -3    0.70    2.90
   1  -5   3   10.40    7.00
   1  -5   3    8.30    6.90
   1  -5   3    2.00    3.60
  -2   5  -3    0.50    3.30
  -2   5  -3  -10.20    4.50
  -2   5  -3   -2.10    7.20
   2  -5   3   -7.60    5.10
   2  -5   3    2.50    4.40
   2  -5   3   -4.00    4.60
  -3   5  -3   56.39   10.20
  -3   5  -3   67.59   10.90
  -3   5  -3   54.69   13.40
   3  -5   3   66.39   13.80
   3  -5   3   36.00   10.60
   3  -5   3   43.10   13.40
  -4   5  -3    7.60    5.70
  -4   5  -3   31.10    7.20
  -4   5  -3   24.00    9.60
   4  -5   3   19.80   11.60
   4  -5   3   22.40    7.20
   8   4  -3   56.99   10.70
   8   4  -3   89.89   20.00
   8   4  -3   30.00   10.20
  -8  -4   3   41.10   11.20
  -8  -4   3   43.50   11.20
  -8  -4   3   56.89   11.80
   7   4  -3   30.70    9.20
   7   4  -3   50.19   13.60
   7   4  -3   41.50    9.70
  -7  -4   3   43.80   11.20
  -7  -4   3   34.10    9.20
  -7  -4   3   37.60   10.90
   6   4  -3   22.00    9.20
   6   4  -3   26.30    7.30
   6   4  -3   20.50    7.00
  -6  -4   3   18.60    7.80
  -6  -4   3   18.50    7.00
  -6  -4   3   18.30    8.40
   5   4  -3   17.50    7.20
   5   4  -3   44.00    7.00
   5   4  -3   26.80    9.00
  -5  -4   3   29.60    7.20
  -5  -4   3   27.30    6.80
  -5  -4   3   36.50    8.60
  -5  -4   3   31.70    6.40
   4   4  -3   18.20    4.80
   4   4  -3   13.60    5.90
   4   4  -3    9.80    5.90
  -4  -4   3    7.90    5.20
  -4  -4   3   15.80    5.00
  -4  -4   3   24.60    4.90
  -4  -4   3   16.50    4.80
   3   4  -3   13.20    3.40
   3   4  -3   14.20    5.40
   3   4  -3   30.10    5.70
   3   4  -3   15.00    2.30
  -3  -4   3   10.60    4.20
  -3  -4   3   15.30    4.30
  -3  -4   3   16.50    2.60
  -3  -4   3   11.00    2.50
  -3  -4   3   19.20    4.00
  -3  -4   3   13.30    4.70
   2   4  -3 1259.17  148.79
   2   4  -3 1249.97  147.49
   2   4  -3 1262.47  147.89
   2   4  -3 1238.28  147.19
  -2  -4   3 1220.88  148.69
  -2  -4   3 1302.87  148.09
  -2  -4   3 1227.18  148.29
   1   4  -3  501.45   60.49
   1   4  -3  485.05   60.29
   1   4  -3  483.45   60.19
   1   4  -3  534.95   61.49
  -1  -4   3  525.45   61.59
  -1  -4   3  545.35   61.89
  -1  -4   3  511.85   60.49
  -1  -4   3  504.05   60.69
   0   4  -3    4.00    1.70
   0   4  -3   -4.80    2.70
   0   4  -3    0.20    1.50
   0   4  -3    2.80    2.90
   0   4  -3    3.60    4.20
   0  -4   3    2.20    1.40
   0  -4   3    2.00    3.50
   0  -4   3    4.40    4.70
   0  -4   3    1.10    1.90
   0  -4   3    0.80    4.20
  -1   4  -3   20.40    4.10
  -1   4  -3   17.60    6.00
  -1   4  -3   15.40    2.90
  -1   4  -3   18.20    4.00
   1  -4   3   22.40    3.60
   1  -4   3   21.40    6.10
   1  -4   3   12.90    4.20
   1  -4   3   16.80    2.60
   1  -4   3   18.80    5.60
  -2   4  -3  378.26   46.50
  -2   4  -3  354.26   45.00
  -2   4  -3  385.86   44.90
   2  -4   3  353.66   45.40
   2  -4   3  353.56   46.70
   2  -4   3  389.66   46.80
  -3   4  -3  113.39   16.40
  -3   4  -3  122.39   19.50
  -3   4  -3  109.69   16.40
   3  -4   3  118.89   17.00
   3  -4   3  120.89   19.60
   3  -4   3  147.29   20.60
  -4   4  -3   22.30   10.20
  -4   4  -3    3.90    4.50
  -4   4  -3   17.60    5.50
   4  -4   3   17.30    6.10
   4  -4   3   23.40   10.20
   4  -4   3   28.80   10.40
  -5   4  -3   12.80   11.90
  -5   4  -3   16.40    7.50
  -5   4  -3   21.20    6.60
   5  -4   3   12.00    8.60
   5  -4   3   23.60    9.10
   8   3  -3   58.09   10.30
   8   3  -3   56.89   11.00
   8   3  -3   45.00   14.30
  -8  -3   3   39.60   11.00
  -8  -3   3   52.29   11.90
  -8  -3   3   65.99   10.90
   7   3  -3   19.10   10.50
   7   3  -3   41.60    8.70
   7   3  -3   30.20    7.90
  -7  -3   3   51.09   11.30
  -7  -3   3   40.20    9.40
  -7  -3   3   44.70    8.20
   6   3  -3    3.10    4.00
   6   3  -3   -2.60    4.90
   6   3  -3   -2.50    8.40
  -6  -3   3    8.40    4.80
  -6  -3   3   -0.20    4.30
  -6  -3   3    3.70    5.00
   5   3  -3  579.34   59.99
   5   3  -3  429.96   55.79
   5   3  -3  398.96   54.29
   5   3  -3  521.35   55.79
  -5  -3   3  406.16   54.79
  -5  -3   3  513.75   55.99
  -5  -3   3  503.05   56.39
  -5  -3   3  476.75   56.59
   4   3  -3   15.00    2.40
   4   3  -3   14.90    2.10
   4   3  -3   11.30    6.00
   4   3  -3   15.70    3.80
   4   3  -3    6.80    4.60
  -4  -3   3   16.60    2.20
  -4  -3   3   17.70    4.30
  -4  -3   3   12.40    3.40
  -4  -3   3   12.20    4.20
  -4  -3   3   16.60    5.60
   3   3  -3   86.99   12.60
   3   3  -3   69.49    8.80
   3   3  -3   79.59   10.20
   3   3  -3   67.99   11.00
  -3  -3   3   84.19   11.40
  -3  -3   3   73.49   10.50
  -3  -3   3   69.79    9.00
  -3  -3   3   65.29    9.60
  -3  -3   3   76.19   10.70
   2   3  -3  308.57   40.90
   2   3  -3  380.76   42.10
   2   3  -3  356.46   40.40
   2   3  -3  330.37   40.00
  -2  -3   3  360.56   41.60
  -2  -3   3  340.47   40.80
  -2  -3   3  325.67   40.50
  -2  -3   3  315.17   41.00
   1   3  -3  295.77   34.00
   1   3  -3  277.97   33.40
   1   3  -3  281.97   33.40
   1   3  -3  279.47   34.40
  -1  -3   3  264.37   34.00
  -1  -3   3  274.57   34.40
  -1  -3   3  292.07   35.00
   0   3  -3    9.40    3.50
   0   3  -3   12.50    2.80
   0   3  -3    8.10    1.40
   0   3  -3    5.80    1.70
   0   3  -3    8.40    2.40
   0  -3   3    6.10    3.10
   0  -3   3    9.30    2.80
   0  -3   3   10.50    4.70
   0  -3   3    7.10    1.30
  -1   3  -3  225.28   25.30
  -1   3  -3  212.58   25.30
  -1   3  -3  191.68   24.40
  -1   3  -3  227.18   26.30
   1  -3   3  204.68   24.30
   1  -3   3  184.48   25.50
   1  -3   3  243.68   27.20
   1  -3   3  202.38   26.90
  -2   3  -3  196.38   23.90
  -2   3  -3  174.28   21.20
  -2   3  -3  184.08   22.10
  -2   3  -3  171.08   22.20
   2  -3   3  167.68   22.40
   2  -3   3  181.78   21.40
   2  -3   3  150.78   24.90
   2  -3   3  184.38   23.90
  -3   3  -3  747.73   88.69
  -3   3  -3  775.32   87.29
  -3   3  -3  725.83   86.29
  -3   3  -3  747.53   86.99
   3  -3   3  734.03   86.79
   3  -3   3  783.62   89.39
   3  -3   3  563.34   88.59
   3  -3   3  744.23   87.69
  -4   3  -3    2.20    4.60
  -4   3  -3    1.70    5.30
  -4   3  -3    6.00    5.10
   4  -3   3    7.50    5.70
   4  -3   3   10.90    7.90
   4  -3   3    5.30    5.90
  -5   3  -3   15.50    9.50
  -5   3  -3    6.20    6.00
  -5   3  -3    7.80    6.40
   5  -3   3    3.80    6.70
   5  -3   3   -3.80    8.80
   5  -3   3   22.30   10.00
  -6   3  -3   32.90    7.80
  -6   3  -3   35.20   11.20
  -6   3  -3   26.10    8.60
   6  -3   3   49.20   13.20
   6  -3   3   26.90    8.10
   6  -3   3   26.00    8.60
   8   2  -3   23.30    6.30
   8   2  -3   -1.30   12.10
   8   2  -3   15.30    6.90
  -8  -2   3   14.20   10.10
  -8  -2   3   31.00    9.80
   7   2  -3    0.20    6.20
   7   2  -3  -10.00    5.80
   7   2  -3    1.20    3.70
  -7  -2   3   -1.30    5.00
  -7  -2   3    2.30    7.50
  -7  -2   3    1.90    4.90
   6   2  -3    6.10    5.00
   6   2  -3   10.10    4.30
   6   2  -3    7.20    3.00
   6   2  -3   -5.30    6.00
  -6  -2   3    5.80    4.60
  -6  -2   3   14.90    4.90
  -6  -2   3    5.80    4.60
   5   2  -3  219.48   30.90
   5   2  -3  223.78   26.80
   5   2  -3  204.08   25.40
   5   2  -3  173.58   25.30
  -5  -2   3  208.48   25.20
  -5  -2   3  252.87   26.90
  -5  -2   3  265.27   27.90
  -5  -2   3  247.18   27.60
   4   2  -3 1476.55  152.98
   4   2  -3 1265.37  149.29
   4   2  -3 1155.68  149.09
   4   2  -3 1278.07  150.18
  -4  -2   3 1068.99  149.29
  -4  -2   3 1385.16  150.88
  -4  -2   3 1412.16  150.78
  -4  -2   3 1328.57  150.18
   3   2  -3  171.58   22.40
   3   2  -3  141.09   20.10
   3   2  -3  138.69   19.00
   3   2  -3  144.69   19.30
  -3  -2   3  170.08   20.20
  -3  -2   3  167.48   20.20
  -3  -2   3  176.38   19.40
  -3  -2   3  165.58   20.40
  -3  -2   3  174.78   19.10
   2   2  -3   13.20    4.90
   2   2  -3   17.20    3.00
   2   2  -3   12.00    4.30
   2   2  -3   21.60    3.10
  -2  -2   3   23.30    3.90
  -2  -2   3   21.70    4.40
  -2  -2   3   14.80    3.20
  -2  -2   3   22.10    3.20
  -2  -2   3   16.30    3.90
   1   2  -3 1617.44  193.88
   1   2  -3 1828.42  193.18
   1   2  -3 1658.03  192.98
   1   2  -3 1505.85  193.58
   1   2  -3 1572.94  193.28
  -1  -2   3 1689.93  193.58
  -1  -2   3 1623.94  193.18
  -1  -2   3 1632.84  194.08
  -1  -2   3 1654.73  193.78
   0   2  -3 1361.06  150.68
   0   2  -3 1166.58  150.08
   0   2  -3 1218.58  150.08
   0   2  -3 1461.15  150.98
   0   2  -3 1320.07  150.58
   0  -2   3 1293.67  151.28
   0  -2   3 1237.48  151.78
   0  -2   3 1208.58  151.18
  -1   2  -3  103.19   12.20
  -1   2  -3   91.19   11.40
  -1   2  -3   92.39   11.30
   1  -2   3   94.09   13.00
   1  -2   3   79.19   13.40
   1  -2   3   68.59   12.00
  -2   2  -3  215.78   21.90
  -2   2  -3  178.98   21.00
  -2   2  -3  168.98   21.70
  -2   2  -3  167.48   20.00
  -2   2  -3  165.88   20.60
   2  -2   3  175.28   22.30
   2  -2   3  132.59   20.40
   2  -2   3  170.48   19.90
   2  -2   3  171.08   20.80
   2  -2   3  169.98   23.50
  -3   2  -3   29.20    6.40
  -3   2  -3   21.60    4.80
  -3   2  -3   16.10    4.80
  -3   2  -3   10.80    3.90
  -3   2  -3   21.30    3.30
   3  -2   3    7.70    4.70
   3  -2   3   21.10    6.70
   3  -2   3   18.10    3.00
   3  -2   3   19.30    4.00
   3  -2   3   14.90    5.20
  -4   2  -3   21.60    4.70
  -4   2  -3   17.70    7.30
  -4   2  -3   14.60    6.50
  -4   2  -3   20.60    4.30
  -4   2  -3   15.50    3.80
   4  -2   3   17.90    4.30
   4  -2   3   15.80    7.30
   4  -2   3   25.30    8.40
   4  -2   3   17.40    3.50
   4  -2   3   18.30    5.00
  -5   2  -3  212.48   33.60
  -5   2  -3  246.78   30.40
  -5   2  -3  224.78   29.40
  -5   2  -3  224.08   30.60
   5  -2   3  265.37   29.90
   5  -2   3  241.28   29.40
   5  -2   3  206.38   33.30
   5  -2   3  257.07   33.70
   5  -2   3  270.47   31.40
  -6   2  -3   -4.50    5.50
  -6   2  -3   -0.70    4.20
  -6   2  -3    9.50    4.50
   6  -2   3    3.30    4.00
   6  -2   3    1.00    4.60
   6  -2   3    2.40    8.50
   6  -2   3   -2.20    6.00
  -7   2  -3   23.60    8.60
  -7   2  -3   30.80   11.10
  -7   2  -3   29.10    6.90
   7  -2   3   27.40   12.30
   7  -2   3   27.00    9.30
   7  -2   3   10.00    8.40
   7  -2   3   18.40    6.40
   8   1  -3   78.59   13.10
   8   1  -3   64.39   11.30
   8   1  -3   74.19   18.70
  -8  -1   3   65.99   13.80
  -8  -1   3   69.29   19.50
  -8  -1   3   71.09   14.10
   7   1  -3   18.10   11.70
   7   1  -3   32.80    7.10
  -7  -1   3   29.10    8.80
  -7  -1   3   53.09   10.30
  -7  -1   3   44.30   13.90
   6   1  -3   23.60    4.50
   6   1  -3   19.80    9.90
   6   1  -3   33.40    5.80
  -6  -1   3   26.00    6.10
  -6  -1   3   33.80    8.50
  -6  -1   3   11.40    9.50
  -6  -1   3   29.40    7.80
   5   1  -3    7.60    5.20
   5   1  -3    6.80    2.70
   5   1  -3    8.00    2.20
   5   1  -3   13.50    3.60
  -5  -1   3    1.40    4.70
  -5  -1   3    6.40    5.50
  -5  -1   3   14.10    4.00
  -5  -1   3    2.20    4.50
   4   1  -3    5.10    1.40
   4   1  -3   10.80    5.10
   4   1  -3    6.50    1.80
   4   1  -3    5.30    1.40
   4   1  -3    5.30    3.30
  -4  -1   3    7.50    4.10
  -4  -1   3    6.30    4.50
  -4  -1   3    5.80    3.20
  -4  -1   3    8.00    2.50
   3   1  -3    8.20    3.80
   3   1  -3    7.00    2.30
   3   1  -3    8.00    1.60
  -3  -1   3    2.70    1.70
  -3  -1   3    3.40    2.60
  -3  -1   3    7.50    3.40
  -3  -1   3   10.40    4.00
   2   1  -3 1699.43  204.88
   2   1  -3 1701.63  203.48
   2   1  -3 1695.93  203.88
  -2  -1   3 1791.32  203.78
  -2  -1   3 1491.65  202.98
  -2  -1   3 1956.40  204.38
  -2  -1   3 1883.51  204.08
  -2  -1   3 1721.13  202.98
   1   1  -3   62.99    8.30
   1   1  -3   55.89    8.60
   1   1  -3   69.19    9.30
   1   1  -3   56.59    9.30
  -1  -1   3   67.99    9.60
  -1  -1   3   80.29    9.40
  -1  -1   3   65.59    8.20
  -1  -1   3   74.79    8.50
  -1  -1   3   70.19    8.60
   0   1  -3 1639.34  193.68
   0   1  -3 1582.64  193.68
   0   1  -3 1779.62  193.88
   0   1  -3 1835.12  193.68
   0  -1   3 1496.35  193.48
   0  -1   3 1733.53  194.18
   0  -1   3 1424.36  194.38
   0  -1   3 1681.73  193.38
  -1   1  -3   44.40    5.30
  -1   1  -3   30.00    5.20
  -1   1  -3   47.50    6.50
  -1   1  -3   41.70    5.30
   1  -1   3   33.80    5.90
   1  -1   3   33.60    4.80
   1  -1   3   35.00    4.50
   1  -1   3   31.30    6.50
   1  -1   3   36.50    6.90
   1  -1   3   41.30    4.50
  -2   1  -3   73.09   10.50
  -2   1  -3   82.49    9.80
  -2   1  -3   89.69   11.00
  -2   1  -3   82.69   11.80
  -2   1  -3   68.49   10.20
   2  -1   3   83.99   10.10
   2  -1   3   86.19   10.50
   2  -1   3   77.19    9.70
   2  -1   3   83.29   12.70
   2  -1   3   75.99   12.10
  -3   1  -3  108.89   13.40
  -3   1  -3   76.39   10.90
  -3   1  -3   78.99   11.00
  -3   1  -3   85.39   12.40
  -3   1  -3   78.49   10.50
   3  -1   3   74.09   12.50
   3  -1   3   85.69   10.30
   3  -1   3   87.49   11.10
   3  -1   3   94.69   14.30
  -4   1  -3    1.70    4.50
  -4   1  -3    3.80    5.00
  -4   1  -3    3.70    2.60
  -4   1  -3    4.90    3.20
  -4   1  -3    1.20    2.40
   4  -1   3    4.10    2.20
   4  -1   3    7.80    2.50
   4  -1   3    9.60    6.10
   4  -1   3   -1.20    4.80
  -5   1  -3  203.68   25.60
  -5   1  -3  219.98   27.30
  -5   1  -3  206.88   28.10
  -5   1  -3  219.18   26.10
  -5   1  -3  195.98   25.90
   5  -1   3  210.08   25.70
   5  -1   3  180.48   28.50
   5  -1   3  192.28   28.50
   5  -1   3  226.08   26.40
   5  -1   3  201.08   25.20
  -6   1  -3  134.19   16.70
  -6   1  -3  131.49   17.10
  -6   1  -3  119.99   20.30
  -6   1  -3  128.49   16.90
  -6   1  -3  131.69   18.80
   6  -1   3  110.19   17.00
   6  -1   3  122.59   19.70
   6  -1   3  126.99   20.30
   6  -1   3  139.89   17.90
   6  -1   3   94.89   18.80
   6  -1   3  133.39   16.30
   6  -1   3  112.69   16.70
  -7   1  -3    3.60    4.20
  -7   1  -3    6.70    4.60
  -7   1  -3   -6.10    9.00
   7  -1   3    1.00    6.40
   7  -1   3   -2.50    6.00
   7  -1   3    0.70    4.60
   7  -1   3   -1.40    7.50
   7  -1   3   -0.60    4.00
   8   0  -3   24.90    9.30
   8   0  -3    1.50   11.10
   8   0  -3   16.70    6.40
  -8   0   3   20.00    7.20
  -8   0   3   15.10   13.00
  -8   0   3   20.60   10.70
   7   0  -3  129.89   16.10
   7   0  -3   95.09   19.90
   7   0  -3  115.79   16.50
  -7   0   3  126.59   22.20
  -7   0   3  129.19   19.80
  -7   0   3  108.29   17.50
   6   0  -3   15.40    7.70
   6   0  -3   24.80    6.30
   6   0  -3   20.60    5.20
  -6   0   3    9.00    8.70
  -6   0   3   29.20    7.30
  -6   0   3   17.70    6.60
   5   0  -3   11.40    4.30
   5   0  -3    5.30    3.10
   5   0  -3    5.60    6.90
   5   0  -3    3.70    2.20
  -5   0   3    2.10    2.80
  -5   0   3    4.30    7.00
  -5   0   3    7.70    4.70
  -5   0   3    6.30    5.60
   4   0  -3   36.10    5.60
   4   0  -3   42.40    6.00
   4   0  -3   39.30    6.30
   4   0  -3   35.60    9.00
  -4   0   3   42.40    7.50
  -4   0   3   42.90    7.80
  -4   0   3   36.90    9.00
  -4   0   3   46.10    6.30
   3   0  -3   86.09   11.10
   3   0  -3   89.49   13.80
   3   0  -3   97.99   11.70
   3   0  -3   85.69   11.60
  -3   0   3   82.19   12.50
  -3   0   3   94.69   13.10
  -3   0   3   97.19   14.10
  -3   0   3  101.89   11.50
   2   0  -3 1943.11  228.38
   2   0  -3 1841.52  228.28
   2   0  -3 1889.81  229.48
   2   0  -3 1909.51  227.98
  -2   0   3 1970.20  228.28
  -2   0   3 1879.11  229.38
  -2   0   3 2001.00  228.98
  -2   0   3 1965.40  228.08
  -2   0   3 2125.49  229.28
   1   0  -3 1288.77  158.28
   1   0  -3 1350.16  157.58
   1   0  -3 1395.16  157.78
   1   0  -3 1415.26  157.88
  -1   0   3 1266.17  158.28
  -1   0   3 1394.96  158.38
  -1   0   3 1287.07  157.88
  -1   0   3 1300.77  157.58
  -1   0   3 1397.86  158.58
   0   0  -3   64.39    8.00
   0   0  -3   45.30    8.50
   0   0  -3   69.59    8.50
   0   0  -3   68.29    8.10
   0   0  -3   60.39    8.70
   0   0  -3   58.49    8.20
   0   0   3   66.59    8.10
   0   0   3   65.49    8.20
   0   0   3   65.69    9.40
   0   0   3   61.09    8.40
   0   0   3   59.29    9.00
  -1   0  -3    4.10    0.80
  -1   0  -3    1.50    1.00
  -1   0  -3    2.00    0.90
  -1   0  -3   10.00    1.90
  -1   0  -3    1.20    1.70
  -1   0  -3    1.70    1.70
   1   0   3    0.00    2.00
   1   0   3    1.20    1.30
   1   0   3    1.90    0.50
   1   0   3    1.30    0.80
  -2   0  -3 1876.31  239.38
  -2   0  -3 2060.79  239.48
  -2   0  -3 2098.49  238.98
  -2   0  -3 1915.21  240.28
  -2   0  -3 2058.79  239.28
  -2   0  -3 2120.39  239.08
   2   0   3 2126.39  239.88
   2   0   3 1972.10  238.88
   2   0   3 2069.29  238.98
   2   0   3 2068.29  239.38
  -3   0  -3  336.27   37.60
  -3   0  -3  300.97   37.10
  -3   0  -3  307.87   37.70
  -3   0  -3  274.07   38.00
  -3   0  -3  351.46   39.00
  -3   0  -3  303.27   37.20
  -3   0  -3  298.77   37.30
   3   0   3  303.57   37.00
   3   0   3  347.67   38.30
   3   0   3  324.37   37.50
  -4   0  -3   49.00    7.50
  -4   0  -3   47.90    7.60
  -4   0  -3   44.20    8.90
  -4   0  -3   65.29    7.80
  -4   0  -3   58.19   10.20
  -4   0  -3   54.29    8.30
  -4   0  -3   58.29    8.40
   4   0   3   63.09    8.30
   4   0   3   53.79    8.90
   4   0   3   60.89   11.70
   4   0   3   51.79    7.30
   4   0   3   44.80    8.70
  -5   0  -3   39.90    7.00
  -5   0  -3   44.90    7.40
  -5   0  -3   40.60    8.70
  -5   0  -3   30.10    8.40
  -5   0  -3   54.39    8.70
  -5   0  -3   43.20    7.80
  -5   0  -3   53.59    7.20
   5   0   3   49.70    7.10
   5   0   3   46.60    7.10
   5   0   3   42.30    7.20
   5   0   3   49.70    7.60
   5   0   3   40.90    9.70
   5   0   3   54.09    9.50
   5   0   3   33.70    8.20
  -6   0  -3    7.90    5.10
  -6   0  -3   14.00    4.30
  -6   0  -3   30.30    8.10
  -6   0  -3   21.70    6.70
  -6   0  -3   20.90    7.20
  -6   0  -3   23.80    5.40
  -6   0  -3   14.20    4.40
   6   0   3   27.80    9.60
   6   0   3   22.00    4.70
   6   0   3   21.90    5.30
   6   0   3   13.90    6.10
   6   0   3   27.90    8.40
   6   0   3   23.20    5.30
   6   0   3   21.70    5.20
  -7   0  -3    6.30    6.60
  -7   0  -3    0.20    6.60
  -7   0  -3   13.70    6.00
  -7   0  -3   11.40    5.30
  -7   0  -3    4.00    5.10
  -7   0  -3   -8.60    4.50
  -7   0  -3   -5.10    3.90
   7   0   3   12.60    6.00
   7   0   3  -11.20    7.50
   7   0   3    1.40    4.60
   7   0   3    2.80    5.50
   7   0   3   -1.60    3.30
   7   0   3    7.50    5.00
   7   0   3   -3.70    5.60
  -8   0  -3    5.70    8.50
  -8   0  -3    9.50    8.30
  -8   0  -3   16.50    9.30
  -8   0  -3    5.20    4.60
  -8   0  -3   11.70    6.90
   8   0   3    4.20    9.20
   8   0   3    4.10    4.80
   8   0   3    5.90    6.10
   8   0   3   -3.10    6.10
   8   0   3   -1.00    9.80
   7  -1  -3   -1.10    9.60
   7  -1  -3    3.60    4.00
   7  -1  -3  -10.80    6.10
  -7   1   3   11.60   11.70
  -7   1   3  -10.10    5.30
  -7   1   3   -1.00    5.90
   6  -1  -3    7.20    3.60
   6  -1  -3   16.30    9.80
   6  -1  -3    4.10    5.40
  -6   1   3   -1.20    4.70
  -6   1   3   -0.30    9.20
  -6   1   3    1.60    4.60
   5  -1  -3  688.13   79.59
   5  -1  -3  576.34   78.99
   5  -1  -3  668.33   79.39
   5  -1  -3  653.83   82.09
  -5   1   3  714.03   81.19
  -5   1   3  690.13   79.79
  -5   1   3  729.13   82.69
   4  -1  -3   26.50    5.20
   4  -1  -3   16.30    4.40
   4  -1  -3   20.00    4.10
   4  -1  -3   20.80    4.10
  -4   1   3   17.00    4.50
  -4   1   3   27.30    6.00
  -4   1   3   26.60    4.50
  -4   1   3   19.30    5.00
  -4   1   3   22.00    7.30
   3  -1  -3   98.29   13.10
   3  -1  -3  106.99   13.50
   3  -1  -3  106.79   13.70
   3  -1  -3  100.39   13.90
  -3   1   3  117.99   13.20
  -3   1   3  123.59   13.90
  -3   1   3   91.89   15.50
  -3   1   3  110.89   14.10
  -3   1   3  119.79   15.20
   2  -1  -3   96.69   12.90
   2  -1  -3   94.69   12.80
   2  -1  -3   89.99   12.40
   2  -1  -3  110.79   13.20
  -2   1   3  113.39   13.60
  -2   1   3  105.29   14.20
  -2   1   3  110.09   13.40
  -2   1   3  117.59   12.40
  -2   1   3  117.29   14.10
   1  -1  -3   37.60    4.60
   1  -1  -3   27.90    4.60
   1  -1  -3   30.30    4.30
   1  -1  -3   37.30    4.90
  -1   1   3   30.20    4.20
  -1   1   3   35.80    4.80
  -1   1   3   37.90    4.30
  -1   1   3   37.60    6.00
  -1   1   3   25.10    5.50
  -1   1   3   38.20    5.40
   0  -1  -3   74.99    9.70
   0  -1  -3   89.69    9.90
   0  -1  -3   75.09    9.70
   0  -1  -3   79.89    9.50
   0  -1  -3   79.59    9.50
   0   1   3   58.99   10.50
   0   1   3   72.19    9.60
   0   1   3   70.69   10.10
   0   1   3   77.39    9.60
   0   1   3   81.49    9.70
   0   1   3   75.99    9.90
   0   1   3   80.49    9.50
  -1  -1  -3    1.00    1.80
  -1  -1  -3    1.60    0.90
  -1  -1  -3    2.20    0.80
  -1  -1  -3    3.20    1.10
  -1  -1  -3    0.90    1.40
   1   1   3    1.50    1.10
   1   1   3    2.70    1.70
   1   1   3    2.20    0.60
   1   1   3    7.90    1.40
   1   1   3    3.90    1.10
  -2  -1  -3  550.14   59.69
  -2  -1  -3  533.05   60.29
  -2  -1  -3  537.15   60.29
  -2  -1  -3  465.55   60.09
  -2  -1  -3  486.05   61.19
   2   1   3  517.75   59.99
   2   1   3  500.15   59.69
   2   1   3  458.05   59.89
   2   1   3  536.85   60.29
   2   1   3  567.94   60.49
   2   1   3  458.05   59.99
  -3  -1  -3 1013.90  118.99
  -3  -1  -3  845.72  120.39
  -3  -1  -3  927.01  119.19
  -3  -1  -3 1134.99  118.69
  -3  -1  -3  975.20  119.19
   3   1   3  966.70  119.19
   3   1   3 1132.79  119.59
   3   1   3 1040.10  118.89
  -4  -1  -3    4.50    3.50
  -4  -1  -3    6.30    3.10
  -4  -1  -3    6.70    2.90
  -4  -1  -3    8.50    3.00
  -4  -1  -3   10.00    5.30
  -4  -1  -3    8.00    2.20
  -4  -1  -3    7.60    2.20
   4   1   3    2.60    3.10
   4   1   3    8.20    3.40
   4   1   3    4.00    2.80
   4   1   3    6.40    2.60
  -5  -1  -3   75.49   12.00
  -5  -1  -3   59.39   10.00
  -5  -1  -3   64.29    8.80
  -5  -1  -3   63.69   10.10
  -5  -1  -3   54.29    9.30
  -5  -1  -3   67.59    9.10
  -5  -1  -3   75.29   11.60
   5   1   3   46.70   10.60
   5   1   3   65.09    9.90
   5   1   3   67.69    8.80
   5   1   3   77.89   11.00
   5   1   3   67.99    9.10
  -6  -1  -3  199.48   23.60
  -6  -1  -3  190.48   23.30
  -6  -1  -3  195.18   23.60
  -6  -1  -3  206.18   25.60
  -6  -1  -3  185.58   22.00
  -6  -1  -3  138.59   24.30
  -6  -1  -3  169.18   22.10
   6   1   3  112.89   23.70
   6   1   3  190.08   22.20
   6   1   3  182.78   22.50
   6   1   3  201.38   24.50
   6   1   3  166.78   26.20
   6   1   3  178.08   22.80
   6   1   3  170.28   22.70
  -7  -1  -3  148.69   18.70
  -7  -1  -3  103.49   19.00
  -7  -1  -3   93.89   19.00
  -7  -1  -3  146.79   18.70
  -7  -1  -3  135.39   16.70
  -7  -1  -3  125.09   17.60
  -7  -1  -3  139.29   17.10
   7   1   3  127.49   19.50
   7   1   3  122.49   21.40
   7   1   3  139.79   17.00
   7   1   3  128.79   18.20
   7   1   3   76.59   18.10
   7   1   3  128.59   17.00
   7   1   3  127.99   17.00
  -8  -1  -3    0.50    7.10
  -8  -1  -3    6.50    5.40
  -8  -1  -3    0.20    6.20
  -8  -1  -3    5.90    6.90
   8   1   3    6.30    4.50
   8   1   3    4.20    8.70
   8   1   3   -7.30    6.90
   8   1   3    1.20    5.90
   8   1   3   -1.40    5.70
   7  -2  -3   -0.40    5.10
   7  -2  -3   -9.50   10.10
   7  -2  -3    8.50    6.60
  -7   2   3   -0.30    8.00
  -7   2   3   -0.50    8.20
   6  -2  -3   10.40    7.20
   6  -2  -3    0.10    5.40
   6  -2  -3    5.20    6.20
  -6   2   3   -1.10    5.00
  -6   2   3    2.50    7.00
  -6   2   3    2.40    5.10
   5  -2  -3  178.08   22.00
   5  -2  -3  179.78   22.10
   5  -2  -3  140.99   21.80
  -5   2   3  192.08   24.90
  -5   2   3  163.08   21.60
  -5   2   3  182.18   26.30
  -5   2   3  176.08   22.10
   4  -2  -3  246.08   30.70
   4  -2  -3  251.27   30.80
   4  -2  -3  243.68   30.80
  -4   2   3  269.27   30.70
  -4   2   3  230.78   32.40
  -4   2   3  238.98   30.40
  -4   2   3  258.27   32.10
   3  -2  -3  129.69   16.30
   3  -2  -3  116.49   15.20
   3  -2  -3  137.99   16.60
   3  -2  -3  132.79   16.50
  -3   2   3  133.39   16.40
  -3   2   3  153.28   18.10
  -3   2   3  140.39   18.70
  -3   2   3  126.39   16.30
   2  -2  -3   19.70    3.90
   2  -2  -3   17.80    3.30
   2  -2  -3   14.90    3.10
  -2   2   3   15.00    3.00
  -2   2   3   17.30    4.80
  -2   2   3   16.40    3.50
  -2   2   3   17.80    4.90
   1  -2  -3 1343.47  162.08
   1  -2  -3 1374.96  162.28
   1  -2  -3 1433.66  162.28
  -1   2   3 1403.26  162.08
  -1   2   3 1406.76  162.68
  -1   2   3 1311.07  162.68
   0  -2  -3  641.24   75.19
   0  -2  -3  639.54   75.49
   0  -2  -3  635.44   75.59
   0  -2  -3  676.43   75.09
   0   2   3  515.15   75.79
   0   2   3  644.74   75.19
   0   2   3  696.03   75.59
   0   2   3  665.13   75.19
   0   2   3  600.24   76.09
  -1  -2  -3  209.18   24.10
  -1  -2  -3  203.48   24.10
  -1  -2  -3  203.88   24.40
  -1  -2  -3  195.48   24.70
  -1  -2  -3  210.18   24.70
  -1  -2  -3  217.98   24.90
   1   2   3  195.38   24.40
   1   2   3  201.78   24.70
   1   2   3  199.88   24.70
  -2  -2  -3  594.74   66.69
  -2  -2  -3  557.74   66.39
  -2  -2  -3  447.26   66.59
  -2  -2  -3  456.95   66.69
  -2  -2  -3  618.24   66.99
   2   2   3  616.34   66.59
   2   2   3  614.84   66.49
   2   2   3  579.24   66.19
  -3  -2  -3   47.80    6.50
  -3  -2  -3   49.50    7.00
  -3  -2  -3   50.09    7.20
  -3  -2  -3   44.00    8.10
  -3  -2  -3   48.90    5.60
   3   2   3   42.50    6.50
   3   2   3   42.80    5.50
   3   2   3   42.90    5.60
   3   2   3   47.90    6.80
   3   2   3   47.00    6.60
  -4  -2  -3   31.60    4.20
  -4  -2  -3   31.70    5.60
  -4  -2  -3   25.60    6.70
  -4  -2  -3   29.20    4.40
  -4  -2  -3   39.80    5.90
   4   2   3   29.30    5.20
   4   2   3   30.50    4.30
   4   2   3   28.70    5.70
   4   2   3   23.40    4.70
  -5  -2  -3  282.47   33.80
  -5  -2  -3  273.17   32.90
  -5  -2  -3  287.67   33.50
  -5  -2  -3  276.67   32.70
  -5  -2  -3  224.18   35.40
   5   2   3  280.77   33.20
   5   2   3  262.27   32.70
   5   2   3  308.07   33.90
   5   2   3  239.28   34.20
  -6  -2  -3   51.89    6.90
  -6  -2  -3   44.00    6.90
  -6  -2  -3   40.20   10.40
  -6  -2  -3   41.50    8.70
  -6  -2  -3   64.39    8.70
   6   2   3   48.50    7.20
   6   2   3   29.00    8.80
   6   2   3   42.00    7.30
   6   2   3   49.80    8.70
  -7  -2  -3   51.99    9.80
  -7  -2  -3   49.20   10.00
  -7  -2  -3   57.79    9.00
  -7  -2  -3   58.89   13.00
   7   2   3   51.99    9.10
   7   2   3   65.59    9.50
   7   2   3   77.19   12.50
   7   2   3   67.29   11.20
   7   2   3   53.49    9.90
   7   2   3   58.09    9.30
  -8  -2  -3    7.40    5.70
  -8  -2  -3    0.60    6.40
  -8  -2  -3   -1.60    7.00
   8   2   3   -4.60    7.80
   8   2   3   -1.20    5.20
   8   2   3   11.70    6.20
   8   2   3    0.60    5.00
   8   2   3   -1.00    7.60
   6  -3  -3    3.10    6.30
   6  -3  -3    4.10    4.90
  -6   3   3    3.90    8.00
  -6   3   3   -0.80    5.30
  -6   3   3    0.00    3.90
   5  -3  -3   74.79   11.50
   5  -3  -3   76.19   11.50
   5  -3  -3   72.49   11.00
  -5   3   3   67.59   13.30
  -5   3   3   51.49   10.50
  -5   3   3   61.69   13.50
   4  -3  -3   18.10    5.60
   4  -3  -3   15.00    5.60
   4  -3  -3   16.80    5.80
  -4   3   3   24.00    4.50
  -4   3   3   12.10    5.00
  -4   3   3   15.80    7.80
  -4   3   3   18.50    7.60
   3  -3  -3   61.69    8.60
   3  -3  -3   68.49   10.50
   3  -3  -3   70.39   10.60
   3  -3  -3   67.89    9.80
  -3   3   3   78.49   12.60
  -3   3   3   84.89   10.00
  -3   3   3   73.29   11.80
  -3   3   3   75.09    9.50
   2  -3  -3  495.95   56.69
   2  -3  -3  486.25   56.49
   2  -3  -3  487.75   56.89
   2  -3  -3  454.65   55.49
   2  -3  -3  470.45   55.49
  -2   3   3  450.45   58.19
  -2   3   3  501.45   57.49
  -2   3   3  451.65   56.29
  -2   3   3  473.95   56.19
   1  -3  -3    4.20    1.00
   1  -3  -3    3.80    2.20
   1  -3  -3    3.20    2.10
   1  -3  -3    7.20    2.90
  -1   3   3    3.90    2.30
  -1   3   3    4.50    1.70
  -1   3   3    6.50    2.30
  -1   3   3    3.10    3.80
  -1   3   3    5.30    2.60
   0  -3  -3 1113.59  130.39
   0  -3  -3 1129.29  129.89
   0  -3  -3 1155.48  130.09
   0  -3  -3 1101.19  130.59
   0   3   3 1065.79  131.19
   0   3   3 1027.80  129.99
   0   3   3 1121.29  129.99
   0   3   3 1125.99  130.59
  -1  -3  -3  284.97   34.30
  -1  -3  -3  294.67   35.10
  -1  -3  -3  282.87   34.60
  -1  -3  -3  278.67   34.70
   1   3   3  299.07   34.80
   1   3   3  278.07   34.20
   1   3   3  298.97   34.80
   1   3   3  313.37   35.20
  -2  -3  -3  700.93   82.89
  -2  -3  -3  675.73   83.99
  -2  -3  -3  718.43   83.79
  -2  -3  -3  651.33   83.59
  -2  -3  -3  731.13   83.79
  -2  -3  -3  713.33   82.99
   2   3   3  714.33   83.59
   2   3   3  725.13   83.69
   2   3   3  692.03   83.69
   2   3   3  736.63   82.89
  -3  -3  -3  224.88   30.80
  -3  -3  -3  279.77   31.70
  -3  -3  -3  241.28   30.80
  -3  -3  -3  277.07   31.10
   3   3   3  255.17   30.80
   3   3   3  257.07   30.70
   3   3   3  251.77   30.80
  -4  -3  -3  612.04   69.19
  -4  -3  -3  645.24   70.39
  -4  -3  -3  624.54   69.39
  -4  -3  -3  572.64   68.39
   4   3   3  506.45   68.29
   4   3   3  523.25   67.99
   4   3   3  610.74   68.89
   4   3   3  603.74   69.09
   4   3   3  604.74   69.09
  -5  -3  -3   68.29    9.80
  -5  -3  -3   69.29   10.40
  -5  -3  -3   57.39    8.40
  -5  -3  -3   58.69   11.40
   5   3   3   62.59   10.30
   5   3   3   59.19    9.70
   5   3   3   66.99    8.60
   5   3   3   67.49    9.30
  -6  -3  -3   48.00    7.10
  -6  -3  -3   50.49   10.90
  -6  -3  -3   60.49    8.90
  -6  -3  -3   45.40    9.30
   6   3   3   54.59    9.30
   6   3   3   43.50    9.40
   6   3   3   61.09    8.90
   6   3   3   44.20    7.30
  -7  -3  -3   -4.50    4.50
  -7  -3  -3   19.20    5.80
  -7  -3  -3   16.30    6.30
   7   3   3   11.20    5.50
   7   3   3   12.30    5.10
   7   3   3   12.20    4.30
  -8  -3  -3    5.60    7.00
  -8  -3  -3   -8.00    6.80
  -8  -3  -3    4.50    7.40
   8   3   3    2.40    5.40
   8   3   3   -6.60    3.90
   8   3   3    6.90    5.40
   6  -4  -3   21.00    7.00
   6  -4  -3   17.70    6.80
  -6   4   3   13.90    9.30
  -6   4   3    4.10    5.00
  -6   4   3    5.20   13.00
   5  -4  -3   36.00    8.20
   5  -4  -3   36.10    8.20
   5  -4  -3   41.40    8.50
  -5   4   3   47.20    8.10
  -5   4   3   67.29   14.30
  -5   4   3   26.90   10.40
   4  -4  -3  193.58   26.50
   4  -4  -3  194.58   26.60
   4  -4  -3  187.68   26.20
  -4   4   3  238.38   30.00
  -4   4   3  210.88   28.70
  -4   4   3  193.78   25.80
   3  -4  -3  197.18   24.80
   3  -4  -3  185.08   24.50
   3  -4  -3  191.98   24.20
  -3   4   3  174.38   23.70
  -3   4   3  171.58   26.00
  -3   4   3  198.88   25.50
   2  -4  -3   84.49    9.50
   2  -4  -3   67.19   10.40
   2  -4  -3   70.09   10.80
   2  -4  -3   70.69   11.20
  -2   4   3   71.49    9.60
  -2   4   3   76.99   13.70
  -2   4   3   74.49   12.00
  -2   4   3   77.09   10.40
   1  -4  -3   23.10    5.20
   1  -4  -3   22.10    4.10
   1  -4  -3   24.10    3.90
   1  -4  -3   32.10    5.90
   1  -4  -3   20.30    3.60
  -1   4   3   32.20    6.20
  -1   4   3   13.90    5.50
  -1   4   3   29.70    4.10
  -1   4   3   21.50    4.00
   0  -4  -3   -0.40    2.00
   0  -4  -3    0.50    1.40
   0  -4  -3   -0.80    3.10
   0   4   3    4.20    2.00
   0   4   3    3.30    2.60
   0   4   3   -2.40    3.30
   0   4   3   -0.10    2.10
  -1  -4  -3   11.80    3.70
  -1  -4  -3    1.20    2.40
  -1  -4  -3    5.50    2.30
   1   4   3    6.30    2.30
   1   4   3    4.70    2.30
   1   4   3    4.20    3.30
   1   4   3    5.70    1.70
  -2  -4  -3 2143.59  256.57
  -2  -4  -3 2123.69  256.07
  -2  -4  -3 2174.18  255.97
   2   4   3 2054.19  255.37
   2   4   3 2209.98  256.17
   2   4   3 2290.27  256.37
   2   4   3 2272.07  256.07
  -3  -4  -3  416.66   47.00
  -3  -4  -3  355.46   45.80
  -3  -4  -3  402.16   46.80
  -3  -4  -3  363.06   46.80
  -3  -4  -3  376.46   47.20
   3   4   3  425.06   46.80
   3   4   3  407.26   46.70
   3   4   3  384.56   45.70
   3   4   3  401.16   46.80
  -4  -4  -3   56.09    8.90
  -4  -4  -3   50.29    6.70
  -4  -4  -3   31.80    7.10
  -4  -4  -3   50.49    7.80
   4   4   3   52.89    7.50
   4   4   3   42.10    7.30
   4   4   3   45.80    5.30
   4   4   3   45.80    7.30
   4   4   3   42.70    5.30
  -5  -4  -3    6.00    3.20
  -5  -4  -3    7.40    4.80
  -5  -4  -3    8.70    5.70
  -5  -4  -3   -0.30    1.60
   5   4   3    1.30    2.70
   5   4   3    2.60    2.90
   5   4   3    5.40    3.90
   5   4   3    2.80    1.50
  -6  -4  -3  146.39   26.50
  -6  -4  -3  171.28   24.50
  -6  -4  -3  192.48   24.70
   6   4   3  187.78   24.60
   6   4   3  209.68   24.60
   6   4   3  200.18   24.40
  -7  -4  -3    1.90    4.30
  -7  -4  -3   -0.60    5.20
  -7  -4  -3    1.90    6.20
   7   4   3    3.80    5.40
   7   4   3    4.00    4.50
   7   4   3    5.20    6.20
  -8  -4  -3   -4.60    7.30
  -8  -4  -3    3.60    6.80
  -8  -4  -3    3.10    5.50
   8   4   3    3.70    5.20
   8   4   3    0.20    4.30
   8   4   3   -0.70    5.10
  -9  -4  -3    3.60    6.40
  -9  -4  -3   -3.80    7.90
   9   4   3   -9.30    5.60
   9   4   3   -1.00    5.20
   9   4   3   -2.60    8.60
   5  -5  -3  192.68   24.00
   5  -5  -3  160.98   23.30
   5  -5  -3  141.29   23.20
  -5   5   3  214.18   29.40
  -5   5   3  169.18   25.40
  -5   5   3  150.58   22.60
   4  -5  -3   -2.00    4.60
   4  -5  -3    6.00    5.00
   4  -5  -3   -1.90    4.80
  -4   5   3    2.70    7.40
  -4   5   3    3.40    3.90
  -4   5   3    7.40    9.20
   3  -5  -3   76.49   13.40
   3  -5  -3   82.89   12.40
   3  -5  -3   73.79   11.70
  -3   5   3   82.09   14.00
  -3   5   3   71.89   11.30
  -3   5   3   96.39   15.50
   2  -5  -3   -0.50    3.60
   2  -5  -3    2.80    3.30
   2  -5  -3   -1.10    3.10
  -2   5   3    4.30    4.10
  -2   5   3    5.10    6.20
  -2   5   3    1.20    2.60
   1  -5  -3  270.07   35.20
   1  -5  -3  283.97   34.30
   1  -5  -3  280.87   35.80
  -1   5   3  312.17   36.00
  -1   5   3  286.67   34.60
   0  -5  -3    3.90    2.40
   0  -5  -3   11.50    4.00
   0  -5  -3    8.80    3.10
   0   5   3    4.20    2.60
   0   5   3   10.60    3.50
   0   5   3    3.90    2.10
   0   5   3   -2.30    4.30
  -1  -5  -3    5.80    3.50
  -1  -5  -3   11.10    3.20
  -1  -5  -3    9.60    4.70
   1   5   3    8.10    2.10
   1   5   3   12.20    2.90
   1   5   3    8.50    3.90
   1   5   3    8.10    4.30
  -2  -5  -3   -0.70    2.90
  -2  -5  -3    6.30    3.30
  -2  -5  -3    2.70    2.10
   2   5   3    2.40    3.30
   2   5   3    2.60    2.50
   2   5   3    4.90    1.60
   2   5   3    2.70    2.60
  -3  -5  -3  232.58   28.20
  -3  -5  -3  246.48   28.90
  -3  -5  -3  238.88   28.00
  -3  -5  -3  251.37   28.50
   3   5   3  218.98   28.10
   3   5   3  224.18   28.30
   3   5   3  212.48   27.00
   3   5   3  225.58   28.30
  -4  -5  -3   10.50    4.60
  -4  -5  -3   13.70    4.60
  -4  -5  -3   17.80    4.20
  -4  -5  -3   10.30    3.60
   4   5   3   11.00    1.70
   4   5   3   11.00    3.60
   4   5   3    8.80    4.40
   4   5   3   14.70    3.80
  -5  -5  -3   36.10    8.40
  -5  -5  -3   41.10    7.50
  -5  -5  -3   27.10    4.50
  -5  -5  -3   32.60    7.20
   5   5   3   25.80    6.60
   5   5   3   38.60    6.90
   5   5   3   28.10    6.60
  -6  -5  -3  182.38   25.10
  -6  -5  -3  156.48   22.70
  -6  -5  -3  174.98   23.00
   6   5   3  158.08   22.10
   6   5   3  177.48   22.60
   6   5   3  175.68   22.90
  -7  -5  -3  128.29   20.50
  -7  -5  -3  140.29   21.90
  -7  -5  -3  148.39   24.30
   7   5   3  177.68   22.40
   7   5   3  150.58   21.40
   7   5   3  164.58   21.30
  -8  -5  -3    2.10    6.20
  -8  -5  -3   -0.70    5.40
  -8  -5  -3   -5.30    6.50
   8   5   3   -5.20    4.60
   8   5   3    0.00    5.10
   8   5   3   -2.20    4.50
   9   5   3   20.10    9.20
   9   5   3   26.90   10.60
   4  -6  -3   43.50   10.60
   4  -6  -3   66.79   13.30
   4  -6  -3   34.20   11.30
  -4   6   3   82.49   11.60
  -4   6   3   70.09   13.80
   3  -6  -3   53.69   10.30
   3  -6  -3   39.50    9.90
   3  -6  -3   52.69   10.70
  -3   6   3   48.80    8.90
  -3   6   3   33.10    9.90
  -3   6   3   40.50   11.90
   2  -6  -3    4.90    5.90
   2  -6  -3    7.10    4.70
   2  -6  -3    6.00    5.10
  -2   6   3    8.60    5.50
  -2   6   3   -3.40    6.50
  -2   6   3   14.30    5.20
   1  -6  -3  367.56   46.70
   1  -6  -3  405.56   47.80
  -1   6   3  355.06   45.60
  -1   6   3  397.96   47.30
   0  -6  -3  329.67   36.80
   0  -6  -3  291.17   36.00
   0  -6  -3  347.07   37.80
   0   6   3  292.07   37.50
   0   6   3  310.57   35.90
   0   6   3  204.58   37.40
  -1  -6  -3   59.49    8.70
  -1  -6  -3   46.70    7.90
  -1  -6  -3   55.39    9.40
   1   6   3   45.90    7.20
   1   6   3   51.69    7.60
   1   6   3   46.60    9.00
   1   6   3   51.29   10.00
  -2  -6  -3   14.50    3.60
  -2  -6  -3    9.00    5.60
  -2  -6  -3   13.90    3.90
   2   6   3   12.50    4.80
   2   6   3   18.90    5.70
   2   6   3   11.60    2.90
   2   6   3   19.30    3.90
  -3  -6  -3  135.89   16.30
  -3  -6  -3  117.59   16.10
  -3  -6  -3  126.09   17.80
  -3  -6  -3  141.09   17.00
   3   6   3  114.49   15.20
   3   6   3  123.99   16.30
   3   6   3  121.79   16.60
   3   6   3  125.69   17.10
  -4  -6  -3   82.19   11.30
  -4  -6  -3   82.59   11.10
  -4  -6  -3   77.29   12.00
  -4  -6  -3   64.19   11.40
   4   6   3   67.19   10.60
   4   6   3   62.59   10.90
   4   6   3   80.59   11.30
  -5  -6  -3  157.38   20.60
  -5  -6  -3  163.88   21.60
  -5  -6  -3  179.18   22.60
   5   6   3  130.69   20.50
   5   6   3  154.78   21.10
   5   6   3  152.38   20.90
  -6  -6  -3   23.20    8.70
  -6  -6  -3   15.30    7.30
  -6  -6  -3   25.00    7.90
   6   6   3   22.00    5.90
   6   6   3   28.90    7.60
   6   6   3   28.40    6.30
  -7  -6  -3   45.40   11.10
  -7  -6  -3   45.00   12.90
  -7  -6  -3   38.30    9.00
   7   6   3   58.89   10.70
   7   6   3   51.19    9.50
   7   6   3   44.50    8.90
  -8  -6  -3   18.80    8.60
  -8  -6  -3    9.70    8.00
  -8  -6  -3    6.80    6.90
   8   6   3    8.80    5.80
   8   6   3   26.20    7.50
   8   6   3   12.20    6.40
   3  -7  -3   14.00    9.40
   3  -7  -3    6.50    6.00
   3  -7  -3   15.70    9.00
  -3   7   3    3.70    4.70
  -3   7   3    0.90    9.60
   2  -7  -3   28.20    9.20
   2  -7  -3   45.00   10.80
   2  -7  -3   28.60    7.30
  -2   7   3   30.90    6.60
  -2   7   3   31.30    9.10
  -2   7   3   35.80   11.10
   1  -7  -3   -4.70    4.20
   1  -7  -3   -1.80    7.30
  -1   7   3    3.90    5.40
  -1   7   3    0.80    4.90
  -1   7   3    4.60    3.50
   0  -7  -3  120.99   16.10
   0  -7  -3  128.89   17.90
   0   7   3   72.69   16.90
   0   7   3  100.49   14.30
   0   7   3  115.69   16.50
  -1  -7  -3  113.09   16.40
  -1  -7  -3  110.99   14.10
  -1  -7  -3   95.89   14.10
   1   7   3   87.39   12.80
   1   7   3   94.99   14.60
   1   7   3   82.39   15.70
  -2  -7  -3  165.08   20.90
  -2  -7  -3  177.38   23.00
  -2  -7  -3  159.98   20.90
   2   7   3  130.09   21.50
   2   7   3  159.38   19.70
   2   7   3  155.68   21.80
  -3  -7  -3   70.89   11.80
  -3  -7  -3   61.69    9.70
  -3  -7  -3   71.39   11.20
   3   7   3   57.59   11.10
   3   7   3   68.39    9.00
   3   7   3   54.69   10.60
   3   7   3   83.79   10.50
  -4  -7  -3  170.78   21.90
  -4  -7  -3  151.18   22.50
  -4  -7  -3  140.89   21.90
   4   7   3  169.68   21.70
   4   7   3  166.28   21.50
   4   7   3  162.58   21.20
  -5  -7  -3   -3.80    5.60
  -5  -7  -3   -1.10    4.60
  -5  -7  -3    3.30    5.70
   5   7   3   -1.80    5.20
   5   7   3    3.40    5.50
   5   7   3   -4.60    2.80
  -6  -7  -3    2.60    4.70
  -6  -7  -3    5.20    7.40
  -6  -7  -3   -4.40    6.50
   6   7   3   -6.20    5.90
   6   7   3    4.80    4.20
   6   7   3    0.40    4.20
  -7  -7  -3    8.80    8.00
  -7  -7  -3   19.80    8.80
  -7  -7  -3   13.90    7.70
   7   7   3   17.00    6.30
   7   7   3   45.10    9.50
   7   7   3   13.60    8.20
  -8  -7  -3    8.20    9.10
  -8  -7  -3    5.40   10.60
  -8  -7  -3    4.70    8.00
   8   7   3    1.00    7.80
   8   7   3    4.70    7.70
   8   7   3  -10.20    7.50
   1  -8  -3    5.40    9.30
   1  -8  -3    6.90    7.10
   1  -8  -3    1.20    5.50
  -1   8   3    0.30    9.20
  -1   8   3    6.50    5.40
  -1   8   3   11.40    6.70
   0  -8  -3   -1.90    4.80
   0  -8  -3    3.20    6.20
   0   8   3   -0.80    4.90
   0   8   3   -1.90    4.50
   0   8   3    7.60    7.70
  -1  -8  -3    2.50    5.90
  -1  -8  -3    0.10    4.20
   1   8   3    2.40    6.90
   1   8   3   -1.30    4.90
   1   8   3   -0.30    2.70
  -2  -8  -3  368.26   44.80
  -2  -8  -3  412.86   44.90
  -2  -8  -3  378.46   46.90
   2   8   3  355.86   45.80
   2   8   3  343.17   43.50
   2   8   3  311.57   46.10
  -3  -8  -3    3.20    4.20
  -3  -8  -3    8.40    8.30
  -3  -8  -3   16.30    5.40
   3   8   3   12.20    5.50
   3   8   3    3.60    4.80
  -4  -8  -3   40.30    9.30
  -4  -8  -3   41.30   11.70
  -4  -8  -3   59.39    9.30
   4   8   3   59.59   10.40
   4   8   3   58.39   10.10
   4   8   3   53.19    9.40
  -5  -8  -3   29.60    8.10
  -5  -8  -3   14.70    9.50
  -5  -8  -3   15.10    6.60
   5   8   3   29.90    8.50
   5   8   3   24.20    7.00
   5   8   3   38.40    8.80
  -6  -8  -3   68.39   16.20
  -6  -8  -3   90.29   14.80
  -6  -8  -3   88.29   14.80
   6   8   3   96.19   15.60
   6   8   3  101.99   15.20
   6   8   3   98.99   15.80
  -7  -8  -3    5.60   10.00
  -7  -8  -3    3.80    6.30
  -7  -8  -3   -0.70    8.60
   7   8   3   -7.50    7.30
   7   8   3    8.90    8.00
   7   8   3    8.30    6.00
   0  -9  -3    0.50    7.20
   0  -9  -3    1.60    5.80
   0   9   3    5.50    5.60
   0   9   3    2.00    8.80
  -1  -9  -3   47.70   10.20
  -1  -9  -3   56.49   13.30
   1   9   3   23.70    8.60
   1   9   3   33.10    6.60
   1   9   3   24.90    9.40
  -2  -9  -3    1.00    4.60
  -2  -9  -3  -15.50    7.50
   2   9   3  -10.70    7.00
   2   9   3    4.00    8.40
  -3  -9  -3    9.70    6.70
  -3  -9  -3   11.30    6.90
   3   9   3    1.40    7.40
   3   9   3    7.30    5.60
  -4  -9  -3   15.70    7.90
  -4  -9  -3    1.70    6.90
   4   9   3   18.80    8.60
   4   9   3   18.50    8.10
  -5  -9  -3    8.60    8.30
  -5  -9  -3   12.90    8.20
   5   9   3   25.90    7.70
   5   9   3   16.80    8.50
  -6  -9  -3   78.19   15.90
  -6  -9  -3   78.59   14.40
  -6  -9  -3   44.50   11.10
   6   9   3   50.39   12.90
   6   9   3   72.29   11.70
   6   9   3   67.89   12.30
   6   8  -4    3.30   10.90
   6   8  -4   -3.90    6.40
  -6  -8   4   -0.20    7.10
  -6  -8   4   10.10    9.60
   5   8  -4   -3.30   12.30
   5   8  -4    2.80    7.10
   5   8  -4   -4.50    6.60
  -5  -8   4    0.60    7.60
  -5  -8   4    0.20    6.40
   4   8  -4    6.50   11.30
   4   8  -4   -1.80    6.10
  -4  -8   4    0.50    6.90
  -4  -8   4   -1.70    9.60
   3   8  -4   80.19   14.30
   3   8  -4   97.69   18.20
  -3  -8   4   98.89   18.70
  -3  -8   4   90.09   16.80
   2   8  -4   47.70   12.60
   2   8  -4   31.90    9.30
  -2  -8   4   36.30   13.10
  -2  -8   4   56.59   12.70
   1   8  -4  111.59   19.40
   1   8  -4   89.89   15.90
   1   8  -4   98.69   15.60
  -1  -8   4  115.49   21.00
  -1  -8   4  103.89   16.60
  -1  -8   4  111.19   20.20
   0   8  -4   19.00    8.20
   0   8  -4   13.80   12.70
   0   8  -4   20.10    8.10
   0  -8   4    4.00   10.50
   0  -8   4   25.30   11.00
   0  -8   4    4.20    8.70
   7   7  -4   -1.10   15.00
   7   7  -4   -8.50    8.20
  -7  -7   4   10.60   10.30
  -7  -7   4   20.80   10.70
   6   7  -4    8.70    6.50
   6   7  -4    7.40    6.00
   6   7  -4   17.00   14.60
  -6  -7   4   17.20    8.00
  -6  -7   4   11.30    9.10
   5   7  -4    9.00    5.60
   5   7  -4   -0.80    6.30
   5   7  -4   18.40    9.90
  -5  -7   4   11.70    9.30
  -5  -7   4    7.60    5.90
   4   7  -4   90.49   14.90
   4   7  -4  110.79   18.70
   4   7  -4   93.79   14.70
  -4  -7   4  127.69   19.10
  -4  -7   4  117.09   17.70
  -4  -7   4   84.89   15.00
   3   7  -4   45.40   10.90
   3   7  -4   43.80    8.70
  -3  -7   4   35.30    9.40
  -3  -7   4   28.60   11.00
  -3  -7   4   30.50    7.90
   2   7  -4   45.30    7.40
   2   7  -4   35.60    7.80
   2   7  -4   57.19   11.90
  -2  -7   4   47.20    7.90
  -2  -7   4   43.00   12.40
  -2  -7   4   32.30   11.70
   1   7  -4   28.40    7.20
   1   7  -4   27.50    7.80
   1   7  -4   26.50   10.80
  -1  -7   4   28.00    7.60
  -1  -7   4   47.30   10.30
  -1  -7   4   30.50   11.20
   0   7  -4   25.60    7.80
   0   7  -4   23.70   11.10
   0   7  -4   30.40    7.10
   0  -7   4   27.90    8.60
   0  -7   4   36.50    9.50
   0  -7   4   14.50   11.30
  -1   7  -4   92.49   15.10
  -1   7  -4  107.39   16.10
  -1   7  -4   90.29   18.00
   1  -7   4  106.89   16.30
   1  -7   4   98.69   20.20
   1  -7   4  119.39   20.20
  -2   7  -4  125.39   20.20
  -2   7  -4  139.49   20.30
  -2   7  -4  143.09   25.50
   2  -7   4  129.69   22.70
   2  -7   4  141.19   21.00
   2  -7   4  161.58   26.30
   8   6  -4    7.90    7.60
   8   6  -4   13.00   16.80
  -8  -6   4   27.00   10.10
  -8  -6   4   19.20    8.70
   7   6  -4    2.10    9.80
   7   6  -4    2.40   10.20
   7   6  -4    4.30    6.00
  -7  -6   4   14.80    8.70
  -7  -6   4   16.50   10.90
   6   6  -4  289.17   34.40
   6   6  -4  248.78   35.30
   6   6  -4  309.67   40.70
  -6  -6   4  221.38   35.60
  -6  -6   4  254.17   36.20
   5   6  -4  148.29   22.80
   5   6  -4  177.58   23.80
   5   6  -4  208.98   27.50
  -5  -6   4  158.08   23.60
  -5  -6   4  160.78   24.10
   4   6  -4   36.60    9.60
   4   6  -4   55.19    9.40
   4   6  -4   47.60   11.60
  -4  -6   4   44.80   11.50
  -4  -6   4   48.90   10.50
  -4  -6   4   68.29   11.40
   3   6  -4   24.30    6.00
   3   6  -4   19.40    7.80
   3   6  -4   16.60    6.60
  -3  -6   4   29.40    9.00
  -3  -6   4   23.30    8.00
  -3  -6   4   26.00    6.20
   2   6  -4  168.28   20.10
   2   6  -4  160.18   21.20
   2   6  -4  152.38   20.60
   2   6  -4  173.68   23.60
  -2  -6   4  151.18   20.40
  -2  -6   4  169.08   23.20
  -2  -6   4  161.98   23.90
  -2  -6   4  138.39   20.30
   1   6  -4   10.30    5.70
   1   6  -4   16.50    4.40
   1   6  -4   20.10    7.00
  -1  -6   4   20.10    8.90
  -1  -6   4   23.70    5.20
  -1  -6   4   27.00    9.50
   0   6  -4   17.60    6.10
   0   6  -4   20.50    8.50
   0   6  -4   24.60    6.10
   0  -6   4    7.70    6.10
   0  -6   4   22.30    9.00
   0  -6   4   17.20    9.00
  -1   6  -4    7.00    8.70
  -1   6  -4    7.30    5.90
  -1   6  -4    9.40    4.60
   1  -6   4    0.50    6.20
   1  -6   4    4.20    8.30
   1  -6   4    1.80    4.90
  -2   6  -4   41.10    8.60
  -2   6  -4   50.09    8.70
  -2   6  -4   26.60   12.70
   2  -6   4   54.59   10.00
   2  -6   4   30.10   12.40
   2  -6   4   44.80   11.90
  -3   6  -4   10.10    8.20
  -3   6  -4    8.60    7.70
  -3   6  -4   12.50   11.80
   3  -6   4   30.30   12.60
   3  -6   4   32.30   13.70
   3  -6   4   42.30   10.90
   8   5  -4   16.50   13.00
   8   5  -4   20.30    7.90
   8   5  -4   -0.20    6.60
  -8  -5   4   24.80   11.60
  -8  -5   4    7.10    7.80
  -8  -5   4   11.90    9.20
   7   5  -4   25.30    8.00
   7   5  -4   33.00   10.40
   7   5  -4   28.00   12.20
  -7  -5   4   20.40    8.60
  -7  -5   4   46.60   12.50
  -7  -5   4   23.10    9.00
   6   5  -4    7.30    5.10
   6   5  -4    8.40   11.40
   6   5  -4    3.80    8.60
  -6  -5   4   21.60    6.90
  -6  -5   4   -0.20    7.40
  -6  -5   4   14.20    8.30
   5   5  -4  166.88   21.30
   5   5  -4  153.48   23.10
   5   5  -4  199.68   27.10
  -5  -5   4  148.59   22.90
  -5  -5   4  146.79   22.20
  -5  -5   4  150.08   23.10
   4   5  -4   25.10    7.80
   4   5  -4   22.00    5.60
   4   5  -4   33.70    9.00
  -4  -5   4   24.50    8.20
  -4  -5   4   27.10    7.60
  -4  -5   4   33.30    7.10
   3   5  -4   78.19   10.10
   3   5  -4   74.29   13.50
   3   5  -4   80.19   11.40
   3   5  -4   76.39   12.50
  -3  -5   4   79.69   10.40
  -3  -5   4   71.49   12.90
  -3  -5   4   81.79   12.70
  -3  -5   4   80.89   12.30
   2   5  -4  273.57   35.00
   2   5  -4  261.67   36.10
   2   5  -4  260.97   33.90
   2   5  -4  316.67   34.50
  -2  -5   4  280.27   34.30
  -2  -5   4  263.77   36.10
  -2  -5   4  322.17   36.50
  -2  -5   4  277.07   34.80
   1   5  -4  561.84   76.99
   1   5  -4  658.43   77.09
   1   5  -4  650.93   77.59
   1   5  -4  624.54   78.69
  -1  -5   4  731.23   79.89
  -1  -5   4  692.63   79.29
  -1  -5   4  666.53   77.49
  -1  -5   4  666.03   77.39
   0   5  -4   26.40    5.70
   0   5  -4   29.40    5.90
   0   5  -4   35.00    7.90
   0  -5   4   41.50    6.00
   0  -5   4   33.60    6.50
   0  -5   4   32.90    8.40
   0  -5   4   28.00    7.90
  -1   5  -4   57.79    9.30
  -1   5  -4   68.39   10.00
  -1   5  -4   45.10   10.40
   1  -5   4   55.69   11.80
   1  -5   4   73.09   13.90
   1  -5   4   58.79    9.90
  -2   5  -4   29.50    7.70
  -2   5  -4   30.50    9.20
  -2   5  -4   33.00    8.20
   2  -5   4   42.80   10.30
   2  -5   4   47.30   11.10
   2  -5   4   40.30    9.20
  -3   5  -4   67.49   14.20
  -3   5  -4   55.89   11.00
  -3   5  -4   86.69   12.30
   3  -5   4   65.99   16.20
   3  -5   4   71.59   16.50
   3  -5   4   81.59   12.70
  -4   5  -4   32.60    9.10
  -4   5  -4   15.60    7.70
  -4   5  -4   -9.40   10.30
   4  -5   4   22.40   12.60
   4  -5   4    9.50   11.10
   4  -5   4   26.30    9.70
   8   4  -4   14.10   15.30
   8   4  -4   42.00   10.80
   8   4  -4   19.00    8.60
  -8  -4   4    8.80    8.80
  -8  -4   4   23.60   11.70
  -8  -4   4   33.30   10.00
   7   4  -4   -2.20    8.50
   7   4  -4   -2.10    5.80
   7   4  -4    0.80    6.70
  -7  -4   4    2.60    5.10
  -7  -4   4   14.00    7.10
  -7  -4   4    5.00    8.60
   6   4  -4   39.90   12.10
   6   4  -4   41.90    9.50
   6   4  -4   42.70    9.60
  -6  -4   4   43.40   10.70
  -6  -4   4   46.50   10.70
  -6  -4   4   40.20    9.70
   5   4  -4  156.18   20.70
   5   4  -4  157.58   20.40
   5   4  -4  143.29   23.10
  -5  -4   4  130.69   20.60
  -5  -4   4  142.99   20.40
  -5  -4   4  139.19   20.60
   4   4  -4   79.49   15.40
   4   4  -4   73.79    9.60
   4   4  -4   96.29   14.10
   4   4  -4   84.49   11.90
  -4  -4   4   91.29   11.80
  -4  -4   4   78.19   12.60
  -4  -4   4   83.89   13.20
  -4  -4   4   77.09   12.60
   3   4  -4  198.18   24.00
   3   4  -4  265.97   27.90
   3   4  -4  183.48   24.70
   3   4  -4  188.78   25.80
  -3  -4   4  197.88   25.10
  -3  -4   4  190.38   25.90
  -3  -4   4  209.88   26.10
  -3  -4   4  197.78   25.10
   2   4  -4  125.19   15.90
   2   4  -4  129.49   15.80
   2   4  -4  107.09   17.00
   2   4  -4  143.79   18.20
  -2  -4   4  142.39   17.40
  -2  -4   4  112.69   17.40
  -2  -4   4  124.89   18.40
   1   4  -4  465.55   58.39
   1   4  -4  484.85   58.59
   1   4  -4  489.75   59.99
   1   4  -4  517.55   59.19
  -1  -4   4  519.65   59.39
  -1  -4   4  510.85   60.89
  -1  -4   4  481.95   59.99
   0   4  -4   10.00    2.40
   0   4  -4   13.60    2.10
   0   4  -4   13.30    3.50
   0   4  -4    5.40    5.20
   0   4  -4   15.10    4.10
   0  -4   4   10.00    6.90
   0  -4   4   21.90    4.30
   0  -4   4   11.20    4.90
  -1   4  -4  911.01  108.09
  -1   4  -4  868.01  109.19
  -1   4  -4  909.21  108.19
   1  -4   4  934.01  110.49
   1  -4   4 1037.10  110.49
   1  -4   4  915.11  108.49
   1  -4   4  855.51  108.09
  -2   4  -4   24.40    7.80
  -2   4  -4   17.10    5.30
  -2   4  -4   17.90    5.80
   2  -4   4    3.20    7.90
   2  -4   4   13.90    5.00
   2  -4   4   34.90    9.50
  -3   4  -4  172.68   25.90
  -3   4  -4  191.98   23.30
  -3   4  -4  160.78   22.60
   3  -4   4  174.28   27.30
   3  -4   4  162.98   23.40
   3  -4   4  187.58   27.00
  -4   4  -4   10.70    6.70
  -4   4  -4    5.50    9.20
  -4   4  -4   13.10    5.40
   4  -4   4   16.40    6.20
   4  -4   4   -0.70    9.90
   4  -4   4   21.90   11.00
  -5   4  -4    3.80   10.30
  -5   4  -4    3.40    4.80
  -5   4  -4    2.20    5.20
   5  -4   4    2.00    8.40
   5  -4   4   -8.70    7.00
   5  -4   4    7.00    6.10
   8   3  -4   52.89   11.80
   8   3  -4   85.69   17.90
   8   3  -4   59.09   11.80
  -8  -3   4   60.59   13.10
  -8  -3   4   66.29   14.80
   7   3  -4   11.60    9.90
   7   3  -4    4.10    5.20
   7   3  -4   -1.90    6.00
  -7  -3   4   -2.80    5.20
  -7  -3   4   -0.80    8.10
  -7  -3   4    7.40    4.70
   6   3  -4  257.97   32.40
   6   3  -4  206.68   26.20
   6   3  -4  163.58   25.80
  -6  -3   4  204.98   27.20
  -6  -3   4  190.98   26.20
  -6  -3   4  206.48   27.10
   5   3  -4   56.79   11.90
   5   3  -4   43.40    8.70
   5   3  -4   34.20    7.90
  -5  -3   4   67.29   10.20
  -5  -3   4   36.50    9.50
  -5  -3   4   56.09    9.20
   4   3  -4  878.01   90.79
   4   3  -4  566.54   87.89
   4   3  -4  799.92   87.89
   4   3  -4  792.72   86.99
  -4  -3   4  815.42   88.39
  -4  -3   4  682.73   86.59
  -4  -3   4  676.23   87.09
  -4  -3   4  774.52   88.39
  -4  -3   4  717.63   88.39
   3   3  -4   50.99    6.90
   3   3  -4   50.29    9.50
   3   3  -4   36.70   10.10
   3   3  -4   61.69    8.20
  -3  -3   4   37.20    8.60
  -3  -3   4   55.79    7.70
  -3  -3   4   45.90    8.90
  -3  -3   4   60.39    8.70
   2   3  -4  103.49   15.30
   2   3  -4  101.89   13.60
   2   3  -4  102.19   13.40
   2   3  -4  112.89   15.90
  -2  -3   4  103.49   15.70
  -2  -3   4  118.29   14.00
  -2  -3   4  120.39   14.50
  -2  -3   4  113.29   15.40
   1   3  -4   48.00    6.60
   1   3  -4   56.09    7.90
   1   3  -4   49.20    8.20
   1   3  -4   46.60    6.90
  -1  -3   4   57.39    9.80
  -1  -3   4   55.89    8.40
  -1  -3   4   47.60    8.30
   0   3  -4   64.09    8.10
   0   3  -4   41.60    6.70
   0   3  -4   72.49    9.00
   0   3  -4   53.89    6.50
   0   3  -4   59.39    7.90
   0  -3   4   48.50   10.50
   0  -3   4   83.49    9.80
   0  -3   4   60.99    9.40
  -1   3  -4  395.96   47.90
  -1   3  -4  394.06   47.90
  -1   3  -4  454.95   49.00
   1  -3   4  345.37   48.50
   1  -3   4  392.76   49.60
   1  -3   4  423.56   50.19
  -2   3  -4  922.41   98.59
  -2   3  -4  853.41   97.09
  -2   3  -4  832.32   97.19
   2  -3   4  777.82   99.39
   2  -3   4  769.92   95.89
   2  -3   4  877.41   99.49
   2  -3   4  782.12   95.89
  -3   3  -4    9.50    6.40
  -3   3  -4    9.50    4.60
  -3   3  -4    7.60    3.80
   3  -3   4   -0.60    4.40
   3  -3   4    5.50    4.00
   3  -3   4   11.80    3.80
   3  -3   4   11.50    7.70
  -4   3  -4   34.30    6.40
  -4   3  -4   28.00    9.70
  -4   3  -4   21.70    7.00
   4  -3   4   24.00    7.80
   4  -3   4   27.30    9.20
   4  -3   4   38.80   10.30
  -5   3  -4  138.19   20.40
  -5   3  -4  142.19   20.40
  -5   3  -4  170.58   24.90
   5  -3   4  173.38   26.70
   5  -3   4  133.29   24.50
   5  -3   4  151.78   21.10
  -6   3  -4   33.00   12.10
  -6   3  -4   54.39    9.80
  -6   3  -4   51.39   10.00
   6  -3   4   59.19   10.90
   6  -3   4   48.80   15.50
   8   2  -4    8.70    7.40
   8   2  -4   16.20    7.20
   8   2  -4    5.40    9.80
  -8  -2   4   21.30    8.40
  -8  -2   4   31.50   10.40
   7   2  -4   10.10    7.10
   7   2  -4    2.80    6.00
   7   2  -4   28.20   13.10
  -7  -2   4   -1.30    5.30
  -7  -2   4   -4.60    5.20
  -7  -2   4    4.60    5.50
   6   2  -4  321.27   41.30
   6   2  -4  267.27   37.30
  -6  -2   4  338.17   39.30
  -6  -2   4  314.37   37.80
  -6  -2   4  290.87   38.60
   5   2  -4  298.17   36.80
   5   2  -4  288.47   33.10
   5   2  -4  241.38   31.50
  -5  -2   4  277.27   34.30
  -5  -2   4  259.17   32.80
  -5  -2   4  266.17   33.60
   4   2  -4   64.89   12.90
   4   2  -4   71.89    9.60
   4   2  -4   71.39   10.80
  -4  -2   4   78.79   12.00
  -4  -2   4   78.49   11.10
  -4  -2   4   77.29   12.00
   3   2  -4    4.60    2.20
   3   2  -4    6.40    5.70
   3   2  -4    2.80    1.00
   3   2  -4    8.70    4.00
  -3  -2   4    5.40    2.80
  -3  -2   4    6.00    3.00
  -3  -2   4    6.70    2.70
  -3  -2   4    2.30    0.90
  -3  -2   4    4.70    1.50
   2   2  -4 1447.86  196.98
   2   2  -4 1664.33  197.98
   2   2  -4 1622.74  198.58
   2   2  -4 1752.92  197.38
  -2  -2   4 1475.65  196.78
  -2  -2   4 1721.03  198.08
  -2  -2   4 1770.22  198.08
  -2  -2   4 1748.13  197.48
  -2  -2   4 1932.41  197.18
   1   2  -4   85.29   12.10
   1   2  -4   84.79   11.10
   1   2  -4   77.19   11.70
  -1  -2   4   82.59   12.70
  -1  -2   4  103.49   11.70
  -1  -2   4   89.59   12.40
  -1  -2   4   77.79   10.70
   0   2  -4    5.60    2.50
   0   2  -4    8.70    1.20
   0   2  -4   10.70    2.60
   0   2  -4    7.00    1.30
   0   2  -4    8.00    2.90
   0  -2   4    8.30    3.90
   0  -2   4    7.70    3.60
   0  -2   4   12.70    4.40
   0  -2   4    6.20    1.20
  -1   2  -4   46.70    7.00
  -1   2  -4   51.29    8.30
  -1   2  -4   48.80    7.50
  -1   2  -4   48.40    6.90
   1  -2   4   42.60    9.20
   1  -2   4   53.59    8.30
   1  -2   4   45.60    9.10
  -2   2  -4    2.60    3.20
  -2   2  -4    0.70    1.90
  -2   2  -4    5.00    3.40
  -2   2  -4    3.90    3.40
   2  -2   4    1.90    1.10
   2  -2   4    1.50    0.70
   2  -2   4    2.80    3.90
   2  -2   4   -3.10    4.90
   2  -2   4    3.00    2.70
  -3   2  -4   49.00    8.40
  -3   2  -4   36.20    5.10
  -3   2  -4   42.90    8.30
  -3   2  -4   32.40    6.20
  -3   2  -4   39.60    6.10
   3  -2   4   33.50    5.00
   3  -2   4   48.90    9.40
   3  -2   4   43.90    6.60
   3  -2   4   46.20    9.50
  -4   2  -4   32.10    7.00
  -4   2  -4   43.20    5.90
  -4   2  -4   39.50    7.00
  -4   2  -4   48.50    9.60
  -4   2  -4   53.99   10.30
   4  -2   4   36.20    6.80
   4  -2   4   46.50   11.40
   4  -2   4   41.10    9.90
   4  -2   4   29.10    7.10
   4  -2   4   35.90    5.50
  -5   2  -4   13.20    5.60
  -5   2  -4   13.20    8.20
  -5   2  -4   20.90    6.40
  -5   2  -4   -0.40    6.70
   5  -2   4   15.80    4.80
   5  -2   4    8.50    9.40
   5  -2   4    8.50    6.60
   5  -2   4   17.40    8.70
  -6   2  -4  113.89   16.90
  -6   2  -4  113.79   16.70
  -6   2  -4  124.19   21.00
   6  -2   4   77.09   19.60
   6  -2   4  135.99   21.30
   6  -2   4  127.79   17.50
  -7   2  -4    8.40    7.00
  -7   2  -4   -6.60    7.00
   7  -2   4    3.80   11.60
   7  -2   4   -9.20    7.60
   7  -2   4    7.60    7.00
   8   1  -4   -0.70    5.70
   8   1  -4    2.80    6.80
   8   1  -4   15.30    9.90
  -8  -1   4   -3.00    8.10
  -8  -1   4   13.20    7.80
   7   1  -4    9.90    8.20
   7   1  -4   15.10    5.30
  -7  -1   4   12.90    7.70
  -7  -1   4   15.80    9.00
  -7  -1   4    4.40    6.40
   6   1  -4   -3.40    2.80
   6   1  -4    7.00    3.80
   6   1  -4   11.30    6.90
  -6  -1   4    2.60    3.00
  -6  -1   4    8.00    6.30
  -6  -1   4    0.50    4.70
  -6  -1   4   -1.80    6.10
   5   1  -4   95.39   13.80
   5   1  -4   96.19   17.10
   5   1  -4   95.59   12.80
  -5  -1   4   84.49   17.20
  -5  -1   4  114.49   15.50
  -5  -1   4   98.79   14.80
  -5  -1   4  102.59   13.80
   4   1  -4   23.00    6.60
   4   1  -4   15.10    4.70
   4   1  -4   21.40    3.80
  -4  -1   4   26.70    5.50
  -4  -1   4   14.40    5.90
  -4  -1   4   23.90    6.50
  -4  -1   4   18.50    4.30
   3   1  -4  182.08   25.10
   3   1  -4  187.58   23.00
   3   1  -4  183.78   23.70
  -3  -1   4  206.08   23.60
  -3  -1   4  185.78   24.20
  -3  -1   4  168.18   24.90
  -3  -1   4  213.18   24.50
   2   1  -4  750.12   80.69
   2   1  -4  609.44   79.09
   2   1  -4  589.54   79.39
  -2  -1   4  711.33   80.19
  -2  -1   4  699.13   79.49
  -2  -1   4  651.43   78.49
  -2  -1   4  715.03   79.79
  -2  -1   4  668.93   78.59
   1   1  -4 1754.62  197.48
   1   1  -4 1664.63  198.38
   1   1  -4 1586.34  197.98
   1   1  -4 1609.64  198.18
  -1  -1   4 1776.12  198.58
  -1  -1   4 1776.32  197.88
  -1  -1   4 1504.15  197.38
  -1  -1   4 1819.92  198.88
  -1  -1   4 1677.13  197.78
   0   1  -4  183.08   18.60
   0   1  -4  148.09   18.10
   0   1  -4  135.09   18.40
   0   1  -4  162.48   18.40
   0  -1   4  128.89   17.70
   0  -1   4  157.98   17.90
   0  -1   4  156.18   18.90
   0  -1   4  128.59   19.10
   0  -1   4  116.89   19.70
  -1   1  -4    8.40    2.10
  -1   1  -4    6.80    2.90
  -1   1  -4    6.50    2.10
  -1   1  -4    8.20    1.10
  -1   1  -4    7.00    2.00
   1  -1   4    5.90    3.20
   1  -1   4    1.90    2.70
   1  -1   4    5.40    1.30
   1  -1   4    6.30    1.50
   1  -1   4    2.80    3.70
  -2   1  -4  541.15   60.99
  -2   1  -4  502.65   60.99
  -2   1  -4  520.45   60.69
  -2   1  -4  575.24   62.29
   2  -1   4  474.25   60.89
   2  -1   4  503.45   60.09
   2  -1   4  531.65   60.39
   2  -1   4  553.44   63.09
   2  -1   4  408.76   61.69
  -3   1  -4  494.75   61.99
  -3   1  -4  517.85   61.29
  -3   1  -4  572.94   63.09
  -3   1  -4  566.04   61.19
   3  -1   4  524.25   63.99
   3  -1   4  424.86   62.49
   3  -1   4  488.05   61.19
   3  -1   4  516.15   60.59
  -4   1  -4   95.49   12.00
  -4   1  -4   90.39   12.20
  -4   1  -4   91.19   14.40
  -4   1  -4  111.39   15.60
  -4   1  -4   99.69   13.00
   4  -1   4   94.69   12.30
   4  -1   4   92.89   16.80
   4  -1   4   81.49   14.70
   4  -1   4   82.49   11.60
  -5   1  -4   59.49   12.40
  -5   1  -4   80.59   13.60
  -5   1  -4   60.59    9.50
  -5   1  -4   70.89   10.30
  -5   1  -4   71.59   10.20
   5  -1   4   70.09   13.30
   5  -1   4   69.69   10.40
   5  -1   4   78.09   15.10
   5  -1   4   60.79   10.50
   5  -1   4   64.59    9.30
  -6   1  -4    5.20    5.40
  -6   1  -4   -0.80    3.30
  -6   1  -4    2.60    3.90
  -6   1  -4    2.60    6.80
   6  -1   4   -3.60    3.70
   6  -1   4   -5.30    4.50
   6  -1   4   10.70    6.30
   6  -1   4  -11.70    5.20
   6  -1   4    5.20    7.00
  -7   1  -4   -3.30    5.90
  -7   1  -4   -3.40    4.30
  -7   1  -4    1.20    6.00
   7  -1   4   -7.00    5.30
   7  -1   4    3.30    4.80
   7  -1   4    7.90    7.70
   7  -1   4    4.40    7.00
   8   0  -4   42.00   11.10
  -8   0   4   69.99   15.10
   7   0  -4    3.50    9.30
   7   0  -4    4.80    4.60
   7   0  -4    0.70    4.90
  -7   0   4    8.70   10.50
  -7   0   4   -1.40    5.90
  -7   0   4   -6.70    6.20
   6   0  -4    4.60    3.10
   6   0  -4    7.30    5.20
   6   0  -4   -4.60    7.30
  -6   0   4   18.90    6.50
  -6   0   4    0.80    5.30
  -6   0   4   14.70    8.90
   5   0  -4  459.95   54.39
   5   0  -4  368.16   56.49
   5   0  -4  428.56   54.49
  -5   0   4  507.85   56.89
  -5   0   4  415.96   56.89
  -5   0   4  510.45   54.49
  -5   0   4  463.75   55.59
   4   0  -4  238.68   30.50
   4   0  -4  292.27   31.70
   4   0  -4  255.57   31.10
   4   0  -4  217.58   30.70
   4   0  -4  262.07   33.90
  -4   0   4  285.17   31.10
  -4   0   4  266.17   34.00
  -4   0   4  276.37   32.50
  -4   0   4  322.47   33.40
   3   0  -4   36.50    7.00
   3   0  -4   32.90    4.00
   3   0  -4   29.60    5.20
   3   0  -4   29.10    4.30
   3   0  -4   38.00    5.10
  -3   0   4   28.10    6.60
  -3   0   4   50.09    7.80
  -3   0   4   28.60    5.90
  -3   0   4   36.70    5.00
   2   0  -4  166.18   20.40
   2   0  -4  162.18   22.00
   2   0  -4  175.98   21.10
   2   0  -4  168.18   20.90
  -2   0   4  186.28   20.40
  -2   0   4  201.98   22.30
  -2   0   4  187.68   22.30
  -2   0   4  153.38   21.90
  -2   0   4  157.28   20.90
   1   0  -4   17.50    3.30
   1   0  -4   26.10    3.90
   1   0  -4   23.30    4.20
   1   0  -4   23.80    3.80
  -1   0   4   18.00    4.00
  -1   0   4   24.20    5.40
  -1   0   4   20.20    4.20
  -1   0   4   20.30    4.00
  -1   0   4   27.20    3.70
   0   0  -4   84.99   10.80
   0   0  -4   86.19   11.10
   0   0  -4   84.99   11.10
   0   0  -4   83.89   10.50
   0   0  -4   79.79   10.50
   0   0   4   81.39   11.80
   0   0   4   74.99   10.40
   0   0   4   79.99   12.20
   0   0   4   84.69   10.70
  -1   0  -4  932.51   98.39
  -1   0  -4  917.51   98.99
  -1   0  -4  875.71   99.49
  -1   0  -4  787.82   98.29
   1   0   4  768.02   98.89
   1   0   4  868.61   99.29
   1   0   4  722.63   97.89
   1   0   4  869.41   98.29
  -2   0  -4   47.80    6.10
  -2   0  -4   43.20    5.50
  -2   0  -4   46.00    6.70
  -2   0  -4   47.10    8.20
  -2   0  -4   35.50    5.60
   2   0   4   38.60    5.10
   2   0   4   38.40    5.30
   2   0   4   41.30    7.10
   2   0   4   38.10    6.00
  -3   0  -4  929.41  103.99
  -3   0  -4  801.82  104.49
  -3   0  -4  906.51  104.69
  -3   0  -4  892.91  104.29
  -3   0  -4  945.01  106.09
   3   0   4  810.82  104.29
   3   0   4  862.81  105.09
   3   0   4  917.11  103.79
  -4   0  -4    3.50    3.70
  -4   0  -4    0.50    1.70
  -4   0  -4    3.50    4.00
  -4   0  -4    5.70    3.10
  -4   0  -4    1.10    2.20
   4   0   4   -0.90    3.00
   4   0   4    7.00    3.80
   4   0   4    3.90    5.20
   4   0   4    7.10    2.30
   4   0   4    4.50    3.40
  -5   0  -4   27.20    9.80
  -5   0  -4   39.90    7.00
  -5   0  -4   37.70    8.30
  -5   0  -4   46.00    7.20
  -5   0  -4   50.69    9.60
  -5   0  -4   50.19    7.40
   5   0   4   42.30   12.40
   5   0   4   42.80    6.70
   5   0   4   47.40    9.40
   5   0   4   54.69    8.10
   5   0   4   27.70    8.10
  -6   0  -4   61.19   11.30
  -6   0  -4   88.59   11.80
  -6   0  -4   71.19   14.50
  -6   0  -4   86.19   12.70
  -6   0  -4   74.09   14.10
  -6   0  -4   85.29   11.60
   6   0   4   74.79   11.60
   6   0   4   71.19   10.90
   6   0   4   66.29   13.90
   6   0   4  102.09   12.40
   6   0   4   79.09   14.00
   6   0   4   89.29   12.50
   6   0   4  113.49   18.60
  -7   0  -4    3.90    4.20
  -7   0  -4   13.50    5.60
  -7   0  -4   10.40    8.00
  -7   0  -4   10.80    4.80
  -7   0  -4    2.80    6.90
  -7   0  -4   21.80    7.80
   7   0   4   15.60    4.70
   7   0   4   26.30    5.80
   7   0   4   15.80    9.20
   7   0   4    9.80    5.20
   7   0   4    8.10    7.40
   7   0   4    9.30    6.40
   7   0   4    7.90    7.20
  -8   0  -4    9.30    5.40
  -8   0  -4   18.80   10.10
   8   0   4    7.70   10.60
   8   0   4   13.20   11.30
   8   0   4    6.80    5.10
   7  -1  -4   17.70    9.00
   7  -1  -4   15.30    5.20
   7  -1  -4   21.00    7.80
  -7   1   4   13.00    7.20
  -7   1   4   36.50   11.30
  -7   1   4   16.40    8.30
   6  -1  -4   30.90    8.30
   6  -1  -4   32.50   10.10
   6  -1  -4   38.20    7.00
  -6   1   4   36.70   10.60
  -6   1   4   44.10    9.00
  -6   1   4   48.00   10.30
   5  -1  -4    0.20    3.60
   5  -1  -4   12.50    3.70
   5  -1  -4   11.30    8.00
  -5   1   4    9.10    7.40
  -5   1   4    4.80    5.30
  -5   1   4   15.40    4.40
   4  -1  -4  462.55   59.79
   4  -1  -4  498.55   60.49
   4  -1  -4  501.45   62.49
   4  -1  -4  511.95   60.39
  -4   1   4  548.05   59.89
  -4   1   4  492.55   62.39
  -4   1   4  473.35   60.89
  -4   1   4  566.84   62.29
   3  -1  -4    9.60    2.20
   3  -1  -4   15.20    3.70
   3  -1  -4   15.80    3.80
   3  -1  -4   10.80    2.50
  -3   1   4   12.70    4.40
  -3   1   4   13.90    4.70
  -3   1   4   19.50    2.50
  -3   1   4   18.80    4.50
   2  -1  -4    2.40    2.40
   2  -1  -4    3.40    1.30
   2  -1  -4    7.40    1.60
   2  -1  -4    7.40    2.10
  -2   1   4    6.00    4.00
  -2   1   4    5.10    2.70
  -2   1   4    6.30    2.10
  -2   1   4    5.10    1.10
  -2   1   4    9.60    3.00
   1  -1  -4  169.28   19.20
   1  -1  -4  157.68   18.80
   1  -1  -4  178.48   19.10
  -1   1   4  149.69   19.40
  -1   1   4  164.18   19.10
  -1   1   4  173.38   20.70
  -1   1   4  160.18   19.00
  -1   1   4  140.29   20.10
  -1   1   4  130.19   18.70
   0  -1  -4 1208.88  132.29
   0  -1  -4 1068.39  131.99
   0  -1  -4 1052.99  132.19
   0  -1  -4 1320.97  132.79
   0  -1  -4 1127.09  132.09
   0   1   4 1061.59  132.19
   0   1   4 1098.49  131.99
   0   1   4  968.70  132.49
   0   1   4 1218.48  132.39
  -1  -1  -4  583.74   77.59
  -1  -1  -4  646.74   77.59
  -1  -1  -4  665.53   76.59
  -1  -1  -4  664.13   77.09
   1   1   4  694.23   77.09
   1   1   4  591.54   77.39
   1   1   4  643.94   76.59
   1   1   4  712.73   77.39
  -2  -1  -4  467.05   54.59
  -2  -1  -4  474.05   54.09
  -2  -1  -4  405.46   55.49
  -2  -1  -4  494.55   54.99
   2   1   4  410.56   53.99
   2   1   4  504.15   54.99
   2   1   4  432.26   53.99
   2   1   4  451.15   53.89
   2   1   4  530.15   54.89
   2   1   4  460.85   54.29
  -3  -1  -4   42.20    7.70
  -3  -1  -4   32.30    5.30
  -3  -1  -4   25.70    4.10
  -3  -1  -4   28.40    4.90
   3   1   4   30.00    4.50
   3   1   4   23.80    4.80
   3   1   4   29.90    4.60
   3   1   4   39.70    6.10
  -4  -1  -4   66.29   10.00
  -4  -1  -4   67.49    8.80
  -4  -1  -4   56.39    9.60
  -4  -1  -4   77.99   10.20
  -4  -1  -4   77.49   13.00
  -4  -1  -4   68.29    9.20
   4   1   4   73.79    9.00
   4   1   4   55.99    9.50
   4   1   4   66.39   10.40
   4   1   4   68.39    9.90
  -5  -1  -4  411.16   47.80
  -5  -1  -4  405.26   46.90
  -5  -1  -4  368.16   49.90
  -5  -1  -4  373.76   47.10
  -5  -1  -4  346.47   48.20
  -5  -1  -4  378.96   47.60
   5   1   4  401.96   47.10
   5   1   4  394.66   48.40
   5   1   4  416.66   47.80
   5   1   4  407.56   46.90
  -6  -1  -4  233.18   30.90
  -6  -1  -4  271.27   30.00
  -6  -1  -4  214.28   31.70
  -6  -1  -4  250.57   30.70
  -6  -1  -4  236.88   33.90
  -6  -1  -4  246.48   30.30
   6   1   4  164.98   30.90
   6   1   4  255.97   30.60
   6   1   4  245.88   29.90
   6   1   4  250.57   31.90
   6   1   4  280.67   30.30
   6   1   4  243.58   35.60
  -7  -1  -4   11.20    5.50
  -7  -1  -4   17.60    5.80
  -7  -1  -4   15.40    7.50
  -7  -1  -4   16.90    9.10
  -7  -1  -4   13.80    5.10
  -7  -1  -4   18.50    6.90
   7   1   4   10.80    5.30
   7   1   4    6.70    6.20
   7   1   4   10.00    5.70
   7   1   4   18.00    5.30
   7   1   4   18.60    7.20
   7   1   4   18.00    7.00
   7   1   4   -0.30    9.50
  -8  -1  -4    9.00    7.50
  -8  -1  -4   15.10    9.50
  -8  -1  -4   -0.90    4.80
  -8  -1  -4   -1.40    3.80
   8   1   4    0.40    8.70
   8   1   4    5.70    4.30
   8   1   4   14.30   11.00
   8   1   4    4.50    5.60
   8   1   4    3.70    5.80
   7  -2  -4    8.60    7.80
   7  -2  -4   -0.90    4.30
   7  -2  -4    2.60    7.30
  -7   2   4    5.80    8.70
  -7   2   4    9.00   10.30
   6  -2  -4   59.29   11.40
   6  -2  -4   67.49   12.40
   6  -2  -4   62.39   15.40
  -6   2   4   86.59   14.50
  -6   2   4  105.79   18.10
   5  -2  -4   48.30    8.70
   5  -2  -4   41.50    7.50
  -5   2   4   36.90   11.30
  -5   2   4   42.90   11.10
  -5   2   4   42.90    7.70
   4  -2  -4   11.70    4.70
   4  -2  -4    8.50    3.50
   4  -2  -4    7.20    3.20
  -4   2   4   10.50    4.10
  -4   2   4    9.10    3.30
  -4   2   4   11.20    5.30
  -4   2   4    9.30    5.30
   3  -2  -4    1.30    2.30
   3  -2  -4    0.90    2.30
   3  -2  -4   -2.50    2.00
  -3   2   4    0.90    2.00
  -3   2   4    3.10    5.00
  -3   2   4    2.90    5.10
  -3   2   4    3.70    2.30
   2  -2  -4 2045.50  255.47
   2  -2  -4 2266.27  255.47
   2  -2  -4 2239.38  255.67
  -2   2   4 2254.87  256.47
  -2   2   4 2071.29  257.17
  -2   2   4 2265.57  255.47
  -2   2   4 2064.49  255.97
   1  -2  -4  257.07   32.40
   1  -2  -4  302.97   32.70
   1  -2  -4  281.27   32.30
  -1   2   4  256.47   31.70
  -1   2   4  253.17   33.80
  -1   2   4  283.27   33.00
  -1   2   4  269.47   31.80
  -1   2   4  277.97   33.70
   0  -2  -4  631.24   77.09
   0  -2  -4  642.94   76.99
   0  -2  -4  677.43   76.59
   0  -2  -4  665.93   76.69
   0   2   4  624.54   76.99
   0   2   4  735.83   76.79
   0   2   4  565.54   77.59
   0   2   4  633.84   76.69
  -1  -2  -4   16.50    3.20
  -1  -2  -4   15.90    2.40
  -1  -2  -4   11.40    3.00
  -1  -2  -4   12.50    2.70
  -1  -2  -4   19.40    2.40
  -1  -2  -4   16.50    3.20
   1   2   4   13.40    2.40
   1   2   4   19.20    2.40
   1   2   4    7.80    2.70
   1   2   4   13.00    3.10
  -2  -2  -4  186.38   24.00
  -2  -2  -4  192.18   24.70
  -2  -2  -4  210.98   23.30
  -2  -2  -4  188.78   24.60
   2   2   4  205.78   24.10
   2   2   4  187.88   23.50
   2   2   4  204.58   24.20
   2   2   4  195.68   23.50
  -3  -2  -4  166.28   21.40
  -3  -2  -4  157.08   22.30
  -3  -2  -4  179.48   20.40
  -3  -2  -4  169.18   21.40
   3   2   4  177.78   21.20
   3   2   4  168.68   20.40
   3   2   4  185.48   21.60
   3   2   4  170.28   20.90
  -4  -2  -4  697.13   78.39
  -4  -2  -4  699.43   79.29
  -4  -2  -4  526.35   80.49
  -4  -2  -4  658.13   78.89
  -4  -2  -4  700.23   79.49
   4   2   4  681.33   78.39
   4   2   4  627.94   78.99
   4   2   4  699.03   78.99
   4   2   4  652.33   79.19
  -5  -2  -4  123.09   17.80
  -5  -2  -4  126.49   21.10
  -5  -2  -4  115.39   17.00
  -5  -2  -4  154.98   16.60
  -5  -2  -4  143.69   18.40
   5   2   4  121.89   17.50
   5   2   4  123.89   17.90
   5   2   4  155.28   17.60
   5   2   4  133.39   16.60
  -6  -2  -4  218.78   28.70
  -6  -2  -4  186.68   31.70
  -6  -2  -4  236.18   29.60
  -6  -2  -4  249.88   27.90
  -6  -2  -4  204.68   27.90
   6   2   4  214.88   27.80
   6   2   4  227.58   29.60
   6   2   4  234.68   28.30
   6   2   4  267.77   29.70
   6   2   4  237.78   29.30
  -7  -2  -4    7.10    4.30
  -7  -2  -4    7.80    4.20
  -7  -2  -4   12.20    6.60
  -7  -2  -4   -5.50    5.50
   7   2   4   -5.40    4.70
   7   2   4    2.60    4.90
   7   2   4    3.00    4.50
   7   2   4   11.90    6.40
   7   2   4    6.60    6.30
  -8  -2  -4    1.40    6.10
  -8  -2  -4    9.40    7.40
  -8  -2  -4    6.00    7.50
   8   2   4   -2.40    5.80
   8   2   4    2.30    8.50
   8   2   4    8.70    8.20
   8   2   4    3.70    7.60
   6  -3  -4    7.60    5.70
   6  -3  -4    6.70    4.90
  -6   3   4   -6.10    9.80
  -6   3   4   -2.80    6.00
   5  -3  -4    9.10    6.30
   5  -3  -4    6.70    5.80
  -5   3   4    1.90    5.10
  -5   3   4    2.50    5.90
  -5   3   4    2.40    7.80
   4  -3  -4   27.10    5.50
   4  -3  -4   18.30    4.90
   4  -3  -4   15.00    5.70
  -4   3   4   12.80    4.10
  -4   3   4   -0.30    7.00
  -4   3   4   18.30    4.60
  -4   3   4   15.10    7.80
   3  -3  -4   13.30    3.90
   3  -3  -4   12.60    3.80
   3  -3  -4   13.00    3.60
  -3   3   4   14.10    3.60
  -3   3   4    8.40    5.20
  -3   3   4   17.60    6.50
  -3   3   4   21.90    4.20
   2  -3  -4  312.47   37.10
   2  -3  -4  300.97   37.00
   2  -3  -4  317.87   36.90
  -2   3   4  309.37   36.70
  -2   3   4  308.27   37.00
  -2   3   4  253.97   38.50
  -2   3   4  306.37   37.70
   1  -3  -4  971.50  116.29
   1  -3  -4 1024.30  115.99
   1  -3  -4 1011.30  115.29
   1  -3  -4 1063.89  116.39
  -1   3   4  965.60  116.89
  -1   3   4  967.50  115.89
  -1   3   4  853.41  117.59
  -1   3   4  959.40  116.59
   0  -3  -4    1.40    1.10
   0  -3  -4    0.30    1.60
   0  -3  -4    0.00    2.40
   0  -3  -4    0.10    1.70
   0   3   4    2.20    1.20
   0   3   4    4.30    1.70
   0   3   4    4.80    2.00
   0   3   4   -0.20    1.50
   0   3   4    1.40    2.40
  -1  -3  -4  150.08   19.00
  -1  -3  -4  155.68   18.20
  -1  -3  -4  151.18   18.50
  -1  -3  -4  153.08   18.80
   1   3   4  149.88   19.20
   1   3   4  155.38   18.20
   1   3   4  155.98   19.00
   1   3   4  142.29   18.60
  -2  -3  -4  755.32   90.69
  -2  -3  -4  732.93   91.69
  -2  -3  -4  766.52   90.79
  -2  -3  -4  786.12   91.89
  -2  -3  -4  728.03   91.39
   2   3   4  824.92   91.69
   2   3   4  838.82   91.69
   2   3   4  770.42   91.19
  -3  -3  -4 1526.35  179.48
  -3  -3  -4 1580.44  179.18
  -3  -3  -4 1433.66  178.78
   3   3   4 1501.05  178.48
   3   3   4 1538.55  178.88
   3   3   4 1536.35  178.98
  -4  -3  -4   98.09   13.50
  -4  -3  -4   99.39   13.10
  -4  -3  -4  101.49   14.80
  -4  -3  -4  102.59   13.00
   4   3   4  104.19   13.00
   4   3   4   91.99   13.10
   4   3   4  104.39   13.00
   4   3   4   96.49   11.70
  -5  -3  -4  103.99   14.00
  -5  -3  -4   83.79   12.10
  -5  -3  -4   96.79   13.70
  -5  -3  -4   92.79   15.60
   5   3   4  100.09   13.50
   5   3   4   96.69   13.30
   5   3   4   99.99   12.00
   5   3   4   92.59   12.80
  -6  -3  -4   80.19   10.10
  -6  -3  -4   79.79   14.60
  -6  -3  -4   78.69   11.90
  -6  -3  -4   66.39   11.90
   6   3   4   81.09   12.10
   6   3   4   71.69   11.70
   6   3   4   64.89   10.70
  -7  -3  -4    2.70    5.60
  -7  -3  -4   11.80    5.00
  -7  -3  -4   22.50    7.50
   7   3   4   13.60    6.10
   7   3   4   14.40    6.90
   7   3   4   14.50    5.80
  -8  -3  -4   47.30    9.20
  -8  -3  -4   49.80    9.60
  -8  -3  -4   24.10   11.80
   8   3   4   42.00    9.10
   8   3   4   38.20    9.50
   8   3   4   36.40    9.00
   8   3   4   43.30    8.20
   5  -4  -4  253.17   31.50
   5  -4  -4  241.78   31.70
  -5   4   4  236.28   30.30
  -5   4   4  232.08   34.00
  -5   4   4  223.28   34.70
   4  -4  -4   42.20    8.10
   4  -4  -4   30.30    6.90
   4  -4  -4   40.50    8.10
  -4   4   4   22.80    8.20
  -4   4   4   20.30    9.70
  -4   4   4   38.40    7.30
   3  -4  -4   10.70    5.40
   3  -4  -4    7.00    4.90
   3  -4  -4    7.90    4.80
  -3   4   4    7.50    4.20
  -3   4   4   10.90    6.80
  -3   4   4   14.00    7.70
   2  -4  -4  102.29   14.80
   2  -4  -4   95.49   14.20
   2  -4  -4  115.79   13.90
  -2   4   4   99.19   13.40
  -2   4   4  116.19   13.70
  -2   4   4  112.89   15.80
  -2   4   4   80.49   16.10
   1  -4  -4   27.40    4.10
   1  -4  -4   18.60    2.90
   1  -4  -4   20.70    5.20
   1  -4  -4   19.20    4.30
  -1   4   4   17.60    5.20
  -1   4   4   20.60    3.70
  -1   4   4   21.00    4.40
  -1   4   4   17.10    3.70
  -1   4   4   16.40    5.90
   0  -4  -4   26.80    4.20
   0  -4  -4   15.70    4.40
   0  -4  -4   28.30    4.70
   0  -4  -4   26.60    3.80
   0   4   4   24.40    6.40
   0   4   4   23.90    5.10
   0   4   4   24.80    4.10
   0   4   4   22.10    5.20
  -1  -4  -4  808.12   94.29
  -1  -4  -4  791.22   94.99
  -1  -4  -4  808.02   94.09
  -1  -4  -4  835.52   94.69
   1   4   4  792.92   95.19
   1   4   4  766.32   94.59
   1   4   4  814.72   93.99
   1   4   4  769.82   94.69
  -2  -4  -4    6.70    1.30
  -2  -4  -4    7.20    3.10
  -2  -4  -4    7.00    1.30
  -2  -4  -4    4.30    2.70
  -2  -4  -4    2.80    2.50
   2   4   4    2.50    1.90
   2   4   4    6.00    2.90
   2   4   4    2.90    1.30
   2   4   4    2.30    3.20
  -3  -4  -4  415.76   53.49
  -3  -4  -4  371.56   53.69
  -3  -4  -4  498.15   53.99
  -3  -4  -4  453.55   54.09
   3   4   4  446.96   53.59
   3   4   4  480.95   53.79
   3   4   4  460.65   53.29
  -4  -4  -4    0.90    2.80
  -4  -4  -4    1.20    2.50
  -4  -4  -4    2.60    4.50
  -4  -4  -4    0.60    2.70
   4   4   4    3.10    2.60
   4   4   4    0.40    2.40
   4   4   4    0.60    2.60
  -5  -4  -4  107.29   14.80
  -5  -4  -4  130.09   17.10
  -5  -4  -4  138.09   18.70
  -5  -4  -4  123.39   16.00
   5   4   4  115.59   15.50
   5   4   4  115.79   15.70
   5   4   4  123.59   16.40
  -6  -4  -4    6.90    4.00
  -6  -4  -4    4.50    5.10
  -6  -4  -4    5.00    4.40
  -6  -4  -4    8.20    3.00
   6   4   4    9.60    4.90
   6   4   4   11.90    5.30
   6   4   4    8.10    4.40
  -7  -4  -4   47.70   13.70
  -7  -4  -4   48.60    9.90
  -7  -4  -4   59.39   10.60
   7   4   4   60.49   10.50
   7   4   4   55.09   10.00
   7   4   4   75.29   11.30
  -8  -4  -4    1.40    5.00
  -8  -4  -4   -6.10    7.80
  -8  -4  -4    5.90    8.00
   8   4   4    4.20    4.70
   8   4   4   12.00    7.10
   8   4   4    3.00    7.30
   5  -5  -4   -6.30    5.00
   5  -5  -4   -0.70    7.90
  -5   5   4   17.40    7.10
  -5   5   4    2.60   10.00
  -5   5   4   -4.10    9.10
   4  -5  -4  226.48   28.60
   4  -5  -4  176.88   26.80
   4  -5  -4  209.38   28.30
  -4   5   4  234.58   31.30
  -4   5   4  252.97   31.70
  -4   5   4  192.98   26.50
   3  -5  -4   33.80    8.60
   3  -5  -4   48.10    8.50
   3  -5  -4   32.00    8.70
  -3   5   4   37.40    7.60
  -3   5   4   35.60    9.40
  -3   5   4   43.40    9.40
   2  -5  -4  134.69   19.30
   2  -5  -4  150.08   17.90
   2  -5  -4  128.09   18.40
  -2   5   4  149.09   20.20
  -2   5   4  137.69   17.60
  -2   5   4  104.09   20.10
   1  -5  -4  159.08   20.20
   1  -5  -4  149.88   20.30
   1  -5  -4  160.98   20.80
   1  -5  -4  160.38   19.20
  -1   5   4  107.99   22.40
  -1   5   4  167.68   21.60
  -1   5   4  168.48   19.90
   0  -5  -4  302.77   34.90
   0  -5  -4  302.27   34.60
   0  -5  -4  287.27   35.80
   0  -5  -4  304.87   35.60
   0   5   4  258.57   35.50
   0   5   4  296.67   34.70
   0   5   4  247.88   36.40
  -1  -5  -4    6.20    2.90
  -1  -5  -4    8.10    4.60
  -1  -5  -4    5.80    2.50
  -1  -5  -4   10.40    2.90
   1   5   4    7.40    3.00
   1   5   4    6.40    3.70
   1   5   4    9.20    2.40
   1   5   4    4.20    3.50
  -2  -5  -4  300.07   35.50
  -2  -5  -4  296.47   36.30
  -2  -5  -4  293.47   36.10
  -2  -5  -4  336.77   37.30
   2   5   4  279.17   36.80
   2   5   4  291.57   35.40
   2   5   4  290.07   36.20
   2   5   4  309.87   36.40
  -3  -5  -4    5.70    2.00
  -3  -5  -4    7.40    2.90
  -3  -5  -4    4.20    1.20
  -3  -5  -4    6.20    3.50
  -3  -5  -4    6.30    2.70
   3   5   4   -0.80    3.20
   3   5   4    5.40    2.50
   3   5   4    1.00    2.50
   3   5   4    4.90    1.10
  -4  -5  -4   11.20    4.20
  -4  -5  -4    6.00    3.70
  -4  -5  -4    6.20    3.40
  -4  -5  -4    8.80    4.70
   4   5   4    3.00    4.10
   4   5   4    7.50    2.90
   4   5   4    6.10    3.30
  -5  -5  -4  351.96   47.90
  -5  -5  -4  394.66   48.90
  -5  -5  -4  432.66   48.80
   5   5   4  363.46   48.00
   5   5   4  409.46   47.90
   5   5   4  415.76   48.20
  -6  -5  -4  125.29   18.20
  -6  -5  -4   97.99   17.30
  -6  -5  -4  135.19   20.50
   6   5   4  113.09   17.20
   6   5   4  146.39   17.70
   6   5   4  146.79   18.00
  -7  -5  -4   11.20    5.20
  -7  -5  -4    9.20    6.70
  -7  -5  -4    6.20    5.40
   7   5   4   14.30    6.70
   7   5   4    7.00    4.90
   7   5   4   11.40    4.70
  -8  -5  -4   -7.50    8.10
  -8  -5  -4   -5.80    4.90
  -8  -5  -4   -6.00    6.80
   8   5   4   12.80    7.00
   8   5   4    1.60    6.20
   8   5   4   -0.90    5.40
   4  -6  -4    7.10    6.10
   4  -6  -4   14.00    8.40
   4  -6  -4    2.90    5.60
  -4   6   4   -6.30    8.90
  -4   6   4   15.10    6.60
  -4   6   4    2.90    9.40
   3  -6  -4   10.80    5.70
   3  -6  -4    2.20    4.70
   3  -6  -4   -4.40    6.70
  -3   6   4   -1.30    7.60
  -3   6   4    6.50    4.10
  -3   6   4    8.40    8.90
   2  -6  -4  337.47   40.40
   2  -6  -4  330.87   39.20
   2  -6  -4  320.17   39.00
  -2   6   4  247.38   42.00
  -2   6   4  312.17   40.10
  -2   6   4  301.57   38.50
   1  -6  -4   44.70    7.70
   1  -6  -4   41.70    7.70
   1  -6  -4   53.99    8.90
  -1   6   4   12.10    7.60
  -1   6   4   45.40    8.60
  -1   6   4   42.00    7.00
   0  -6  -4  251.37   30.10
   0  -6  -4  243.08   29.10
   0  -6  -4  250.17   31.40
   0  -6  -4  262.57   29.70
   0   6   4  209.58   32.50
   0   6   4  230.48   29.30
   0   6   4  217.38   30.20
  -1  -6  -4    7.90    4.60
  -1  -6  -4    6.80    3.40
  -1  -6  -4    8.20    4.40
   1   6   4    9.90    2.30
   1   6   4    6.40    5.50
   1   6   4    1.80    4.30
   1   6   4    2.80    3.10
  -2  -6  -4  385.06   46.90
  -2  -6  -4  405.76   46.90
  -2  -6  -4  417.06   48.30
   2   6   4  399.96   47.50
   2   6   4  404.46   46.90
   2   6   4  354.16   47.50
   2   6   4  363.26   46.10
  -3  -6  -4   22.00    5.80
  -3  -6  -4   28.40    4.90
  -3  -6  -4    8.00    6.10
   3   6   4   15.00    4.80
   3   6   4   22.10    3.30
   3   6   4   18.10    5.10
   3   6   4   27.10    5.70
  -4  -6  -4   21.80    5.70
  -4  -6  -4   21.00    5.40
  -4  -6  -4   14.00    5.70
  -4  -6  -4   14.70    5.80
   4   6   4   18.00    5.40
   4   6   4   16.80    4.60
   4   6   4   22.40    5.90
  -5  -6  -4   21.70    6.90
  -5  -6  -4   31.00    8.60
  -5  -6  -4   42.20    8.30
   5   6   4   30.10    7.00
   5   6   4   22.50    6.40
   5   6   4   23.60    5.90
  -6  -6  -4   17.10    7.90
  -6  -6  -4   52.89   10.80
  -6  -6  -4   23.60    6.40
   6   6   4   24.30    5.80
   6   6   4   17.70    7.10
   6   6   4   20.40    7.00
  -7  -6  -4    3.60    5.00
  -7  -6  -4   -3.60    4.40
  -7  -6  -4    4.30    6.30
   7   6   4    3.00    4.60
   7   6   4    3.90    5.70
   7   6   4    6.40    4.90
  -8  -6  -4   -2.90    5.90
  -8  -6  -4  -12.20    9.10
  -8  -6  -4   -1.00    5.20
   8   6   4    5.90    5.30
   8   6   4   -2.60    7.60
   8   6   4    5.60    6.90
   3  -7  -4    8.70    8.70
   3  -7  -4    5.80    6.00
   3  -7  -4   12.20    8.70
  -3   7   4    4.80    7.00
  -3   7   4    2.00    4.40
  -3   7   4   22.00   10.30
   2  -7  -4   37.20   10.60
   2  -7  -4   26.40    7.60
   2  -7  -4   36.80    7.60
  -2   7   4   24.30    9.40
  -2   7   4   37.80    9.20
  -2   7   4   25.50    6.20
   1  -7  -4   30.90    7.20
   1  -7  -4   32.60    9.80
   1  -7  -4   20.60    8.10
  -1   7   4   23.20    6.30
  -1   7   4   24.60    8.80
  -1   7   4   21.90    8.10
   0  -7  -4   54.39   10.10
   0  -7  -4   24.10    6.60
   0  -7  -4   28.40    5.70
   0   7   4   25.50    8.10
   0   7   4   26.20    5.30
   0   7   4   23.20    9.00
  -1  -7  -4   38.10    6.80
  -1  -7  -4   36.50    6.30
  -1  -7  -4   25.80    7.50
   1   7   4   23.00    8.70
   1   7   4   29.40    7.90
   1   7   4   29.30    5.60
  -2  -7  -4  359.86   40.80
  -2  -7  -4  330.57   38.50
  -2  -7  -4  350.96   39.10
   2   7   4  331.57   39.60
   2   7   4  265.17   39.40
   2   7   4  303.77   37.70
   2   7   4  278.87   38.80
  -3  -7  -4  187.28   23.80
  -3  -7  -4  166.68   24.40
  -3  -7  -4  188.58   23.60
   3   7   4  188.18   23.70
   3   7   4  183.08   24.70
   3   7   4  176.98   23.30
  -4  -7  -4    0.00    6.10
  -4  -7  -4    9.50    5.50
  -4  -7  -4    0.50    4.20
   4   7   4   -0.70    5.10
   4   7   4    2.40    3.20
   4   7   4    2.20    3.60
  -5  -7  -4   -2.30    6.70
  -5  -7  -4    2.70    5.90
  -5  -7  -4   -2.80    3.80
   5   7   4    3.70    5.30
   5   7   4    0.70    3.80
   5   7   4    3.30    3.70
  -6  -7  -4   36.00    7.90
  -6  -7  -4   46.30    9.90
  -6  -7  -4   41.30   10.70
   6   7   4   22.80    6.80
   6   7   4   33.40    8.70
   6   7   4   43.80    9.40
  -7  -7  -4   11.80    7.90
  -7  -7  -4   16.70    9.10
  -7  -7  -4   21.10    7.00
   7   7   4   13.60    8.00
   7   7   4   25.80    8.40
   7   7   4   26.00    6.60
  -8  -7  -4   43.50   13.60
  -8  -7  -4   21.10    9.40
  -8  -7  -4   20.60   10.50
   8   7   4   29.70   10.10
   8   7   4   23.50    7.20
   8   7   4   18.40    7.40
   1  -8  -4   42.20   11.60
   1  -8  -4   19.80    7.50
   1  -8  -4   17.50    6.50
  -1   8   4   32.20   11.90
  -1   8   4   33.70    6.20
  -1   8   4   25.40    8.60
   0  -8  -4   13.70    7.20
   0  -8  -4   14.60    6.10
   0  -8  -4   24.60    6.70
   0   8   4    3.10    5.00
   0   8   4   20.40    9.90
   0   8   4   25.60    8.80
  -1  -8  -4   76.49   13.80
  -1  -8  -4   75.59   12.00
   1   8   4   68.09   14.80
   1   8   4   80.29   13.70
   1   8   4   71.39   10.50
  -2  -8  -4    7.00    5.70
  -2  -8  -4   -0.80    4.70
  -2  -8  -4    4.60    4.30
   2   8   4    7.30    7.20
   2   8   4   -2.40    3.90
  -3  -8  -4   96.09   15.20
  -3  -8  -4   86.59   13.10
  -3  -8  -4   97.19   13.00
   3   8   4   72.89   13.20
   3   8   4   90.79   14.50
  -4  -8  -4    3.60    5.40
  -4  -8  -4    0.30    5.90
   4   8   4    6.30    5.00
   4   8   4    2.40    3.30
   4   8   4   13.50    6.60
  -5  -8  -4  141.29   21.10
  -5  -8  -4  119.99   18.80
  -5  -8  -4  162.08   19.90
   5   8   4  129.89   18.80
   5   8   4  134.09   19.80
   5   8   4  119.39   18.60
  -6  -8  -4   26.80    7.20
  -6  -8  -4   11.90    9.20
  -6  -8  -4   27.10    8.90
   6   8   4   11.40    5.80
   6   8   4   16.20    6.40
   6   8   4   21.00    7.90
  -7  -8  -4   29.30   12.30
  -7  -8  -4   34.70   10.80
   7   8   4   35.80   10.30
   7   8   4   20.00    7.50
   7   8   4   46.50   10.00
  -1  -9  -4   22.60   10.60
  -1  -9  -4   13.80    8.00
   1   9   4    6.00    6.30
   1   9   4    2.70    8.40
  -2  -9  -4   -7.50    8.60
  -2  -9  -4    2.60    4.70
   2   9   4    4.80    7.60
   2   9   4    0.60    5.80
  -3  -9  -4   -3.10    4.00
  -3  -9  -4   -2.80    8.50
   3   9   4    5.60    5.30
   3   9   4    7.20    8.00
  -4  -9  -4   18.40    6.40
  -4  -9  -4   15.50   10.20
   4   9   4   14.00    6.20
   4   9   4   11.70    8.40
  -5  -9  -4   34.40    9.80
  -5  -9  -4   24.10   11.40
   5   9   4   34.10   10.00
   5   9   4   22.00    7.20
  -6  -9  -4   72.29   12.30
  -6  -9  -4   34.60   11.20
  -6  -9  -4   77.59   13.20
   6   9   4   44.60   10.30
   6   9   4   23.80    8.70
   6   9   4   52.79   11.90
   5   8  -5   38.20   10.30
   5   8  -5   -3.80   14.30
  -5  -8   5   23.60   10.20
  -5  -8   5   15.10    9.40
   4   8  -5   11.00    8.20
   4   8  -5    2.20   12.70
  -4  -8   5    8.30    8.60
  -4  -8   5    8.60   11.10
   3   8  -5   11.50    8.80
   3   8  -5    1.80    7.40
  -3  -8   5  -10.00   10.20
  -3  -8   5   -9.90    6.30
   2   8  -5  143.39   20.90
   2   8  -5  141.39   25.30
  -2  -8   5  148.69   25.40
  -2  -8   5  128.09   23.50
   1   8  -5   19.90    8.90
   1   8  -5   24.60   10.70
   1   8  -5   13.80    6.80
  -1  -8   5   22.10   12.80
  -1  -8   5   36.80    9.50
  -1  -8   5   11.60   13.00
   0   8  -5   56.19   11.80
   0   8  -5   56.89   14.30
   0   8  -5   43.50    9.70
   0  -8   5   54.59   16.50
   0  -8   5   80.59   16.50
   0  -8   5   32.90   10.10
   7   7  -5   33.60   18.60
   7   7  -5   10.20   12.80
   7   7  -5   11.00    8.00
  -7  -7   5   14.60    9.40
  -7  -7   5   19.50    9.20
   6   7  -5   44.20   18.60
   6   7  -5   58.29   13.50
   6   7  -5   83.29   15.00
  -6  -7   5   47.70   13.90
  -6  -7   5   65.39   13.60
   5   7  -5  231.68   32.00
   5   7  -5  236.38   35.60
   5   7  -5  235.38   31.50
  -5  -7   5  212.68   32.20
  -5  -7   5  239.48   34.40
   4   7  -5    4.70    7.90
   4   7  -5   -3.80    7.40
  -4  -7   5   -8.40    9.40
  -4  -7   5    1.20    7.90
  -4  -7   5    2.00    5.00
   3   7  -5   24.50    8.40
   3   7  -5   18.20   12.00
  -3  -7   5   30.60    8.20
  -3  -7   5   25.10    8.80
  -3  -7   5   49.80   13.10
   2   7  -5   16.10    8.60
   2   7  -5   14.00    5.70
  -2  -7   5   11.60   10.40
  -2  -7   5   34.70   11.80
   1   7  -5    6.90    5.40
   1   7  -5    6.00    6.90
   1   7  -5  -11.50    8.10
  -1  -7   5   -4.20    5.70
  -1  -7   5   16.90   11.00
  -1  -7   5    4.70    9.90
   0   7  -5   50.09    9.50
   0   7  -5   53.49   10.10
   0   7  -5   61.89   13.50
   0  -7   5   57.09   13.80
   0  -7   5   71.29   14.70
   0  -7   5   41.30   10.00
  -1   7  -5   18.60    9.40
  -1   7  -5   32.40   13.30
  -1   7  -5   45.40   10.50
   1  -7   5   50.39   16.30
   1  -7   5   49.30   11.80
   1  -7   5   44.60   14.30
  -2   7  -5   62.59   14.10
   2  -7   5   65.59   14.80
   2  -7   5   80.19   18.00
   7   6  -5   65.39   14.80
   7   6  -5   50.09   12.50
   7   6  -5   54.09   15.90
  -7  -6   5   34.40   10.80
  -7  -6   5   34.20   13.20
  -7  -6   5   41.00   11.70
   6   6  -5   10.90   14.40
   6   6  -5    5.30    5.60
   6   6  -5    3.20    7.10
  -6  -6   5   10.30    7.40
  -6  -6   5    0.80    8.70
   5   6  -5   98.29   18.60
   5   6  -5   74.09   14.60
   5   6  -5  107.09   17.40
  -5  -6   5   98.79   17.80
  -5  -6   5   92.29   16.50
   4   6  -5   73.79   14.40
   4   6  -5   65.79   11.30
   4   6  -5   65.39   11.20
  -4  -6   5   55.69   11.80
  -4  -6   5   46.30   11.50
  -4  -6   5   59.09   12.50
   3   6  -5  178.98   23.20
   3   6  -5  167.78   26.50
   3   6  -5  180.78   24.70
  -3  -6   5  212.98   28.10
  -3  -6   5  188.98   25.00
  -3  -6   5  164.58   24.70
   2   6  -5   16.00    6.60
   2   6  -5    6.80    3.90
   2   6  -5   -6.40    7.40
  -2  -6   5    9.30    7.60
  -2  -6   5    4.90    4.50
  -2  -6   5    7.10    5.10
  -2  -6   5   11.30    6.70
   1   6  -5  263.17   35.20
   1   6  -5  313.37   36.60
   1   6  -5  280.87   38.70
  -1  -6   5  288.27   38.80
  -1  -6   5  281.27   35.70
  -1  -6   5  325.17   39.70
   0   6  -5   61.79   11.30
   0   6  -5   72.89   13.60
   0   6  -5   78.99   12.20
   0  -6   5   66.19   15.90
   0  -6   5   75.49   15.60
   0  -6   5   64.79   12.10
  -1   6  -5   13.10    5.70
  -1   6  -5   13.60    7.30
  -1   6  -5   23.90   10.30
   1  -6   5   27.60   12.00
   1  -6   5   32.10    8.40
   1  -6   5   11.20    8.50
  -2   6  -5   17.90   10.60
  -2   6  -5    3.40    7.20
  -2   6  -5    0.80    6.80
   2  -6   5    8.00    8.30
   2  -6   5  -10.70    7.50
   2  -6   5   -2.00    8.00
  -3   6  -5    8.00    5.90
  -3   6  -5    5.40    8.20
  -3   6  -5    2.90    5.60
   3  -6   5    4.60    9.40
   3  -6   5  -10.90   11.90
   3  -6   5   12.80    7.50
   8   5  -5   64.19   16.10
   8   5  -5  101.79   21.80
   8   5  -5   80.29   15.40
  -8  -5   5   83.09   16.70
  -8  -5   5   93.09   17.30
  -8  -5   5   94.89   17.50
   7   5  -5    4.40    5.70
   7   5  -5   12.10   10.50
   7   5  -5    9.20    7.00
  -7  -5   5   -3.80    6.60
  -7  -5   5  -10.10    5.90
  -7  -5   5   -9.10    7.70
   6   5  -5  205.08   24.60
   6   5  -5  208.58   29.40
   6   5  -5  131.59   22.00
  -6  -5   5  159.68   24.70
  -6  -5   5  164.18   23.70
  -6  -5   5  136.19   23.40
   5   5  -5    1.30    4.10
   5   5  -5   10.90   11.20
   5   5  -5   10.40    8.70
  -5  -5   5    7.10    5.80
  -5  -5   5   19.70    8.50
  -5  -5   5   -1.70    4.60
   4   5  -5    1.70    3.40
   4   5  -5   20.30   10.30
   4   5  -5   19.90    8.10
  -4  -5   5   10.20    5.80
  -4  -5   5    2.10    4.50
  -4  -5   5    6.20    4.20
  -4  -5   5    2.30    6.50
   3   5  -5  408.06   46.80
   3   5  -5  382.06   47.60
   3   5  -5  414.66   49.99
   3   5  -5  347.07   45.70
  -3  -5   5  364.86   47.40
  -3  -5   5  384.86   47.80
  -3  -5   5  439.86   49.00
   2   5  -5  441.56   58.89
   2   5  -5  485.65   60.09
   2   5  -5  506.75   58.89
   2   5  -5  499.55   61.59
  -2  -5   5  509.25   60.19
  -2  -5   5  507.05   60.69
  -2  -5   5  533.75   61.69
   1   5  -5   33.40    7.40
   1   5  -5   51.49   10.40
   1   5  -5   41.20    7.40
  -1  -5   5   43.30   11.40
  -1  -5   5   45.50    8.20
  -1  -5   5   43.90   10.20
   0   5  -5    4.00    5.10
   0   5  -5    3.10    6.00
   0   5  -5    5.80    4.30
   0  -5   5    0.70    7.00
   0  -5   5    6.40    6.30
   0  -5   5    5.70    3.80
   0  -5   5    6.40    5.30
  -1   5  -5   43.70   10.70
  -1   5  -5   43.30    8.00
  -1   5  -5   38.00    7.80
   1  -5   5   44.70    8.50
   1  -5   5   54.69   11.30
   1  -5   5   41.60   12.80
  -2   5  -5   23.40    7.40
  -2   5  -5   18.30    5.50
  -2   5  -5   13.90    8.70
   2  -5   5    7.90    7.40
   2  -5   5   24.20   11.70
   2  -5   5   17.70    8.30
  -3   5  -5    2.50    6.50
  -3   5  -5   -5.30    5.70
  -3   5  -5    7.60    7.10
   3  -5   5    5.00    7.50
   3  -5   5   10.10   11.50
   3  -5   5  -10.10    9.90
  -4   5  -5   -2.70    5.50
  -4   5  -5    6.60    5.80
  -4   5  -5  -22.80    8.80
   4  -5   5  -11.90    7.50
   4  -5   5    5.40    6.30
   4  -5   5    3.90   12.00
   8   4  -5    2.00    9.00
   8   4  -5    4.20   14.70
   8   4  -5    0.90    7.60
  -8  -4   5   16.60   11.50
  -8  -4   5    8.10    6.70
  -8  -4   5   -7.20    9.90
   7   4  -5   21.50    7.80
   7   4  -5    2.80    9.70
   7   4  -5   14.00    6.70
  -7  -4   5   32.20    9.20
  -7  -4   5   19.50    8.40
  -7  -4   5   15.00    9.90
   6   4  -5  100.29   14.30
   6   4  -5   55.49   12.40
   6   4  -5  108.79   20.10
  -6  -4   5   69.19   12.90
  -6  -4   5   77.89   14.20
  -6  -4   5   72.99   14.80
   5   4  -5   -2.40    5.10
   5   4  -5  -16.40    5.90
   5   4  -5   -9.20    6.10
  -5  -4   5    1.90    6.20
  -5  -4   5   -2.40    5.30
  -5  -4   5    1.60    5.00
   4   4  -5    6.50    5.40
   4   4  -5   -0.20    4.10
   4   4  -5    9.00    2.30
   4   4  -5   13.10    8.80
  -4  -4   5    6.90    6.20
  -4  -4   5   -3.10    4.80
  -4  -4   5    5.90    6.20
  -4  -4   5    3.90    3.20
   3   4  -5   24.40    8.60
   3   4  -5   14.90    4.70
   3   4  -5   20.70    3.70
   3   4  -5   34.40    7.20
  -3  -4   5   20.90    7.00
  -3  -4   5   12.40    5.00
  -3  -4   5   25.80    7.80
  -3  -4   5   25.50    5.70
   2   4  -5  242.18   30.90
   2   4  -5  272.87   31.20
   2   4  -5  246.48   32.10
   2   4  -5  231.78   32.90
  -2  -4   5  264.77   32.40
  -2  -4   5  274.17   33.90
  -2  -4   5  259.97   32.50
   1   4  -5  120.29   15.20
   1   4  -5  114.79   17.40
   1   4  -5   98.89   15.90
   1   4  -5  116.19   14.70
  -1  -4   5  145.29   18.40
  -1  -4   5  114.39   16.90
  -1  -4   5  148.29   20.00
   0   4  -5  230.58   29.60
   0   4  -5  227.78   31.10
   0   4  -5  239.58   30.20
   0  -4   5  244.58   30.50
   0  -4   5  249.97   32.20
   0  -4   5  271.17   33.40
  -1   4  -5  130.39   20.00
  -1   4  -5  152.48   20.30
  -1   4  -5  164.18   22.00
   1  -4   5  178.88   25.00
   1  -4   5  154.28   23.20
   1  -4   5  155.88   20.50
  -2   4  -5  768.02   98.29
  -2   4  -5  810.52   97.19
  -2   4  -5  804.82   96.89
   2  -4   5  850.61  100.09
   2  -4   5  793.22   99.89
   2  -4   5  855.51   97.69
  -3   4  -5   18.30    6.70
  -3   4  -5    8.80    4.50
  -3   4  -5    9.30    6.30
   3  -4   5   -0.50    6.50
   3  -4   5    6.60    9.50
   3  -4   5   12.80   10.20
  -4   4  -5   13.00    9.90
  -4   4  -5   22.60    6.30
  -4   4  -5   29.70    8.30
   4  -4   5   14.40   12.30
   4  -4   5   21.20   12.60
   4  -4   5   16.70    8.50
  -5   4  -5   51.39   12.10
  -5   4  -5   63.79   12.70
   5  -4   5   57.09   16.20
   5  -4   5   74.19   14.30
   5  -4   5   68.09   15.90
   8   3  -5   -2.20    7.10
   8   3  -5   -2.40    5.70
   8   3  -5   -2.10   13.50
  -8  -3   5   -1.30    7.10
  -8  -3   5   -1.40    9.30
   7   3  -5    2.10    4.60
   7   3  -5    5.70   12.10
   7   3  -5   -4.40    4.70
  -7  -3   5    8.90    6.50
  -7  -3   5    0.50    6.40
  -7  -3   5    5.30    6.00
   6   3  -5  261.87   42.70
   6   3  -5  358.06   43.20
   6   3  -5  402.16   47.20
  -6  -3   5  339.17   44.70
  -6  -3   5  368.86   43.30
  -6  -3   5  351.26   44.20
   5   3  -5  279.47   42.90
   5   3  -5  388.56   46.30
   5   3  -5  339.17   43.20
  -5  -3   5  380.86   44.50
  -5  -3   5  342.87   43.30
  -5  -3   5  377.26   44.50
   4   3  -5   23.70    4.60
   4   3  -5   14.60    5.60
   4   3  -5   17.80    4.90
   4   3  -5   32.90   10.40
  -4  -3   5   21.30    3.90
  -4  -3   5   23.10    6.80
  -4  -3   5   21.60    5.80
  -4  -3   5   13.00    5.50
   3   3  -5   -4.40    5.60
   3   3  -5   -1.10    3.10
   3   3  -5    2.80    2.50
   3   3  -5    4.00    5.60
  -3  -3   5    0.40    4.80
  -3  -3   5   -0.50    3.60
  -3  -3   5    0.10    4.70
  -3  -3   5    0.60    2.20
   2   3  -5  149.79   25.10
   2   3  -5  189.28   23.60
   2   3  -5  161.08   25.10
   2   3  -5  225.98   23.90
  -2  -3   5  182.18   25.20
  -2  -3   5  202.78   24.10
  -2  -3   5  197.88   25.40
  -2  -3   5  197.68   24.40
   1   3  -5  139.29   16.80
   1   3  -5  134.99   18.70
   1   3  -5  139.19   17.50
   1   3  -5  152.58   18.70
  -1  -3   5  135.79   20.50
  -1  -3   5  131.99   18.20
  -1  -3   5  155.78   19.10
  -1  -3   5  126.49   16.90
   0   3  -5  404.56   46.30
   0   3  -5  353.96   45.40
   0   3  -5  390.66   45.80
   0  -3   5  349.96   47.60
   0  -3   5  348.07   46.80
   0  -3   5  413.96   46.80
  -1   3  -5   81.99   13.30
  -1   3  -5   79.69   12.30
  -1   3  -5   95.69   12.30
   1  -3   5   91.79   15.10
   1  -3   5  107.39   14.60
   1  -3   5   88.39   15.60
  -2   3  -5   10.60    3.80
  -2   3  -5   13.70    5.80
  -2   3  -5   15.30    4.40
   2  -3   5   21.20    8.00
   2  -3   5   21.40    7.60
   2  -3   5   12.70    4.80
  -3   3  -5   64.49   11.70
  -3   3  -5   59.29    9.50
  -3   3  -5   68.49   10.60
   3  -3   5   50.89    9.80
   3  -3   5   65.09   14.80
   3  -3   5   82.29   15.00
  -4   3  -5   81.69   13.10
  -4   3  -5   98.19   13.60
  -4   3  -5   62.79   14.70
   4  -3   5   90.19   13.90
   4  -3   5  114.69   18.50
   4  -3   5  104.59   17.80
  -5   3  -5   18.20    5.80
  -5   3  -5    7.70    5.50
  -5   3  -5   15.50    9.50
   5  -3   5   17.00    6.30
   5  -3   5   11.60   12.00
   5  -3   5    4.00   11.30
  -6   3  -5   60.39   12.80
  -6   3  -5   62.79   13.10
   6  -3   5   89.89   14.90
   6  -3   5   65.99   19.40
   6  -3   5   62.49   16.70
   8   2  -5    6.10    9.60
   8   2  -5    5.50    5.50
   8   2  -5    3.00    6.60
  -8  -2   5   -2.50    6.60
  -8  -2   5   12.10    8.30
   7   2  -5   38.80   10.30
   7   2  -5   42.80   13.90
   7   2  -5   29.60    7.40
  -7  -2   5   27.20   11.30
  -7  -2   5   37.30    9.80
   6   2  -5   44.70   13.40
   6   2  -5   44.40    8.70
  -6  -2   5   29.10    8.80
  -6  -2   5   57.39   10.10
  -6  -2   5   27.90    7.70
   5   2  -5  191.68   25.80
   5   2  -5  146.89   21.60
   5   2  -5  142.19   20.50
  -5  -2   5  199.08   23.90
  -5  -2   5  201.38   24.80
  -5  -2   5  190.98   22.20
   4   2  -5   55.69   11.10
   4   2  -5   27.90    5.30
   4   2  -5   27.10    6.90
  -4  -2   5   38.90    6.80
  -4  -2   5   47.20    8.00
  -4  -2   5   45.00    8.60
   3   2  -5  506.85   61.99
   3   2  -5  569.84   64.19
  -3  -2   5  497.65   62.69
  -3  -2   5  526.15   62.69
  -3  -2   5  498.65   63.09
  -3  -2   5  520.85   61.19
   2   2  -5  110.79   17.00
   2   2  -5  147.49   17.90
   2   2  -5  169.08   19.50
  -2  -2   5  139.19   18.70
  -2  -2   5  116.19   18.20
  -2  -2   5  122.49   16.90
  -2  -2   5  134.99   16.50
   1   2  -5 1468.85  164.58
   1   2  -5 1176.28  164.78
   1   2  -5 1235.48  164.88
  -1  -2   5 1487.15  165.88
  -1  -2   5 1436.96  164.88
  -1  -2   5 1508.45  166.08
  -1  -2   5 1471.75  164.28
   0   2  -5   42.50    7.10
   0   2  -5   36.40    6.80
   0   2  -5   44.30    7.20
   0   2  -5   44.80    6.80
   0   2  -5   44.30    5.60
   0  -2   5   50.89    9.80
   0  -2   5   40.40    8.50
   0  -2   5   47.60    5.70
   0  -2   5   45.70    8.10
  -1   2  -5   61.29    9.00
  -1   2  -5   61.59   10.10
  -1   2  -5   59.29    9.00
  -1   2  -5   51.29    8.60
   1  -2   5   69.89   11.60
   1  -2   5   71.69   11.90
   1  -2   5   58.19   10.10
  -2   2  -5  194.48   23.10
  -2   2  -5  169.38   22.10
  -2   2  -5  172.78   21.20
  -2   2  -5  170.38   21.90
   2  -2   5  187.58   24.10
   2  -2   5  136.09   21.80
   2  -2   5  191.78   25.10
  -3   2  -5   47.30    7.00
  -3   2  -5   33.20    6.60
  -3   2  -5   35.50    8.20
  -3   2  -5   33.90    7.90
   3  -2   5   34.70    7.00
   3  -2   5   30.50    8.50
   3  -2   5   39.80    5.00
   3  -2   5   39.50   10.10
  -4   2  -5  103.09   16.60
  -4   2  -5  116.39   15.00
  -4   2  -5  101.69   14.90
  -4   2  -5   99.49   17.00
   4  -2   5  121.39   19.40
   4  -2   5  109.59   15.00
   4  -2   5   84.79   17.90
  -5   2  -5  276.87   35.50
  -5   2  -5  261.37   32.70
  -5   2  -5  250.67   33.50
  -5   2  -5  273.47   34.80
   5  -2   5  279.57   38.40
   5  -2   5  261.67   34.20
   5  -2   5  250.47   34.90
   5  -2   5  235.88   36.80
  -6   2  -5    5.20    6.50
  -6   2  -5    7.80    7.10
   6  -2   5   -0.60    7.30
   6  -2   5    5.00   12.30
   6  -2   5   16.80   10.40
   8   1  -5   25.80    7.90
   8   1  -5   38.00   15.40
  -8  -1   5   36.40   12.10
  -8  -1   5   49.90   12.50
   7   1  -5    1.10    6.20
   7   1  -5    6.40   10.20
  -7  -1   5    5.10    8.10
  -7  -1   5   -0.30    9.80
  -7  -1   5    5.30    6.60
   6   1  -5   18.40    6.50
   6   1  -5   20.70    9.80
   6   1  -5   18.00    4.10
  -6  -1   5   15.00   10.00
  -6  -1   5   14.00    6.90
  -6  -1   5   26.00    8.40
   5   1  -5   73.29   10.70
   5   1  -5   83.59   12.00
   5   1  -5   66.39   14.40
  -5  -1   5   91.09   11.80
  -5  -1   5   92.79   13.80
  -5  -1   5   79.59   15.20
  -5  -1   5   65.99   12.80
   4   1  -5  122.89   19.40
   4   1  -5  118.99   16.60
   4   1  -5  112.19   15.80
  -4  -1   5  138.39   18.50
  -4  -1   5  143.89   20.20
  -4  -1   5  156.88   18.70
  -4  -1   5  131.59   16.40
   3   1  -5  299.07   36.90
   3   1  -5  288.37   37.50
   3   1  -5  304.77   38.80
  -3  -1   5  354.16   38.70
  -3  -1   5  316.47   38.30
  -3  -1   5  297.27   37.40
   2   1  -5 1297.87  186.38
   2   1  -5 1732.73  187.78
  -2  -1   5 1681.63  185.78
  -2  -1   5 1677.03  187.78
  -2  -1   5 1391.96  185.78
  -2  -1   5 1741.53  187.08
  -2  -1   5 1629.44  187.08
   1   1  -5  269.67   34.20
   1   1  -5  298.77   35.20
   1   1  -5  320.07   35.50
   1   1  -5  310.07   35.30
  -1  -1   5  261.87   34.70
  -1  -1   5  295.67   36.30
  -1  -1   5  269.37   34.60
  -1  -1   5  285.87   35.70
   0   1  -5  138.19   17.70
   0   1  -5  141.39   17.80
   0   1  -5  129.19   17.30
   0   1  -5  159.88   18.00
   0  -1   5  132.09   17.20
   0  -1   5  136.39   18.90
   0  -1   5  139.89   18.30
   0  -1   5  146.29   19.00
  -1   1  -5 1332.97  166.78
  -1   1  -5 1607.24  167.88
  -1   1  -5 1560.74  167.48
  -1   1  -5 1343.97  167.18
  -1   1  -5 1580.44  168.68
   1  -1   5 1370.26  168.98
   1  -1   5 1540.05  169.48
   1  -1   5 1310.57  166.88
   1  -1   5 1169.98  168.08
   1  -1   5 1490.35  166.98
  -2   1  -5  575.34   67.49
  -2   1  -5  584.54   66.19
  -2   1  -5  604.24   66.09
  -2   1  -5  586.24   65.89
   2  -1   5  558.24   68.39
   2  -1   5  545.65   65.29
   2  -1   5  544.95   65.19
   2  -1   5  427.06   66.89
   2  -1   5  536.25   66.39
  -3   1  -5  173.58   20.80
  -3   1  -5  151.18   18.50
  -3   1  -5  124.89   18.60
  -3   1  -5  154.18   18.30
   3  -1   5  113.39   19.90
   3  -1   5  183.08   23.20
   3  -1   5  136.79   18.60
   3  -1   5  143.09   17.30
  -4   1  -5    3.90    5.00
  -4   1  -5    4.70    4.30
  -4   1  -5    7.00    3.50
  -4   1  -5    1.20    3.50
   4  -1   5    0.60    3.60
   4  -1   5    0.40    5.50
   4  -1   5    2.80    1.90
   4  -1   5    2.70    4.20
  -5   1  -5   -0.50    4.10
  -5   1  -5   -2.70    5.10
  -5   1  -5    0.10    7.60
  -5   1  -5   -2.40    3.40
   5  -1   5   -4.10    9.10
   5  -1   5    3.20    6.80
   5  -1   5    1.50    2.10
   5  -1   5   -2.40    2.90
  -6   1  -5    8.10    9.40
  -6   1  -5   -6.80    4.80
  -6   1  -5   -0.10    4.10
   6  -1   5    5.20    4.70
   6  -1   5    5.20    5.50
   6  -1   5    5.80   10.90
   6  -1   5    1.40    5.80
  -7   1  -5    8.80    5.20
  -7   1  -5   -3.40    4.70
  -7   1  -5    5.00    8.00
   7  -1   5   11.20   10.30
   7  -1   5   12.80    5.00
   7  -1   5   10.30    5.50
   7  -1   5   -3.60    8.20
   7   0  -5   -6.00    6.20
   7   0  -5    4.30   10.50
  -7   0   5   -3.40    9.10
  -7   0   5    0.30    9.70
  -7   0   5   -0.60    6.90
   6   0  -5  150.98   28.00
   6   0  -5  217.28   26.50
   6   0  -5  206.38   25.40
  -6   0   5  175.38   29.10
  -6   0   5  225.08   27.00
  -6   0   5  210.48   28.80
   5   0  -5   32.10    6.50
   5   0  -5   21.40    4.70
   5   0  -5   15.00    6.80
  -5   0   5   27.40    5.10
  -5   0   5   27.20    7.90
  -5   0   5   32.50    9.10
  -5   0   5   23.50    7.30
   4   0  -5  188.48   22.50
   4   0  -5  160.28   25.20
   4   0  -5  174.28   22.80
  -4   0   5  174.78   24.30
  -4   0   5  214.68   25.10
  -4   0   5  185.08   22.40
  -4   0   5  175.08   25.70
   3   0  -5  120.39   17.20
   3   0  -5  118.19   15.50
   3   0  -5  122.09   15.80
  -3   0   5  123.09   17.50
  -3   0   5  115.99   17.50
  -3   0   5  128.99   15.50
  -3   0   5  137.09   18.30
   2   0  -5   54.09    7.70
   2   0  -5   57.79    7.00
   2   0  -5   45.20    7.60
   2   0  -5   36.20    8.40
  -2   0   5   47.20    8.90
  -2   0   5   45.40    8.80
  -2   0   5   60.39    9.60
  -2   0   5   73.49    8.40
  -2   0   5   58.69    6.80
   1   0  -5  120.39   15.90
   1   0  -5  128.69   15.70
   1   0  -5  145.69   15.50
   1   0  -5  113.79   15.50
  -1   0   5  136.09   18.40
  -1   0   5  123.19   16.30
  -1   0   5  126.69   15.40
  -1   0   5  103.59   15.60
  -1   0   5  107.79   15.90
   0   0  -5  144.59   17.60
   0   0  -5  131.09   17.10
   0   0  -5  137.19   17.20
   0   0  -5  140.89   17.90
   0   0  -5  149.59   18.30
   0   0   5  132.09   18.70
   0   0   5  134.49   18.40
   0   0   5  138.59   17.60
  -1   0  -5  441.06   49.70
  -1   0  -5  431.76   49.00
  -1   0  -5  506.65   50.49
  -1   0  -5  418.66   48.20
   1   0   5  378.26   49.50
   1   0   5  394.36   48.20
   1   0   5  401.66   48.60
   1   0   5  336.37   49.50
  -2   0  -5 1682.53  186.48
  -2   0  -5 1509.55  184.18
  -2   0  -5 1626.54  185.08
  -2   0  -5 1675.63  184.48
   2   0   5 1532.85  184.98
   2   0   5 1377.46  185.38
   2   0   5 1495.25  183.88
   2   0   5 1671.03  184.28
  -3   0  -5   75.39   10.20
  -3   0  -5   74.29   11.20
  -3   0  -5   91.29   13.90
  -3   0  -5   69.19   10.40
  -3   0  -5   74.69    9.80
   3   0   5   68.29   10.00
   3   0   5   74.09   11.60
   3   0   5   79.19    9.60
   3   0   5   80.69   11.00
  -4   0  -5   20.90    5.30
  -4   0  -5   31.40    8.70
  -4   0  -5   22.90    5.30
  -4   0  -5   20.70    4.80
  -4   0  -5   17.40    4.00
   4   0   5   22.70    6.10
   4   0   5   28.30    9.90
   4   0   5   28.50    4.20
   4   0   5   29.80    5.60
   4   0   5   27.00    5.60
  -5   0  -5  173.88   26.20
  -5   0  -5  199.78   22.70
  -5   0  -5  163.08   23.80
  -5   0  -5  172.28   23.30
  -5   0  -5  196.88   22.90
   5   0   5  179.58   24.20
   5   0   5  166.68   23.50
   5   0   5  183.48   22.20
   5   0   5  163.68   22.80
   5   0   5  196.18   28.90
  -6   0  -5   66.49   10.40
  -6   0  -5   93.69   15.00
  -6   0  -5   70.89   12.30
  -6   0  -5   51.89   11.60
  -6   0  -5   70.89   11.10
   6   0   5   48.40   11.30
   6   0   5   64.49   13.20
   6   0   5   81.49   10.00
   6   0   5   55.89   11.00
   6   0   5   78.19   16.20
  -7   0  -5   28.40    6.90
  -7   0  -5   22.80   11.20
  -7   0  -5   11.10    8.00
  -7   0  -5   20.10    5.80
   7   0   5   14.50    9.60
   7   0   5   16.90    6.40
   7   0   5    8.10    7.00
   7   0   5   23.50    6.40
   7   0   5   12.30   12.70
   7  -1  -5   10.50   11.00
   7  -1  -5    2.30    5.60
   7  -1  -5   -2.50    6.80
  -7   1   5    7.40    7.70
  -7   1   5    3.90    7.30
  -7   1   5   12.30   11.80
   6  -1  -5   92.29   17.40
   6  -1  -5  100.89   15.30
   6  -1  -5  100.59   14.60
  -6   1   5  119.19   16.50
  -6   1   5   97.89   18.40
  -6   1   5   92.49   17.30
   5  -1  -5  459.25   55.59
   5  -1  -5  381.26   55.39
   5  -1  -5  458.15   58.29
  -5   1   5  576.74   59.19
  -5   1   5  524.65   59.09
  -5   1   5  462.25   56.59
   4  -1  -5   26.10    4.20
   4  -1  -5   27.80    5.70
   4  -1  -5   21.30    6.60
   4  -1  -5   19.10    5.00
  -4   1   5   28.30    7.40
  -4   1   5   32.70    4.60
  -4   1   5   28.60    6.70
  -4   1   5   34.70    8.10
   3  -1  -5    3.30    1.50
   3  -1  -5    1.70    2.30
   3  -1  -5    6.00    3.30
   3  -1  -5    5.40    1.50
   3  -1  -5    3.10    4.50
  -3   1   5   -1.20    4.30
  -3   1   5    4.50    4.10
  -3   1   5    6.50    5.40
  -3   1   5    4.90    1.50
   2  -1  -5  455.45   52.39
   2  -1  -5  454.75   52.39
   2  -1  -5  443.16   51.89
  -2   1   5  475.65   53.89
  -2   1   5  445.96   51.89
  -2   1   5  418.16   53.09
  -2   1   5  422.36   52.39
  -2   1   5  384.96   53.69
   1  -1  -5  536.05   63.09
   1  -1  -5  527.15   62.99
   1  -1  -5  556.04   62.79
  -1   1   5  530.55   64.89
  -1   1   5  602.44   63.49
  -1   1   5  517.25   63.39
  -1   1   5  432.86   62.79
  -1   1   5  597.74   64.59
   0  -1  -5  530.85   55.09
   0  -1  -5  460.95   54.89
   0  -1  -5  449.56   55.19
   0   1   5  495.65   54.79
   0   1   5  388.66   55.99
   0   1   5  456.05   55.29
   0   1   5  407.46   55.39
  -1  -1  -5  245.98   26.30
  -1  -1  -5  213.28   27.40
  -1  -1  -5  230.08   27.70
  -1  -1  -5  215.08   26.90
  -1  -1  -5  224.78   26.80
   1   1   5  208.18   26.90
   1   1   5  218.38   27.10
   1   1   5  212.68   27.40
   1   1   5  210.18   26.20
  -2  -1  -5    1.30    2.60
  -2  -1  -5    2.00    2.50
  -2  -1  -5    3.10    1.50
  -2  -1  -5    3.50    2.90
   2   1   5   10.00    3.40
   2   1   5    5.10    3.10
   2   1   5    5.60    2.00
  -3  -1  -5   20.30    4.50
  -3  -1  -5   23.40    4.60
  -3  -1  -5   14.70    2.70
  -3  -1  -5   15.00    6.50
   3   1   5   30.20    5.50
   3   1   5   16.70    2.70
   3   1   5   20.80    4.10
   3   1   5   16.60    2.80
   3   1   5   16.00    3.40
  -4  -1  -5  480.45   49.99
  -4  -1  -5  385.06   46.50
  -4  -1  -5  414.26   46.50
  -4  -1  -5  412.26   45.80
   4   1   5  361.46   46.50
   4   1   5  381.76   47.00
   4   1   5  405.96   46.00
   4   1   5  311.37   46.00
  -5  -1  -5   11.10    4.40
  -5  -1  -5   10.20    5.10
  -5  -1  -5   17.80    8.60
  -5  -1  -5    3.50    3.00
   5   1   5   10.40    3.40
   5   1   5   13.90    3.80
   5   1   5    8.90    5.90
   5   1   5   13.20    5.00
  -6  -1  -5  164.88   22.60
  -6  -1  -5  175.38   21.00
  -6  -1  -5  173.28   26.50
  -6  -1  -5  171.48   21.50
   6   1   5  182.08   22.20
   6   1   5  164.88   23.90
   6   1   5  167.48   21.10
   6   1   5  158.48   20.90
   6   1   5  186.58   28.40
   6   1   5  142.29   22.20
  -7  -1  -5   -4.60    5.80
  -7  -1  -5   -6.50    5.90
  -7  -1  -5   -3.20    3.40
   7   1   5   -3.50    7.40
   7   1   5   -6.40    6.70
   7   1   5    2.30    3.80
   7   1   5   -6.50    3.60
   7   1   5    0.30    4.60
  -8  -1  -5    0.90    5.10
  -8  -1  -5    6.70    6.30
  -8  -1  -5    3.10   10.00
   8   1   5    2.40   12.30
   8   1   5    1.70    5.90
   8   1   5   -2.50    5.50
   8   1   5    3.80    7.60
   6  -2  -5    2.40    6.80
   6  -2  -5   -1.40    8.80
   6  -2  -5    0.10    3.70
  -6   2   5    2.90    6.60
  -6   2   5    7.10    9.80
   5  -2  -5    4.20    5.40
   5  -2  -5    6.80    7.50
   5  -2  -5   -0.80    3.30
  -5   2   5    3.80    7.70
  -5   2   5   -4.10    5.00
  -5   2   5   -2.70    4.50
   4  -2  -5   55.89    9.00
   4  -2  -5   65.89    8.70
   4  -2  -5   49.90    9.30
  -4   2   5   61.29   11.80
  -4   2   5   57.09   11.90
  -4   2   5   63.59    9.80
   3  -2  -5  562.04   66.89
   3  -2  -5  522.45   66.59
   3  -2  -5  529.25   67.09
  -3   2   5  600.64   67.79
  -3   2   5  584.74   68.29
  -3   2   5  617.24   69.59
   2  -2  -5   52.39    7.30
   2  -2  -5   49.60    6.90
   2  -2  -5   47.80    7.10
  -2   2   5   43.60    9.60
  -2   2   5   34.60    8.10
  -2   2   5   48.80    8.40
   1  -2  -5 1097.99  121.89
   1  -2  -5 1154.48  122.19
   1  -2  -5 1032.60  121.89
  -1   2   5  998.30  122.29
  -1   2   5 1040.50  121.39
  -1   2   5 1008.00  123.59
  -1   2   5  873.51  121.69
  -1   2   5 1114.29  123.79
   0  -2  -5    1.50    1.20
   0  -2  -5   -0.30    1.90
   0  -2  -5    0.30    1.20
   0  -2  -5   -2.90    1.50
   0   2   5   -1.30    1.70
   0   2   5    2.00    1.50
   0   2   5    0.90    1.70
   0   2   5    2.90    3.20
  -1  -2  -5   55.39    9.00
  -1  -2  -5   62.59    9.10
  -1  -2  -5   65.89    8.20
  -1  -2  -5   48.30    8.10
   1   2   5   75.99    8.50
   1   2   5   71.79    9.70
   1   2   5   63.89    8.00
   1   2   5   68.89    9.10
  -2  -2  -5  199.28   22.30
  -2  -2  -5  166.88   20.80
  -2  -2  -5  177.78   20.30
  -2  -2  -5  171.88   21.50
   2   2   5  161.98   21.10
   2   2   5  157.98   20.90
   2   2   5  169.18   20.20
   2   2   5  159.38   21.10
  -3  -2  -5  397.56   48.10
  -3  -2  -5  426.06   47.30
  -3  -2  -5  429.66   48.60
  -3  -2  -5  420.46   49.60
  -3  -2  -5  358.66   47.80
   3   2   5  392.36   48.40
   3   2   5  447.86   48.50
   3   2   5  435.46   48.00
   3   2   5  346.27   47.30
   3   2   5  407.86   47.40
  -4  -2  -5  314.07   34.10
  -4  -2  -5  274.57   32.90
  -4  -2  -5  277.67   33.90
  -4  -2  -5  245.78   35.90
   4   2   5  301.57   34.60
   4   2   5  291.47   34.30
   4   2   5  257.07   33.30
   4   2   5  270.87   33.60
  -5  -2  -5  286.97   36.10
  -5  -2  -5  262.37   33.10
  -5  -2  -5  273.57   32.20
  -5  -2  -5  279.57   32.80
   5   2   5  307.37   33.50
   5   2   5  282.77   32.90
   5   2   5  256.47   33.60
   5   2   5  256.17   32.10
   5   2   5  234.78   32.70
  -6  -2  -5   15.00    4.70
  -6  -2  -5   16.40    3.80
  -6  -2  -5   13.90    6.40
  -6  -2  -5   21.80   10.10
  -6  -2  -5   20.40    5.00
   6   2   5   13.30    4.00
   6   2   5   15.80    5.50
   6   2   5   10.80    6.00
   6   2   5   14.70    5.00
   6   2   5   10.20    3.50
  -7  -2  -5    2.40    3.20
  -7  -2  -5    3.10    6.30
  -7  -2  -5    9.20    9.30
  -7  -2  -5    2.60    5.90
   7   2   5    4.10    6.60
   7   2   5    3.80    7.20
   7   2   5    4.30    3.60
  -8  -2  -5   45.90   11.00
  -8  -2  -5   37.90    9.40
  -8  -2  -5   71.89   15.60
   8   2   5   43.80    8.60
   8   2   5   46.60   16.30
   8   2   5   63.69   13.10
   8   2   5   47.10   11.10
   6  -3  -5    6.10   10.30
   6  -3  -5   10.50    7.80
   6  -3  -5    8.70    7.00
  -6   3   5   -1.90   10.20
  -6   3   5   11.50    8.30
   5  -3  -5   40.30    8.70
   5  -3  -5   33.30    7.30
  -5   3   5   33.30   12.10
  -5   3   5   39.00   10.20
   4  -3  -5  159.28   19.20
   4  -3  -5  115.19   19.00
   4  -3  -5  141.69   18.80
  -4   3   5  140.49   19.10
  -4   3   5  142.39   22.30
  -4   3   5  163.48   22.30
  -4   3   5  148.79   19.10
   3  -3  -5  156.48   19.90
   3  -3  -5  163.58   20.00
   3  -3  -5  159.58   20.20
  -3   3   5  154.88   23.80
  -3   3   5  157.18   19.70
  -3   3   5  152.08   20.20
  -3   3   5  139.39   21.50
   2  -3  -5  235.18   31.00
   2  -3  -5  258.27   30.60
   2  -3  -5  245.58   30.80
  -2   3   5  253.77   30.40
  -2   3   5  262.07   31.90
  -2   3   5  229.48   32.80
  -2   3   5  262.87   31.50
   1  -3  -5   46.00    7.10
   1  -3  -5   56.49    7.00
   1  -3  -5   68.59    7.80
  -1   3   5   54.69    7.70
  -1   3   5   41.40    5.70
  -1   3   5   60.89    9.50
  -1   3   5   57.09    6.90
  -1   3   5   49.70    9.10
  -1   3   5   41.80    5.60
   0  -3  -5   14.50    3.30
   0  -3  -5   15.90    4.10
   0  -3  -5   25.70    4.10
   0  -3  -5   21.20    3.00
   0   3   5   14.10    4.80
   0   3   5   17.60    3.90
   0   3   5   20.90    3.20
   0   3   5   13.50    5.10
  -1  -3  -5 1217.78  139.39
  -1  -3  -5 1143.49  138.79
  -1  -3  -5 1238.98  138.69
  -1  -3  -5 1231.48  139.29
   1   3   5 1184.18  138.99
   1   3   5 1146.39  139.59
   1   3   5 1088.79  139.49
  -2  -3  -5  248.68   31.20
  -2  -3  -5  268.57   30.60
  -2  -3  -5  229.68   32.00
  -2  -3  -5  287.17   32.00
   2   3   5  250.27   31.60
   2   3   5  261.47   31.00
   2   3   5  253.97   31.50
  -3  -3  -5   87.59   13.50
  -3  -3  -5   92.49   14.00
  -3  -3  -5   93.29   12.50
   3   3   5  107.19   12.70
   3   3   5  100.99   13.20
   3   3   5   93.49   12.00
  -4  -3  -5   20.20    5.00
  -4  -3  -5   33.90    5.60
  -4  -3  -5   38.90    8.10
   4   3   5   22.20    3.50
   4   3   5   36.70    4.80
   4   3   5   32.20    3.50
   4   3   5   35.90    5.30
   4   3   5   28.70    6.00
  -5  -3  -5   54.49    8.00
  -5  -3  -5   39.30    7.10
  -5  -3  -5   41.50    7.80
  -5  -3  -5   29.20    9.90
   5   3   5   46.30    7.70
   5   3   5   47.40    7.10
   5   3   5   44.60    6.00
   5   3   5   44.60    7.20
  -6  -3  -5   -0.50    8.10
  -6  -3  -5    3.20    2.40
  -6  -3  -5    1.50    5.40
  -6  -3  -5    9.30    5.40
   6   3   5   -1.80    5.10
   6   3   5   -1.50    2.90
   6   3   5    4.80    3.70
  -7  -3  -5    2.40    5.90
  -7  -3  -5   -3.50    3.80
  -7  -3  -5   -4.60    3.50
  -7  -3  -5    4.00    4.80
   7   3   5    5.70    5.20
   7   3   5    0.60    5.00
   7   3   5   -0.70    4.10
   7   3   5    2.00    4.00
  -8  -3  -5    6.10    5.50
  -8  -3  -5    2.40    7.60
  -8  -3  -5   -2.70    9.20
   8   3   5    4.80    7.80
   8   3   5    3.80    6.20
   8   3   5    6.20    6.30
   5  -4  -5   -8.00    4.10
   5  -4  -5    6.80    7.20
  -5   4   5   17.10   10.00
  -5   4   5    9.20    6.20
  -5   4   5    6.30    7.50
   4  -4  -5  108.79   14.60
   4  -4  -5  104.69   14.90
   4  -4  -5  110.39   15.60
  -4   4   5   84.49   17.00
  -4   4   5   91.79   13.90
   3  -4  -5   46.10    7.90
   3  -4  -5   45.60    7.50
   3  -4  -5   43.50    7.60
  -3   4   5   49.90   10.20
  -3   4   5   40.60    7.10
  -3   4   5   27.60    9.80
   2  -4  -5   -0.90    3.80
   2  -4  -5    0.30    3.10
   2  -4  -5    3.50    2.90
  -2   4   5    5.10    3.50
  -2   4   5   -1.40    4.70
  -2   4   5    3.20    2.90
  -2   4   5    1.10    4.70
   1  -4  -5   -2.10    1.90
   1  -4  -5   -0.60    2.50
   1  -4  -5    0.50    2.60
   1  -4  -5    1.70    0.80
  -1   4   5    1.70    0.80
  -1   4   5    0.40    5.40
  -1   4   5    1.40    3.50
  -1   4   5    9.00    4.30
  -1   4   5   -0.10    1.40
  -1   4   5   -2.30    1.70
   0  -4  -5    4.80    1.70
   0  -4  -5    2.60    2.40
   0  -4  -5    2.20    3.40
   0  -4  -5    3.40    2.60
   0   4   5    5.60    2.70
   0   4   5    0.80    4.30
   0   4   5    4.80    3.50
   0   4   5    6.70    2.40
  -1  -4  -5  118.79   15.60
  -1  -4  -5  125.29   15.10
  -1  -4  -5  120.49   15.90
  -1  -4  -5  119.29   14.90
   1   4   5  121.99   16.20
   1   4   5  136.09   14.90
   1   4   5  105.29   15.50
   1   4   5  115.89   16.00
  -2  -4  -5  816.82   95.09
  -2  -4  -5  830.82   96.49
  -2  -4  -5  844.32   95.09
  -2  -4  -5  792.72   95.69
  -2  -4  -5  818.62   96.09
   2   4   5  789.02   95.69
   2   4   5  772.12   96.09
   2   4   5  802.92   96.29
  -3  -4  -5    9.60    3.60
  -3  -4  -5   14.00    4.90
  -3  -4  -5   14.40    3.60
   3   4   5   15.90    3.80
   3   4   5   10.90    3.10
   3   4   5   21.50    4.60
  -4  -4  -5   94.29   13.50
  -4  -4  -5   81.49   13.80
  -4  -4  -5   88.89   13.00
   4   4   5  104.29   13.40
   4   4   5  109.49   13.70
   4   4   5   92.09   12.40
  -5  -4  -5  288.77   35.70
  -5  -4  -5  293.67   35.10
  -5  -4  -5  274.87   36.20
  -5  -4  -5  288.57   37.50
   5   4   5  273.57   34.90
   5   4   5  275.27   35.70
   5   4   5  314.77   35.60
  -6  -4  -5  338.37   54.79
  -6  -4  -5  436.66   51.89
  -6  -4  -5  449.16   53.59
   6   4   5  462.25   53.29
   6   4   5  442.66   52.39
   6   4   5  432.46   52.39
  -7  -4  -5   12.70    9.60
  -7  -4  -5    5.30    4.70
  -7  -4  -5    8.20    7.00
   7   4   5    6.70    6.80
   7   4   5    5.10    4.70
   7   4   5    5.60    5.70
  -8  -4  -5    1.30    4.90
  -8  -4  -5    4.60    7.70
  -8  -4  -5    1.10    9.60
   8   4   5   -2.30    4.10
   8   4   5   -4.20    7.70
   4  -5  -5   21.00    8.80
   4  -5  -5   27.20    7.20
   4  -5  -5   32.90    8.20
  -4   5   5   20.70    9.10
  -4   5   5   24.80    6.20
  -4   5   5   40.00   11.60
   3  -5  -5   63.39    9.70
   3  -5  -5   68.39   11.00
   3  -5  -5   41.80    9.60
  -3   5   5   54.19   14.20
  -3   5   5   59.49    9.10
  -3   5   5   59.29   12.50
   2  -5  -5  588.04   69.29
   2  -5  -5  586.94   69.79
   2  -5  -5  600.44   69.99
  -2   5   5  538.85   70.19
  -2   5   5  572.24   68.99
   1  -5  -5  429.76   50.39
   1  -5  -5  480.75   51.09
   1  -5  -5  409.26   51.19
  -1   5   5  414.66   50.19
  -1   5   5  364.66   53.19
  -1   5   5  407.86   50.79
  -1   5   5  411.26   51.29
   0  -5  -5    7.30    3.10
   0  -5  -5    5.30    4.60
   0  -5  -5    7.30    4.20
   0  -5  -5    2.90    1.90
   0   5   5    3.20    3.60
   0   5   5    4.50    2.70
   0   5   5    3.10    3.60
   0   5   5    6.30    3.30
  -1  -5  -5   10.80    2.40
  -1  -5  -5   12.30    4.10
  -1  -5  -5   13.80    3.70
  -1  -5  -5   13.40    2.70
   1   5   5   11.30    4.40
   1   5   5    8.70    2.20
   1   5   5    6.00    3.50
   1   5   5    8.70    3.10
  -2  -5  -5   84.39   12.60
  -2  -5  -5   90.59   12.00
  -2  -5  -5   84.19   10.70
  -2  -5  -5   90.39   11.70
   2   5   5   83.29   11.90
   2   5   5   71.39   12.50
   2   5   5   86.29   11.70
   2   5   5   88.89   10.70
  -3  -5  -5    5.10    3.20
  -3  -5  -5    0.10    3.50
  -3  -5  -5   -0.80    4.20
  -3  -5  -5    7.00    1.20
   3   5   5   -0.40    3.80
   3   5   5    2.50    2.80
   3   5   5    6.30    3.20
  -4  -5  -5  288.47   35.90
  -4  -5  -5  279.67   35.10
  -4  -5  -5  322.17   36.10
   4   5   5  280.47   35.40
   4   5   5  281.97   35.20
   4   5   5  275.17   34.60
  -5  -5  -5   13.50    4.60
  -5  -5  -5   16.20    5.70
  -5  -5  -5    6.50    5.60
  -5  -5  -5   19.30    6.50
   5   5   5    9.60    4.20
   5   5   5   11.60    5.50
   5   5   5    8.90    5.30
  -6  -5  -5   44.90    9.90
  -6  -5  -5   57.09   10.70
  -6  -5  -5   42.60   11.90
   6   5   5   60.29    9.00
   6   5   5   57.19   10.00
   6   5   5   43.10    9.40
  -7  -5  -5   13.90    9.50
  -7  -5  -5    1.70    4.70
  -7  -5  -5   17.00    6.40
   7   5   5   11.90    7.00
   7   5   5    8.10    4.10
   7   5   5   10.40    6.10
  -8  -5  -5   11.30   11.40
  -8  -5  -5   16.00    9.30
  -8  -5  -5   19.70    7.00
   8   5   5   25.50    9.20
   8   5   5   43.40    9.00
   4  -6  -5    2.60    7.70
   4  -6  -5   11.00    6.50
  -4   6   5    5.90    9.90
  -4   6   5    5.50    6.80
  -4   6   5    6.50    8.30
   3  -6  -5  100.49   14.10
   3  -6  -5   82.59   14.30
   3  -6  -5  101.79   15.10
  -3   6   5   92.99   17.20
  -3   6   5   88.69   13.30
  -3   6   5   88.39   17.70
   2  -6  -5   10.20    6.60
   2  -6  -5    5.10    5.10
   2  -6  -5    2.70    4.20
  -2   6   5    3.20    3.40
  -2   6   5    5.50    6.90
  -2   6   5    2.00    5.60
   1  -6  -5  194.08   22.30
   1  -6  -5  163.78   22.80
   1  -6  -5  187.08   23.80
  -1   6   5  164.38   21.60
  -1   6   5  131.69   24.80
  -1   6   5  162.98   23.40
   0  -6  -5    3.10    2.80
   0  -6  -5    6.80    4.30
   0  -6  -5   10.10    5.40
   0   6   5    5.50    2.50
   0   6   5   10.50    5.50
   0   6   5    5.50    3.90
  -1  -6  -5  225.38   24.80
  -1  -6  -5  204.48   26.80
  -1  -6  -5  209.68   24.80
  -1  -6  -5  228.68   26.10
   1   6   5  172.48   27.10
   1   6   5  216.78   24.60
   1   6   5  182.48   25.80
   1   6   5  155.88   25.30
  -2  -6  -5   64.39    9.00
  -2  -6  -5   61.59    9.90
  -2  -6  -5   56.09   10.70
  -2  -6  -5   74.89   10.70
   2   6   5   79.19   10.60
   2   6   5   85.09   12.20
   2   6   5   66.89    8.90
   2   6   5   69.99   10.30
  -3  -6  -5  329.67   41.00
  -3  -6  -5  364.46   42.30
  -3  -6  -5  350.26   41.00
   3   6   5  292.27   40.70
   3   6   5  339.67   40.90
   3   6   5  355.36   41.80
  -4  -6  -5   -1.20    5.40
  -4  -6  -5    5.30    4.60
  -4  -6  -5   -1.80    4.40
   4   6   5    7.20    5.10
   4   6   5    4.50    4.40
   4   6   5    7.10    3.20
  -5  -6  -5   31.10    9.00
  -5  -6  -5   31.40    7.10
  -5  -6  -5   27.90    8.20
  -5  -6  -5   34.80    7.90
   5   6   5   34.20    6.90
   5   6   5   26.20    6.50
   5   6   5   37.70    7.90
  -6  -6  -5    7.10    5.10
  -6  -6  -5   20.50    6.10
  -6  -6  -5   10.40    6.20
   6   6   5   21.20    5.60
   6   6   5   19.10    6.70
   6   6   5   12.80    4.40
  -7  -6  -5    9.10    5.40
  -7  -6  -5   -2.90    5.80
  -7  -6  -5   -5.20    7.20
   7   6   5   -1.80    6.50
   7   6   5   11.20    4.30
   7   6   5    7.70    6.60
  -8  -6  -5   40.90   11.60
  -8  -6  -5   44.60   11.60
  -8  -6  -5   34.90    8.90
   8   6   5   33.60    9.90
   8   6   5   42.20   10.70
   2  -7  -5   19.00    9.20
   2  -7  -5   28.30    8.20
   2  -7  -5   28.50    7.60
  -2   7   5   33.40    9.00
  -2   7   5   23.20    6.90
  -2   7   5   26.40   10.00
   1  -7  -5    9.60    7.00
   1  -7  -5    9.90    5.90
   1  -7  -5   11.20    6.00
  -1   7   5   -2.30    4.30
  -1   7   5   -2.50    6.40
  -1   7   5    5.20    6.50
   0  -7  -5    4.30    4.60
   0  -7  -5    0.10    4.30
   0  -7  -5   -1.50    6.40
   0   7   5    8.70    5.90
   0   7   5   10.00    3.90
   0   7   5   -1.10    3.90
  -1  -7  -5  276.47   31.30
  -1  -7  -5  282.47   32.00
  -1  -7  -5  238.28   29.70
   1   7   5  230.28   29.50
   1   7   5  221.48   31.80
   1   7   5  220.58   30.60
  -2  -7  -5  182.88   21.80
  -2  -7  -5  140.29   18.10
  -2  -7  -5  160.78   19.30
  -2  -7  -5  162.28   19.10
   2   7   5  140.19   19.30
   2   7   5  119.89   18.80
   2   7   5  133.29   17.90
   2   7   5  151.98   21.30
  -3  -7  -5   96.89   15.80
  -3  -7  -5  110.99   15.10
  -3  -7  -5   92.39   14.80
   3   7   5  104.59   14.90
   3   7   5  109.49   15.80
   3   7   5  115.99   15.10
  -4  -7  -5    3.10    3.80
  -4  -7  -5    3.60    6.50
  -4  -7  -5    7.70    3.90
   4   7   5    7.40    3.60
   4   7   5    2.00    3.30
   4   7   5   -2.80    3.50
  -5  -7  -5  112.99   16.40
  -5  -7  -5  105.79   16.60
   5   7   5  108.79   15.90
   5   7   5  103.29   16.20
   5   7   5  100.79   15.00
  -6  -7  -5    7.00    7.10
  -6  -7  -5    2.40    6.60
  -6  -7  -5    4.10    6.20
   6   7   5    7.70    5.50
   6   7   5    7.40    4.90
   6   7   5   12.30    7.10
  -7  -7  -5   -5.00    6.00
  -7  -7  -5   -2.90    4.60
  -7  -7  -5    0.60    5.50
   7   7   5   -0.10    4.80
   7   7   5    5.20    5.80
   7   7   5    8.10    5.70
  -8  -7  -5    7.80    9.50
  -8  -7  -5    1.60    5.60
  -8  -7  -5    5.00    8.00
   8   7   5   -3.80    7.20
   8   7   5   13.80    8.60
   1  -8  -5    4.70    8.70
   1  -8  -5    1.60    6.40
   1  -8  -5    0.60    5.60
  -1   8   5   -9.20    9.40
  -1   8   5   -2.90    4.90
  -1   8   5    0.50    5.90
   0  -8  -5   31.30    8.90
   0  -8  -5   23.70    8.10
   0  -8  -5   19.40    6.60
   0   8   5    9.00    7.70
   0   8   5    8.00    9.00
   0   8   5   26.10    5.90
  -1  -8  -5    8.30    4.80
  -1  -8  -5   15.20    7.10
  -1  -8  -5    4.30    8.40
   1   8   5    9.20    5.30
   1   8   5    8.20    4.10
   1   8   5    6.20    5.90
  -2  -8  -5   33.00    7.10
  -2  -8  -5   23.30    8.50
  -2  -8  -5   37.40    7.30
   2   8   5   25.90    9.70
   2   8   5   45.60    9.40
  -3  -8  -5   12.00    4.70
  -3  -8  -5    4.70    4.00
  -3  -8  -5   11.70    8.20
   3   8   5    6.90    5.40
   3   8   5    6.20    4.50
  -4  -8  -5    9.20    4.80
  -4  -8  -5   18.00    7.10
   4   8   5    5.20    5.20
   4   8   5    4.30    4.30
   4   8   5   -1.80    6.40
  -5  -8  -5   83.39   14.40
  -5  -8  -5   72.19   13.30
   5   8   5   61.89   12.60
   5   8   5   95.59   13.50
   5   8   5   88.19   13.40
  -6  -8  -5   83.99   15.20
  -6  -8  -5   98.69   18.40
   6   8   5  111.39   17.00
   6   8   5  106.69   15.60
   6   8   5  102.99   15.60
  -7  -8  -5    0.80    5.40
  -7  -8  -5    4.20    8.70
  -7  -8  -5   11.20   10.10
   7   8   5    4.50    4.70
   7   8   5    2.10    5.50
   7   8   5    0.10    5.20
  -1  -9  -5   -5.30    7.30
  -1  -9  -5    3.30    7.00
   1   9   5    8.40    5.90
   1   9   5    1.40    6.30
  -2  -9  -5   44.90   11.30
  -2  -9  -5   56.89    9.80
   2   9   5   44.30    9.70
   2   9   5   39.90   12.10
  -3  -9  -5    0.50    6.00
  -3  -9  -5   -5.30    6.20
   3   9   5    6.60    8.20
   3   9   5    5.60    7.00
  -4  -9  -5   51.89   10.00
  -4  -9  -5   36.40   10.10
   4   9   5   30.90   10.70
   4   9   5   35.10    9.40
  -5  -9  -5   -5.00    4.60
  -5  -9  -5   -0.80    6.30
   5   9   5    4.20    7.90
   5   9   5    5.90    6.70
  -6  -9  -5   20.50    8.40
  -6  -9  -5   -3.10    8.30
   6   9   5   14.40    7.80
   6   9   5   12.50    6.70
   6   9   5    7.80    8.20
   5   8  -6   42.50   18.20
   5   8  -6   17.70    8.70
  -5  -8   6   15.30   10.50
   4   8  -6   13.80    9.80
   4   8  -6    7.20   14.30
  -4  -8   6    3.00   12.60
   3   8  -6   51.99   14.30
   3   8  -6   66.79   16.00
  -3  -8   6   98.99   19.50
  -3  -8   6   93.09   18.10
   2   8  -6    0.20    8.20
   2   8  -6    8.20   12.60
  -2  -8   6    5.10   13.40
  -2  -8   6   22.30   13.60
   1   8  -6   22.80   10.50
   1   8  -6   24.90   14.20
  -1  -8   6   35.20   15.60
  -1  -8   6   34.70   12.60
   6   7  -6   98.69   23.70
   6   7  -6   76.99   16.50
   6   7  -6  101.59   18.80
  -6  -7   6   80.79   17.50
  -6  -7   6   81.99   17.90
   5   7  -6   40.80   11.30
   5   7  -6   55.89   15.50
  -5  -7   6   38.80   12.40
  -5  -7   6   52.39   14.90
   4   7  -6   34.00    9.00
   4   7  -6   31.00   11.40
  -4  -7   6    7.50   11.30
  -4  -7   6   24.50    9.70
   3   7  -6   10.50    6.50
   3   7  -6    3.40   10.60
  -3  -7   6   11.50    8.00
  -3  -7   6   33.60   12.70
   2   7  -6    4.70   10.40
   2   7  -6   -2.40    7.00
  -2  -7   6   -3.80    9.30
  -2  -7   6    0.00    7.60
   1   7  -6   -7.50    7.30
   1   7  -6    1.70    4.10
   1   7  -6  -13.90    5.70
  -1  -7   6   -1.10    7.90
  -1  -7   6    3.90    6.90
  -1  -7   6    3.40   11.20
   0   7  -6  -10.60    5.50
   0   7  -6   -1.70    6.70
   0   7  -6    3.60    5.60
   0  -7   6   14.70    8.60
   0  -7   6   -5.00    8.30
   0  -7   6  -16.60   11.00
  -1   7  -6   71.09   17.90
  -1   7  -6   75.19   14.70
  -1   7  -6   87.59   13.90
   1  -7   6   79.69   14.40
   1  -7   6   95.49   19.40
   1  -7   6   73.79   18.30
   7   6  -6    7.10   12.00
   7   6  -6   -2.50    9.60
   7   6  -6   -1.90    8.20
  -7  -6   6    4.40   11.10
  -7  -6   6   -7.10   10.90
  -7  -6   6   12.10    8.50
   6   6  -6  205.78   33.40
   6   6  -6  180.78   27.10
   6   6  -6  213.38   28.40
  -6  -6   6  176.08   28.90
  -6  -6   6  164.78   28.10
  -6  -6   6  193.38   29.60
   5   6  -6   28.30    7.30
   5   6  -6   28.50   11.30
   5   6  -6    6.70   10.10
  -5  -6   6   26.50   11.90
  -5  -6   6    9.60    9.50
   4   6  -6   13.60    6.50
   4   6  -6   18.50    9.30
   4   6  -6   14.50    9.70
  -4  -6   6    9.40    8.20
  -4  -6   6   26.90    9.00
   3   6  -6   65.49   11.40
   3   6  -6   56.89   12.90
  -3  -6   6   52.09   10.60
  -3  -6   6   52.19   11.20
  -3  -6   6   52.89   14.70
   2   6  -6  378.46   48.10
   2   6  -6  351.06   44.30
   2   6  -6  363.06   45.50
  -2  -6   6  322.87   48.70
  -2  -6   6  373.46   44.80
  -2  -6   6  364.56   45.70
  -2  -6   6  376.06   47.70
   1   6  -6   21.20    8.10
   1   6  -6   16.60    5.00
   1   6  -6   22.10    9.70
  -1  -6   6   -3.70    9.70
  -1  -6   6   23.80    6.00
  -1  -6   6   12.30    9.60
   0   6  -6    5.70    7.20
   0   6  -6    2.10    4.00
   0   6  -6    6.00    8.50
   0  -6   6  -10.60    6.10
   0  -6   6   -1.50    4.70
   0  -6   6   -7.50    9.30
  -1   6  -6   41.80    8.70
  -1   6  -6   35.70    8.50
  -1   6  -6   39.70   10.80
   1  -6   6   36.30    9.20
   1  -6   6   60.79   13.70
   1  -6   6   49.80   13.20
  -2   6  -6   -3.90    9.40
  -2   6  -6    4.70    8.00
  -2   6  -6    0.60    7.20
   2  -6   6  -16.40   11.10
   2  -6   6   -0.50   11.40
   2  -6   6   -4.80    5.80
  -3   6  -6   20.60    7.80
   3  -6   6   25.70    8.90
   3  -6   6   13.10   11.40
   7   5  -6   -1.60    9.80
   7   5  -6   -0.90    6.40
   7   5  -6  -17.00   13.70
  -7  -5   6    2.80    7.10
  -7  -5   6    9.50   10.90
  -7  -5   6  -10.10    8.80
   6   5  -6   80.89   20.30
   6   5  -6   79.79   14.50
   6   5  -6   96.79   16.90
  -6  -5   6   78.79   15.80
  -6  -5   6   53.19   15.60
  -6  -5   6   68.69   14.00
   5   5  -6   22.00    8.40
   5   5  -6   13.80    9.90
   5   5  -6   18.60    6.00
  -5  -5   6   20.60    7.70
  -5  -5   6   24.40    7.20
  -5  -5   6    8.30    6.80
   4   5  -6  172.28   26.30
   4   5  -6  165.68   22.80
   4   5  -6  174.28   25.20
  -4  -5   6  172.98   23.70
  -4  -5   6  161.08   25.70
  -4  -5   6  159.68   24.60
   3   5  -6   44.20    8.30
   3   5  -6   54.79    7.90
   3   5  -6   58.09   10.60
   3   5  -6   56.39   13.10
  -3  -5   6   46.00   12.40
  -3  -5   6   60.29   10.70
  -3  -5   6   49.60   10.20
   2   5  -6  221.48   28.50
   2   5  -6  225.08   28.60
   2   5  -6  223.68   32.00
   2   5  -6  246.88   30.30
  -2  -5   6  242.58   31.40
  -2  -5   6  247.28   30.80
  -2  -5   6  223.08   32.70
   1   5  -6  197.58   25.50
   1   5  -6  175.28   24.80
   1   5  -6  194.08   26.60
  -1  -5   6  179.48   25.60
  -1  -5   6  242.68   31.00
  -1  -5   6  214.88   27.20
   0   5  -6  100.69   16.90
   0   5  -6  106.19   16.00
   0   5  -6  107.19   18.50
   0  -5   6  138.89   20.80
   0  -5   6  192.88   24.10
   0  -5   6  119.09   17.20
  -1   5  -6   -5.40    6.40
  -1   5  -6    2.10    6.10
  -1   5  -6   -1.80    5.70
   1  -5   6    1.20    6.50
   1  -5   6   -2.70    6.30
   1  -5   6    0.00    7.10
  -2   5  -6   96.29   14.40
  -2   5  -6   84.19   16.80
  -2   5  -6   95.29   14.90
   2  -5   6   94.19   20.80
   2  -5   6  114.29   20.70
   2  -5   6   78.39   14.50
  -3   5  -6   37.60   10.20
  -3   5  -6   31.60    8.10
  -3   5  -6   20.90    9.00
   3  -5   6   21.50   11.60
   3  -5   6   39.50    9.50
   3  -5   6   41.20   12.80
  -4   5  -6   -2.30    5.50
  -4   5  -6   -2.90    5.90
   4  -5   6    1.00    6.90
   4  -5   6    8.60   11.10
   4  -5   6   12.80   15.00
   8   4  -6   16.60    8.30
   8   4  -6   -1.80    8.20
  -8  -4   6   26.00   10.70
  -8  -4   6   25.90   13.20
   7   4  -6   26.20    8.60
   7   4  -6   12.20    6.90
   7   4  -6   25.20   15.40
  -7  -4   6   11.00    8.10
  -7  -4   6   13.00    8.80
  -7  -4   6   14.00    8.80
   6   4  -6  -12.50   10.90
   6   4  -6    9.30    7.50
   6   4  -6    5.10    5.90
  -6  -4   6    9.90    9.20
  -6  -4   6    9.30    8.60
  -6  -4   6    1.90    7.10
   5   4  -6  455.55   55.39
   5   4  -6  442.66   54.29
   5   4  -6  540.55   59.29
  -5  -4   6  471.45   55.59
  -5  -4   6  386.46   54.79
  -5  -4   6  375.76   55.29
   4   4  -6  102.49   16.70
   4   4  -6   89.79   13.70
   4   4  -6  100.09   17.30
  -4  -4   6   91.49   14.60
  -4  -4   6   99.69   16.00
  -4  -4   6   82.89   15.80
   3   4  -6   78.49   12.30
   3   4  -6   82.89   11.50
   3   4  -6   97.69   14.70
   3   4  -6  116.79   17.40
  -3  -4   6   75.29   14.60
  -3  -4   6   90.49   13.20
  -3  -4   6  123.39   16.60
  -3  -4   6   81.59   13.10
   2   4  -6  141.69   23.40
   2   4  -6  169.08   23.10
   2   4  -6  158.58   20.60
   2   4  -6  172.48   21.00
  -2  -4   6  166.78   22.50
  -2  -4   6  181.38   23.90
  -2  -4   6  194.58   25.60
  -2  -4   6  156.38   20.90
   1   4  -6    4.90    1.90
   1   4  -6    2.50    5.30
   1   4  -6    3.70    4.10
   1   4  -6    0.10    2.50
  -1  -4   6    0.30    3.90
  -1  -4   6    7.00    7.40
  -1  -4   6   -7.40    4.60
   0   4  -6  245.38   31.50
   0   4  -6  230.28   32.60
   0   4  -6  252.17   32.00
   0  -4   6  257.37   34.30
   0  -4   6  295.67   33.20
   0  -4   6  235.88   33.80
  -1   4  -6  435.06   51.79
  -1   4  -6  401.76   52.39
  -1   4  -6  426.36   51.49
   1  -4   6  401.26   54.39
   1  -4   6  451.05   54.89
  -2   4  -6   88.79   12.30
  -2   4  -6   77.49   12.10
  -2   4  -6   57.19   12.40
   2  -4   6   73.69   15.20
   2  -4   6   82.09   16.30
  -3   4  -6   -0.40    4.30
  -3   4  -6    0.30    4.90
  -3   4  -6    0.10    4.30
   3  -4   6   -4.00    4.50
   3  -4   6   -4.10   10.20
   3  -4   6   -4.90   10.10
  -4   4  -6   45.90    9.10
  -4   4  -6   22.80    7.40
   4  -4   6   33.00   12.10
   4  -4   6   34.70   15.10
   4  -4   6   39.10    9.30
  -5   4  -6   35.00   10.20
  -5   4  -6   34.60   10.50
   5  -4   6   39.60   11.20
   5  -4   6    1.10   11.00
   5  -4   6   37.40   18.10
   8   3  -6    0.70    9.10
   8   3  -6    1.40    7.90
   8   3  -6   -5.70    9.30
  -8  -3   6   -5.20   11.50
  -8  -3   6   12.00   11.00
   7   3  -6   75.79   15.40
   7   3  -6  147.89   21.60
   7   3  -6   83.69   15.10
  -7  -3   6   92.89   17.60
  -7  -3   6   90.79   15.10
  -7  -3   6  112.09   19.10
   6   3  -6   36.30    9.80
   6   3  -6   62.79   16.30
   6   3  -6   63.39   10.90
  -6  -3   6   57.39   11.70
  -6  -3   6   41.30    9.50
  -6  -3   6   56.89   13.20
   5   3  -6   23.00    8.20
   5   3  -6   62.49   14.10
   5   3  -6   51.59    9.50
  -5  -3   6   40.80    9.20
  -5  -3   6   32.10   10.00
  -5  -3   6   28.40    9.80
   4   3  -6    5.60    8.80
   4   3  -6    6.50    3.70
   4   3  -6   10.60    4.80
  -4  -3   6   14.30    7.00
  -4  -3   6    0.30    4.00
  -4  -3   6    8.40    4.70
   3   3  -6  345.67   44.10
   3   3  -6  463.65   45.90
   3   3  -6  456.75   47.10
  -3  -3   6  323.07   43.70
  -3  -3   6  345.87   44.80
  -3  -3   6  346.17   45.80
  -3  -3   6  347.77   45.40
   2   3  -6   49.60    7.20
   2   3  -6   38.60    8.90
   2   3  -6   41.50    8.30
   2   3  -6   29.60    6.10
  -2  -3   6   33.20    9.60
  -2  -3   6   34.70    6.80
  -2  -3   6   40.10    7.00
  -2  -3   6   35.60    9.00
   1   3  -6  118.39   15.90
   1   3  -6  119.19   14.70
   1   3  -6  102.79   16.20
   1   3  -6  115.59   16.70
  -1  -3   6  129.29   19.50
  -1  -3   6  131.79   17.70
  -1  -3   6  113.89   14.80
  -1  -3   6  121.49   18.30
   0   3  -6   13.80    5.00
   0   3  -6    9.00    3.50
   0   3  -6   11.50    1.70
   0   3  -6   19.50    5.50
   0  -3   6    7.90    5.80
   0  -3   6    9.90    4.90
   0  -3   6   30.70    9.00
  -1   3  -6  306.47   40.40
  -1   3  -6  327.77   39.80
  -1   3  -6  302.27   39.60
   1  -3   6  320.77   42.50
   1  -3   6  343.47   42.50
   1  -3   6  368.86   41.80
  -2   3  -6  149.19   19.60
  -2   3  -6  142.39   20.60
  -2   3  -6  158.28   19.50
   2  -3   6  163.68   24.70
   2  -3   6  126.49   20.60
   2  -3   6  136.59   22.60
  -3   3  -6  190.98   22.10
  -3   3  -6  167.28   21.90
  -3   3  -6  137.59   22.90
   3  -3   6  187.48   26.80
   3  -3   6  130.09   21.90
   3  -3   6  238.08   29.00
  -4   3  -6   44.70    9.90
  -4   3  -6   47.90    9.00
  -4   3  -6   38.00    9.30
   4  -3   6   47.30    9.70
   4  -3   6   66.09   15.50
   4  -3   6   57.39   15.90
  -5   3  -6  165.78   22.80
  -5   3  -6  139.99   22.40
   5  -3   6  156.88   28.00
   5  -3   6  175.28   23.70
   5  -3   6  209.68   28.90
   8   2  -6   13.40   14.90
   8   2  -6   49.10   12.70
   8   2  -6   19.90    9.40
  -8  -2   6   15.60   10.00
  -8  -2   6   49.99   13.30
   7   2  -6   -5.10    6.10
   7   2  -6   -0.80   11.20
  -7  -2   6   -5.80    9.20
  -7  -2   6    0.10    8.80
   6   2  -6  216.28   29.10
   6   2  -6  142.89   23.50
  -6  -2   6  179.98   24.20
  -6  -2   6  171.88   26.00
  -6  -2   6  198.58   26.80
   5   2  -6   25.70    8.20
   5   2  -6   14.00    3.80
   5   2  -6    8.00    5.90
  -5  -2   6    7.40    7.60
  -5  -2   6   11.70    5.60
  -5  -2   6   23.00    6.70
   4   2  -6  125.99   18.00
   4   2  -6   74.69   14.60
  -4  -2   6  116.59   16.00
  -4  -2   6  126.49   17.50
  -4  -2   6  126.09   17.70
   3   2  -6  372.36   36.80
   3   2  -6  232.98   34.00
   3   2  -6  305.97   33.60
  -3  -2   6  266.07   34.10
  -3  -2   6  344.77   35.00
  -3  -2   6  282.37   32.30
  -3  -2   6  287.87   35.00
  -3  -2   6  221.08   32.10
   2   2  -6 2503.65  271.17
   2   2  -6 2327.67  270.17
   2   2  -6 2639.54  270.77
  -2  -2   6 2277.27  271.37
  -2  -2   6 2285.07  270.97
  -2  -2   6 1980.60  269.47
  -2  -2   6 2134.59  269.97
   1   2  -6   34.60    7.80
   1   2  -6   44.10    7.10
   1   2  -6   38.00    7.20
  -1  -2   6   32.60    8.80
  -1  -2   6   33.00    6.70
  -1  -2   6   40.60    6.40
  -1  -2   6   41.80    9.70
   0   2  -6   -2.70    3.30
   0   2  -6   -0.20    1.60
   0   2  -6    1.90    2.70
   0   2  -6    4.00    3.00
   0   2  -6    0.40    2.50
   0  -2   6    1.30    3.40
   0  -2   6    1.90    5.40
   0  -2   6    1.10    1.50
   0  -2   6    4.70    5.10
  -1   2  -6  174.38   25.40
  -1   2  -6  231.58   27.30
  -1   2  -6  208.58   25.80
  -1   2  -6  200.88   25.70
   1  -2   6  205.78   26.90
   1  -2   6  218.18   28.30
   1  -2   6  232.88   28.90
  -2   2  -6  248.08   29.80
  -2   2  -6  222.78   29.80
  -2   2  -6  244.58   29.40
  -2   2  -6  295.27   31.80
   2  -2   6  196.88   29.80
   2  -2   6  244.68   32.40
   2  -2   6  255.87   32.80
  -3   2  -6   26.40    5.50
  -3   2  -6   20.40    8.60
  -3   2  -6   22.70    6.00
  -3   2  -6   17.00    4.60
   3  -2   6   27.10   10.70
   3  -2   6   30.80    9.20
   3  -2   6   12.60    5.40
  -4   2  -6   92.69   13.60
  -4   2  -6   96.09   14.80
  -4   2  -6   89.39   17.00
  -4   2  -6   96.99   13.20
   4  -2   6   89.29   13.60
   4  -2   6  110.59   20.50
   4  -2   6   64.19   16.20
  -5   2  -6   20.80   11.20
  -5   2  -6   -0.80    4.60
  -5   2  -6   15.70    6.30
   5  -2   6   10.80   12.40
   5  -2   6    8.10    7.30
  -6   2  -6    8.90   12.40
  -6   2  -6   25.60    7.30
  -6   2  -6   31.20    8.30
   6  -2   6   17.90    7.30
   6  -2   6   20.50    9.40
   6  -2   6    7.30   14.10
   7   1  -6   -7.90    5.80
   7   1  -6    6.20    6.70
  -7  -1   6   -2.80    5.80
  -7  -1   6    2.20    9.70
   6   1  -6   75.19   12.90
   6   1  -6   68.19   16.30
  -6  -1   6   94.19   17.90
  -6  -1   6   79.89   15.30
  -6  -1   6  106.29   17.30
   5   1  -6   25.60    7.80
   5   1  -6   21.10    5.10
   5   1  -6   30.30    6.90
  -5  -1   6   34.40    9.40
  -5  -1   6   30.30    5.70
  -5  -1   6   33.90    9.00
  -5  -1   6   17.40    6.70
   4   1  -6   81.39   15.20
   4   1  -6   80.49   12.80
   4   1  -6  107.19   12.60
  -4  -1   6   89.69   13.20
  -4  -1   6   93.59   15.50
  -4  -1   6   92.69   15.80
  -4  -1   6   95.09   14.80
   3   1  -6   42.30    8.10
   3   1  -6   47.00    8.80
   3   1  -6   56.69   10.20
  -3  -1   6   84.19   10.20
  -3  -1   6   68.89   10.50
  -3  -1   6   65.29   10.80
   2   1  -6  155.78   26.00
   2   1  -6  257.47   27.80
   2   1  -6  158.68   26.40
  -2  -1   6  240.08   28.40
  -2  -1   6  249.78   27.80
  -2  -1   6  224.48   25.80
  -2  -1   6  224.98   25.70
  -2  -1   6  222.58   27.40
   1   1  -6  234.88   25.10
   1   1  -6  227.78   25.30
   1   1  -6  154.08   23.70
   1   1  -6  230.68   25.30
  -1  -1   6  208.78   26.00
  -1  -1   6  175.08   24.30
  -1  -1   6  181.18   25.80
  -1  -1   6  192.18   24.40
   0   1  -6  715.73  101.39
   0   1  -6  884.01  102.39
   0   1  -6  854.41  102.19
   0   1  -6  837.72  102.09
   0  -1   6  987.30  103.69
   0  -1   6  957.90  103.79
   0  -1   6  862.61  101.49
   0  -1   6  883.91  102.89
  -1   1  -6   26.90    5.60
  -1   1  -6   28.60    4.20
  -1   1  -6   29.70    4.60
  -1   1  -6   19.60    5.80
  -1   1  -6   29.70    5.70
   1  -1   6   25.50    4.20
   1  -1   6   18.20    6.10
   1  -1   6   43.30    4.90
   1  -1   6   23.10    6.90
   1  -1   6   33.50    8.40
  -2   1  -6  678.93   74.69
  -2   1  -6  688.73   76.39
  -2   1  -6  633.64   74.09
  -2   1  -6  732.33   74.39
  -2   1  -6  617.94   73.39
   2  -1   6  529.15   74.59
   2  -1   6  493.05   75.29
   2  -1   6  579.24   73.39
   2  -1   6  629.04   73.39
   2  -1   6  728.93   77.79
  -3   1  -6  199.38   23.10
  -3   1  -6  189.18   22.70
  -3   1  -6  177.88   22.80
  -3   1  -6  215.88   26.80
   3  -1   6  162.38   23.00
   3  -1   6  177.88   21.40
   3  -1   6  134.89   24.40
   3  -1   6  193.38   27.80
  -4   1  -6    2.00    3.90
  -4   1  -6    2.60    7.70
  -4   1  -6    3.30    3.40
  -4   1  -6    0.90    3.80
   4  -1   6    3.80    4.70
   4  -1   6    0.80    2.20
   4  -1   6    0.80    4.00
   4  -1   6    4.20    9.20
  -5   1  -6   63.59   10.20
  -5   1  -6   55.39   12.90
  -5   1  -6   59.29   10.00
   5  -1   6   54.29   11.50
   5  -1   6   65.79   15.20
   5  -1   6   61.79    9.90
  -6   1  -6   13.70    9.30
  -6   1  -6   25.90    7.80
  -6   1  -6   17.90    6.80
   6  -1   6   20.10    8.00
   6  -1   6   18.30    5.60
   6  -1   6   11.80   10.50
   6  -1   6    6.80    6.70
  -7   1  -6   17.80    7.60
  -7   1  -6    5.10    7.50
  -7   1  -6    8.60   12.50
   7  -1   6   24.20   16.70
   7  -1   6   14.90    8.50
   7  -1   6   10.90    6.90
   7  -1   6    0.30    9.40
   7   0  -6   31.30   11.30
   7   0  -6   51.69   10.70
  -7   0   6   69.49   14.60
  -7   0   6   66.89   15.80
  -7   0   6   53.59   11.40
   6   0  -6   61.69   10.60
   6   0  -6   49.99   12.60
   6   0  -6   79.89   10.60
  -6   0   6   54.89   13.40
  -6   0   6   75.29   13.40
  -6   0   6   68.79   15.00
   5   0  -6  349.96   42.80
   5   0  -6  367.96   42.30
   5   0  -6  315.97   44.40
  -5   0   6  324.57   44.60
  -5   0   6  342.57   44.20
  -5   0   6  374.16   45.20
   4   0  -6   14.90    4.80
   4   0  -6    8.90    6.00
   4   0  -6   12.10    3.80
  -4   0   6   15.10    6.50
  -4   0   6    4.50    5.00
  -4   0   6   12.40    3.30
  -4   0   6   -2.50    5.20
   3   0  -6   44.30   10.00
   3   0  -6   56.39    8.40
   3   0  -6   69.79    9.30
  -3   0   6   63.29   11.30
  -3   0   6   69.99   11.10
  -3   0   6   57.59    8.60
  -3   0   6   60.19   10.60
   2   0  -6  289.17   36.50
   2   0  -6  336.67   35.80
   2   0  -6  258.07   36.20
   2   0  -6  273.57   37.20
  -2   0   6  236.28   36.90
  -2   0   6  329.27   35.70
  -2   0   6  328.47   36.90
  -2   0   6  300.97   37.90
  -2   0   6  315.57   38.40
   1   0  -6   23.00    4.70
   1   0  -6   34.60    5.00
   1   0  -6   29.80    5.40
   1   0  -6   14.40    4.60
  -1   0   6   12.50    5.30
  -1   0   6   21.50    4.90
  -1   0   6   24.20    6.60
  -1   0   6   35.70    6.00
   0   0  -6  766.72   83.89
   0   0  -6  741.93   83.39
   0   0  -6  687.73   83.89
   0   0  -6  818.02   84.49
   0   0   6  654.53   84.39
   0   0   6  608.04   84.69
   0   0   6  639.94   83.59
  -1   0  -6  850.41   96.29
  -1   0  -6  933.01   96.39
  -1   0  -6  810.32   97.89
  -1   0  -6  883.91   97.29
   1   0   6  699.33   97.69
   1   0   6  724.23   97.79
   1   0   6  755.12   96.79
  -2   0  -6   32.60    5.20
  -2   0  -6   41.30    7.90
  -2   0  -6   29.20    3.80
  -2   0  -6   32.80    6.10
   2   0   6   36.10    4.70
   2   0   6   30.00    5.90
   2   0   6   30.00    6.80
  -3   0  -6   33.70    7.10
  -3   0  -6   37.30    5.70
  -3   0  -6   51.09   10.90
  -3   0  -6   38.00    6.20
   3   0   6   41.20    5.60
   3   0   6   45.10    7.40
   3   0   6   36.90    5.00
   3   0   6   33.80    8.10
   3   0   6   40.40    5.70
  -4   0  -6  248.78   31.80
  -4   0  -6  215.48   27.90
  -4   0  -6  220.98   28.50
  -4   0  -6  249.78   27.60
   4   0   6  189.28   29.50
   4   0   6  213.08   28.20
   4   0   6  236.58   27.00
   4   0   6  202.08   27.40
   4   0   6  241.78   34.00
  -5   0  -6  124.79   19.90
  -5   0  -6  155.98   24.20
  -5   0  -6  158.08   18.50
  -5   0  -6  140.89   19.10
   5   0   6  138.39   21.30
   5   0   6  138.69   19.20
   5   0   6  144.59   18.10
   5   0   6  141.89   25.50
  -6   0  -6   -3.00   10.00
  -6   0  -6    8.50    5.00
  -6   0  -6    7.50    4.30
   6   0   6    4.10   11.30
   6   0   6   13.40    4.90
   6   0   6   -0.90    5.20
  -7   0  -6   -2.50    7.50
  -7   0  -6    6.70    6.50
  -7   0  -6    5.40    6.60
   7   0   6    0.80    8.70
   7   0   6   -0.10    6.30
   7   0   6    1.30    5.70
   7   0   6    4.90    9.30
   7   0   6    5.40    6.60
   7  -1  -6   28.60    8.00
   7  -1  -6   37.60   13.70
   7  -1  -6   44.90    9.90
  -7   1   6   47.00   14.00
  -7   1   6   38.30   14.70
  -7   1   6   38.50   11.00
   6  -1  -6  115.09   15.00
   6  -1  -6   81.79   12.80
   6  -1  -6   60.29   15.10
  -6   1   6  110.49   19.30
  -6   1   6  112.79   17.70
  -6   1   6   92.59   15.40
   5  -1  -6    9.90    5.00
   5  -1  -6    7.30    8.00
   5  -1  -6    9.30    5.70
  -5   1   6    8.40    5.00
  -5   1   6   24.90    9.80
  -5   1   6   12.30    7.90
   4  -1  -6   96.89   14.60
   4  -1  -6   88.89   12.30
   4  -1  -6  100.79   13.00
  -4   1   6   63.99   13.60
  -4   1   6   79.79   15.50
  -4   1   6  105.09   14.70
   3  -1  -6  702.03   85.89
   3  -1  -6  684.53   87.79
   3  -1  -6  734.03   86.79
   3  -1  -6  697.03   86.69
  -3   1   6  839.72   89.39
  -3   1   6  793.22   88.49
  -3   1   6  768.82   86.09
  -3   1   6  759.42   86.99
  -3   1   6  646.34   87.69
   2  -1  -6  193.78   23.00
   2  -1  -6  196.08   23.90
   2  -1  -6  176.88   24.30
   2  -1  -6  201.08   23.90
  -2   1   6  210.58   26.30
  -2   1   6  195.48   23.40
  -2   1   6  209.28   25.80
  -2   1   6  167.38   24.20
   1  -1  -6  461.65   53.39
   1  -1  -6  412.06   53.09
   1  -1  -6  435.56   53.09
   1  -1  -6  413.46   52.79
  -1   1   6  474.65   55.49
  -1   1   6  423.96   53.29
  -1   1   6  457.25   53.69
  -1   1   6  553.84   55.09
   0  -1  -6   30.90    5.10
   0  -1  -6   31.90    4.90
   0  -1  -6   26.40    4.30
   0  -1  -6   21.20    4.90
   0   1   6   34.10    7.30
   0   1   6   37.30    5.90
   0   1   6   25.30    4.50
   0   1   6   27.10    5.40
  -1  -1  -6    5.80    1.40
  -1  -1  -6    2.30    2.70
  -1  -1  -6    5.50    1.30
  -1  -1  -6    6.30    3.40
  -1  -1  -6    0.20    3.00
   1   1   6    2.00    3.20
   1   1   6    3.90    2.00
   1   1   6    3.20    1.10
   1   1   6    3.90    2.30
  -2  -1  -6   16.60    3.00
  -2  -1  -6   15.50    4.20
  -2  -1  -6   12.90    5.50
  -2  -1  -6   15.20    4.60
   2   1   6   18.30    3.20
   2   1   6   18.50    4.80
   2   1   6   11.70    4.40
  -3  -1  -6   -2.10    2.20
  -3  -1  -6    1.70    1.90
  -3  -1  -6    1.90    2.70
  -3  -1  -6    2.40    5.70
   3   1   6    1.50    0.60
   3   1   6    0.20    0.60
   3   1   6   -2.10    2.30
   3   1   6    0.80    2.10
   3   1   6    9.10    3.80
  -4  -1  -6   38.60    6.40
  -4  -1  -6   39.50    7.30
  -4  -1  -6   42.90    7.50
  -4  -1  -6   65.09   11.40
   4   1   6   42.20    6.10
   4   1   6   45.70    6.50
   4   1   6   54.89    8.40
   4   1   6   45.40    8.60
  -5  -1  -6  422.66   52.99
  -5  -1  -6  430.16   52.59
  -5  -1  -6  495.25   52.09
  -5  -1  -6  518.85   57.19
   5   1   6  436.66   52.09
   5   1   6  480.25   53.29
   5   1   6  446.66   53.79
   5   1   6  342.77   51.99
  -6  -1  -6   23.60    5.50
  -6  -1  -6   12.90   10.60
  -6  -1  -6   20.80    5.20
  -6  -1  -6   11.90    5.40
   6   1   6   25.60    5.30
   6   1   6   26.70    7.20
   6   1   6   21.10    5.90
  -7  -1  -6    0.00    3.90
  -7  -1  -6    2.00    4.90
  -7  -1  -6   -4.50    6.50
   7   1   6    7.80    4.90
   7   1   6    9.90    6.10
   7   1   6    1.80    9.10
   7   1   6    1.30    6.70
  -8  -1  -6   51.29    8.40
  -8  -1  -6   46.60   15.00
  -8  -1  -6   26.70    8.40
   8   1   6   45.90    9.50
   8   1   6   29.20    7.80
   8   1   6   22.20    9.80
   8   1   6   34.00   17.00
   6  -2  -6   29.20   10.70
   6  -2  -6   11.50    6.80
   6  -2  -6   31.70    8.50
  -6   2   6    6.80   10.30
  -6   2   6   13.70   11.60
   5  -2  -6    0.50    7.80
   5  -2  -6    1.40    3.60
   5  -2  -6   -2.70    5.50
  -5   2   6    7.10    5.60
  -5   2   6    1.80    6.70
  -5   2   6   -5.20    7.40
   4  -2  -6   15.80    5.50
   4  -2  -6   17.60    5.80
  -4   2   6   19.20    6.40
  -4   2   6   31.40    8.30
  -4   2   6   11.30    6.80
   3  -2  -6  114.69   18.40
   3  -2  -6  148.89   18.50
   3  -2  -6  149.99   17.90
  -3   2   6  142.49   20.40
  -3   2   6  154.28   22.10
  -3   2   6  154.08   20.40
   2  -2  -6  888.31  103.39
   2  -2  -6  886.21  103.19
   2  -2  -6  829.22  102.89
  -2   2   6  916.51  105.09
  -2   2   6  810.62  103.89
  -2   2   6  960.00  105.89
   1  -2  -6    0.20    1.40
   1  -2  -6    6.60    2.60
   1  -2  -6    2.00    2.70
  -1   2   6    3.70    1.80
  -1   2   6    2.30    2.90
  -1   2   6   -3.80    4.40
  -1   2   6    5.50    2.30
  -1   2   6    5.90    3.60
   0  -2  -6   -1.10    1.50
   0  -2  -6   -0.30    1.60
   0  -2  -6    0.30    2.10
   0   2   6    2.20    1.90
   0   2   6    6.20    4.00
   0   2   6   -0.60    1.70
   0   2   6    4.00    3.50
  -1  -2  -6  400.16   54.29
  -1  -2  -6  491.05   53.79
  -1  -2  -6  480.85   54.39
  -1  -2  -6  397.06   53.69
   1   2   6  470.25   54.09
   1   2   6  469.45   54.39
   1   2   6  472.15   53.49
   1   2   6  416.26   54.59
  -2  -2  -6  986.20  116.29
  -2  -2  -6 1051.69  115.99
  -2  -2  -6  939.31  116.99
   2   2   6 1002.40  116.29
   2   2   6  944.91  115.49
   2   2   6 1007.80  116.59
   2   2   6  963.40  116.69
  -3  -2  -6   31.20    6.90
  -3  -2  -6   24.70    6.80
  -3  -2  -6   28.60    4.30
  -3  -2  -6   30.20    5.40
  -3  -2  -6   34.20    4.40
   3   2   6   38.10    6.00
   3   2   6   30.10    4.00
   3   2   6   34.80    5.50
   3   2   6   37.70    6.10
   3   2   6   29.30    4.40
  -4  -2  -6   20.30    7.50
  -4  -2  -6   19.90    3.30
  -4  -2  -6   21.80    4.80
  -4  -2  -6   12.20    4.10
   4   2   6   21.20    4.80
   4   2   6   21.30    4.40
   4   2   6   19.30    4.90
  -5  -2  -6    2.60    2.90
  -5  -2  -6    3.30    4.50
  -5  -2  -6    1.70    2.10
  -5  -2  -6    1.00    7.50
   5   2   6    7.70    5.50
   5   2   6   -2.30    2.10
   5   2   6   -0.40    2.10
   5   2   6    2.40    3.60
  -6  -2  -6   -0.90    8.90
  -6  -2  -6    3.70    3.30
  -6  -2  -6    2.40    4.00
   6   2   6   10.50    4.50
   6   2   6    8.40    3.40
   6   2   6    1.90    4.30
  -7  -2  -6   19.60    5.30
  -7  -2  -6    2.00   10.30
  -7  -2  -6   19.30    7.50
   7   2   6   33.50    9.50
   7   2   6   25.00    7.00
   7   2   6   22.10    5.30
  -8  -2  -6    4.70    8.10
  -8  -2  -6   13.40   12.60
   8   2   6   12.40    6.60
   8   2   6   17.70   10.20
   8   2   6    9.00   12.80
   8   2   6   17.10    6.40
   6  -3  -6  117.59   16.30
   6  -3  -6  110.39   17.30
   6  -3  -6   90.19   20.00
  -6   3   6  139.69   23.30
  -6   3   6   97.09   20.50
   5  -3  -6   37.60    8.10
   5  -3  -6   22.10    8.10
  -5   3   6   13.60    9.30
  -5   3   6   39.00    9.80
   4  -3  -6   -0.60    3.50
   4  -3  -6    4.00    3.70
  -4   3   6   -1.90    4.10
  -4   3   6   -1.30    4.50
  -4   3   6   -0.30    9.00
   3  -3  -6    2.90    2.90
   3  -3  -6    4.30    3.60
   3  -3  -6   -4.40    2.80
  -3   3   6    8.50    7.40
  -3   3   6    2.00    3.80
  -3   3   6   -1.30    4.90
   2  -3  -6   -2.40    2.60
   2  -3  -6    6.10    4.30
   2  -3  -6    0.10    2.40
  -2   3   6    4.00    4.40
  -2   3   6    1.20    4.50
  -2   3   6   -0.40    4.40
   1  -3  -6   10.00    2.90
   1  -3  -6    7.60    3.30
   1  -3  -6    5.10    3.70
  -1   3   6    0.00    5.10
  -1   3   6   20.20    6.70
  -1   3   6    4.80    3.70
  -1   3   6   13.90    2.40
  -1   3   6    8.70    1.70
   0  -3  -6  850.11   99.79
   0  -3  -6  893.91   99.99
   0  -3  -6  905.01  100.59
   0  -3  -6  908.71  100.69
   0   3   6  696.73  101.39
   0   3   6  779.42  101.39
   0   3   6  829.82  100.39
   0   3   6  868.11   99.99
  -1  -3  -6    3.20    1.80
  -1  -3  -6   -1.10    2.10
  -1  -3  -6    1.40    2.00
  -1  -3  -6    1.30    2.50
   1   3   6    1.00    1.80
   1   3   6    2.00    2.10
   1   3   6    0.10    2.20
   1   3   6   -3.60    2.80
  -2  -3  -6 1118.09  122.29
  -2  -3  -6 1007.70  122.49
  -2  -3  -6  898.31  123.09
  -2  -3  -6 1125.59  121.99
  -2  -3  -6 1068.59  123.19
   2   3   6 1126.69  121.99
   2   3   6  982.50  122.09
   2   3   6  943.71  122.99
   2   3   6 1017.60  122.79
  -3  -3  -6  135.39   18.50
  -3  -3  -6  149.49   19.10
  -3  -3  -6  131.99   17.20
  -3  -3  -6  131.39   15.80
   3   3   6  123.09   17.30
   3   3   6  128.69   15.80
   3   3   6  134.79   16.20
   3   3   6  152.98   17.20
  -4  -3  -6   80.19    9.50
  -4  -3  -6   96.19   12.30
  -4  -3  -6   90.79   11.50
  -4  -3  -6   76.79   13.20
   4   3   6   85.69   10.20
   4   3   6   99.49   12.10
   4   3   6   66.19    9.70
   4   3   6   83.99   11.50
   4   3   6   77.79    9.50
  -5  -3  -6  152.28   27.50
  -5  -3  -6  219.98   25.70
  -5  -3  -6  210.28   25.10
   5   3   6  205.58   26.10
   5   3   6  200.58   25.50
   5   3   6  187.58   24.30
   5   3   6  207.28   24.90
  -6  -3  -6    2.50    3.00
  -6  -3  -6    4.90    5.90
  -6  -3  -6   -4.90    4.80
   6   3   6    6.00    4.50
   6   3   6   25.00    7.30
   6   3   6    8.40    4.50
  -7  -3  -6   54.19    8.60
  -7  -3  -6   49.60    9.20
  -7  -3  -6   31.70   13.80
   7   3   6   62.09    9.40
   7   3   6   35.80    9.60
   7   3   6   37.00    9.90
  -8  -3  -6   23.80   14.10
  -8  -3  -6   28.40    9.20
   8   3   6   20.30    8.00
   8   3   6   40.90   11.20
   8   3   6   33.40    8.30
   5  -4  -6  146.59   21.30
   5  -4  -6  142.29   21.90
  -5   4   6  167.48   25.70
  -5   4   6  179.98   27.70
   4  -4  -6    1.30    6.20
   4  -4  -6   14.70    5.10
  -4   4   6   -1.30    6.80
  -4   4   6   12.40    6.30
   3  -4  -6   27.50    7.00
   3  -4  -6   28.80    6.50
   3  -4  -6   29.60    6.40
  -3   4   6   25.50    7.30
  -3   4   6   37.80    6.60
  -3   4   6   25.70   11.00
   2  -4  -6   19.30    5.10
   2  -4  -6   23.70    5.30
   2  -4  -6    8.70    4.90
  -2   4   6   11.90    4.90
  -2   4   6   16.30    4.60
  -2   4   6   17.90    7.20
  -2   4   6   20.90    5.80
   1  -4  -6  208.48   25.20
   1  -4  -6  201.58   25.60
   1  -4  -6  218.78   25.60
  -1   4   6  185.58   27.00
  -1   4   6  209.78   24.90
  -1   4   6  182.08   28.00
  -1   4   6  191.08   25.90
   0  -4  -6  221.38   26.00
   0  -4  -6  211.08   24.90
   0  -4  -6  189.58   25.90
   0  -4  -6  215.68   25.30
   0   4   6  188.68   26.00
   0   4   6  184.88   27.20
   0   4   6  174.18   27.70
   0   4   6  235.98   25.10
  -1  -4  -6  311.77   35.70
  -1  -4  -6  292.97   36.50
  -1  -4  -6  324.77   36.60
  -1  -4  -6  318.07   35.60
   1   4   6  282.57   36.60
   1   4   6  269.57   36.00
   1   4   6  279.57   37.00
  -2  -4  -6   28.30    6.30
  -2  -4  -6   20.20    5.70
  -2  -4  -6   27.10    3.80
  -2  -4  -6   27.70    5.00
   2   4   6   28.50    5.40
   2   4   6   27.10    4.60
   2   4   6   21.70    5.60
  -3  -4  -6   12.10    4.00
  -3  -4  -6    7.80    3.70
  -3  -4  -6    6.50    4.60
   3   4   6   10.20    4.40
   3   4   6    5.70    4.00
   3   4   6    9.30    2.60
  -4  -4  -6  373.66   41.10
  -4  -4  -6  321.57   39.40
  -4  -4  -6  299.47   40.00
   4   4   6  341.07   40.00
   4   4   6  315.27   38.80
   4   4   6  310.27   39.40
  -5  -4  -6  359.46   48.80
  -5  -4  -6  365.76   46.90
  -5  -4  -6  421.76   47.20
   5   4   6  386.96   46.20
   5   4   6  373.76   47.30
   5   4   6  393.26   46.80
  -6  -4  -6  155.98   18.80
  -6  -4  -6  121.49   22.30
  -6  -4  -6  112.09   19.20
   6   4   6  132.79   18.30
   6   4   6  175.28   19.80
   6   4   6  149.79   20.20
  -7  -4  -6   -3.90    6.50
  -7  -4  -6   -9.40    3.20
   7   4   6    3.80    4.20
   7   4   6   -1.80    4.70
  -8  -4  -6   34.80    9.10
  -8  -4  -6   14.10   13.40
   8   4   6   26.30    7.70
   8   4   6   22.50    6.40
   8   4   6    3.20    8.90
   4  -5  -6    9.20    5.40
   4  -5  -6    5.00    5.50
  -4   5   6   14.70    9.20
  -4   5   6    5.60    4.20
  -4   5   6   -1.10   10.30
   3  -5  -6  326.47   37.40
   3  -5  -6  329.07   37.50
   3  -5  -6  276.07   37.20
  -3   5   6  242.08   41.30
  -3   5   6  289.87   38.90
  -3   5   6  287.47   36.70
   2  -5  -6   20.10    5.60
   2  -5  -6   27.80    6.20
   2  -5  -6   14.40    5.00
  -2   5   6   24.40    7.60
  -2   5   6   17.80    5.10
  -2   5   6    6.40    7.20
   1  -5  -6  239.38   28.60
   1  -5  -6  237.68   28.00
   1  -5  -6  254.77   28.60
  -1   5   6  204.48   28.50
  -1   5   6  222.18   30.70
  -1   5   6  214.28   29.40
  -1   5   6  203.58   27.60
   0  -5  -6    3.30    1.80
   0  -5  -6    1.50    4.60
   0  -5  -6    1.90    3.30
   0  -5  -6    2.70    3.00
   0   5   6    0.20    4.10
   0   5   6    1.60    2.60
   0   5   6    2.50    3.70
   0   5   6    2.50    2.90
  -1  -5  -6   91.99   12.90
  -1  -5  -6   97.49   14.30
  -1  -5  -6   96.09   13.00
  -1  -5  -6  110.29   14.00
   1   5   6  106.09   14.10
   1   5   6  104.99   12.80
   1   5   6  107.19   14.70
   1   5   6  101.89   15.50
  -2  -5  -6    4.10    1.80
  -2  -5  -6    9.00    5.20
  -2  -5  -6    4.70    2.40
  -2  -5  -6   -2.20    3.90
   2   5   6    0.80    2.90
   2   5   6    4.40    2.90
   2   5   6    6.00    3.40
  -3  -5  -6    3.50    4.20
  -3  -5  -6   -1.10    4.50
  -3  -5  -6   -2.30    3.40
   3   5   6   -0.70    2.80
   3   5   6    2.50    4.30
   3   5   6    0.10    1.90
  -4  -5  -6   67.89   11.80
  -4  -5  -6   70.99   10.40
  -4  -5  -6   74.09   11.30
   4   5   6   77.89   11.30
   4   5   6   62.79    9.40
   4   5   6   66.19   10.40
  -5  -5  -6  212.28   26.00
  -5  -5  -6  199.88   27.50
  -5  -5  -6  192.48   25.50
   5   5   6  188.38   25.30
   5   5   6  206.78   26.10
   5   5   6  196.28   24.80
  -6  -5  -6   22.20    9.80
  -6  -5  -6   34.10    8.40
  -6  -5  -6   34.50    6.70
   6   5   6   40.90    8.30
   6   5   6   34.70    6.60
   6   5   6   34.80    8.50
  -7  -5  -6    0.60    7.00
  -7  -5  -6   -2.90    6.00
  -7  -5  -6   11.70    9.20
   7   5   6   14.10    7.10
   7   5   6   11.30    6.60
  -8  -5  -6   22.10   10.70
  -8  -5  -6    7.70    6.20
  -8  -5  -6   20.00    9.60
   8   5   6   16.90    7.60
   8   5   6    5.90    8.60
   3  -6  -6    7.00    5.90
   3  -6  -6   10.00    7.20
   3  -6  -6    6.30    6.50
  -3   6   6   10.50    6.30
  -3   6   6    5.50    5.50
  -3   6   6   12.10   10.80
   2  -6  -6  251.07   32.30
   2  -6  -6  238.78   33.10
   2  -6  -6  274.97   32.60
  -2   6   6  255.57   31.90
  -2   6   6  244.08   33.90
   1  -6  -6    3.60    3.50
   1  -6  -6    3.70    4.30
   1  -6  -6   14.80    6.60
  -1   6   6    4.30    3.00
  -1   6   6   18.00    9.60
  -1   6   6   12.80    6.20
   0  -6  -6   98.99   13.00
   0  -6  -6   95.09   14.90
   0  -6  -6   94.19   13.70
   0   6   6  108.59   13.00
   0   6   6   82.89   14.00
   0   6   6   76.69   16.20
  -1  -6  -6  285.77   32.50
  -1  -6  -6  267.37   33.90
  -1  -6  -6  286.27   32.50
  -1  -6  -6  276.37   33.40
   1   6   6  275.87   32.30
   1   6   6  212.88   33.40
   1   6   6  258.77   33.50
   1   6   6  253.57   34.80
  -2  -6  -6  426.06   50.29
  -2  -6  -6  445.26   49.70
  -2  -6  -6  450.55   50.79
  -2  -6  -6  408.06   51.69
   2   6   6  450.35   49.60
   2   6   6  371.56   50.39
   2   6   6  383.76   50.79
   2   6   6  383.06   51.19
  -3  -6  -6   13.50    4.10
  -3  -6  -6   13.90    4.40
  -3  -6  -6   21.70    7.00
   3   6   6   14.30    4.30
   3   6   6   12.90    5.80
   3   6   6   10.20    4.40
  -4  -6  -6   22.80    7.60
  -4  -6  -6   34.10    6.30
  -4  -6  -6   16.80    5.00
   4   6   6   20.10    5.20
   4   6   6   14.20    6.00
   4   6   6   20.10    6.30
  -5  -6  -6   39.00    7.70
  -5  -6  -6   37.40    8.50
  -5  -6  -6   26.00    8.10
   5   6   6   44.90    7.20
   5   6   6   39.80    7.80
   5   6   6   40.30    7.70
  -6  -6  -6   10.30    6.40
  -6  -6  -6   15.60    7.20
   6   6   6   10.40    6.30
   6   6   6    2.00    4.10
   6   6   6    4.30    6.50
  -7  -6  -6   20.50    6.40
  -7  -6  -6   11.80    8.70
  -7  -6  -6    6.00    7.10
   7   6   6   32.80    8.80
   7   6   6   23.00    7.80
  -8  -6  -6   -1.20   10.70
  -8  -6  -6    3.10    9.10
  -8  -6  -6   13.70    8.40
   8   6   6    5.80    7.90
   8   6   6   11.00    7.80
   2  -7  -6   26.20    6.50
   2  -7  -6   14.30    6.80
   2  -7  -6   27.00    7.30
  -2   7   6   14.00    8.90
  -2   7   6   20.70   10.40
  -2   7   6   22.30    5.60
   1  -7  -6    3.30    5.00
   1  -7  -6   -0.70    5.00
   1  -7  -6    3.40    4.10
  -1   7   6    1.00    3.20
  -1   7   6   19.30   10.90
  -1   7   6   -2.10    4.50
   0  -7  -6   44.10    9.50
   0  -7  -6   48.10    8.20
   0  -7  -6   45.40    9.90
   0   7   6   36.70   11.40
   0   7   6   50.29    7.60
   0   7   6   39.50    9.50
  -1  -7  -6   -1.40    4.50
  -1  -7  -6    3.90    4.10
  -1  -7  -6    5.60    3.70
   1   7   6   10.50    5.20
   1   7   6    2.30    3.90
   1   7   6   -5.30    2.80
  -2  -7  -6  234.58   28.80
  -2  -7  -6  246.98   29.40
  -2  -7  -6  257.47   31.40
   2   7   6  222.48   29.20
   2   7   6  208.18   30.80
   2   7   6  221.48   29.30
  -3  -7  -6    2.40    5.00
  -3  -7  -6    0.10    5.00
  -3  -7  -6   -4.80    4.00
   3   7   6    5.00    4.20
   3   7   6    4.30    3.30
   3   7   6   -0.60    4.10
  -4  -7  -6  111.59   17.90
  -4  -7  -6  140.49   19.30
  -4  -7  -6  151.78   20.10
   4   7   6  136.99   19.60
   4   7   6  131.09   17.90
   4   7   6  145.29   19.10
  -5  -7  -6   -1.40    7.10
  -5  -7  -6   15.60    6.90
   5   7   6    5.60    3.60
   5   7   6   15.80    5.50
   5   7   6    6.30    4.60
  -6  -7  -6  102.29   16.40
  -6  -7  -6   88.99   16.70
   6   7   6  102.59   15.80
   6   7   6   96.09   16.30
   6   7   6  123.59   15.70
  -7  -7  -6    5.60    7.40
  -7  -7  -6   24.70    8.60
   7   7   6    8.40    7.40
   7   7   6   20.80    6.90
  -8  -7  -6    9.10    9.70
  -8  -7  -6    3.20   10.70
   8   7   6   17.10    9.40
   8   7   6    1.90    5.60
   1  -8  -6  115.59   17.10
   1  -8  -6   92.19   18.10
   1  -8  -6  133.69   16.60
  -1   8   6   97.69   18.00
  -1   8   6  103.99   14.90
  -1   8   6   90.19   20.90
   0  -8  -6    3.00    3.90
   0  -8  -6    7.90    6.30
   0  -8  -6   18.20    8.60
   0   8   6    5.70    3.40
   0   8   6    5.40    5.40
   0   8   6    8.60    7.40
  -1  -8  -6    5.10    6.80
  -1  -8  -6    6.40    8.40
   1   8   6    0.50    6.10
   1   8   6    3.30    7.50
  -2  -8  -6    1.90    6.10
  -2  -8  -6    2.70    5.70
   2   8   6   -8.30    6.30
   2   8   6    4.20    4.30
  -3  -8  -6    1.80    3.70
  -3  -8  -6    0.40    7.80
  -3  -8  -6   -0.90    4.10
   3   8   6    2.10    4.80
   3   8   6    4.50    5.60
  -4  -8  -6  134.89   17.60
  -4  -8  -6  132.69   20.10
   4   8   6  124.89   17.70
   4   8   6  106.29   16.90
   4   8   6  122.69   18.80
  -5  -8  -6   51.79   11.80
  -5  -8  -6   20.80    7.40
   5   8   6   46.30    8.80
   5   8   6   43.80    9.20
   5   8   6   31.80    9.70
  -6  -8  -6   12.40    7.20
  -6  -8  -6    7.60    7.50
   6   8   6   -0.20    5.80
   6   8   6    5.50    5.20
   6   8   6   11.90    7.40
  -7  -8  -6    0.90    9.70
  -7  -8  -6   -5.40    5.40
   7   8   6    3.50    8.00
   7   8   6   -9.20    4.70
  -1  -9  -6   73.59   15.00
  -1  -9  -6   62.39   12.70
   1   9   6   58.99   14.90
   1   9   6   53.09   12.50
  -2  -9  -6   10.90   10.00
  -2  -9  -6   -4.10    4.80
   2   9   6    8.00    7.20
   2   9   6    3.10    5.90
  -3  -9  -6    3.50    7.00
   3   9   6    5.60    4.70
   3   9   6   -9.30    7.30
  -4  -9  -6   28.80    7.90
  -4  -9  -6   15.20   10.10
   4   9   6    8.90    5.20
   4   9   6    5.40    6.40
  -5  -9  -6    9.60    7.30
  -5  -9  -6   28.80    8.50
   5   9   6   10.80    5.50
   5   9   6   14.80    8.70
  -6  -9  -6   14.10   10.30
   6   9   6   -1.20    4.30
   6   9   6    3.00    7.60
   6   9   6    4.60    5.90
   5   7  -7   55.79   16.60
   5   7  -7   50.09   12.90
  -5  -7   7   57.49   14.60
  -5  -7   7   34.50   13.40
   4   7  -7   33.10   12.50
   4   7  -7   22.50   12.20
  -4  -7   7   33.70   14.70
  -4  -7   7   20.00    8.60
   3   7  -7   29.60   12.00
   3   7  -7   53.79   15.80
  -3  -7   7   34.20   12.70
  -3  -7   7   36.90   13.60
   2   7  -7   60.59   13.40
   2   7  -7   54.49   15.20
  -2  -7   7   57.79   17.40
  -2  -7   7   36.90   12.30
   1   7  -7   10.90    7.20
   1   7  -7   -0.70    6.50
   1   7  -7    6.20   11.00
  -1  -7   7   22.30   11.10
  -1  -7   7   12.70    8.20
  -1  -7   7   13.80   12.90
   0   7  -7   61.29   10.40
   0   7  -7   19.00   10.40
   0   7  -7   25.30    9.20
   0  -7   7   59.59   11.10
   0  -7   7   47.90   14.40
   0  -7   7   59.39   17.50
   6   6  -7   11.70   13.10
   6   6  -7   41.40   14.90
   6   6  -7    9.60   10.20
  -6  -6   7   48.40   13.60
  -6  -6   7   41.40   13.70
  -6  -6   7   33.60   14.30
   5   6  -7   34.40   10.90
   5   6  -7   42.30   14.80
   5   6  -7   91.19   20.00
  -5  -6   7   66.89   16.20
  -5  -6   7   50.99   13.90
   4   6  -7   86.39   16.20
   4   6  -7   63.49   14.80
  -4  -6   7   48.70   13.30
  -4  -6   7   49.99   13.60
   3   6  -7  275.97   40.60
   3   6  -7  349.17   42.60
  -3  -6   7  350.86   43.00
  -3  -6   7  316.67   40.70
  -3  -6   7  267.37   40.60
   2   6  -7   54.49    9.40
   2   6  -7   65.69   13.10
   2   6  -7   56.69   13.40
  -2  -6   7   40.10   11.20
  -2  -6   7   69.59   15.80
  -2  -6   7   41.70   11.50
   1   6  -7   16.30   10.30
   1   6  -7   11.50    7.20
   1   6  -7   26.00    7.50
  -1  -6   7   26.60    9.60
  -1  -6   7   30.10   11.20
  -1  -6   7   35.60    8.60
   0   6  -7   24.60    9.50
   0   6  -7   31.20    8.60
   0   6  -7   18.80   10.40
   0  -6   7   14.70    8.50
   0  -6   7   51.79   12.20
   0  -6   7   16.80   13.00
  -1   6  -7    7.00    7.60
  -1   6  -7   -7.40    4.90
  -1   6  -7   -4.00    6.10
   1  -6   7   -5.20    8.60
   1  -6   7    1.80   12.50
   1  -6   7   -7.10   11.40
  -2   6  -7    9.90    6.60
  -2   6  -7   -5.50    8.30
   2  -6   7   38.80   16.00
   2  -6   7    9.00    7.30
   2  -6   7    8.20   10.70
   7   5  -7    5.10   10.70
   7   5  -7   23.20   16.40
   7   5  -7    3.20   10.00
  -7  -5   7   -6.30    9.90
  -7  -5   7  -19.90    9.80
  -7  -5   7   11.20   12.60
   6   5  -7    1.50    8.30
   6   5  -7    9.20   10.60
   6   5  -7   12.80    8.80
  -6  -5   7    7.30    8.20
  -6  -5   7   11.00   10.10
  -6  -5   7    0.00    7.20
   5   5  -7   14.00   11.20
   5   5  -7   24.70   11.20
   5   5  -7   19.80    8.30
  -5  -5   7    6.10    7.40
  -5  -5   7   30.90   10.80
  -5  -5   7   10.10    8.40
   4   5  -7   52.19   13.00
   4   5  -7   49.20    9.30
   4   5  -7   53.29   13.50
  -4  -5   7   62.29   14.30
  -4  -5   7   43.30   11.00
  -4  -5   7   42.90    9.40
   3   5  -7  160.68   25.90
   3   5  -7  189.68   28.00
   3   5  -7  172.88   23.40
  -3  -5   7  171.08   24.20
  -3  -5   7  183.18   26.30
  -3  -5   7  197.18   27.90
   2   5  -7  121.39   19.30
   2   5  -7  170.08   22.60
   2   5  -7  130.79   22.50
  -2  -5   7  184.58   25.80
  -2  -5   7  170.28   22.40
  -2  -5   7  152.38   22.50
   1   5  -7  109.49   15.20
   1   5  -7   81.49   16.00
   1   5  -7   98.79   16.60
  -1  -5   7   97.69   16.70
  -1  -5   7  127.69   20.30
  -1  -5   7  119.69   18.70
   0   5  -7   56.49   10.60
   0   5  -7   42.20   10.60
   0   5  -7   51.89   11.50
   0  -5   7   68.59   11.90
   0  -5   7   66.49   13.70
   0  -5   7   62.29   16.20
  -1   5  -7  430.86   60.29
  -1   5  -7  454.15   58.59
  -1   5  -7  506.65   59.39
   1  -5   7  487.95   62.59
   1  -5   7  562.04   63.79
  -2   5  -7   46.50    9.00
  -2   5  -7   17.20   10.40
  -2   5  -7   39.20   10.00
   2  -5   7   18.30   14.80
   2  -5   7   25.90   14.60
   2  -5   7   44.30    9.90
  -3   5  -7   14.00    8.50
  -3   5  -7   -1.20    5.70
   3  -5   7   16.90   14.70
   3  -5   7    3.20    6.80
   3  -5   7    7.50    9.60
   7   4  -7   94.29   18.80
   7   4  -7   84.59   16.50
   7   4  -7   86.99   15.40
  -7  -4   7   58.99   17.70
  -7  -4   7   72.29   17.70
  -7  -4   7   73.69   14.70
   6   4  -7  327.57   43.80
   6   4  -7  433.06   48.40
   6   4  -7  343.07   44.00
  -6  -4   7  306.67   44.70
  -6  -4   7  349.67   45.30
  -6  -4   7  321.97   45.50
   5   4  -7    8.80    6.60
   5   4  -7   26.30   12.60
   5   4  -7    6.80    5.10
  -5  -4   7    0.20    5.60
  -5  -4   7   17.40    9.80
  -5  -4   7    4.30    8.00
   4   4  -7   68.69   11.30
   4   4  -7   60.59   14.10
   4   4  -7   24.90    8.30
  -4  -4   7   53.19   12.30
  -4  -4   7   36.90    9.90
  -4  -4   7   36.20   10.10
   3   4  -7    8.40    4.40
   3   4  -7   11.30    6.80
   3   4  -7    0.30    3.70
   3   4  -7    3.80    8.40
  -3  -4   7    9.00    8.60
  -3  -4   7    9.80    7.60
  -3  -4   7   -6.20    4.10
  -3  -4   7   -0.30    4.40
   2   4  -7   40.70    6.90
   2   4  -7   51.69   10.60
   2   4  -7   42.70    9.50
   2   4  -7   35.40    6.90
  -2  -4   7   29.20    8.70
  -2  -4   7   36.90    8.80
  -2  -4   7   57.39   11.70
  -2  -4   7   40.80    7.30
   1   4  -7   96.29   13.70
   1   4  -7   93.79   14.40
   1   4  -7   86.89   14.40
  -1  -4   7   90.69   16.00
  -1  -4   7   94.09   15.40
  -1  -4   7   79.29   16.40
   0   4  -7   67.39   14.60
   0   4  -7  106.29   15.20
   0   4  -7   89.09   14.00
   0  -4   7  128.49   18.70
   0  -4   7  110.99   16.50
   0  -4   7  116.79   18.90
  -1   4  -7  138.79   19.20
  -1   4  -7   98.19   19.40
  -1   4  -7  141.89   19.10
   1  -4   7  184.88   22.40
   1  -4   7  142.49   23.50
   1  -4   7  150.88   23.00
  -2   4  -7   58.99   10.60
  -2   4  -7   34.00   10.40
  -2   4  -7   48.90   10.70
   2  -4   7   90.39   16.60
   2  -4   7   54.59   15.10
  -3   4  -7   11.70    7.20
  -3   4  -7    0.90    5.20
   3  -4   7    8.90    8.80
   3  -4   7    9.90   12.20
  -4   4  -7    5.80    6.00
  -4   4  -7   10.50    8.30
   4  -4   7   -4.30    5.80
   4  -4   7   12.20   14.20
   4  -4   7    8.30   15.10
   7   3  -7   20.80    8.80
   7   3  -7    6.80   13.50
   7   3  -7   26.60   10.70
  -7  -3   7   46.80   13.70
  -7  -3   7   28.70   13.30
   6   3  -7   57.79   13.30
   6   3  -7   81.59   15.20
   6   3  -7  124.69   18.80
  -6  -3   7   83.49   14.90
  -6  -3   7   74.29   16.30
  -6  -3   7   97.89   18.00
   5   3  -7  210.08   28.10
   5   3  -7  165.28   24.90
  -5  -3   7  178.08   25.40
  -5  -3   7  173.18   27.10
  -5  -3   7  187.88   27.00
   4   3  -7  122.19   17.70
   4   3  -7  132.49   16.80
   4   3  -7  162.78   21.80
  -4  -3   7  105.29   18.80
  -4  -3   7  108.89   18.80
  -4  -3   7   97.09   17.60
   3   3  -7   60.49   13.30
   3   3  -7   68.49   10.00
   3   3  -7   71.79   12.80
  -3  -3   7   56.19   10.20
  -3  -3   7   47.70   12.20
  -3  -3   7   57.29    9.20
  -3  -3   7   59.49   11.70
   2   3  -7  741.53   75.09
   2   3  -7  666.03   75.39
   2   3  -7  595.64   73.69
  -2  -3   7  631.04   75.79
  -2  -3   7  547.85   73.79
  -2  -3   7  601.94   75.59
  -2  -3   7  572.64   73.49
   1   3  -7  170.78   19.70
   1   3  -7  149.29   22.00
   1   3  -7  167.68   21.60
   1   3  -7  147.99   21.30
  -1  -3   7  158.78   24.40
  -1  -3   7  210.38   25.50
  -1  -3   7  145.49   19.80
  -1  -3   7  141.59   22.30
   0   3  -7   73.29   11.80
   0   3  -7   60.79   11.40
   0   3  -7   71.99   11.40
   0  -3   7   81.89   14.20
   0  -3   7   98.69   16.50
   0  -3   7   69.19   13.80
  -1   3  -7  148.59   20.00
  -1   3  -7  119.49   19.40
  -1   3  -7  134.19   20.20
   1  -3   7  166.48   23.60
   1  -3   7  176.18   24.40
   1  -3   7  181.28   22.70
  -2   3  -7   -1.00    4.50
  -2   3  -7    8.40    5.80
  -2   3  -7    7.60    6.00
   2  -3   7   -5.40    7.80
   2  -3   7    4.50    7.40
   2  -3   7    7.50    6.10
  -3   3  -7   86.29   13.70
  -3   3  -7   85.59   14.90
   3  -3   7  124.39   21.50
   3  -3   7  144.99   20.90
   3  -3   7   80.79   14.60
  -4   3  -7  282.57   38.70
  -4   3  -7  296.37   38.40
   4  -3   7  345.67   45.70
   4  -3   7  311.37   43.60
  -5   3  -7   -3.00    7.30
  -5   3  -7    2.40    7.70
   5  -3   7    6.70   14.90
   5  -3   7   15.70   13.50
   5  -3   7    5.30    8.70
   7   2  -7   20.60    6.70
   7   2  -7   22.90    9.80
  -7  -2   7   20.50   10.30
  -7  -2   7   15.70   11.70
   6   2  -7    9.20    5.30
   6   2  -7   20.20    8.80
  -6  -2   7    2.80    9.40
  -6  -2   7    8.80    7.00
   5   2  -7    7.10    4.30
   5   2  -7    5.40    3.20
   5   2  -7   -6.90    8.00
  -5  -2   7   -5.60    6.90
  -5  -2   7   -4.50    4.60
  -5  -2   7   -1.80    5.00
   4   2  -7  317.57   51.49
   4   2  -7  347.47   50.89
   4   2  -7  553.34   54.59
  -4  -2   7  491.85   52.59
  -4  -2   7  444.76   53.59
  -4  -2   7  521.45   53.99
   3   2  -7  262.17   38.80
   3   2  -7  417.56   41.60
  -3  -2   7  284.67   37.00
  -3  -2   7  315.67   39.60
  -3  -2   7  344.17   40.10
  -3  -2   7  326.57   40.50
   2   2  -7   28.90    7.30
   2   2  -7   29.00    7.90
   2   2  -7   24.10    5.80
  -2  -2   7   15.10    4.50
  -2  -2   7   12.50    7.70
  -2  -2   7   17.50    6.30
  -2  -2   7   12.40    5.20
   1   2  -7  176.48   22.20
   1   2  -7  151.18   22.10
   1   2  -7  177.48   22.30
  -1  -2   7  171.48   24.50
  -1  -2   7  152.78   20.90
  -1  -2   7  153.08   21.60
  -1  -2   7  189.08   25.40
   0   2  -7  170.98   20.30
   0   2  -7  123.79   19.30
   0   2  -7  129.09   20.20
   0   2  -7  158.18   20.60
   0  -2   7  181.78   24.20
   0  -2   7  177.78   23.40
   0  -2   7  173.78   22.50
   0  -2   7  149.69   18.70
  -1   2  -7   47.20    8.10
  -1   2  -7   43.00    9.30
  -1   2  -7   57.89    9.10
  -1   2  -7   38.00    8.00
   1  -2   7   64.09   11.60
   1  -2   7   60.79   11.60
   1  -2   7   62.39   10.80
  -2   2  -7   25.10    5.20
  -2   2  -7   20.30    5.30
  -2   2  -7   30.20    7.80
  -2   2  -7   20.50    6.40
   2  -2   7   20.80    7.90
   2  -2   7   24.40    7.70
   2  -2   7   13.90    5.80
  -3   2  -7   17.50    5.90
  -3   2  -7   29.30    6.60
  -3   2  -7   38.00    9.40
  -3   2  -7   23.20    6.20
   3  -2   7   21.10    5.90
   3  -2   7   35.20   10.70
   3  -2   7   22.60    9.60
  -4   2  -7    6.40    4.70
  -4   2  -7   14.10    8.50
  -4   2  -7    3.70    5.70
   4  -2   7    7.40    9.00
   4  -2   7   11.10    5.60
   4  -2   7   -6.80    7.80
  -5   2  -7   59.79   11.10
  -5   2  -7   89.79   16.90
  -5   2  -7   74.69   12.10
   5  -2   7   62.59   14.30
   5  -2   7   59.79   17.30
  -6   2  -7    8.60    8.20
  -6   2  -7   -0.20   12.60
  -6   2  -7    0.70    5.20
   6  -2   7    4.50    7.60
   6  -2   7   -7.00    7.80
   6  -2   7  -15.70   14.70
   7   1  -7   25.40   12.70
   7   1  -7   27.60    7.40
  -7  -1   7   48.10   13.00
  -7  -1   7   23.20   10.10
   6   1  -7    1.90    4.30
   6   1  -7    4.30    6.50
  -6  -1   7   -0.80    5.50
  -6  -1   7   -0.90    6.80
   5   1  -7   35.40    6.70
   5   1  -7   27.60    7.20
   5   1  -7   31.20    8.90
  -5  -1   7   46.00    8.00
  -5  -1   7   50.19   11.50
  -5  -1   7   55.59   10.80
   4   1  -7   15.00    7.30
   4   1  -7    9.60    3.70
   4   1  -7    2.50    3.50
  -4  -1   7    7.00    7.10
  -4  -1   7    8.70    5.60
  -4  -1   7    8.70    4.40
   3   1  -7  181.88   27.30
   3   1  -7  192.18   28.20
   3   1  -7  270.57   29.80
  -3  -1   7  266.87   29.10
  -3  -1   7  244.68   30.30
  -3  -1   7  232.88   30.00
   2   1  -7  203.38   32.10
   2   1  -7  249.08   32.30
   2   1  -7  233.18   31.30
   2   1  -7  327.27   33.70
  -2  -1   7  277.37   34.70
  -2  -1   7  296.87   32.00
  -2  -1   7  255.17   33.00
  -2  -1   7  299.77   34.20
   1   1  -7   55.39    8.50
   1   1  -7   55.39    8.30
   1   1  -7   48.80    7.90
   1   1  -7   24.50    6.20
  -1  -1   7   44.60    7.80
  -1  -1   7   42.80    9.90
  -1  -1   7   28.10    6.50
  -1  -1   7   43.70    9.60
   0   1  -7  340.17   45.80
   0   1  -7  357.56   45.70
   0   1  -7  386.86   45.90
   0   1  -7  306.17   44.70
   0  -1   7  438.56   47.70
   0  -1   7  415.26   45.10
   0  -1   7  393.36   47.20
   0  -1   7  414.96   46.90
  -1   1  -7 1590.74  196.28
  -1   1  -7 1612.54  195.88
  -1   1  -7 1468.15  194.68
  -1   1  -7 1683.73  195.38
   1  -1   7 1842.92  194.78
   1  -1   7 1604.04  196.88
   1  -1   7 1821.72  197.68
  -2   1  -7    2.50    6.50
  -2   1  -7    2.30    1.50
  -2   1  -7    5.10    4.70
  -2   1  -7    1.00    2.20
  -2   1  -7    3.20    2.90
   2  -1   7    2.30    1.50
   2  -1   7   10.80    5.80
   2  -1   7   -1.70    7.30
   2  -1   7    3.40    1.30
   2  -1   7    4.00    3.40
  -3   1  -7    2.10    7.50
  -3   1  -7    1.50    3.70
  -3   1  -7    1.90    3.00
  -3   1  -7    1.90    4.00
   3  -1   7   -1.90    3.90
   3  -1   7    1.90    1.60
   3  -1   7   13.10    6.40
   3  -1   7   12.40    9.30
  -4   1  -7  154.68   21.60
  -4   1  -7  115.39   14.90
  -4   1  -7   90.49   15.30
   4  -1   7   66.79   16.30
   4  -1   7  168.58   24.30
   4  -1   7  103.89   15.50
  -5   1  -7   79.59   12.30
  -5   1  -7   90.59   12.90
  -5   1  -7   88.09   16.60
   5  -1   7  114.09   20.70
   5  -1   7   37.10   12.80
   5  -1   7   90.09   13.20
  -6   1  -7    9.20    5.70
  -6   1  -7    7.70    6.50
  -6   1  -7   -1.50   11.90
   6  -1   7    3.90    6.10
   6  -1   7    5.80   13.90
   6  -1   7    7.00    6.40
   7   0  -7   22.40   12.80
   7   0  -7   51.79   10.00
  -7   0   7   47.30   13.10
  -7   0   7   81.39   15.70
  -7   0   7   57.49   15.40
   6   0  -7  148.29   20.90
   6   0  -7  157.68   21.90
   6   0  -7  137.69   24.10
  -6   0   7  183.38   26.20
  -6   0   7  231.58   26.80
  -6   0   7  170.58   25.60
   5   0  -7    0.50    2.70
   5   0  -7   -1.30    4.30
   5   0  -7    6.00    5.70
  -5   0   7   -4.30    8.40
  -5   0   7    2.40    4.90
  -5   0   7    6.00    7.10
   4   0  -7   16.90    6.90
   4   0  -7    9.60    3.30
   4   0  -7   10.40    5.20
  -4   0   7   12.90    3.80
  -4   0   7    9.50    6.40
  -4   0   7    6.20    6.80
  -4   0   7   16.80    8.60
   3   0  -7  240.18   31.00
   3   0  -7  216.98   31.50
   3   0  -7  230.18   30.40
  -3   0   7  285.87   30.90
  -3   0   7  330.57   34.40
  -3   0   7  282.07   33.60
  -3   0   7  219.78   31.50
   2   0  -7  363.76   48.20
   2   0  -7  475.95   47.70
   2   0  -7  362.06   48.60
   2   0  -7  334.27   47.90
  -2   0   7  482.85   51.29
  -2   0   7  329.37   48.50
  -2   0   7  387.46   47.70
  -2   0   7  481.15   49.20
  -2   0   7  451.55   50.09
   1   0  -7    8.10    3.00
   1   0  -7    3.60    3.10
   1   0  -7    5.00    3.50
   1   0  -7    8.80    3.30
  -1   0   7    3.60    3.40
  -1   0   7    6.50    4.60
  -1   0   7    5.50    4.80
   0   0  -7  246.78   33.40
   0   0  -7  272.47   32.90
   0   0  -7  319.47   33.70
   0   0  -7  300.77   34.60
   0   0   7  257.07   33.40
   0   0   7  236.38   34.50
   0   0   7  267.67   34.50
  -1   0  -7  260.77   26.40
  -1   0  -7  224.28   25.90
  -1   0  -7  176.38   23.40
  -1   0  -7  231.98   23.60
  -1   0  -7  185.28   24.70
   1   0   7  180.88   24.20
   1   0   7  147.89   25.30
   1   0   7  173.58   26.30
  -2   0  -7  326.47   33.80
  -2   0  -7  268.07   30.50
  -2   0  -7  268.77   32.10
   2   0   7  243.28   29.90
   2   0   7  230.88   31.40
   2   0   7  192.38   31.30
  -3   0  -7  239.08   25.40
  -3   0  -7  232.58   24.10
  -3   0  -7  276.57   28.30
   3   0   7  202.38   25.20
   3   0   7  180.98   25.70
   3   0   7  213.98   23.50
   3   0   7  155.58   22.90
  -4   0  -7   29.40    7.70
  -4   0  -7   31.50    6.20
  -4   0  -7   42.30   11.50
   4   0   7   34.30   13.20
   4   0   7   32.40    8.60
   4   0   7   31.70    5.20
   4   0   7   38.40    7.60
  -5   0  -7  290.47   33.90
  -5   0  -7  284.07   33.00
  -5   0  -7  345.47   39.80
   5   0   7  189.98   34.50
   5   0   7  231.48   33.90
   5   0   7  371.76   43.60
  -6   0  -7   35.00    9.40
  -6   0  -7   43.20    7.50
  -6   0  -7   20.00   13.00
   6   0   7   50.79    9.70
   6   0   7   44.50   17.60
   6   0   7   39.00   11.00
  -7   0  -7    3.30    5.20
  -7   0  -7  -17.80   11.20
   7   0   7    4.80   14.80
   7   0   7    1.10    6.70
   7   0   7    4.80    6.50
   6  -1  -7   88.09   13.30
   6  -1  -7   51.79   13.40
   6  -1  -7   74.49   11.50
  -6   1   7   66.59   15.70
  -6   1   7  103.49   15.60
  -6   1   7   75.29   15.20
   5  -1  -7    9.90    5.40
   5  -1  -7   11.70    6.40
   5  -1  -7   11.80    8.30
  -5   1   7   14.30   10.10
  -5   1   7   16.40    8.20
  -5   1   7    9.10    7.50
   4  -1  -7  136.09   21.20
   4  -1  -7  154.78   19.00
   4  -1  -7  134.99   19.00
  -4   1   7  133.89   21.60
  -4   1   7  151.58   22.20
  -4   1   7  177.68   23.70
   3  -1  -7    6.30    1.70
   3  -1  -7   -1.30    2.60
   3  -1  -7    1.00    4.70
   3  -1  -7    1.80    2.90
  -3   1   7    7.30    5.60
  -3   1   7    5.60    2.40
  -3   1   7    1.90    4.60
  -3   1   7   12.00    6.80
   2  -1  -7  984.80  128.89
   2  -1  -7 1074.39  129.49
   2  -1  -7 1000.10  129.99
   2  -1  -7 1145.59  129.69
  -2   1   7 1232.28  129.79
  -2   1   7  940.61  129.89
  -2   1   7 1323.57  131.99
  -2   1   7 1257.37  132.69
   1  -1  -7  390.36   51.79
   1  -1  -7  390.56   51.49
   1  -1  -7  423.46   51.99
   1  -1  -7  419.16   52.09
  -1   1   7  535.65   55.29
  -1   1   7  489.85   52.99
  -1   1   7  565.74   53.89
  -1   1   7  398.96   51.99
   0  -1  -7   88.39   14.20
   0  -1  -7  113.59   14.50
   0  -1  -7  110.19   13.90
   0  -1  -7   81.89   14.50
   0   1   7  111.99   13.90
   0   1   7  125.19   15.50
   0   1   7  125.69   17.50
   0   1   7  126.29   15.30
  -1  -1  -7  276.97   37.80
  -1  -1  -7  360.06   36.70
  -1  -1  -7  310.67   36.60
  -1  -1  -7  398.96   37.90
   1   1   7  236.68   37.50
   1   1   7  249.08   38.10
   1   1   7  287.67   37.40
  -2  -1  -7  199.78   25.60
  -2  -1  -7  229.78   23.80
  -2  -1  -7  194.78   25.00
   2   1   7  172.78   24.30
   2   1   7  180.08   23.20
   2   1   7  171.68   24.00
  -3  -1  -7  219.38   26.00
  -3  -1  -7  216.28   26.90
  -3  -1  -7  169.48   24.40
  -3  -1  -7  211.88   24.10
   3   1   7  182.08   25.00
   3   1   7  206.38   23.90
   3   1   7  170.68   25.00
  -4  -1  -7  409.66   43.70
  -4  -1  -7  356.96   38.80
  -4  -1  -7  295.77   39.60
  -4  -1  -7  317.57   40.10
   4   1   7  284.17   40.10
   4   1   7  339.17   38.80
   4   1   7  271.07   39.60
  -5  -1  -7   26.70    9.30
  -5  -1  -7   21.10    4.60
  -5  -1  -7   10.30    4.80
  -5  -1  -7    9.90    5.80
   5   1   7   16.80    6.70
   5   1   7   21.00    6.10
   5   1   7   18.30    4.60
  -6  -1  -7   14.90    6.50
  -6  -1  -7   13.60    6.50
  -6  -1  -7   20.50   11.90
   6   1   7    8.80    4.20
   6   1   7    8.30    6.50
   6   1   7    9.70    7.40
   6   1   7   -0.70   11.30
  -7  -1  -7   51.99    9.90
  -7  -1  -7   16.70   13.90
  -7  -1  -7   44.00   10.30
   7   1   7   35.60   11.20
   7   1   7   46.50   17.80
   7   1   7   42.10    9.10
   6  -2  -7   40.20    8.90
   6  -2  -7   21.30   11.60
   6  -2  -7   36.40    8.50
  -6   2   7   47.30   13.10
  -6   2   7   49.80   13.70
   5  -2  -7    8.60    8.50
   5  -2  -7    6.40    5.70
   5  -2  -7    9.70    5.00
  -5   2   7    2.60    6.30
  -5   2   7   19.70    9.00
  -5   2   7    9.40    8.40
   4  -2  -7   92.69   13.90
   4  -2  -7   94.09   14.20
   4  -2  -7   85.39   15.40
  -4   2   7  120.29   16.90
  -4   2   7  114.09   16.40
  -4   2   7  102.99   18.80
   3  -2  -7  403.16   52.69
   3  -2  -7  424.56   52.79
  -3   2   7  464.95   54.59
  -3   2   7  511.35   56.19
  -3   2   7  432.46   54.09
   2  -2  -7   69.49    9.70
   2  -2  -7   63.39    8.50
   2  -2  -7   65.49    9.00
  -2   2   7   65.89   13.10
  -2   2   7   58.39   10.00
  -2   2   7   66.19   13.10
  -2   2   7   56.99    7.80
   1  -2  -7   63.89    9.50
   1  -2  -7   58.09    8.90
   1  -2  -7   68.39    9.30
  -1   2   7   87.99   12.80
  -1   2   7   54.29    9.30
  -1   2   7   68.29   13.30
  -1   2   7   86.79   10.40
   0  -2  -7  289.77   34.90
   0  -2  -7  301.37   34.50
   0  -2  -7  276.27   34.20
   0   2   7  302.87   34.30
   0   2   7  287.57   36.50
   0   2   7  264.97   35.20
   0   2   7  248.48   34.40
  -1  -2  -7  214.58   29.90
  -1  -2  -7  280.67   30.20
  -1  -2  -7  229.88   29.40
  -1  -2  -7  251.87   29.40
   1   2   7  237.18   28.80
   1   2   7  256.57   29.90
   1   2   7  233.48   29.70
   1   2   7  220.38   30.50
  -2  -2  -7   69.49   10.60
  -2  -2  -7   76.09    9.90
  -2  -2  -7  116.39   12.60
  -2  -2  -7   73.19    8.50
  -2  -2  -7   77.09    9.60
   2   2   7   61.79    9.50
   2   2   7   59.79    8.20
   2   2   7   61.49   10.10
   2   2   7   67.89   10.30
  -3  -2  -7   47.30    6.10
  -3  -2  -7   33.10    7.90
  -3  -2  -7   46.70    7.10
  -3  -2  -7   37.70    8.00
   3   2   7   32.70    7.10
   3   2   7   56.79    7.10
   3   2   7   36.40    7.30
  -4  -2  -7   -2.10    4.30
  -4  -2  -7    1.00    1.80
  -4  -2  -7   -1.80    3.20
  -4  -2  -7    1.70    4.30
   4   2   7   -1.00    1.10
   4   2   7   -3.30    2.70
   4   2   7    3.10    4.50
   4   2   7    0.30    3.10
  -5  -2  -7   38.60    8.00
  -5  -2  -7   38.00    7.70
  -5  -2  -7   48.30   10.90
  -5  -2  -7   32.10    5.50
   5   2   7   43.30    6.80
   5   2   7   25.30    8.00
   5   2   7   35.00    7.20
  -6  -2  -7    2.40    3.90
  -6  -2  -7   -6.40    6.10
  -6  -2  -7   -4.10    4.90
   6   2   7   -2.70    4.20
   6   2   7    1.50    4.20
   6   2   7   -0.10    4.20
  -7  -2  -7   25.20   13.50
  -7  -2  -7   12.70    4.60
  -7  -2  -7    9.70    5.30
   7   2   7    3.40    5.10
   7   2   7   15.70    6.90
   7   2   7    1.80    6.70
  -8  -2  -7   54.89   11.50
  -8  -2  -7   79.59   19.80
  -8  -2  -7   66.59   14.00
   8   2   7   66.19   20.40
   8   2   7   48.20   12.10
   8   2   7   67.49   13.60
   5  -3  -7   69.69   11.60
   5  -3  -7   78.49   15.30
   5  -3  -7   74.39   11.90
  -5   3   7   67.19   13.90
  -5   3   7   84.09   16.70
   4  -3  -7   24.50    7.60
   4  -3  -7   33.40    7.70
  -4   3   7   25.10   11.50
  -4   3   7   27.80    7.60
  -4   3   7   28.70    7.90
   3  -3  -7   12.90    4.60
   3  -3  -7   12.90    4.00
   3  -3  -7    5.60    5.20
  -3   3   7    7.10    8.90
  -3   3   7   15.10    5.30
  -3   3   7   21.30    6.80
   2  -3  -7  186.68   25.80
   2  -3  -7  218.38   25.20
   2  -3  -7  195.48   25.00
  -2   3   7  184.68   26.10
  -2   3   7  207.38   27.90
  -2   3   7  242.38   28.70
   1  -3  -7   42.50    7.20
   1  -3  -7   32.90    6.20
   1  -3  -7   40.00    6.00
  -1   3   7   31.30    6.30
  -1   3   7   41.60    9.50
  -1   3   7   39.10    5.90
  -1   3   7   40.80    9.10
   0  -3  -7  244.08   27.60
   0  -3  -7  238.98   27.00
   0  -3  -7  255.87   27.40
   0   3   7  202.38   29.00
   0   3   7  168.58   27.90
   0   3   7  217.88   27.10
   0   3   7  203.48   26.80
  -1  -3  -7 1002.60  115.69
  -1  -3  -7 1035.00  114.99
  -1  -3  -7 1001.20  114.89
  -1  -3  -7 1031.10  115.59
   1   3   7  959.20  115.79
   1   3   7 1041.20  115.29
   1   3   7  904.21  114.89
   1   3   7  811.82  115.89
  -2  -3  -7   18.80    5.00
  -2  -3  -7   19.40    3.90
  -2  -3  -7   18.40    4.80
  -2  -3  -7   17.40    3.90
   2   3   7   22.40    4.50
   2   3   7   21.00    3.40
   2   3   7   22.90    5.00
   2   3   7   22.20    5.20
  -3  -3  -7   60.29    9.70
  -3  -3  -7   51.19    7.90
  -3  -3  -7   51.59    6.20
  -3  -3  -7   44.10    9.00
   3   3   7   45.90    8.00
   3   3   7   40.00    7.40
   3   3   7   45.50    6.10
   3   3   7   42.80    7.30
  -4  -3  -7  174.18   20.80
  -4  -3  -7  188.38   24.00
  -4  -3  -7  150.98   23.70
  -4  -3  -7  178.68   22.50
   4   3   7  167.58   20.80
   4   3   7  166.68   22.40
   4   3   7  186.78   22.30
   4   3   7  186.08   23.00
  -5  -3  -7  326.37   37.40
  -5  -3  -7  287.67   36.60
  -5  -3  -7  259.07   39.10
   5   3   7  288.57   36.90
   5   3   7  312.57   37.20
   5   3   7  294.87   36.20
  -6  -3  -7   17.70   11.00
  -6  -3  -7   24.70    6.70
  -6  -3  -7   28.60    7.40
   6   3   7   21.90    7.80
   6   3   7   32.20    6.70
   6   3   7   24.60    8.20
  -7  -3  -7   -0.10    6.40
  -7  -3  -7    5.40    5.50
  -7  -3  -7    2.10   10.80
   7   3   7    7.60    8.20
   7   3   7    9.90    4.30
   7   3   7    1.20    5.00
  -8  -3  -7   -4.70    4.70
  -8  -3  -7   11.90   13.70
   8   3   7    2.00    6.90
   8   3   7    5.30    6.20
   8   3   7    2.50    4.50
   5  -4  -7  -12.30    7.10
   5  -4  -7    3.50    7.40
  -5   4   7    1.90    9.20
  -5   4   7    4.60    9.30
   4  -4  -7   17.60    7.80
   4  -4  -7   33.30    8.10
  -4   4   7   30.40   12.90
  -4   4   7   13.80    7.00
   3  -4  -7  146.79   18.00
   3  -4  -7  112.79   16.50
   3  -4  -7  107.39   16.90
  -3   4   7  161.78   23.40
  -3   4   7  116.89   18.70
   2  -4  -7  323.37   38.60
   2  -4  -7  288.17   38.20
   2  -4  -7  316.97   38.40
  -2   4   7  451.15   43.80
  -2   4   7  283.07   38.80
  -2   4   7  306.97   39.90
   1  -4  -7    0.60    2.60
   1  -4  -7    0.40    3.10
   1  -4  -7    1.90    3.80
  -1   4   7    4.30    3.00
  -1   4   7   -3.10    3.40
  -1   4   7    7.10    6.30
   0  -4  -7    0.50    2.90
   0  -4  -7   10.80    3.30
   0  -4  -7    5.60    2.00
   0  -4  -7    6.90    4.10
   0   4   7   11.10    2.50
   0   4   7    7.40    5.30
   0   4   7   10.00    3.80
   0   4   7    6.40    5.00
  -1  -4  -7    2.70    2.40
  -1  -4  -7   10.80    3.60
  -1  -4  -7    3.70    3.10
  -1  -4  -7    7.80    2.80
   1   4   7    8.30    3.40
   1   4   7    7.40    3.80
   1   4   7   11.20    3.00
   1   4   7    0.30    2.70
  -2  -4  -7    3.20    3.30
  -2  -4  -7    3.30    1.80
  -2  -4  -7    3.00    2.20
  -2  -4  -7    5.60    3.30
   2   4   7    0.40    2.80
   2   4   7    4.80    2.40
   2   4   7    2.10    2.90
  -3  -4  -7  182.48   18.30
  -3  -4  -7  129.89   20.80
  -3  -4  -7  135.29   19.40
  -3  -4  -7  179.88   21.90
   3   4   7  142.79   20.40
   3   4   7  140.89   18.90
   3   4   7  130.79   19.70
  -4  -4  -7    6.40    4.30
  -4  -4  -7   -2.30    2.80
  -4  -4  -7    4.70    5.30
   4   4   7   -0.70    1.90
   4   4   7    5.00    4.80
   4   4   7    2.40    3.10
  -5  -4  -7  263.37   28.60
  -5  -4  -7  198.08   27.50
  -5  -4  -7  189.48   29.20
   5   4   7  222.28   26.40
   5   4   7  222.58   27.40
   5   4   7  182.28   27.70
  -6  -4  -7    3.00    5.70
  -6  -4  -7    0.70    7.90
  -6  -4  -7    5.60    3.80
   6   4   7    6.00    4.00
   6   4   7   15.20    6.90
   6   4   7    5.10    4.60
  -7  -4  -7   -1.20    4.40
  -7  -4  -7    1.90   10.30
   7   4   7   -1.80    5.50
   7   4   7    7.50    5.80
   7   4   7   -3.60    6.50
  -8  -4  -7   15.60    6.60
  -8  -4  -7   14.60   10.40
   8   4   7   13.70    5.80
   8   4   7   24.30    9.20
   8   4   7    9.50    7.60
   4  -5  -7   39.70    9.00
   4  -5  -7   47.40   10.20
  -4   5   7   45.80   15.50
  -4   5   7   33.70   11.60
   3  -5  -7    8.50    5.60
   3  -5  -7    7.10    6.50
   3  -5  -7   14.10    7.10
  -3   5   7   11.20    5.80
  -3   5   7   12.30   10.80
   2  -5  -7  341.47   41.20
   2  -5  -7  323.27   40.40
   2  -5  -7  312.67   40.40
  -2   5   7  310.57   41.10
  -2   5   7  387.26   44.70
   1  -5  -7    3.40    5.50
   1  -5  -7   10.60    4.60
   1  -5  -7    4.20    3.80
  -1   5   7    1.90    7.00
  -1   5   7    0.60    5.50
  -1   5   7   11.50    4.40
   0  -5  -7   28.80    6.70
   0  -5  -7   19.80    5.40
   0  -5  -7   23.20    5.00
   0   5   7   22.10    5.80
   0   5   7   28.00    7.60
   0   5   7   17.60    6.00
  -1  -5  -7   84.69   11.10
  -1  -5  -7   81.59   12.50
  -1  -5  -7   92.59   11.20
  -1  -5  -7   80.49   12.10
   1   5   7   58.09   12.40
   1   5   7   94.09   12.20
   1   5   7   85.19   13.20
  -2  -5  -7  325.47   34.80
  -2  -5  -7  282.87   35.30
  -2  -5  -7  265.87   35.80
  -2  -5  -7  309.07   36.30
   2   5   7  275.07   36.20
   2   5   7  283.17   35.20
   2   5   7  271.07   36.10
  -3  -5  -7   48.50    9.30
  -3  -5  -7   57.99   10.40
  -3  -5  -7   65.09    8.80
   3   5   7   64.69   10.10
   3   5   7   52.99    9.30
   3   5   7   54.09    8.30
  -4  -5  -7  123.39   17.50
  -4  -5  -7  171.68   20.50
  -4  -5  -7  126.19   19.20
   4   5   7  158.88   19.00
   4   5   7  123.89   16.90
   4   5   7  131.19   18.40
  -5  -5  -7    2.20    4.90
  -5  -5  -7    5.30    3.90
  -5  -5  -7    1.10    5.30
   5   5   7    3.30    5.60
   5   5   7    3.40    3.00
   5   5   7    7.20    4.00
  -6  -5  -7   -1.60    7.10
  -6  -5  -7    0.30    4.90
  -6  -5  -7    6.20    4.70
   6   5   7   -1.60    5.40
   6   5   7    4.40    4.60
  -7  -5  -7   56.99   12.30
  -7  -5  -7   43.40   10.10
   7   5   7   35.40    8.30
   7   5   7   42.10    9.00
  -8  -5  -7   35.60   17.10
  -8  -5  -7   71.29   14.10
   8   5   7   92.29   14.10
   8   5   7   83.69   14.70
   8   5   7   86.89   15.80
   3  -6  -7   15.80    7.60
   3  -6  -7   13.70    8.00
  -3   6   7   10.00   11.80
  -3   6   7   19.80    6.20
  -3   6   7    0.30    5.70
   2  -6  -7   21.60    5.40
   2  -6  -7   14.30    7.00
   2  -6  -7   13.30    5.80
  -2   6   7   16.40   10.60
  -2   6   7    4.20    5.00
  -2   6   7   13.50    4.40
   1  -6  -7   62.89    9.90
   1  -6  -7   35.80    8.00
   1  -6  -7   35.80    7.00
  -1   6   7   37.10    8.10
  -1   6   7   36.50   10.30
  -1   6   7   36.60    6.50
   0  -6  -7  505.95   55.59
   0  -6  -7  472.95   54.29
   0  -6  -7  486.05   55.39
   0   6   7  409.26   54.99
   0   6   7  353.36   56.39
   0   6   7  459.05   53.99
  -1  -6  -7  187.18   23.80
  -1  -6  -7  211.68   24.50
  -1  -6  -7  188.48   22.30
  -1  -6  -7  185.48   22.00
   1   6   7  170.58   22.60
   1   6   7  159.98   24.40
   1   6   7  123.59   23.40
  -2  -6  -7  155.28   18.20
  -2  -6  -7  143.49   17.30
  -2  -6  -7  132.99   19.20
   2   6   7  100.99   18.20
   2   6   7  123.89   18.40
   2   6   7  130.19   17.70
  -3  -6  -7   66.59   11.10
  -3  -6  -7   65.39   10.30
  -3  -6  -7   66.89   10.70
   3   6   7   64.09   10.90
   3   6   7   78.59   11.40
   3   6   7   59.99    9.80
  -4  -6  -7   67.89   10.50
  -4  -6  -7   44.70    8.80
  -4  -6  -7   64.59   10.50
   4   6   7   55.39    8.80
   4   6   7   51.29    9.50
   4   6   7   59.29    9.70
  -5  -6  -7   10.00    7.20
  -5  -6  -7   -1.00    5.50
  -5  -6  -7    7.60    7.20
   5   6   7    1.20    3.50
   5   6   7   -3.40    5.30
   5   6   7    2.10    3.90
  -6  -6  -7   -4.00    6.00
  -6  -6  -7    2.60    8.10
   6   6   7   -2.50    4.40
   6   6   7   -6.60    5.50
  -7  -6  -7   13.20    6.20
  -7  -6  -7    7.10    7.30
   7   6   7   17.10    6.50
   7   6   7   10.10    7.30
  -8  -6  -7    7.70   11.30
  -8  -6  -7   16.50    9.00
   8   6   7    7.60    5.90
   8   6   7   16.70    9.30
   2  -7  -7   10.10    6.90
   2  -7  -7    4.50    5.80
   2  -7  -7   -8.10    6.60
  -2   7   7   12.40    8.40
  -2   7   7   -6.70    7.50
  -2   7   7    3.40    5.20
   1  -7  -7   11.60    7.20
   1  -7  -7   -6.70    4.70
   1  -7  -7   -3.00    3.90
  -1   7   7    4.80    6.70
  -1   7   7    3.60    4.40
  -1   7   7    2.70   10.30
   0  -7  -7   31.50    7.10
   0  -7  -7   26.80    7.50
   0  -7  -7   54.69    9.20
   0   7   7   31.40   10.80
   0   7   7   44.50    9.10
   0   7   7   25.00    6.10
  -1  -7  -7   72.39   11.60
  -1  -7  -7   78.69   13.50
  -1  -7  -7   54.89   10.90
   1   7   7   72.99   10.30
   1   7   7   84.29   11.90
   1   7   7   68.79   13.00
  -2  -7  -7   22.00    7.00
  -2  -7  -7   19.10    6.70
  -2  -7  -7   24.40    5.50
   2   7   7   18.20    6.00
   2   7   7   21.10    7.70
   2   7   7   11.00    5.60
  -3  -7  -7   39.20   10.20
  -3  -7  -7   48.20    8.30
  -3  -7  -7   39.90    8.90
   3   7   7   44.40    8.00
   3   7   7   35.70    7.80
   3   7   7   45.90    9.90
  -4  -7  -7   84.19   14.20
  -4  -7  -7   74.19   12.50
  -4  -7  -7   92.69   13.80
   4   7   7   95.79   13.50
   4   7   7   84.09   13.50
   4   7   7   85.29   12.70
  -5  -7  -7  212.48   29.00
  -5  -7  -7  238.78   30.50
   5   7   7  231.78   29.50
   5   7   7  206.58   30.10
   5   7   7  233.58   28.80
  -6  -7  -7    9.50    8.60
  -6  -7  -7    3.70    5.20
   6   7   7   -0.20    6.30
   6   7   7    2.40    7.00
  -7  -7  -7   -1.10    7.30
  -7  -7  -7    6.70    7.30
   7   7   7    3.20    7.00
   7   7   7    3.80    7.80
   0  -8  -7    4.00    5.90
   0  -8  -7    6.60    8.00
   0   8   7  -13.20    8.10
   0   8   7    6.30    7.00
  -1  -8  -7    9.80    8.70
  -1  -8  -7   10.40    7.60
   1   8   7   -3.10    5.80
   1   8   7    4.60    8.00
  -2  -8  -7   16.00    7.60
  -2  -8  -7   15.60    6.60
   2   8   7    9.40    4.80
   2   8   7   13.40    6.60
  -3  -8  -7   15.50    6.00
  -3  -8  -7   13.60    5.50
  -3  -8  -7   20.70    9.00
   3   8   7   12.80    7.90
   3   8   7   13.90    6.20
  -4  -8  -7   17.80    6.80
  -4  -8  -7    5.10    6.00
  -4  -8  -7   16.80    7.80
   4   8   7   10.30    5.60
   4   8   7    9.60    6.10
   4   8   7    5.40    4.20
  -5  -8  -7   68.79   12.20
  -5  -8  -7   50.89   10.80
   5   8   7   45.50    9.80
   5   8   7   73.99   11.70
   5   8   7   47.70   11.00
  -6  -8  -7    0.10    8.30
  -6  -8  -7   11.40    7.90
   6   8   7   13.10    7.70
   6   8   7    6.00    7.90
  -7  -8  -7   23.50   11.70
   7   8   7   15.50    6.80
   7   8   7   15.50    7.20
  -2  -9  -7  103.49   17.40
  -2  -9  -7   85.09   13.90
   2   9   7   72.89   13.40
   2   9   7   84.79   15.70
  -3  -9  -7   10.30    9.70
  -3  -9  -7    3.80    5.50
   3   9   7    1.30    4.50
   3   9   7  -12.40    7.00
  -4  -9  -7   -0.30    4.30
  -4  -9  -7   -1.40    6.10
   4   9   7    0.10    6.00
   4   9   7    1.70    5.80
  -5  -9  -7   -0.60    9.40
  -5  -9  -7    5.60    7.10
   5   9   7    4.60    6.50
   5   9   7   -1.60    5.40
   4   7  -8   28.20   13.50
   4   7  -8   25.80   16.40
  -4  -7   8   34.00   13.10
  -4  -7   8   37.50   14.40
   3   7  -8  113.99   19.60
   3   7  -8  118.19   21.10
  -3  -7   8   85.99   23.20
   2   7  -8    2.90    8.70
   2   7  -8   -1.60    7.50
  -2  -7   8    7.10    9.90
  -2  -7   8    1.40   11.30
   1   7  -8    3.60   12.00
   1   7  -8  -12.30    9.80
  -1  -7   8   11.00   15.00
  -1  -7   8    4.40   13.00
   6   6  -8    8.40   16.40
   6   6  -8   23.10   10.90
   6   6  -8   38.70   14.80
  -6  -6   8   18.90   12.40
  -6  -6   8   19.60   13.80
  -6  -6   8  -10.00   12.00
   5   6  -8   29.90   16.50
   5   6  -8   36.20   11.50
  -5  -6   8   27.50   12.80
  -5  -6   8    5.10   10.20
   4   6  -8   40.60   16.20
   4   6  -8   40.40   14.10
  -4  -6   8   30.40   12.70
  -4  -6   8   46.70   16.30
   3   6  -8  260.67   36.10
   3   6  -8  267.47   36.00
  -3  -6   8  224.88   35.50
  -3  -6   8  244.48   37.80
   2   6  -8  145.99   23.30
   2   6  -8  140.29   21.20
  -2  -6   8   99.79   20.70
  -2  -6   8  139.99   23.00
  -2  -6   8  137.79   24.10
   1   6  -8   -1.10    9.80
   1   6  -8    7.00    5.00
   1   6  -8    6.10    9.80
  -1  -6   8   24.10   12.40
  -1  -6   8  -17.90   10.80
   0   6  -8   -5.00    6.10
   0   6  -8    5.20    9.70
   0   6  -8   -4.90    4.90
   0  -6   8    6.40   12.40
   0  -6   8   18.00   14.20
  -1   6  -8   83.69   15.80
  -1   6  -8   63.99   14.90
   1  -6   8   51.99   15.70
   1  -6   8  108.69   20.20
   1  -6   8  132.79   24.40
   6   5  -8   52.99   15.30
   6   5  -8  110.29   18.20
   6   5  -8  117.29   22.60
  -6  -5   8   92.69   17.10
  -6  -5   8   70.69   16.30
  -6  -5   8   75.79   17.50
   5   5  -8   19.20    9.40
   5   5  -8   39.20   15.70
   5   5  -8   32.00   10.40
  -5  -5   8   22.50   12.10
  -5  -5   8   37.50   11.40
  -5  -5   8   24.20   10.60
   4   5  -8  161.88   25.50
   4   5  -8  132.39   22.10
   4   5  -8  227.58   28.40
  -4  -5   8  148.09   24.70
  -4  -5   8  157.38   23.50
  -4  -5   8  144.19   25.20
   3   5  -8   14.40    8.40
   3   5  -8   33.60   10.00
  -3  -5   8   19.40   10.70
  -3  -5   8   37.90   11.60
   2   5  -8    9.70    9.20
   2   5  -8  -10.20    8.50
   2   5  -8    2.90    3.90
  -2  -5   8  -11.30    6.40
  -2  -5   8    2.00    6.00
  -2  -5   8   -3.60    5.40
   1   5  -8   46.80    9.30
   1   5  -8   31.30    9.10
   1   5  -8   38.60    9.50
  -1  -5   8   33.40   10.60
  -1  -5   8   20.20   13.40
  -1  -5   8   34.40   12.00
   0   5  -8  222.18   32.50
   0   5  -8  210.68   33.40
   0   5  -8  235.48   31.80
   0  -5   8  268.47   36.20
   0  -5   8  297.67   38.90
   0  -5   8  320.67   38.40
  -1   5  -8    5.60    5.70
  -1   5  -8   -5.50    8.30
  -1   5  -8   -0.40    5.20
   1  -5   8   -5.60    7.70
   1  -5   8    1.00    8.70
  -2   5  -8   72.39   13.80
  -2   5  -8  111.39   15.40
   2  -5   8   45.70   20.10
   2  -5   8   90.29   22.00
  -3   5  -8   -5.70    8.80
  -3   5  -8   12.50    7.40
   3  -5   8   13.20   13.20
   3  -5   8   11.60    8.80
   3  -5   8   10.80   11.70
   7   4  -8   41.40   10.80
   7   4  -8   15.40   10.30
   7   4  -8   54.29   17.20
  -7  -4   8   35.50   12.50
  -7  -4   8   31.30   15.20
   6   4  -8   30.40   10.90
   6   4  -8   37.70    9.40
   6   4  -8   44.60   15.30
  -6  -4   8   18.50   11.20
  -6  -4   8   20.90   10.20
  -6  -4   8   48.60   13.60
   5   4  -8   80.59   16.40
   5   4  -8  128.99   21.50
   5   4  -8  108.99   17.00
  -5  -4   8  117.69   19.20
  -5  -4   8   91.69   18.00
  -5  -4   8   91.69   18.70
   4   4  -8  113.29   17.70
   4   4  -8   67.99   14.10
   4   4  -8  114.79   17.60
  -4  -4   8   94.99   18.10
  -4  -4   8   75.89   15.30
  -4  -4   8   97.39   17.20
   3   4  -8   68.49   13.80
   3   4  -8   71.19   13.60
   3   4  -8   33.00    7.60
   3   4  -8   45.80    8.80
  -3  -4   8   40.30   13.00
  -3  -4   8   52.29   12.60
  -3  -4   8   40.30    8.60
   2   4  -8    4.70    4.10
   2   4  -8    7.30    8.80
   2   4  -8   12.10    6.60
  -2  -4   8   12.60    7.00
  -2  -4   8   18.90    9.20
  -2  -4   8    2.90    9.50
   1   4  -8    6.90    8.00
   1   4  -8   37.70    7.90
   1   4  -8   19.90    8.10
  -1  -4   8   12.60    8.30
  -1  -4   8   31.60   10.00
  -1  -4   8   20.40    7.80
   0   4  -8  210.68   28.50
   0   4  -8  231.38   29.10
   0   4  -8  202.28   28.30
   0  -4   8  197.98   30.40
   0  -4   8  218.68   30.60
   0  -4   8  188.48   31.50
  -1   4  -8  236.98   30.60
  -1   4  -8  247.18   31.50
  -1   4  -8  180.58   30.80
   1  -4   8  253.27   35.50
   1  -4   8  262.77   37.30
   1  -4   8  281.77   33.40
  -2   4  -8    5.30    7.70
  -2   4  -8   16.60    8.20
   2  -4   8    9.30   12.90
   2  -4   8    7.90    8.80
  -3   4  -8   -2.70    7.90
  -3   4  -8    0.60    5.30
   3  -4   8   -1.20   13.90
   3  -4   8    4.00    9.50
  -4   4  -8   86.29   16.50
  -4   4  -8   98.29   17.20
   4  -4   8  122.89   23.10
   4  -4   8  100.69   17.70
   4  -4   8  127.49   24.50
   7   3  -8   74.29   16.30
   7   3  -8   32.70   11.70
   7   3  -8   82.49   14.80
  -7  -3   8   86.09   16.90
  -7  -3   8   92.49   17.10
   6   3  -8  103.19   18.60
   6   3  -8   47.20   11.30
  -6  -3   8   76.69   17.40
  -6  -3   8   72.69   15.10
  -6  -3   8   88.49   14.90
   5   3  -8    7.80    7.20
   5   3  -8    2.90    7.00
  -5  -3   8    4.70    6.90
  -5  -3   8   -5.30    5.60
  -5  -3   8    2.20    7.40
   4   3  -8   14.80    7.70
   4   3  -8   12.30    6.00
   4   3  -8    9.30    5.80
  -4  -3   8   -2.10    7.20
  -4  -3   8    6.80    7.10
  -4  -3   8    2.10    7.70
   3   3  -8  870.41  106.89
   3   3  -8 1082.99  108.59
  -3  -3   8  858.61  109.39
  -3  -3   8  881.11  108.79
  -3  -3   8  817.52  107.39
   2   3  -8   55.49   11.00
   2   3  -8   56.59   10.40
   2   3  -8   53.09   11.60
  -2  -3   8   47.70    9.90
  -2  -3   8   57.19    9.80
  -2  -3   8   47.30   12.00
  -2  -3   8   63.59   14.20
   1   3  -8   13.60    7.60
   1   3  -8   28.70    7.60
   1   3  -8   19.60    4.40
   1   3  -8    8.10    6.60
  -1  -3   8    8.40    7.00
  -1  -3   8   24.80    8.00
  -1  -3   8   23.90    8.70
  -1  -3   8   14.50    4.60
   0   3  -8  127.89   18.30
   0   3  -8  106.59   18.30
   0   3  -8  118.79   18.40
   0  -3   8  125.19   21.40
   0  -3   8  162.58   23.70
   0  -3   8  139.59   20.60
  -1   3  -8   23.00    6.60
  -1   3  -8   29.70    8.50
  -1   3  -8   21.70    7.70
   1  -3   8   34.30   11.70
   1  -3   8   29.00    9.70
   1  -3   8   20.50   10.80
  -2   3  -8   24.00    7.30
  -2   3  -8   14.60    7.50
   2  -3   8   11.80    8.30
   2  -3   8    3.60    7.60
   2  -3   8   17.70    6.50
  -3   3  -8   24.70    7.60
  -3   3  -8   29.90    7.20
   3  -3   8   50.59   13.80
   3  -3   8   39.40   13.60
   3  -3   8   15.70    6.40
  -4   3  -8   79.49   13.50
  -4   3  -8   58.79   12.40
   4  -3   8   52.59   16.90
   4  -3   8  106.69   23.20
  -5   3  -8  -11.10    8.60
  -5   3  -8   -4.90    8.60
   5  -3   8    9.60    9.80
   5  -3   8   12.90   12.70
   5  -3   8   19.50   17.10
   7   2  -8   26.80    8.70
   7   2  -8   32.60   13.30
  -7  -2   8   -1.80   11.80
  -7  -2   8   12.20    9.30
   6   2  -8    6.10    7.70
   6   2  -8   -1.90    6.30
  -6  -2   8   -7.30    5.80
  -6  -2   8   -5.00    6.70
   5   2  -8   17.80   10.10
   5   2  -8   16.20    6.80
  -5  -2   8    9.00    5.50
  -5  -2   8   26.10   10.30
  -5  -2   8    6.80    9.10
   4   2  -8   13.20    4.90
   4   2  -8    5.10    5.90
   4   2  -8    2.20    4.10
  -4  -2   8   20.00    7.60
  -4  -2   8   19.80    7.30
  -4  -2   8    4.20    6.70
   3   2  -8  348.77   36.80
   3   2  -8  326.07   38.40
   3   2  -8  248.88   36.60
  -3  -2   8  288.67   38.10
  -3  -2   8  255.87   38.30
  -3  -2   8  257.67   36.70
   2   2  -8  215.08   24.40
   2   2  -8  256.77   25.90
   2   2  -8  203.48   25.50
  -2  -2   8  216.98   28.20
  -2  -2   8  168.18   24.00
  -2  -2   8  139.09   23.10
  -2  -2   8  139.79   26.00
   1   2  -8  212.98   24.10
   1   2  -8  226.88   24.80
   1   2  -8  126.29   22.80
   1   2  -8  189.38   24.20
  -1  -2   8  176.48   24.50
  -1  -2   8  183.28   27.60
  -1  -2   8  202.68   27.30
  -1  -2   8  178.38   23.20
   0   2  -8    4.70    4.70
   0   2  -8    2.50    3.80
   0   2  -8    5.20    5.70
   0   2  -8    4.70    3.80
   0  -2   8    0.70    4.30
   0  -2   8   13.90    6.50
   0  -2   8    1.90    2.40
   0  -2   8    4.80    7.30
  -1   2  -8  765.62   86.29
  -1   2  -8  718.23   85.69
  -1   2  -8  645.94   86.49
  -1   2  -8  614.44   84.99
   1  -2   8  859.31   88.99
   1  -2   8  771.02   88.39
   1  -2   8  759.12   87.29
  -2   2  -8  126.29   20.40
  -2   2  -8  137.19   17.30
  -2   2  -8  139.09   18.70
   2  -2   8   96.99   17.70
   2  -2   8  141.19   23.00
   2  -2   8  103.89   19.60
  -3   2  -8   46.10   10.20
  -3   2  -8   42.80    9.10
  -3   2  -8   68.29   12.80
   3  -2   8   44.60    9.00
   3  -2   8   39.90   12.10
   3  -2   8   35.90   12.60
  -4   2  -8  123.29   21.50
  -4   2  -8  123.49   16.10
  -4   2  -8  109.29   16.20
   4  -2   8  114.99   18.80
   4  -2   8  133.89   24.30
   4  -2   8   69.29   15.10
  -5   2  -8    0.00    6.90
  -5   2  -8   12.00    6.30
  -5   2  -8    9.80   12.90
   5  -2   8   -9.00   13.70
   5  -2   8   -4.40    9.70
  -6   2  -8    4.50    8.90
  -6   2  -8    4.50    6.20
  -6   2  -8   13.70   11.90
   6  -2   8    5.90    9.90
   6  -2   8   25.30   14.60
   7   1  -8    3.40    7.70
   7   1  -8   -7.00   10.00
  -7  -1   8   26.40   14.30
  -7  -1   8    3.10   10.70
   6   1  -8  294.37   37.80
   6   1  -8  242.08   34.70
  -6  -1   8  322.97   41.40
  -6  -1   8  273.97   37.60
   5   1  -8   27.10    6.00
   5   1  -8   20.70    6.20
   5   1  -8   34.10    9.10
  -5  -1   8   21.80   10.40
  -5  -1   8   38.00   11.90
   4   1  -8   53.99   12.30
   4   1  -8   93.49   14.40
   4   1  -8   68.09   11.50
  -4  -1   8  107.69   17.30
  -4  -1   8  106.19   16.80
  -4  -1   8  116.79   13.80
   3   1  -8   48.90    9.30
   3   1  -8   23.30    6.10
   3   1  -8   23.00    6.10
  -3  -1   8   42.00   10.00
  -3  -1   8   53.89    9.60
  -3  -1   8   33.00    8.20
   2   1  -8   -0.30    1.90
   2   1  -8   -4.30    4.30
   2   1  -8   -3.70    4.40
   2   1  -8   -1.30    4.80
  -2  -1   8    2.00    3.60
  -2  -1   8    1.90    2.80
  -2  -1   8   -4.60    6.70
  -2  -1   8   -4.70    3.30
   1   1  -8  259.27   28.20
   1   1  -8  266.17   28.50
   1   1  -8  169.68   26.50
   1   1  -8  237.48   27.70
  -1  -1   8  209.58   27.60
  -1  -1   8  204.28   30.30
  -1  -1   8  189.88   30.90
  -1  -1   8  200.98   27.00
   0   1  -8 1302.87  148.99
   0   1  -8 1247.48  150.08
   0   1  -8 1411.26  149.99
   0   1  -8 1168.28  149.69
   0  -1   8 1145.79  150.98
   0  -1   8 1271.77  149.09
   0  -1   8 1276.57  150.78
   0  -1   8 1235.58  151.08
  -1   1  -8   13.70    3.20
  -1   1  -8   17.40    5.70
  -1   1  -8   16.50    7.20
  -1   1  -8    1.20    6.20
   1  -1   8    5.70    4.90
   1  -1   8   15.40    3.50
   1  -1   8    8.70    6.70
   1  -1   8   22.50    8.50
  -2   1  -8  106.79   13.10
  -2   1  -8   84.99   15.90
  -2   1  -8   79.99   11.70
  -2   1  -8  108.19   14.50
   2  -1   8   70.89   13.40
   2  -1   8   86.09   11.20
   2  -1   8  122.59   18.90
   2  -1   8   82.09   15.10
  -3   1  -8   99.69   16.20
  -3   1  -8   59.39    9.70
  -3   1  -8   54.19   10.00
   3  -1   8   79.49   16.70
   3  -1   8   45.30   10.00
   3  -1   8   36.60   11.40
  -4   1  -8  101.09   18.20
  -4   1  -8   91.49   12.70
  -4   1  -8   75.79   13.70
   4  -1   8   68.09   14.80
   4  -1   8   64.79   12.20
   4  -1   8  123.99   22.00
  -5   1  -8   63.29    9.80
  -5   1  -8   48.60   13.50
  -5   1  -8   62.29   10.10
   5  -1   8   50.09   15.50
   5  -1   8   32.20    8.10
   5  -1   8   24.50    9.70
  -6   1  -8    1.00    5.10
  -6   1  -8   -3.50    5.50
  -6   1  -8   -0.90   14.50
   6  -1   8   -0.80    5.00
   6  -1   8  -10.10   14.50
   6  -1   8    0.50    6.30
   7   0  -8   36.20   10.60
   6   0  -8   14.70    6.30
   6   0  -8   32.20    7.10
   6   0  -8   32.40    9.50
  -6   0   8    5.80    9.10
  -6   0   8   33.60   13.20
  -6   0   8   28.80   11.70
   5   0  -8   36.60   10.20
   5   0  -8   59.99    8.90
   5   0  -8   43.60   10.00
  -5   0   8   63.59   13.80
  -5   0   8   60.59   11.90
  -5   0   8   93.49   15.40
   4   0  -8  100.59   17.80
   4   0  -8  118.39   16.00
   4   0  -8  105.09   16.70
  -4   0   8  128.09   18.60
  -4   0   8  168.68   22.20
  -4   0   8  153.08   20.80
   3   0  -8    8.30    5.50
   3   0  -8    9.20    4.30
   3   0  -8   12.20    5.10
  -3   0   8    8.50    4.50
  -3   0   8    6.20    5.20
  -3   0   8   10.60    7.80
  -3   0   8   17.50    8.80
   2   0  -8  116.29   18.60
   2   0  -8  134.79   19.20
   2   0  -8  171.68   18.40
   2   0  -8  134.19   19.30
  -2   0   8  225.88   25.80
  -2   0   8  189.08   22.60
  -2   0   8  123.49   19.10
  -2   0   8  152.68   21.00
   1   0  -8   91.29   15.80
   1   0  -8  105.39   16.60
   1   0  -8  108.39   16.20
   1   0  -8  134.59   16.20
  -1   0   8  147.59   19.30
  -1   0   8  144.29   20.60
  -1   0   8  151.78   18.40
   0   0  -8  233.68   25.60
   0   0  -8  171.98   24.30
   0   0  -8  212.38   24.70
   0   0  -8  203.68   23.80
   0   0   8  165.08   24.00
   0   0   8  178.48   26.90
   0   0   8  171.28   26.20
  -1   0  -8  288.97   32.50
  -1   0  -8  351.36   34.20
  -1   0  -8  227.88   30.70
  -1   0  -8  306.37   30.90
   1   0   8  241.68   31.50
   1   0   8  186.88   32.40
   1   0   8  237.48   32.90
  -2   0  -8   86.79   12.70
  -2   0  -8   59.69   10.40
  -2   0  -8   63.49    9.40
   2   0   8   54.49   10.50
   2   0   8   57.89    8.50
   2   0   8   51.89   10.30
  -3   0  -8  119.59   16.10
  -3   0  -8  136.49   19.20
  -3   0  -8  137.59   14.70
   3   0   8   85.89   14.40
   3   0   8   75.79   15.00
   3   0   8   93.09   12.80
  -4   0  -8  541.05   58.29
  -4   0  -8  623.54   62.69
  -4   0  -8  512.25   59.59
   4   0   8  578.14   63.79
   4   0   8  355.36   58.79
   4   0   8  407.16   58.69
  -5   0  -8   92.79   19.10
  -5   0  -8   81.39   14.20
  -5   0  -8   88.99   12.80
   5   0   8   63.99   14.80
   5   0   8  117.89   23.10
   5   0   8   85.69   14.00
  -6   0  -8   -0.40    4.90
  -6   0  -8   -1.00   11.70
  -6   0  -8    7.50    6.90
   6   0   8    5.60    8.10
   6   0   8   12.70   15.80
   6   0   8   -7.80    5.80
  -7   0  -8    4.10   14.30
  -7   0  -8   25.30    9.30
   7   0   8    5.10    6.70
   7   0   8   52.59   20.00
   7   0   8   13.90    8.60
   6  -1  -8   17.40    7.10
   6  -1  -8   20.70    6.80
   6  -1  -8   15.10    8.10
  -6   1   8   27.70   10.40
  -6   1   8   23.90    8.60
  -6   1   8   30.90   11.10
   5  -1  -8   13.10    7.50
   5  -1  -8   24.60    9.50
   5  -1  -8   31.70    7.20
  -5   1   8   30.20    9.60
  -5   1   8   30.70    9.10
  -5   1   8   46.30   12.10
   4  -1  -8  108.09   19.80
   4  -1  -8  150.18   18.60
   4  -1  -8  149.79   18.90
  -4   1   8  124.89   20.40
  -4   1   8  187.48   24.30
  -4   1   8  172.38   23.50
   3  -1  -8  721.63   82.59
   3  -1  -8  615.64   83.39
   3  -1  -8  681.43   82.39
  -3   1   8  592.84   83.19
  -3   1   8  807.52   86.19
  -3   1   8  862.01   85.89
   2  -1  -8    2.50    2.10
   2  -1  -8    6.50    3.20
   2  -1  -8    5.20    3.10
   2  -1  -8    2.60    3.90
  -2   1   8   -0.50    4.60
  -2   1   8    6.50    4.00
  -2   1   8    9.40    5.70
  -2   1   8   12.90    4.50
   1  -1  -8    7.50    3.30
   1  -1  -8   13.20    3.90
   1  -1  -8    7.30    2.60
   1  -1  -8    3.40    3.80
  -1   1   8   13.10    5.00
  -1   1   8   22.60    6.10
  -1   1   8    9.00    3.50
  -1   1   8    9.90    7.90
   0  -1  -8  259.17   32.60
   0  -1  -8  282.17   33.00
   0  -1  -8  252.17   33.10
   0  -1  -8  252.17   33.70
   0   1   8  299.97   33.80
   0   1   8  318.87   34.30
   0   1   8  234.58   32.50
   0   1   8  329.97   36.00
  -1  -1  -8  201.88   20.60
  -1  -1  -8  126.19   16.00
  -1  -1  -8  193.78   18.60
  -1  -1  -8  133.99   18.20
   1   1   8  118.29   18.70
   1   1   8  112.49   16.80
   1   1   8  112.59   18.20
  -2  -1  -8   18.60    4.60
  -2  -1  -8   28.40    6.90
  -2  -1  -8   23.10    6.20
   2   1   8   21.20    4.30
   2   1   8   12.30    5.60
   2   1   8   20.10    5.30
  -3  -1  -8   45.50    9.10
  -3  -1  -8   35.70    6.10
  -3  -1  -8   27.40    7.40
   3   1   8   45.70    5.80
   3   1   8   19.70    6.20
   3   1   8   26.70    6.80
  -4  -1  -8    1.70    3.40
  -4  -1  -8   -4.60    2.90
  -4  -1  -8    2.00    4.30
  -4  -1  -8   -2.90    5.50
   4   1   8    3.50    3.80
   4   1   8    2.80    3.80
   4   1   8    1.60    2.90
  -5  -1  -8   39.60    7.00
  -5  -1  -8   30.80    7.80
  -5  -1  -8   39.40    8.50
  -5  -1  -8   59.69   14.40
   5   1   8   55.69    7.50
   5   1   8   54.39    9.80
   5   1   8   40.00    9.10
  -6  -1  -8    1.00    4.30
  -6  -1  -8    9.30   12.10
  -6  -1  -8   -1.20    6.50
   6   1   8    0.60    4.50
   6   1   8   -1.20   12.80
   6   1   8   11.30    5.90
  -7  -1  -8   -5.90   13.20
  -7  -1  -8   13.20    8.00
  -7  -1  -8    9.40    7.50
   7   1   8   -6.70    8.20
   7   1   8   18.70   16.90
   7   1   8   14.10    8.50
   6  -2  -8    4.80    5.60
   6  -2  -8    7.60    9.80
   6  -2  -8    4.30    4.70
  -6   2   8   25.60   14.70
  -6   2   8   -4.20    8.50
   5  -2  -8    4.10    4.80
   5  -2  -8    2.70    4.30
   5  -2  -8    8.70    6.20
  -5   2   8    8.70   11.30
  -5   2   8    1.50    5.00
  -5   2   8   -7.30    4.70
   4  -2  -8   21.70    5.20
   4  -2  -8   18.20    7.60
   4  -2  -8   18.10    5.30
  -4   2   8   13.80    7.90
  -4   2   8    5.30    6.40
  -4   2   8   19.00   11.10
   3  -2  -8   26.80    6.20
   3  -2  -8   24.90    5.30
   3  -2  -8   16.70    5.10
  -3   2   8   15.20    5.70
  -3   2   8   20.30    8.20
  -3   2   8   27.60    8.00
   2  -2  -8  241.88   30.40
   2  -2  -8  254.57   30.50
   2  -2  -8  245.98   29.60
  -2   2   8  297.37   34.20
  -2   2   8  201.18   30.50
  -2   2   8  287.87   33.40
   1  -2  -8  217.78   31.00
   1  -2  -8  225.98   30.70
   1  -2  -8  264.97   31.70
  -1   2   8  317.77   32.30
  -1   2   8  320.97   35.10
  -1   2   8  317.77   34.10
  -1   2   8  229.28   31.10
   0  -2  -8    7.30    4.50
   0  -2  -8    8.30    2.80
   0  -2  -8    2.00    3.00
   0   2   8   -3.10    2.70
   0   2   8    5.10    2.50
   0   2   8    3.00    4.50
   0   2   8    1.60    4.00
  -1  -2  -8  954.60  109.59
  -1  -2  -8 1003.40  109.29
   1   2   8  915.91  108.09
   1   2   8  944.01  109.09
   1   2   8  886.41  108.99
   1   2   8  793.72  109.49
  -2  -2  -8  178.18   23.80
  -2  -2  -8  180.68   25.10
  -2  -2  -8  220.58   24.30
  -2  -2  -8  285.37   26.60
   2   2   8  164.78   24.10
   2   2   8  182.88   24.90
   2   2   8  186.68   23.90
  -3  -2  -8   -2.00    3.90
  -3  -2  -8    3.90    5.40
  -3  -2  -8    0.10    2.30
  -3  -2  -8   -2.40    3.80
   3   2   8    2.40    4.70
   3   2   8   -0.50    3.00
   3   2   8    2.60    4.00
  -4  -2  -8   51.89    7.10
  -4  -2  -8   50.09   10.60
  -4  -2  -8   49.10    9.00
  -4  -2  -8   41.60    9.90
   4   2   8   47.50    9.40
   4   2   8   48.60    9.40
   4   2   8   50.49    8.00
  -5  -2  -8  102.29   15.60
  -5  -2  -8  125.79   20.20
  -5  -2  -8  121.39   16.80
   5   2   8   99.59   14.30
   5   2   8  117.69   16.60
   5   2   8  101.39   16.70
  -6  -2  -8   17.00    7.80
  -6  -2  -8   19.70   12.60
  -6  -2  -8   23.20    6.60
   6   2   8   36.80    6.50
   6   2   8   34.00    7.90
   6   2   8   24.80    8.50
  -7  -2  -8   42.90   10.60
  -7  -2  -8   57.39   15.40
  -7  -2  -8   57.09    9.90
   7   2   8   61.59   12.20
   7   2   8   30.70   11.80
   5  -3  -8   -1.30    6.30
   5  -3  -8    4.10    8.30
   5  -3  -8   -3.50    4.70
  -5   3   8   -9.10   11.60
  -5   3   8    6.40    8.70
   4  -3  -8    1.10    4.20
   4  -3  -8    2.10    6.00
  -4   3   8   -0.70    6.50
  -4   3   8   -6.30    6.40
  -4   3   8    7.90    7.40
   3  -3  -8    6.30    3.90
   3  -3  -8    5.90    5.50
  -3   3   8   -1.00    5.50
  -3   3   8   10.70    5.70
  -3   3   8   20.30    9.90
   2  -3  -8  303.67   34.50
   2  -3  -8  260.17   33.90
   2  -3  -8  250.57   33.70
  -2   3   8  391.96   39.30
  -2   3   8  307.77   38.00
  -2   3   8  257.87   34.90
   1  -3  -8   89.09   13.10
   1  -3  -8   81.99   13.40
   1  -3  -8  103.49   13.00
  -1   3   8  128.19   13.50
  -1   3   8  115.49   16.50
  -1   3   8   84.69   13.60
  -1   3   8   83.19   16.50
   0  -3  -8  261.87   28.90
   0  -3  -8  243.88   29.20
   0  -3  -8  246.78   29.70
   0   3   8  206.68   28.70
   0   3   8  204.18   29.90
   0   3   8  232.08   28.90
   0   3   8  263.37   31.80
  -1  -3  -8    6.20    3.00
  -1  -3  -8    3.60    3.40
  -1  -3  -8    9.00    3.20
  -1  -3  -8    8.20    4.20
   1   3   8   12.70    3.70
   1   3   8    8.70    3.60
   1   3   8    9.30    2.70
   1   3   8    9.20    5.00
  -2  -3  -8   13.10    4.30
  -2  -3  -8    7.60    3.70
  -2  -3  -8   14.40    4.90
  -2  -3  -8   13.90    3.70
   2   3   8    7.00    2.00
   2   3   8    9.00    4.10
   2   3   8    9.10    4.20
   2   3   8    6.10    4.50
  -3  -3  -8  146.79   18.20
  -3  -3  -8  148.89   19.00
  -3  -3  -8  226.18   22.10
   3   3   8  124.59   18.70
   3   3   8  124.79   16.50
   3   3   8  145.49   19.40
   3   3   8  150.68   18.30
  -4  -3  -8  195.78   27.70
  -4  -3  -8  169.78   27.40
  -4  -3  -8  184.28   25.50
   4   3   8  214.38   26.80
   4   3   8  222.18   25.80
   4   3   8  218.88   26.20
  -5  -3  -8   38.30    7.60
  -5  -3  -8   44.20   11.30
  -5  -3  -8   41.20    8.50
   5   3   8   39.60    7.00
   5   3   8   41.10    8.40
   5   3   8   40.50    9.10
  -6  -3  -8   22.00    7.60
  -6  -3  -8   36.70   10.30
  -6  -3  -8   49.10    9.10
   6   3   8   16.30    8.40
   6   3   8   33.70    7.20
   6   3   8   33.80    7.70
  -7  -3  -8    0.60    6.60
  -7  -3  -8    0.20    4.40
  -7  -3  -8   -3.90    7.60
   7   3   8    6.20    5.50
   7   3   8  -13.80    6.90
   7   3   8    8.70    8.30
  -8  -3  -8   11.30   11.00
   8   3   8   11.20    9.00
  -5   4   8   16.80   10.70
   4  -4  -8  158.98   20.70
   4  -4  -8  147.39   20.90
  -4   4   8  129.69   22.70
  -4   4   8  186.28   28.60
   3  -4  -8   14.80    5.50
   3  -4  -8   10.00    6.60
  -3   4   8    5.70    7.30
  -3   4   8   23.30    6.50
  -3   4   8   25.50   10.00
   2  -4  -8  153.08   18.70
   2  -4  -8  123.69   18.60
   2  -4  -8  142.39   19.50
  -2   4   8  173.78   23.50
  -2   4   8  123.39   19.40
  -2   4   8  147.79   21.80
   1  -4  -8  109.69   15.30
   1  -4  -8  133.29   16.00
   1  -4  -8   99.39   16.00
  -1   4   8  138.99   19.90
  -1   4   8  153.18   20.40
  -1   4   8  102.19   16.00
   0  -4  -8    3.90    2.40
   0  -4  -8    3.70    3.00
   0  -4  -8   -3.70    4.10
   0   4   8    1.50    5.00
   0   4   8    2.20    2.20
   0   4   8    2.70    3.40
   0   4   8    4.00    4.50
  -1  -4  -8   38.80    6.80
  -1  -4  -8   38.70    5.90
  -1  -4  -8   36.00    5.80
  -1  -4  -8   23.50    6.30
   1   4   8   37.50    5.80
   1   4   8   24.50    7.40
   1   4   8   45.80    6.50
   1   4   8   33.50    7.10
  -2  -4  -8   10.10    4.20
  -2  -4  -8   11.80    4.00
  -2  -4  -8   11.40    3.00
  -2  -4  -8    6.60    4.00
   2   4   8   16.90    4.60
   2   4   8   17.10    3.40
   2   4   8   10.20    5.20
   2   4   8   17.70    4.80
  -3  -4  -8   76.69   11.30
  -3  -4  -8   64.29   12.10
  -3  -4  -8  100.99   13.90
   3   4   8   84.79   12.60
   3   4   8   68.39   10.00
   3   4   8   87.09   11.80
   3   4   8   83.99   11.90
  -4  -4  -8  386.36   51.49
  -4  -4  -8  426.16   50.49
   4   4   8  410.26   50.69
   4   4   8  405.66   50.99
   4   4   8  450.65   50.99
  -5  -4  -8   73.19   11.00
  -5  -4  -8   54.69   11.30
  -5  -4  -8   50.39   11.80
   5   4   8   84.09   11.80
   5   4   8   68.59   10.70
   5   4   8   83.49   11.80
  -6  -4  -8   17.30    5.70
  -6  -4  -8   10.70    8.90
  -6  -4  -8   11.30    6.40
   6   4   8    4.60    5.40
   6   4   8    9.40    7.00
   6   4   8   10.60    5.80
  -7  -4  -8  101.09   19.10
  -7  -4  -8   95.99   14.40
  -7  -4  -8   81.49   13.40
   7   4   8   82.59   13.00
   7   4   8   66.39   14.60
   7   4   8   57.79   13.80
  -8  -4  -8   13.60    6.40
  -8  -4  -8   -7.30   12.50
   8   4   8   15.70    8.00
   8   4   8    5.20    6.90
   8   4   8   20.60    9.60
   4  -5  -8   17.30    8.60
   4  -5  -8   29.40    8.90
  -4   5   8   40.00   12.70
  -4   5   8   13.60    7.40
   3  -5  -8  208.38   28.10
   3  -5  -8  220.68   28.60
  -3   5   8  210.28   30.30
  -3   5   8  257.87   35.80
   2  -5  -8    6.10    4.10
   2  -5  -8    6.10    4.90
   2  -5  -8    2.00    4.90
  -2   5   8    5.20    4.50
  -2   5   8   15.10   10.80
   1  -5  -8   53.89    8.90
   1  -5  -8   51.99    8.70
   1  -5  -8   28.30    7.50
  -1   5   8   38.80    8.00
  -1   5   8   59.99   12.20
  -1   5   8   49.20   11.00
   0  -5  -8   61.49    8.70
   0  -5  -8   58.19    9.40
   0  -5  -8   56.89    9.90
   0   5   8   41.50   10.00
   0   5   8   48.60   11.60
   0   5   8   57.29    9.00
  -1  -5  -8  353.56   38.20
  -1  -5  -8  378.46   39.80
  -1  -5  -8  310.97   38.00
  -1  -5  -8  392.06   39.90
   1   5   8  277.17   38.50
   1   5   8  333.47   38.30
   1   5   8  254.37   39.30
   1   5   8  246.18   39.50
  -2  -5  -8    4.20    2.70
  -2  -5  -8    3.20    5.10
  -2  -5  -8    4.90    3.40
  -2  -5  -8    1.30    4.80
   2   5   8   -0.70    4.50
   2   5   8    1.00    3.40
   2   5   8    5.70    3.50
   2   5   8    1.40    2.90
  -3  -5  -8   -0.70    4.80
  -3  -5  -8   -1.50    3.70
  -3  -5  -8    3.10    4.00
   3   5   8    7.90    5.10
   3   5   8   -2.60    4.40
   3   5   8    0.20    2.40
  -4  -5  -8    3.80    4.50
  -4  -5  -8   22.80    8.40
  -4  -5  -8   18.00    4.60
   4   5   8   12.70    5.00
   4   5   8    9.60    5.60
   4   5   8   10.80    3.30
  -5  -5  -8    2.50    6.60
  -5  -5  -8    9.50    5.70
  -5  -5  -8   -1.80    6.50
   5   5   8    4.20    5.40
   5   5   8    7.50    6.20
  -6  -5  -8   21.70    7.40
  -6  -5  -8   14.80    9.10
  -6  -5  -8    9.00    5.20
   6   5   8   19.40    5.50
   6   5   8   18.30    6.30
  -7  -5  -8   29.50   10.00
  -7  -5  -8   35.60    9.30
   7   5   8   33.60    7.40
   7   5   8   23.40    9.20
   7   5   8   24.10    9.70
  -8  -5  -8   40.30   12.10
  -8  -5  -8   61.39   15.40
   8   5   8   80.39   13.10
   8   5   8   62.49   14.60
   8   5   8   69.49   12.40
   3  -6  -8   -4.50    7.60
   3  -6  -8    8.10    5.50
  -3   6   8   -2.40    7.70
  -3   6   8   -3.50   12.10
   2  -6  -8    7.70    6.30
   2  -6  -8   16.80    6.80
   2  -6  -8    7.00    5.50
  -2   6   8    0.10   11.00
  -2   6   8    2.80    6.70
   1  -6  -8  124.39   16.70
   1  -6  -8  102.99   14.90
   1  -6  -8  122.79   16.70
  -1   6   8  105.89   19.80
  -1   6   8   85.59   15.40
   0  -6  -8    8.00    4.90
   0  -6  -8   20.20    7.10
   0  -6  -8    3.40    4.40
   0   6   8   11.90    5.90
   0   6   8    9.90    5.70
  -1  -6  -8  379.06   39.80
  -1  -6  -8  338.47   37.90
  -1  -6  -8  365.36   39.60
   1   6   8  256.57   39.40
   1   6   8  221.58   38.70
   1   6   8  324.87   38.70
  -2  -6  -8   29.10    6.70
  -2  -6  -8   23.80    5.60
  -2  -6  -8   24.60    6.80
   2   6   8   31.20    6.70
   2   6   8   46.90    8.80
   2   6   8   24.90    5.90
  -3  -6  -8   66.89   11.20
  -3  -6  -8   66.89    9.60
  -3  -6  -8   45.40   10.60
   3   6   8   56.09   10.30
   3   6   8   70.29    9.70
   3   6   8   58.59   11.20
  -4  -6  -8   30.10    7.60
  -4  -6  -8   25.30    7.00
  -4  -6  -8   28.00    7.20
   4   6   8   29.10    7.60
   4   6   8   22.20    6.50
   4   6   8   27.60    5.10
  -5  -6  -8   84.49   13.10
  -5  -6  -8  107.89   14.90
  -5  -6  -8   81.09   14.00
   5   6   8   72.49   13.00
   5   6   8   74.19   12.70
  -6  -6  -8   35.20    7.60
  -6  -6  -8   21.90    9.90
   6   6   8   30.30    8.50
   6   6   8   34.90    9.40
  -7  -6  -8   21.30   10.40
  -7  -6  -8   12.00    6.10
   7   6   8   20.40    7.80
   7   6   8   11.40    6.30
   2  -7  -8   53.59   12.50
   2  -7  -8   52.49   11.40
   2  -7  -8   66.19   11.80
  -2   7   8   70.69   12.80
  -2   7   8   65.79   16.00
   1  -7  -8    1.10    5.20
   1  -7  -8    5.40    5.80
   1  -7  -8   -3.80    5.10
  -1   7   8   -4.90    6.60
  -1   7   8   -4.50    4.20
   0  -7  -8   59.99   10.50
   0  -7  -8   60.09   11.70
   0  -7  -8   61.99    8.70
   0   7   8   28.50   10.70
   0   7   8   46.00    9.60
  -1  -7  -8   -6.30    6.40
  -1  -7  -8    3.20    4.80
   1   7   8    1.80    3.70
   1   7   8   -0.10    4.70
  -2  -7  -8   15.30    6.70
  -2  -7  -8   19.80    7.60
   2   7   8   23.50    6.60
   2   7   8   41.30    8.20
   2   7   8   21.10    6.70
  -3  -7  -8   90.19   14.60
  -3  -7  -8   85.59   11.80
  -3  -7  -8   87.69   13.60
   3   7   8   74.69   13.10
   3   7   8   71.19   11.60
   3   7   8   81.29   13.30
  -4  -7  -8   95.39   16.20
  -4  -7  -8  138.19   15.70
  -4  -7  -8  106.49   17.30
   4   7   8   93.59   14.50
   4   7   8   92.09   16.10
   4   7   8  101.89   16.30
  -5  -7  -8   35.00   11.00
  -5  -7  -8   56.69   12.60
  -5  -7  -8   37.40    9.50
   5   7   8   54.79   10.70
   5   7   8   42.30   10.10
  -6  -7  -8   11.50    7.30
  -6  -7  -8    6.20    9.00
   6   7   8    2.40    7.60
   6   7   8    6.30    5.30
  -7  -7  -8    9.50    7.40
  -7  -7  -8    8.80    8.40
   7   7   8   31.30    9.50
   7   7   8    8.00    6.00
   0  -8  -8   38.70   11.20
   0  -8  -8   43.50   10.30
   0   8   8   52.19   10.10
   0   8   8   49.00   12.80
  -1  -8  -8   12.80    8.20
  -1  -8  -8    2.40    8.10
   1   8   8   -4.00    5.00
   1   8   8    1.50    4.20
  -2  -8  -8   19.40    6.60
  -2  -8  -8   22.40    9.50
   2   8   8   19.50    5.80
   2   8   8   16.30    7.30
  -3  -8  -8   12.70    6.70
  -3  -8  -8    4.50    5.20
   3   8   8    7.20    5.60
   3   8   8    9.80    7.70
  -4  -8  -8   54.29   10.90
  -4  -8  -8   79.89   14.00
  -4  -8  -8   55.39   10.60
   4   8   8   55.29   12.10
   4   8   8   52.99   10.40
   4   8   8   54.79   10.10
  -5  -8  -8    7.20    5.20
  -5  -8  -8    7.70    8.60
   5   8   8   -2.80    6.80
   5   8   8    2.40    7.00
  -6  -8  -8   12.30    6.20
  -6  -8  -8   32.60   11.10
   6   8   8    9.70    6.10
   6   8   8   16.90    8.90
  -3  -9  -8   20.70    8.40
  -3  -9  -8   16.00    8.90
   3   9   8    2.60    6.40
   3   9   8   19.70    9.70
  -4  -9  -8   19.80   10.50
   4   9   8    5.00    5.80
   4   9   8    8.50    6.40
   5   6  -9   -3.80   13.10
   5   6  -9    3.20   10.30
  -5  -6   9   12.40   15.10
  -5  -6   9   10.30   12.60
   4   6  -9  216.68   32.80
   4   6  -9  255.87   34.50
  -4  -6   9  238.38   36.30
  -4  -6   9  183.08   33.70
   3   6  -9  114.99   21.40
   3   6  -9  101.09   20.20
  -3  -6   9   80.99   19.90
  -3  -6   9   93.99   19.80
   2   6  -9   75.09   15.90
   2   6  -9   34.50   11.50
  -2  -6   9   59.69   16.00
  -2  -6   9   47.70   13.80
  -2  -6   9   31.70   14.00
   1   6  -9   31.80    9.10
   1   6  -9   35.50   13.20
   1   6  -9   38.60   11.00
  -1  -6   9   35.20   16.60
  -1  -6   9   69.49   14.50
   0   6  -9   80.59   19.30
   0   6  -9  118.39   18.20
   0  -6   9  110.79   26.20
   0  -6   9  132.39   23.30
  -1   6  -9   -6.50    9.00
  -1   6  -9    2.40    7.10
   1  -6   9   12.00   11.90
   1  -6   9   -5.70   14.00
   1  -6   9   -4.70   15.80
   6   5  -9   -0.40    9.60
   6   5  -9    5.20   11.90
   6   5  -9   -4.20    6.00
  -6  -5   9   -0.70   12.40
  -6  -5   9    1.90    8.50
  -6  -5   9   -3.20    8.30
   5   5  -9   -2.60    7.80
   5   5  -9   10.00   11.90
   5   5  -9   -3.50    9.10
  -5  -5   9  -13.70    8.90
  -5  -5   9   15.80   13.30
  -5  -5   9    8.10   13.50
   4   5  -9   36.60   11.00
   4   5  -9   21.70   10.10
  -4  -5   9   27.70   14.50
  -4  -5   9  -12.80   10.80
   3   5  -9   65.29   14.60
   3   5  -9   81.79   16.60
  -3  -5   9   64.79   16.40
  -3  -5   9   45.00   15.70
   2   5  -9    0.50    4.70
   2   5  -9    1.80    6.70
   2   5  -9   -4.10   10.20
  -2  -5   9  -12.60    7.70
  -2  -5   9    2.10    9.70
  -2  -5   9   -1.30   11.80
   1   5  -9   65.79   14.20
   1   5  -9   75.79   14.20
   1   5  -9   91.09   16.30
  -1  -5   9   71.19   16.60
  -1  -5   9   56.39   18.80
  -1  -5   9   86.89   16.40
   0   5  -9  138.29   24.20
   0   5  -9  170.78   23.40
   0  -5   9  168.78   27.30
   0  -5   9  157.18   28.00
  -1   5  -9   97.39   19.60
  -1   5  -9  137.99   19.80
   1  -5   9  122.39   23.70
   1  -5   9  140.59   26.30
  -2   5  -9   14.60    8.00
  -2   5  -9    5.20    7.30
   2  -5   9   15.80   15.70
   2  -5   9   -2.50   11.10
   6   4  -9  117.49   19.80
   6   4  -9  131.49   23.20
   6   4  -9   92.89   18.60
  -6  -4   9  110.49   21.90
  -6  -4   9  105.19   21.70
  -6  -4   9  139.69   21.90
   5   4  -9   33.40   11.40
   5   4  -9   10.20    6.60
   5   4  -9   14.20    9.60
  -5  -4   9   17.50   12.80
  -5  -4   9   14.10    9.30
  -5  -4   9   30.70    9.70
   4   4  -9   26.50   12.00
   4   4  -9   15.60    6.30
   4   4  -9   25.90    9.00
  -4  -4   9   28.30   12.90
  -4  -4   9   31.00   13.40
  -4  -4   9   18.10    7.60
   3   4  -9  290.57   41.20
   3   4  -9  385.66   43.90
   3   4  -9  398.06   44.00
  -3  -4   9  312.87   45.90
  -3  -4   9  271.07   44.20
  -3  -4   9  346.27   46.70
   2   4  -9  252.27   27.80
   2   4  -9  142.69   23.80
   2   4  -9  180.88   26.80
  -2  -4   9  180.88   28.60
  -2  -4   9  159.58   25.50
  -2  -4   9  172.78   28.30
   1   4  -9   25.00    8.80
   1   4  -9   21.70    8.70
   1   4  -9   21.50    9.70
[truncated: 94,849 more chars]
