# Supplementary material for: Synthesis, Crystal Design and Anticancer Potential of Novel Cu(II), Ni(II), and Pd(II) Complexes with Carbazate Ligand
Source: ACS Omega. 2025 May 22;10(21):22125–36. doi: 10.1021/acsomega.5c02365 (PMC12138593; doi:10.1021/acsomega.5c02365)
Supplement: Supplementary file 6 [file ao5c02365_si_006.cif]

data_ccg_dsj_pd2
_audit_creation_date               2025-04-14
_audit_creation_method
;
Olex2 1.5
(compiled 2025.04.05 svn.rf049d14d for OlexSys, GUI svn.r7205)
;
_shelx_SHELXL_version_number       '2019/3'
_audit_contact_author_address      ?
_audit_contact_author_email        ccgatto@gmail.com
_audit_contact_author_name         'Claudia Cristina Gatto'
_audit_contact_author_phone        ?
_publ_contact_author_id_orcid      0000-0002-3736-6861
_publ_section_references
;
Bourhis, L.J., Dolomanov, O.V., Gildea, R.J., Howard, J.A.K., Puschmann, H.
 (2015). Acta Cryst. A71, 59-75.

Dolomanov, O.V., Bourhis, L.J., Gildea, R.J, Howard, J.A.K. & Puschmann, H.
 (2009), J. Appl. Cryst. 42, 339-341.

Sheldrick, G.M. (2015). Acta Cryst. C71, 3-8.
;
_chemical_name_common              ?
_chemical_name_systematic          ?
_chemical_formula_moiety           '3(C18 H20 Cl2 N6 O4 Pd2)'
_chemical_formula_sum              'C54 H60 Cl6 N18 O12 Pd6'
_chemical_formula_weight           2004.30
_chemical_melting_point            ?
loop_
  _atom_type_symbol
  _atom_type_description
  _atom_type_scat_dispersion_real
  _atom_type_scat_dispersion_imag
  _atom_type_scat_source
 'C' 'C' 0.0033 0.0016 'International Tables Vol C Tables 4.2.6.8 and 6.1.1.4'
 'H' 'H' 0.0000 0.0000 'International Tables Vol C Tables 4.2.6.8 and 6.1.1.4'
 'Cl' 'Cl' 0.1484 0.1585 'International Tables Vol C Tables 4.2.6.8 and 6.1.1.4'
 'N' 'N' 0.0061 0.0033 'International Tables Vol C Tables 4.2.6.8 and 6.1.1.4'
 'O' 'O' 0.0106 0.0060 'International Tables Vol C Tables 4.2.6.8 and 6.1.1.4'
 'Pd' 'Pd' -0.9988 1.0072
 'International Tables Vol C Tables 4.2.6.8 and 6.1.1.4'

_shelx_space_group_comment
;
The symmetry employed for this shelxl refinement is uniquely defined
by the following loop, which should always be used as a source of
symmetry information in preference to the above space-group names.
They are only intended as comments.
;
_space_group_crystal_system        'triclinic'
_space_group_IT_number             2
_space_group_name_H-M_alt          P-1
_space_group_name_Hall             '-P 1'
loop_
  _space_group_symop_operation_xyz
 'x, y, z'
 '-x, -y, -z'

_cell_length_a                     7.7395(10)
_cell_length_b                     19.475(3)
_cell_length_c                     23.551(3)
_cell_angle_alpha                  101.746(3)
_cell_angle_beta                   96.047(3)
_cell_angle_gamma                  91.011(3)
_cell_volume                       3453.3(8)
_cell_formula_units_Z              2
_cell_measurement_reflns_used      4270
_cell_measurement_temperature      296.(2)
_cell_measurement_theta_max        19.87
_cell_measurement_theta_min        2.48
_shelx_estimated_absorpt_T_max     0.775
_shelx_estimated_absorpt_T_min     0.567
_exptl_absorpt_coefficient_mu      1.832
_exptl_absorpt_correction_T_max    0.7452
_exptl_absorpt_correction_T_min    0.6164
_exptl_absorpt_correction_type     ?
_exptl_absorpt_process_details
;
SADABS-2016/2 (Bruker,2016/2) was used for absorption correction.
wR2(int) was 0.0863 before and 0.0648 after correction.
The Ratio of minimum to maximum transmission is 0.8272.
The \l/2 correction factor is Not present.
;
_exptl_absorpt_special_details     ?
_exptl_crystal_colour              yellow
_exptl_crystal_colour_primary      yellow
_exptl_crystal_density_diffrn      1.928
_exptl_crystal_density_meas        ?
_exptl_crystal_density_method      'not measured'
_exptl_crystal_description         block
_exptl_crystal_F_000               1968
loop_
  _exptl_crystal_face_index_h
  _exptl_crystal_face_index_k
  _exptl_crystal_face_index_l
  _exptl_crystal_face_perp_dist
 0.00 -1.00 1.00 0.1440
 0.00 1.00 1.00 0.0840
 0.00 -1.00 -1.00 0.0550
 1.00 -1.00 1.00 0.0960
 -1.00 1.00 0.00 0.0820
 1.00 -1.00 -1.00 0.0370
 1.00 0.00 0.00 0.0550
 1.00 1.00 0.00 0.0820
 -1.00 -1.00 0.00 0.0540
 0.00 0.00 -1.00 0.1040
 0.00 0.00 1.00 0.1110
 0.00 1.00 0.00 0.1150
 0.00 -1.00 0.00 0.1020
 -1.00 0.00 1.00 0.0760

_exptl_crystal_size_max            0.35
_exptl_crystal_size_mid            0.169
_exptl_crystal_size_min            0.147
_exptl_transmission_factor_max     ?
_exptl_transmission_factor_min     ?
_diffrn_reflns_av_R_equivalents    0.0969
_diffrn_reflns_av_unetI/netI       0.1088
_diffrn_reflns_Laue_measured_fraction_full  1.000
_diffrn_reflns_Laue_measured_fraction_max  0.998
_diffrn_reflns_limit_h_max         9
_diffrn_reflns_limit_h_min         -9
_diffrn_reflns_limit_k_max         23
_diffrn_reflns_limit_k_min         -23
_diffrn_reflns_limit_l_max         28
_diffrn_reflns_limit_l_min         -28
_diffrn_reflns_number              45203
_diffrn_reflns_point_group_measured_fraction_full  1.000
_diffrn_reflns_point_group_measured_fraction_max  0.998
_diffrn_reflns_theta_full          25.242
_diffrn_reflns_theta_max           25.366
_diffrn_reflns_theta_min           1.069
_diffrn_ambient_temperature        296.15
_diffrn_detector_area_resol_mean   8.3333
_diffrn_measured_fraction_theta_full  1.000
_diffrn_measured_fraction_theta_max  0.998
_diffrn_measurement_device_type    'Bruker APEX-II CCD'
_diffrn_measurement_method         '\f and \w scans'
_diffrn_radiation_type             MoK\a
_diffrn_radiation_wavelength       0.71073
_diffrn_source                     ?
_diffrn_standards_number           0
_reflns_Friedel_coverage           0.000
_reflns_Friedel_fraction_full      .
_reflns_Friedel_fraction_max       .
_reflns_number_gt                  7540
_reflns_number_total               12662
_reflns_special_details
;
 Reflections were merged by SHELXL according to the crystal
 class for the calculation of statistics and refinement.
 
 _reflns_Friedel_fraction is defined as the number of unique
 Friedel pairs measured divided by the number that would be
 possible theoretically, ignoring centric projections and
 systematic absences.
;
_reflns_threshold_expression       'I > 2\s(I)'
_computing_cell_refinement         'APEX3 v2017.3-0 (Bruker AXS)'
_computing_data_collection         'Bruker Instrument Service v2018.1.0.3'
_computing_data_reduction          'SAINT V8.38A (Bruker AXS Inc., 2017)'
_computing_molecular_graphics      'Olex2 1.5 (Dolomanov et al., 2009)'
_computing_publication_material    'Olex2 1.5 (Dolomanov et al., 2009)'
_computing_structure_refinement    'SHELXL 2019/3 (Sheldrick, 2015)'
_computing_structure_solution      'olex2.solve 1.5 (Bourhis et al., 2015)'
_refine_diff_density_max           0.850
_refine_diff_density_min           -0.951
_refine_diff_density_rms           0.146
_refine_ls_extinction_coef         0.00030(6)
_refine_ls_extinction_expression  
 'Fc^*^=kFc[1+0.001xFc^2^\l^3^/sin(2\q)]^-1/4^'
_refine_ls_extinction_method       'SHELXL-2019/2 (Sheldrick 2019)'
_refine_ls_goodness_of_fit_ref     1.007
_refine_ls_hydrogen_treatment      constr
_refine_ls_matrix_type             full
_refine_ls_number_parameters       878
_refine_ls_number_reflns           12662
_refine_ls_number_restraints       0
_refine_ls_R_factor_all            0.1152
_refine_ls_R_factor_gt             0.0572
_refine_ls_restrained_S_all        1.007
_refine_ls_shift/su_max            0.001
_refine_ls_shift/su_mean           0.000
_refine_ls_structure_factor_coef   Fsqd
_refine_ls_weighting_details      
 'w=1/[\s^2^(Fo^2^)+(0.0512P)^2^] where P=(Fo^2^+2Fc^2^)/3'
_refine_ls_weighting_scheme        calc
_refine_ls_wR_factor_gt            0.1136
_refine_ls_wR_factor_ref           0.1350
_refine_special_details            ?
_olex2_refinement_description
;
1. Fixed Uiso
 At 1.2 times of:
  All C(H) groups
 At 1.5 times of:
  All C(H,H,H) groups
2.a Aromatic/amide H refined with riding coordinates:
 C1B(H1B), C2B(H2B), C3B(H3B), C4B(H4B), C13B(H13B), C12B(H12B), C11B(H11B),
 C10B(H10B), C4C(H4C), C3C(H3C), C2C(H2C), C1C(H1C), C10C(H10C), C11C(H11C),
 C12C(H12C), C13C(H13C), C4A(H4A), C3A(H3A), C2A(H2A), C1A(H1A), C13A(H13A),
 C12A(H12A), C11A(H11A), C10A(H10A)
2.b Idealised Me refined as rotating group:
 C9B(H9Ba,H9Bb,H9Bc), C18B(H18a,H18b,H18c), C16B(H16a,H16b,H16c), C7B(H7Ba,
 H7Bb,H7Bc), C18C(H18d,H18e,H18f), C9C(H9Ca,H9Cb,H9Cc), C7C(H7Ca,H7Cb,H7Cc),
 C16C(H16d,H16e,H16f), C9A(H9Aa,H9Ab,H9Ac), C7A(H7Aa,H7Ab,H7Ac), C18A(H18g,H18h,
 H18i), C16A(H16g,H16h,H16i)
;
_atom_sites_solution_hydrogens     geom
_atom_sites_solution_primary       iterative
_atom_sites_solution_secondary     ?
loop_
  _atom_site_label
  _atom_site_type_symbol
  _atom_site_fract_x
  _atom_site_fract_y
  _atom_site_fract_z
  _atom_site_U_iso_or_equiv
  _atom_site_adp_type
  _atom_site_occupancy
  _atom_site_site_symmetry_order
  _atom_site_calc_flag
  _atom_site_refinement_flags_posn
  _atom_site_refinement_flags_adp
  _atom_site_refinement_flags_occupancy
  _atom_site_disorder_assembly
  _atom_site_disorder_group
 Pd1B Pd 0.30206(9) 0.80715(4) 0.43863(3) 0.0410(2) Uani 1 1 d . . . . .
 Pd2B Pd 0.35719(9) 0.70381(4) 0.55374(3) 0.0406(2) Uani 1 1 d . . . . .
 Pd2C Pd 0.37366(8) 0.52795(3) 0.85264(3) 0.03736(19) Uani 1 1 d . . . . .
 Pd1C Pd 0.39283(8) 0.70221(3) 0.81595(3) 0.03612(19) Uani 1 1 d . . . . .
 Pd2A Pd 0.12445(8) 0.79756(3) 0.18004(3) 0.03500(18) Uani 1 1 d . . . . .
 Pd1A Pd 0.05663(8) 0.96544(3) 0.13278(3) 0.03538(19) Uani 1 1 d . . . . .
 Cl2B Cl 0.4152(4) 0.58795(13) 0.55278(11) 0.0640(7) Uani 1 1 d . . . . .
 Cl1B Cl 0.3494(4) 0.92414(12) 0.43968(11) 0.0648(8) Uani 1 1 d . . . . .
 Cl1C Cl 0.3873(3) 0.81161(12) 0.87494(11) 0.0564(7) Uani 1 1 d . . . . .
 Cl2C Cl 0.2751(3) 0.41929(12) 0.80181(11) 0.0593(7) Uani 1 1 d . . . . .
 Cl1A Cl 0.0051(3) 1.07816(12) 0.17703(11) 0.0570(7) Uani 1 1 d . . . . .
 Cl2A Cl 0.0933(3) 0.68318(12) 0.12938(11) 0.0603(7) Uani 1 1 d . . . . .
 O3B O 0.0269(10) 0.8697(4) 0.5835(3) 0.080(2) Uani 1 1 d . . . . .
 O3C O 0.8091(8) 0.6333(4) 0.9096(3) 0.0607(19) Uani 1 1 d . . . . .
 O4C O 0.7809(7) 0.7177(3) 0.8571(2) 0.0456(16) Uani 1 1 d . . . . .
 O1C O 0.7010(9) 0.5782(4) 0.7410(3) 0.065(2) Uani 1 1 d . . . . .
 O2A O 0.4854(7) 0.7972(3) 0.1341(2) 0.0432(15) Uani 1 1 d . . . . .
 O1A O 0.4435(8) 0.8736(4) 0.0742(3) 0.0605(19) Uani 1 1 d . . . . .
 O3A O 0.4671(8) 0.9412(4) 0.2528(3) 0.064(2) Uani 1 1 d . . . . .
 N1B N 0.3881(8) 0.7730(4) 0.3614(3) 0.0364(17) Uani 1 1 d . . . . .
 N2B N 0.2763(9) 0.7028(4) 0.4327(3) 0.0426(19) Uani 1 1 d . . . . .
 N3B N 0.2160(10) 0.6751(4) 0.4760(3) 0.045(2) Uani 1 1 d . . . . .
 O2B O -0.0015(9) 0.6263(4) 0.5109(3) 0.070(2) Uani 1 1 d . . . . .
 N4B N 0.5011(9) 0.7438(4) 0.6298(3) 0.0417(18) Uani 1 1 d . . . . .
 N5B N 0.3223(9) 0.8060(4) 0.5594(3) 0.0438(19) Uani 1 1 d . . . . .
 N5C N 0.4632(8) 0.6203(4) 0.9026(3) 0.0378(18) Uani 1 1 d . . . . .
 N6C N 0.5438(8) 0.6712(3) 0.8789(3) 0.0366(17) Uani 1 1 d . . . . .
 N1C N 0.2395(8) 0.7210(4) 0.7469(3) 0.0342(17) Uani 1 1 d . . . . .
 N2C N 0.3774(9) 0.6073(4) 0.7634(3) 0.0368(17) Uani 1 1 d . . . . .
 N3C N 0.4576(9) 0.5489(4) 0.7805(3) 0.0394(18) Uani 1 1 d . . . . .
 O2C O 0.6976(8) 0.4959(3) 0.7957(3) 0.0509(17) Uani 1 1 d . . . . .
 N4C N 0.3004(9) 0.5168(4) 0.9298(3) 0.0454(19) Uani 1 1 d . . . . .
 N5A N 0.1369(8) 0.8960(3) 0.2270(3) 0.0297(16) Uani 1 1 d . . . . .
 N1A N -0.0957(8) 0.9644(4) 0.0582(3) 0.0388(18) Uani 1 1 d . . . . .
 N2A N 0.1024(8) 0.8706(3) 0.0880(3) 0.0338(17) Uani 1 1 d . . . . .
 N3A N 0.2183(9) 0.8253(3) 0.1109(3) 0.0383(18) Uani 1 1 d . . . . .
 O4A O 0.4243(7) 1.0115(3) 0.1882(2) 0.0451(15) Uani 1 1 d . . . . .
 N4A N 0.0259(8) 0.7830(4) 0.2522(3) 0.0388(18) Uani 1 1 d . . . . .
 C1B C 0.4366(11) 0.8110(5) 0.3245(4) 0.048(2) Uani 1 1 d . . . . .
 H1B H 0.441802 0.859594 0.336337 0.057 Uiso 1 1 calc R U . . .
 C2B C 0.4796(11) 0.7824(5) 0.2698(4) 0.049(2) Uani 1 1 d . . . . .
 H2B H 0.514005 0.810749 0.245293 0.058 Uiso 1 1 calc R U . . .
 C3B C 0.4700(12) 0.7104(6) 0.2523(4) 0.058(3) Uani 1 1 d . . . . .
 H3B H 0.494883 0.689412 0.215138 0.070 Uiso 1 1 calc R U . . .
 C4B C 0.4236(12) 0.6696(5) 0.2899(4) 0.049(2) Uani 1 1 d . . . . .
 H4B H 0.417974 0.620967 0.278542 0.058 Uiso 1 1 calc R U . . .
 C5B C 0.3860(11) 0.7015(5) 0.3441(4) 0.041(2) Uani 1 1 d . . . . .
 C6B C 0.3266(12) 0.6635(5) 0.3865(4) 0.046(2) Uani 1 1 d . . . . .
 C8B C 0.0556(14) 0.6422(6) 0.4624(5) 0.062(3) Uani 1 1 d . . . . .
 O1B O -0.0292(10) 0.6295(4) 0.4149(3) 0.091(3) Uani 1 1 d . . . . .
 C9B C -0.1638(15) 0.5886(8) 0.5004(5) 0.137(7) Uani 1 1 d . . . . .
 H9BA H -0.229323 0.599199 0.466583 0.206 Uiso 1 1 calc R U . . .
 H9BB H -0.227134 0.601895 0.533640 0.206 Uiso 1 1 calc R U . . .
 H9BC H -0.144823 0.539166 0.494018 0.206 Uiso 1 1 calc R U . . .
 C14B C 0.5049(12) 0.8137(5) 0.6454(4) 0.045(2) Uani 1 1 d . . . . .
 C13B C 0.5874(12) 0.8488(6) 0.6987(4) 0.059(3) Uani 1 1 d . . . . .
 H13B H 0.590149 0.897527 0.708511 0.071 Uiso 1 1 calc R U . . .
 C12B C 0.6645(12) 0.8112(6) 0.7366(4) 0.058(3) Uani 1 1 d . . . . .
 H12B H 0.718035 0.834176 0.772923 0.069 Uiso 1 1 calc R U . . .
 C11B C 0.6627(12) 0.7401(6) 0.7211(4) 0.061(3) Uani 1 1 d . . . . .
 H11B H 0.715067 0.713711 0.746359 0.073 Uiso 1 1 calc R U . . .
 C10B C 0.5812(11) 0.7075(5) 0.6667(4) 0.050(3) Uani 1 1 d . . . . .
 H10B H 0.582218 0.658934 0.655566 0.061 Uiso 1 1 calc R U . . .
 C15B C 0.4060(12) 0.8485(5) 0.6038(4) 0.047(2) Uani 1 1 d . . . . .
 N6B N 0.2185(10) 0.8315(4) 0.5163(3) 0.050(2) Uani 1 1 d . . . . .
 C17B C 0.0720(15) 0.8586(5) 0.5339(5) 0.058(3) Uani 1 1 d . . . . .
 O4B O -0.0295(9) 0.8735(4) 0.4880(3) 0.072(2) Uani 1 1 d . . . . .
 C18B C -0.1880(18) 0.9058(8) 0.5000(5) 0.139(7) Uani 1 1 d . . . . .
 H18A H -0.251611 0.878731 0.521290 0.209 Uiso 1 1 calc R U . . .
 H18B H -0.255953 0.908064 0.463930 0.209 Uiso 1 1 calc R U . . .
 H18C H -0.163856 0.952345 0.522807 0.209 Uiso 1 1 calc R U . . .
 C16B C 0.4069(15) 0.9275(5) 0.6123(4) 0.076(4) Uani 1 1 d . . . . .
 H16A H 0.423796 0.940915 0.576158 0.114 Uiso 1 1 calc R U . . .
 H16B H 0.499723 0.947777 0.641549 0.114 Uiso 1 1 calc R U . . .
 H16C H 0.297923 0.944030 0.624518 0.114 Uiso 1 1 calc R U . . .
 C7B C 0.3319(14) 0.5857(5) 0.3795(4) 0.073(3) Uani 1 1 d . . . . .
 H7BA H 0.362443 0.574173 0.416922 0.109 Uiso 1 1 calc R U . . .
 H7BB H 0.416908 0.568213 0.353897 0.109 Uiso 1 1 calc R U . . .
 H7BC H 0.219619 0.564800 0.363247 0.109 Uiso 1 1 calc R U . . .
 C17C C 0.7186(11) 0.6697(4) 0.8844(3) 0.033(2) Uani 1 1 d . . . . .
 C18C C 0.9586(12) 0.7127(5) 0.8463(4) 0.059(3) Uani 1 1 d . . . . .
 H18D H 1.023808 0.695233 0.876903 0.088 Uiso 1 1 calc R U . . .
 H18E H 1.005108 0.758358 0.844973 0.088 Uiso 1 1 calc R U . . .
 H18F H 0.966479 0.681327 0.809568 0.088 Uiso 1 1 calc R U . . .
 C5C C 0.1966(11) 0.6631(5) 0.7047(4) 0.038(2) Uani 1 1 d . . . . .
 C6C C 0.2719(11) 0.5988(5) 0.7165(4) 0.039(2) Uani 1 1 d . . . . .
 C8C C 0.6247(12) 0.5450(5) 0.7698(4) 0.043(2) Uani 1 1 d . . . . .
 C9C C 0.8813(12) 0.4884(5) 0.7932(4) 0.067(3) Uani 1 1 d . . . . .
 H9CA H 0.907077 0.485139 0.753798 0.101 Uiso 1 1 calc R U . . .
 H9CB H 0.916111 0.446618 0.806296 0.101 Uiso 1 1 calc R U . . .
 H9CC H 0.943394 0.528450 0.817970 0.101 Uiso 1 1 calc R U . . .
 C7C C 0.2288(14) 0.5298(5) 0.6762(4) 0.067(3) Uani 1 1 d . . . . .
 H7CA H 0.278046 0.493062 0.693626 0.100 Uiso 1 1 calc R U . . .
 H7CB H 0.275709 0.529533 0.640047 0.100 Uiso 1 1 calc R U . . .
 H7CC H 0.104791 0.522378 0.669029 0.100 Uiso 1 1 calc R U . . .
 C4C C 0.0961(12) 0.6673(5) 0.6542(4) 0.052(3) Uani 1 1 d . . . . .
 H4C H 0.065283 0.626989 0.625872 0.062 Uiso 1 1 calc R U . . .
 C3C C 0.0395(12) 0.7333(6) 0.6455(4) 0.056(3) Uani 1 1 d . . . . .
 H3C H -0.025075 0.737350 0.610823 0.067 Uiso 1 1 calc R U . . .
 C2C C 0.0811(12) 0.7909(5) 0.6888(4) 0.052(3) Uani 1 1 d . . . . .
 H2C H 0.042153 0.834778 0.684844 0.062 Uiso 1 1 calc R U . . .
 C1C C 0.1822(11) 0.7829(5) 0.7386(4) 0.046(2) Uani 1 1 d . . . . .
 H1C H 0.211998 0.822415 0.767837 0.055 Uiso 1 1 calc R U . . .
 C15C C 0.4416(11) 0.6290(4) 0.9567(4) 0.040(2) Uani 1 1 d . . . . .
 C16C C 0.5088(13) 0.6946(5) 0.9991(4) 0.062(3) Uani 1 1 d . . . . .
 H16D H 0.628584 0.689792 1.012576 0.093 Uiso 1 1 calc R U . . .
 H16E H 0.441802 0.702248 1.031742 0.093 Uiso 1 1 calc R U . . .
 H16F H 0.499146 0.733868 0.980203 0.093 Uiso 1 1 calc R U . . .
 C14C C 0.3546(10) 0.5709(4) 0.9747(4) 0.037(2) Uani 1 1 d . . . . .
 C10C C 0.2188(11) 0.4619(5) 0.9420(5) 0.055(3) Uani 1 1 d . . . . .
 H10C H 0.180469 0.424729 0.911432 0.066 Uiso 1 1 calc R U . . .
 C11C C 0.1885(12) 0.4576(6) 0.9975(5) 0.067(3) Uani 1 1 d . . . . .
 H11C H 0.128732 0.418670 1.004157 0.080 Uiso 1 1 calc R U . . .
 C12C C 0.2469(12) 0.5110(6) 1.0425(5) 0.057(3) Uani 1 1 d . . . . .
 H12C H 0.231781 0.508108 1.080608 0.069 Uiso 1 1 calc R U . . .
 C13C C 0.3285(13) 0.5692(6) 1.0313(4) 0.058(3) Uani 1 1 d . . . . .
 H13C H 0.365436 0.606942 1.061503 0.070 Uiso 1 1 calc R U . . .
 N6A N 0.2007(9) 0.9525(3) 0.2057(3) 0.0412(19) Uani 1 1 d . . . . .
 C5A C -0.0958(10) 0.9022(5) 0.0184(4) 0.037(2) Uani 1 1 d . . . . .
 C4A C -0.1931(12) 0.8902(5) -0.0350(4) 0.053(3) Uani 1 1 d . . . . .
 H4A H -0.193567 0.847193 -0.060867 0.064 Uiso 1 1 calc R U . . .
 C3A C -0.2934(12) 0.9461(7) -0.0491(5) 0.065(3) Uani 1 1 d . . . . .
 H3A H -0.359827 0.940564 -0.085177 0.079 Uiso 1 1 calc R U . . .
 C2A C -0.2915(12) 1.0069(6) -0.0101(5) 0.059(3) Uani 1 1 d . . . . .
 H2A H -0.356047 1.043868 -0.019086 0.071 Uiso 1 1 calc R U . . .
 C1A C -0.1940(10) 1.0144(5) 0.0431(4) 0.046(2) Uani 1 1 d . . . . .
 H1A H -0.197024 1.056481 0.069959 0.055 Uiso 1 1 calc R U . . .
 C6A C 0.0224(11) 0.8494(5) 0.0367(4) 0.040(2) Uani 1 1 d . . . . .
 C8A C 0.3886(11) 0.8374(4) 0.1036(4) 0.034(2) Uani 1 1 d . . . . .
 C9A C 0.6716(11) 0.8077(5) 0.1343(4) 0.059(3) Uani 1 1 d . . . . .
 H9AA H 0.696182 0.814219 0.096626 0.089 Uiso 1 1 calc R U . . .
 H9AB H 0.729392 0.767258 0.143109 0.089 Uiso 1 1 calc R U . . .
 H9AC H 0.712271 0.848428 0.163340 0.089 Uiso 1 1 calc R U . . .
 C7A C 0.0462(14) 0.7809(5) -0.0006(4) 0.065(3) Uani 1 1 d . . . . .
 H7AA H 0.135902 0.785315 -0.024954 0.098 Uiso 1 1 calc R U . . .
 H7AB H -0.060683 0.764816 -0.024543 0.098 Uiso 1 1 calc R U . . .
 H7AC H 0.078826 0.747834 0.023396 0.098 Uiso 1 1 calc R U . . .
 C17A C 0.3749(12) 0.9648(4) 0.2181(4) 0.041(2) Uani 1 1 d . . . . .
 C18A C 0.6086(11) 1.0246(5) 0.1914(4) 0.059(3) Uani 1 1 d . . . . .
 H18G H 0.630981 1.060781 0.170558 0.088 Uiso 1 1 calc R U . . .
 H18H H 0.662161 0.982449 0.174357 0.088 Uiso 1 1 calc R U . . .
 H18I H 0.655768 1.039514 0.231536 0.088 Uiso 1 1 calc R U . . .
 C15A C 0.0774(11) 0.9059(4) 0.2755(4) 0.036(2) Uani 1 1 d . . . . .
 C14A C 0.0132(11) 0.8416(4) 0.2921(4) 0.038(2) Uani 1 1 d . . . . .
 C13A C -0.0481(12) 0.8407(5) 0.3452(4) 0.054(3) Uani 1 1 d . . . . .
 H13A H -0.056054 0.882104 0.372481 0.065 Uiso 1 1 calc R U . . .
 C12A C -0.0976(12) 0.7761(5) 0.3566(4) 0.055(3) Uani 1 1 d . . . . .
 H12A H -0.138197 0.773762 0.391958 0.066 Uiso 1 1 calc R U . . .
 C11A C -0.0860(11) 0.7165(5) 0.3156(4) 0.054(3) Uani 1 1 d . . . . .
 H11A H -0.118697 0.673146 0.322765 0.064 Uiso 1 1 calc R U . . .
 C10A C -0.0251(11) 0.7210(5) 0.2632(4) 0.046(2) Uani 1 1 d . . . . .
 H10A H -0.019197 0.680304 0.235031 0.055 Uiso 1 1 calc R U . . .
 C16A C 0.0604(14) 0.9779(5) 0.3134(4) 0.068(3) Uani 1 1 d . . . . .
 H16G H 0.150636 0.985900 0.345552 0.103 Uiso 1 1 calc R U . . .
 H16H H -0.051002 0.980248 0.328025 0.103 Uiso 1 1 calc R U . . .
 H16I H 0.070830 1.013142 0.290646 0.103 Uiso 1 1 calc R U . . .

loop_
  _atom_site_aniso_label
  _atom_site_aniso_U_11
  _atom_site_aniso_U_22
  _atom_site_aniso_U_33
  _atom_site_aniso_U_23
  _atom_site_aniso_U_13
  _atom_site_aniso_U_12
 Pd1B 0.0458(5) 0.0328(4) 0.0416(4) 0.0009(3) 0.0052(3) 0.0031(3)
 Pd2B 0.0418(4) 0.0349(4) 0.0423(4) 0.0022(3) 0.0043(3) -0.0048(3)
 Pd2C 0.0342(4) 0.0259(4) 0.0522(4) 0.0066(3) 0.0093(3) -0.0017(3)
 Pd1C 0.0333(4) 0.0271(4) 0.0474(4) 0.0065(3) 0.0053(3) -0.0022(3)
 Pd2A 0.0326(4) 0.0265(4) 0.0454(4) 0.0059(3) 0.0053(3) -0.0019(3)
 Pd1A 0.0305(4) 0.0274(4) 0.0474(4) 0.0075(3) 0.0015(3) -0.0020(3)
 Cl2B 0.0747(19) 0.0395(15) 0.0765(18) 0.0098(13) 0.0067(15) 0.0004(13)
 Cl1B 0.090(2) 0.0329(14) 0.0703(17) 0.0079(13) 0.0102(15) 0.0027(13)
 Cl1C 0.0643(17) 0.0302(13) 0.0679(16) 0.0000(12) -0.0034(13) 0.0012(12)
 Cl2C 0.0498(15) 0.0322(14) 0.0904(19) -0.0030(13) 0.0141(14) -0.0067(11)
 Cl1A 0.0456(15) 0.0337(14) 0.0865(18) 0.0013(13) 0.0046(13) 0.0034(11)
 Cl2A 0.0809(19) 0.0288(13) 0.0682(17) -0.0027(12) 0.0204(14) -0.0064(12)
 O3B 0.093(6) 0.100(7) 0.054(5) 0.022(4) 0.024(4) 0.045(5)
 O3C 0.046(4) 0.067(5) 0.079(5) 0.040(4) 0.002(4) 0.005(4)
 O4C 0.035(4) 0.053(4) 0.051(4) 0.017(3) 0.010(3) -0.012(3)
 O1C 0.063(5) 0.061(5) 0.081(5) 0.029(4) 0.032(4) 0.006(4)
 O2A 0.036(4) 0.048(4) 0.050(4) 0.017(3) 0.011(3) 0.013(3)
 O1A 0.044(4) 0.066(5) 0.087(5) 0.042(4) 0.024(4) 0.004(3)
 O3A 0.045(4) 0.076(5) 0.077(5) 0.036(4) -0.008(4) -0.013(4)
 N1B 0.033(4) 0.035(4) 0.042(4) 0.008(4) 0.004(3) 0.010(3)
 N2B 0.045(5) 0.041(5) 0.037(4) -0.002(4) 0.002(4) -0.005(4)
 N3B 0.052(5) 0.039(5) 0.044(5) 0.004(4) 0.015(4) -0.005(4)
 O2B 0.057(5) 0.100(6) 0.051(4) 0.015(4) 0.004(4) -0.036(4)
 N4B 0.044(5) 0.035(5) 0.046(5) 0.008(4) 0.005(4) -0.003(4)
 N5B 0.051(5) 0.039(5) 0.038(4) -0.001(4) 0.010(4) -0.005(4)
 N5C 0.034(4) 0.042(5) 0.040(4) 0.015(4) 0.003(3) -0.003(3)
 N6C 0.027(4) 0.028(4) 0.057(5) 0.013(4) 0.005(3) 0.000(3)
 N1C 0.029(4) 0.034(4) 0.044(4) 0.017(4) 0.013(3) -0.003(3)
 N2C 0.036(4) 0.035(4) 0.041(4) 0.010(3) 0.008(4) 0.006(3)
 N3C 0.034(4) 0.033(4) 0.055(5) 0.010(4) 0.017(4) 0.004(3)
 O2C 0.038(4) 0.046(4) 0.073(5) 0.018(3) 0.012(3) 0.017(3)
 N4C 0.038(5) 0.040(5) 0.060(5) 0.013(4) 0.004(4) 0.003(4)
 N5A 0.031(4) 0.027(4) 0.033(4) 0.011(3) 0.002(3) -0.007(3)
 N1A 0.021(4) 0.036(5) 0.061(5) 0.016(4) 0.003(3) 0.003(3)
 N2A 0.032(4) 0.036(4) 0.035(4) 0.005(3) 0.013(3) 0.003(3)
 N3A 0.041(5) 0.024(4) 0.047(4) 0.001(3) 0.003(4) 0.003(3)
 O4A 0.037(4) 0.039(4) 0.062(4) 0.016(3) 0.005(3) -0.001(3)
 N4A 0.030(4) 0.031(4) 0.054(5) 0.008(4) 0.000(3) -0.002(3)
 C1B 0.040(6) 0.056(7) 0.049(6) 0.013(5) 0.006(5) 0.018(5)
 C2B 0.040(6) 0.063(7) 0.050(6) 0.021(5) 0.016(5) 0.018(5)
 C3B 0.057(7) 0.065(8) 0.048(6) -0.004(6) 0.013(5) 0.011(6)
 C4B 0.058(7) 0.043(6) 0.042(6) 0.000(5) 0.009(5) 0.004(5)
 C5B 0.047(6) 0.036(6) 0.039(5) 0.003(4) 0.010(4) 0.009(4)
 C6B 0.050(6) 0.044(6) 0.036(5) -0.010(5) 0.004(5) -0.008(5)
 C8B 0.059(7) 0.070(8) 0.051(7) 0.002(6) 0.003(6) -0.006(6)
 O1B 0.085(6) 0.125(7) 0.058(5) 0.032(5) -0.027(4) -0.052(5)
 C9B 0.084(10) 0.225(18) 0.099(10) 0.033(11) 0.009(8) -0.098(11)
 C14B 0.052(6) 0.046(6) 0.035(5) 0.006(5) 0.007(5) -0.008(5)
 C13B 0.051(7) 0.072(8) 0.047(6) -0.002(6) 0.002(5) -0.029(6)
 C12B 0.043(6) 0.075(8) 0.049(6) 0.001(6) -0.001(5) -0.017(6)
 C11B 0.034(6) 0.095(10) 0.053(7) 0.020(6) -0.003(5) -0.009(6)
 C10B 0.043(6) 0.055(7) 0.059(7) 0.024(5) 0.012(5) -0.005(5)
 C15B 0.059(7) 0.043(6) 0.038(5) -0.001(5) 0.011(5) -0.008(5)
 N6B 0.055(5) 0.044(5) 0.052(5) 0.006(4) 0.012(4) 0.017(4)
 C17B 0.076(8) 0.050(7) 0.047(7) 0.002(5) 0.012(6) 0.010(6)
 O4B 0.071(5) 0.084(6) 0.059(5) 0.007(4) 0.004(4) 0.040(4)
 C18B 0.128(13) 0.205(19) 0.098(11) 0.041(11) 0.034(9) 0.120(13)
 C16B 0.115(10) 0.040(7) 0.067(7) 0.003(6) -0.002(7) -0.007(6)
 C7B 0.109(10) 0.038(7) 0.064(7) -0.012(5) 0.019(7) 0.004(6)
 C17C 0.035(5) 0.032(5) 0.030(5) 0.003(4) 0.008(4) -0.004(4)
 C18C 0.052(7) 0.072(8) 0.052(6) 0.009(5) 0.013(5) -0.012(5)
 C5C 0.033(5) 0.047(6) 0.036(5) 0.010(5) 0.005(4) 0.000(4)
 C6C 0.039(5) 0.037(6) 0.043(5) 0.006(4) 0.010(5) 0.001(4)
 C8C 0.045(6) 0.029(5) 0.052(6) -0.006(5) 0.012(5) 0.007(5)
 C9C 0.047(7) 0.073(8) 0.089(8) 0.026(6) 0.018(6) 0.016(6)
 C7C 0.098(9) 0.051(7) 0.045(6) 0.002(5) -0.006(6) -0.017(6)
 C4C 0.057(7) 0.059(7) 0.041(6) 0.008(5) 0.015(5) 0.000(5)
 C3C 0.051(7) 0.075(8) 0.047(6) 0.022(6) 0.011(5) 0.013(6)
 C2C 0.044(6) 0.065(7) 0.053(6) 0.021(6) 0.020(5) 0.013(5)
 C1C 0.045(6) 0.042(6) 0.052(6) 0.009(5) 0.011(5) 0.008(5)
 C15C 0.043(6) 0.027(5) 0.049(6) 0.008(4) -0.001(5) 0.008(4)
 C16C 0.077(8) 0.045(7) 0.059(6) 0.001(5) 0.004(6) 0.001(6)
 C14C 0.030(5) 0.034(5) 0.052(6) 0.017(5) 0.005(4) 0.009(4)
 C10C 0.032(6) 0.044(6) 0.097(9) 0.037(6) 0.000(5) -0.006(5)
 C11C 0.030(6) 0.092(10) 0.097(9) 0.056(8) 0.019(6) 0.007(6)
 C12C 0.038(6) 0.082(9) 0.060(7) 0.030(7) 0.016(5) 0.010(6)
 C13C 0.065(7) 0.061(8) 0.055(7) 0.024(6) 0.009(6) 0.013(6)
 N6A 0.049(5) 0.025(4) 0.050(5) 0.010(3) 0.009(4) -0.012(3)
 C5A 0.029(5) 0.041(6) 0.044(5) 0.010(4) 0.012(4) -0.009(4)
 C4A 0.058(7) 0.048(7) 0.051(6) 0.011(5) -0.005(5) -0.011(5)
 C3A 0.039(6) 0.100(10) 0.066(7) 0.044(7) -0.006(5) -0.019(6)
 C2A 0.031(6) 0.070(8) 0.086(8) 0.043(7) -0.006(6) 0.001(5)
 C1A 0.023(5) 0.053(6) 0.069(7) 0.024(5) 0.014(5) 0.002(4)
 C6A 0.035(5) 0.038(6) 0.043(5) -0.002(4) 0.005(4) 0.001(4)
 C8A 0.032(5) 0.030(5) 0.039(5) 0.000(4) 0.007(4) 0.001(4)
 C9A 0.041(6) 0.068(8) 0.072(7) 0.019(6) 0.011(5) 0.006(5)
 C7A 0.089(9) 0.044(7) 0.057(6) -0.005(5) 0.006(6) 0.013(6)
 C17A 0.047(6) 0.027(5) 0.044(6) 0.000(4) 0.003(5) -0.011(4)
 C18A 0.041(6) 0.046(6) 0.089(8) 0.019(6) 0.002(5) -0.011(5)
 C15A 0.036(5) 0.027(5) 0.039(5) 0.001(4) -0.009(4) 0.001(4)
 C14A 0.036(5) 0.030(5) 0.046(6) 0.006(4) 0.003(4) -0.002(4)
 C13A 0.059(7) 0.057(7) 0.045(6) 0.006(5) 0.010(5) -0.002(5)
 C12A 0.047(6) 0.061(7) 0.058(7) 0.017(6) 0.007(5) -0.010(5)
 C11A 0.039(6) 0.063(7) 0.064(7) 0.033(6) -0.006(5) -0.017(5)
 C10A 0.041(6) 0.036(6) 0.057(6) 0.006(5) 0.002(5) -0.010(4)
 C16A 0.103(9) 0.040(7) 0.057(7) -0.006(5) 0.017(6) -0.003(6)

_geom_special_details
;
 All esds (except the esd in the dihedral angle between two l.s. planes)
 are estimated using the full covariance matrix.  The cell esds are taken
 into account individually in the estimation of esds in distances, angles
 and torsion angles; correlations between esds in cell parameters are only
 used when they are defined by crystal symmetry.  An approximate (isotropic)
 treatment of cell esds is used for estimating esds involving l.s. planes.
;
loop_
  _geom_bond_atom_site_label_1
  _geom_bond_atom_site_label_2
  _geom_bond_distance
  _geom_bond_site_symmetry_2
  _geom_bond_publ_flag
 Pd1B Cl1B 2.296(3) . ?
 Pd1B N1B 1.992(7) . ?
 Pd1B N2B 2.013(7) . ?
 Pd1B N6B 1.975(7) . ?
 Pd2B Cl2B 2.304(3) . ?
 Pd2B N3B 1.999(7) . ?
 Pd2B N4B 2.010(7) . ?
 Pd2B N5B 1.992(7) . ?
 Pd2C Cl2C 2.283(2) . ?
 Pd2C N5C 2.006(7) . ?
 Pd2C N3C 1.996(7) . ?
 Pd2C N4C 2.012(7) . ?
 Pd1C Cl1C 2.298(2) . ?
 Pd1C N6C 1.988(7) . ?
 Pd1C N1C 2.009(7) . ?
 Pd1C N2C 1.998(7) . ?
 Pd2A Cl2A 2.298(2) . ?
 Pd2A N5A 2.003(6) . ?
 Pd2A N3A 2.017(7) . ?
 Pd2A N4A 2.002(7) . ?
 Pd1A Cl1A 2.292(2) . ?
 Pd1A N1A 2.006(7) . ?
 Pd1A N2A 1.990(6) . ?
 Pd1A N6A 2.009(7) . ?
 O3B C17B 1.232(11) . ?
 O3C C17C 1.202(9) . ?
 O4C C17C 1.346(9) . ?
 O4C C18C 1.426(10) . ?
 O1C C8C 1.216(10) . ?
 O2A C8A 1.351(10) . ?
 O2A C9A 1.451(10) . ?
 O1A C8A 1.187(9) . ?
 O3A C17A 1.196(10) . ?
 N1B C1B 1.329(11) . ?
 N1B C5B 1.368(10) . ?
 N2B N3B 1.367(9) . ?
 N2B C6B 1.297(10) . ?
 N3B C8B 1.364(12) . ?
 O2B C8B 1.357(11) . ?
 O2B C9B 1.416(11) . ?
 N4B C14B 1.335(10) . ?
 N4B C10B 1.338(11) . ?
 N5B C15B 1.297(10) . ?
 N5B N6B 1.403(9) . ?
 N5C N6C 1.398(9) . ?
 N5C C15C 1.279(10) . ?
 N6C C17C 1.347(10) . ?
 N1C C5C 1.352(10) . ?
 N1C C1C 1.336(10) . ?
 N2C N3C 1.414(9) . ?
 N2C C6C 1.281(10) . ?
 N3C C8C 1.343(11) . ?
 O2C C8C 1.336(10) . ?
 O2C C9C 1.438(10) . ?
 N4C C14C 1.356(10) . ?
 N4C C10C 1.327(10) . ?
 N5A N6A 1.402(8) . ?
 N5A C15A 1.257(9) . ?
 N1A C5A 1.371(10) . ?
 N1A C1A 1.327(10) . ?
 N2A N3A 1.411(9) . ?
 N2A C6A 1.281(9) . ?
 N3A C8A 1.369(10) . ?
 O4A C17A 1.331(10) . ?
 O4A C18A 1.436(10) . ?
 N4A C14A 1.335(10) . ?
 N4A C10A 1.347(10) . ?
 C1B H1B 0.9300 . ?
 C1B C2B 1.373(11) . ?
 C2B H2B 0.9300 . ?
 C2B C3B 1.377(12) . ?
 C3B H3B 0.9300 . ?
 C3B C4B 1.372(12) . ?
 C4B H4B 0.9300 . ?
 C4B C5B 1.365(11) . ?
 C5B C6B 1.464(12) . ?
 C6B C7B 1.492(12) . ?
 C8B O1B 1.212(11) . ?
 C9B H9BA 0.9600 . ?
 C9B H9BB 0.9600 . ?
 C9B H9BC 0.9600 . ?
 C14B C13B 1.384(11) . ?
 C14B C15B 1.461(12) . ?
 C13B H13B 0.9300 . ?
 C13B C12B 1.363(13) . ?
 C12B H12B 0.9300 . ?
 C12B C11B 1.359(13) . ?
 C11B H11B 0.9300 . ?
 C11B C10B 1.386(12) . ?
 C10B H10B 0.9300 . ?
 C15B C16B 1.510(12) . ?
 N6B C17B 1.329(12) . ?
 C17B O4B 1.350(11) . ?
 O4B C18B 1.417(12) . ?
 C18B H18A 0.9600 . ?
 C18B H18B 0.9600 . ?
 C18B H18C 0.9600 . ?
 C16B H16A 0.9600 . ?
 C16B H16B 0.9600 . ?
 C16B H16C 0.9600 . ?
 C7B H7BA 0.9600 . ?
 C7B H7BB 0.9600 . ?
 C7B H7BC 0.9600 . ?
 C18C H18D 0.9600 . ?
 C18C H18E 0.9600 . ?
 C18C H18F 0.9600 . ?
 C5C C6C 1.457(11) . ?
 C5C C4C 1.368(11) . ?
 C6C C7C 1.488(11) . ?
 C9C H9CA 0.9600 . ?
 C9C H9CB 0.9600 . ?
 C9C H9CC 0.9600 . ?
 C7C H7CA 0.9600 . ?
 C7C H7CB 0.9600 . ?
 C7C H7CC 0.9600 . ?
 C4C H4C 0.9300 . ?
 C4C C3C 1.413(12) . ?
 C3C H3C 0.9300 . ?
 C3C C2C 1.362(13) . ?
 C2C H2C 0.9300 . ?
 C2C C1C 1.377(12) . ?
 C1C H1C 0.9300 . ?
 C15C C16C 1.501(11) . ?
 C15C C14C 1.463(12) . ?
 C16C H16D 0.9600 . ?
 C16C H16E 0.9600 . ?
 C16C H16F 0.9600 . ?
 C14C C13C 1.376(11) . ?
 C10C H10C 0.9300 . ?
 C10C C11C 1.371(13) . ?
 C11C H11C 0.9300 . ?
 C11C C12C 1.358(14) . ?
 C12C H12C 0.9300 . ?
 C12C C13C 1.374(13) . ?
 C13C H13C 0.9300 . ?
 N6A C17A 1.355(11) . ?
 C5A C4A 1.370(11) . ?
 C5A C6A 1.488(12) . ?
 C4A H4A 0.9300 . ?
 C4A C3A 1.423(13) . ?
 C3A H3A 0.9300 . ?
 C3A C2A 1.342(14) . ?
 C2A H2A 0.9300 . ?
 C2A C1A 1.373(12) . ?
 C1A H1A 0.9300 . ?
 C6A C7A 1.466(11) . ?
 C9A H9AA 0.9600 . ?
 C9A H9AB 0.9600 . ?
 C9A H9AC 0.9600 . ?
 C7A H7AA 0.9600 . ?
 C7A H7AB 0.9600 . ?
 C7A H7AC 0.9600 . ?
 C18A H18G 0.9600 . ?
 C18A H18H 0.9600 . ?
 C18A H18I 0.9600 . ?
 C15A C14A 1.480(11) . ?
 C15A C16A 1.517(11) . ?
 C14A C13A 1.386(11) . ?
 C13A H13A 0.9300 . ?
 C13A C12A 1.394(12) . ?
 C12A H12A 0.9300 . ?
 C12A C11A 1.361(12) . ?
 C11A H11A 0.9300 . ?
 C11A C10A 1.385(12) . ?
 C10A H10A 0.9300 . ?
 C16A H16G 0.9600 . ?
 C16A H16H 0.9600 . ?
 C16A H16I 0.9600 . ?

loop_
  _geom_angle_atom_site_label_1
  _geom_angle_atom_site_label_2
  _geom_angle_atom_site_label_3
  _geom_angle
  _geom_angle_site_symmetry_1
  _geom_angle_site_symmetry_3
  _geom_angle_publ_flag
 N1B Pd1B Cl1B 95.3(2) . . ?
 N1B Pd1B N2B 80.0(3) . . ?
 N2B Pd1B Cl1B 174.9(2) . . ?
 N6B Pd1B Cl1B 90.1(2) . . ?
 N6B Pd1B N1B 174.4(3) . . ?
 N6B Pd1B N2B 94.5(3) . . ?
 N3B Pd2B Cl2B 89.8(2) . . ?
 N3B Pd2B N4B 173.4(3) . . ?
 N4B Pd2B Cl2B 96.4(2) . . ?
 N5B Pd2B Cl2B 175.6(2) . . ?
 N5B Pd2B N3B 94.4(3) . . ?
 N5B Pd2B N4B 79.3(3) . . ?
 N5C Pd2C Cl2C 175.7(2) . . ?
 N5C Pd2C N4C 80.0(3) . . ?
 N3C Pd2C Cl2C 89.8(2) . . ?
 N3C Pd2C N5C 93.9(3) . . ?
 N3C Pd2C N4C 173.9(3) . . ?
 N4C Pd2C Cl2C 96.3(2) . . ?
 N6C Pd1C Cl1C 89.5(2) . . ?
 N6C Pd1C N1C 172.8(3) . . ?
 N6C Pd1C N2C 93.5(3) . . ?
 N1C Pd1C Cl1C 97.7(2) . . ?
 N2C Pd1C Cl1C 175.5(2) . . ?
 N2C Pd1C N1C 79.3(3) . . ?
 N5A Pd2A Cl2A 176.0(2) . . ?
 N5A Pd2A N3A 93.9(3) . . ?
 N3A Pd2A Cl2A 89.54(19) . . ?
 N4A Pd2A Cl2A 97.4(2) . . ?
 N4A Pd2A N5A 79.1(3) . . ?
 N4A Pd2A N3A 172.7(3) . . ?
 N1A Pd1A Cl1A 96.4(2) . . ?
 N1A Pd1A N6A 172.2(3) . . ?
 N2A Pd1A Cl1A 175.0(2) . . ?
 N2A Pd1A N1A 79.8(3) . . ?
 N2A Pd1A N6A 93.7(3) . . ?
 N6A Pd1A Cl1A 90.2(2) . . ?
 C17C O4C C18C 116.5(7) . . ?
 C8A O2A C9A 114.1(7) . . ?
 C1B N1B Pd1B 127.8(6) . . ?
 C1B N1B C5B 117.6(7) . . ?
 C5B N1B Pd1B 114.5(6) . . ?
 N3B N2B Pd1B 121.8(5) . . ?
 C6B N2B Pd1B 116.2(7) . . ?
 C6B N2B N3B 121.9(8) . . ?
 N2B N3B Pd2B 114.4(5) . . ?
 C8B N3B Pd2B 129.3(7) . . ?
 C8B N3B N2B 115.3(8) . . ?
 C8B O2B C9B 114.0(8) . . ?
 C14B N4B Pd2B 114.7(6) . . ?
 C14B N4B C10B 118.6(8) . . ?
 C10B N4B Pd2B 126.6(6) . . ?
 C15B N5B Pd2B 116.9(7) . . ?
 C15B N5B N6B 121.1(8) . . ?
 N6B N5B Pd2B 121.9(5) . . ?
 N6C N5C Pd2C 121.3(5) . . ?
 C15C N5C Pd2C 115.6(6) . . ?
 C15C N5C N6C 123.2(7) . . ?
 N5C N6C Pd1C 113.5(5) . . ?
 C17C N6C Pd1C 126.7(6) . . ?
 C17C N6C N5C 113.8(7) . . ?
 C5C N1C Pd1C 113.8(6) . . ?
 C1C N1C Pd1C 127.3(6) . . ?
 C1C N1C C5C 118.9(8) . . ?
 N3C N2C Pd1C 122.0(5) . . ?
 C6C N2C Pd1C 117.1(6) . . ?
 C6C N2C N3C 120.2(7) . . ?
 N2C N3C Pd2C 112.5(5) . . ?
 C8C N3C Pd2C 123.2(6) . . ?
 C8C N3C N2C 112.5(7) . . ?
 C8C O2C C9C 116.3(8) . . ?
 C14C N4C Pd2C 113.9(6) . . ?
 C10C N4C Pd2C 128.0(7) . . ?
 C10C N4C C14C 117.9(8) . . ?
 N6A N5A Pd2A 121.8(5) . . ?
 C15A N5A Pd2A 117.4(5) . . ?
 C15A N5A N6A 120.7(7) . . ?
 C5A N1A Pd1A 113.4(6) . . ?
 C1A N1A Pd1A 129.1(6) . . ?
 C1A N1A C5A 117.5(8) . . ?
 N3A N2A Pd1A 122.4(5) . . ?
 C6A N2A Pd1A 118.9(6) . . ?
 C6A N2A N3A 118.6(7) . . ?
 N2A N3A Pd2A 109.3(5) . . ?
 C8A N3A Pd2A 127.5(6) . . ?
 C8A N3A N2A 114.0(7) . . ?
 C17A O4A C18A 115.6(7) . . ?
 C14A N4A Pd2A 114.7(6) . . ?
 C14A N4A C10A 119.1(8) . . ?
 C10A N4A Pd2A 126.2(6) . . ?
 N1B C1B H1B 118.2 . . ?
 N1B C1B C2B 123.6(9) . . ?
 C2B C1B H1B 118.2 . . ?
 C1B C2B H2B 121.1 . . ?
 C1B C2B C3B 117.8(9) . . ?
 C3B C2B H2B 121.1 . . ?
 C2B C3B H3B 120.0 . . ?
 C4B C3B C2B 120.0(9) . . ?
 C4B C3B H3B 120.0 . . ?
 C3B C4B H4B 120.5 . . ?
 C5B C4B C3B 119.1(9) . . ?
 C5B C4B H4B 120.5 . . ?
 N1B C5B C6B 114.2(7) . . ?
 C4B C5B N1B 121.9(9) . . ?
 C4B C5B C6B 123.7(9) . . ?
 N2B C6B C5B 115.0(8) . . ?
 N2B C6B C7B 121.7(9) . . ?
 C5B C6B C7B 123.3(8) . . ?
 O2B C8B N3B 110.0(8) . . ?
 O1B C8B N3B 126.8(10) . . ?
 O1B C8B O2B 123.3(10) . . ?
 O2B C9B H9BA 109.5 . . ?
 O2B C9B H9BB 109.5 . . ?
 O2B C9B H9BC 109.5 . . ?
 H9BA C9B H9BB 109.5 . . ?
 H9BA C9B H9BC 109.5 . . ?
 H9BB C9B H9BC 109.5 . . ?
 N4B C14B C13B 121.5(9) . . ?
 N4B C14B C15B 114.6(7) . . ?
 C13B C14B C15B 123.8(9) . . ?
 C14B C13B H13B 120.2 . . ?
 C12B C13B C14B 119.5(10) . . ?
 C12B C13B H13B 120.2 . . ?
 C13B C12B H12B 120.2 . . ?
 C11B C12B C13B 119.5(9) . . ?
 C11B C12B H12B 120.2 . . ?
 C12B C11B H11B 120.6 . . ?
 C12B C11B C10B 118.8(10) . . ?
 C10B C11B H11B 120.6 . . ?
 N4B C10B C11B 122.1(10) . . ?
 N4B C10B H10B 118.9 . . ?
 C11B C10B H10B 118.9 . . ?
 N5B C15B C14B 114.3(8) . . ?
 N5B C15B C16B 124.0(9) . . ?
 C14B C15B C16B 121.7(8) . . ?
 N5B N6B Pd1B 113.2(5) . . ?
 C17B N6B Pd1B 132.3(7) . . ?
 C17B N6B N5B 113.8(8) . . ?
 O3B C17B N6B 128.1(10) . . ?
 O3B C17B O4B 122.1(10) . . ?
 N6B C17B O4B 109.8(9) . . ?
 C17B O4B C18B 116.8(8) . . ?
 O4B C18B H18A 109.5 . . ?
 O4B C18B H18B 109.5 . . ?
 O4B C18B H18C 109.5 . . ?
 H18A C18B H18B 109.5 . . ?
 H18A C18B H18C 109.5 . . ?
 H18B C18B H18C 109.5 . . ?
 C15B C16B H16A 109.5 . . ?
 C15B C16B H16B 109.5 . . ?
 C15B C16B H16C 109.5 . . ?
 H16A C16B H16B 109.5 . . ?
 H16A C16B H16C 109.5 . . ?
 H16B C16B H16C 109.5 . . ?
 C6B C7B H7BA 109.5 . . ?
 C6B C7B H7BB 109.5 . . ?
 C6B C7B H7BC 109.5 . . ?
 H7BA C7B H7BB 109.5 . . ?
 H7BA C7B H7BC 109.5 . . ?
 H7BB C7B H7BC 109.5 . . ?
 O3C C17C O4C 123.8(8) . . ?
 O3C C17C N6C 127.7(8) . . ?
 O4C C17C N6C 108.6(7) . . ?
 O4C C18C H18D 109.5 . . ?
 O4C C18C H18E 109.5 . . ?
 O4C C18C H18F 109.5 . . ?
 H18D C18C H18E 109.5 . . ?
 H18D C18C H18F 109.5 . . ?
 H18E C18C H18F 109.5 . . ?
 N1C C5C C6C 114.8(7) . . ?
 N1C C5C C4C 121.0(8) . . ?
 C4C C5C C6C 124.1(8) . . ?
 N2C C6C C5C 114.4(8) . . ?
 N2C C6C C7C 124.1(8) . . ?
 C5C C6C C7C 121.5(8) . . ?
 O1C C8C N3C 127.7(9) . . ?
 O1C C8C O2C 123.9(9) . . ?
 O2C C8C N3C 108.4(8) . . ?
 O2C C9C H9CA 109.5 . . ?
 O2C C9C H9CB 109.5 . . ?
 O2C C9C H9CC 109.5 . . ?
 H9CA C9C H9CB 109.5 . . ?
 H9CA C9C H9CC 109.5 . . ?
 H9CB C9C H9CC 109.5 . . ?
 C6C C7C H7CA 109.5 . . ?
 C6C C7C H7CB 109.5 . . ?
 C6C C7C H7CC 109.5 . . ?
 H7CA C7C H7CB 109.5 . . ?
 H7CA C7C H7CC 109.5 . . ?
 H7CB C7C H7CC 109.5 . . ?
 C5C C4C H4C 120.3 . . ?
 C5C C4C C3C 119.5(9) . . ?
 C3C C4C H4C 120.3 . . ?
 C4C C3C H3C 120.6 . . ?
 C2C C3C C4C 118.8(9) . . ?
 C2C C3C H3C 120.6 . . ?
 C3C C2C H2C 120.7 . . ?
 C3C C2C C1C 118.6(10) . . ?
 C1C C2C H2C 120.7 . . ?
 N1C C1C C2C 123.1(9) . . ?
 N1C C1C H1C 118.4 . . ?
 C2C C1C H1C 118.4 . . ?
 N5C C15C C16C 120.9(8) . . ?
 N5C C15C C14C 116.6(8) . . ?
 C14C C15C C16C 122.5(8) . . ?
 C15C C16C H16D 109.5 . . ?
 C15C C16C H16E 109.5 . . ?
 C15C C16C H16F 109.5 . . ?
 H16D C16C H16E 109.5 . . ?
 H16D C16C H16F 109.5 . . ?
 H16E C16C H16F 109.5 . . ?
 N4C C14C C15C 113.7(8) . . ?
 N4C C14C C13C 121.6(9) . . ?
 C13C C14C C15C 124.8(9) . . ?
 N4C C10C H10C 118.5 . . ?
 N4C C10C C11C 122.9(10) . . ?
 C11C C10C H10C 118.5 . . ?
 C10C C11C H11C 120.5 . . ?
 C12C C11C C10C 119.0(10) . . ?
 C12C C11C H11C 120.5 . . ?
 C11C C12C H12C 120.3 . . ?
 C11C C12C C13C 119.5(10) . . ?
 C13C C12C H12C 120.3 . . ?
 C14C C13C H13C 120.5 . . ?
 C12C C13C C14C 119.0(10) . . ?
 C12C C13C H13C 120.5 . . ?
 N5A N6A Pd1A 111.9(5) . . ?
 C17A N6A Pd1A 126.0(6) . . ?
 C17A N6A N5A 113.9(7) . . ?
 N1A C5A C6A 115.0(7) . . ?
 C4A C5A N1A 122.8(8) . . ?
 C4A C5A C6A 122.2(8) . . ?
 C5A C4A H4A 121.3 . . ?
 C5A C4A C3A 117.3(9) . . ?
 C3A C4A H4A 121.3 . . ?
 C4A C3A H3A 120.3 . . ?
 C2A C3A C4A 119.5(10) . . ?
 C2A C3A H3A 120.3 . . ?
 C3A C2A H2A 120.1 . . ?
 C3A C2A C1A 119.8(10) . . ?
 C1A C2A H2A 120.1 . . ?
 N1A C1A C2A 123.2(9) . . ?
 N1A C1A H1A 118.4 . . ?
 C2A C1A H1A 118.4 . . ?
 N2A C6A C5A 112.8(7) . . ?
 N2A C6A C7A 123.9(8) . . ?
 C7A C6A C5A 123.3(8) . . ?
 O2A C8A N3A 107.3(8) . . ?
 O1A C8A O2A 125.3(8) . . ?
 O1A C8A N3A 127.4(8) . . ?
 O2A C9A H9AA 109.5 . . ?
 O2A C9A H9AB 109.5 . . ?
 O2A C9A H9AC 109.5 . . ?
 H9AA C9A H9AB 109.5 . . ?
 H9AA C9A H9AC 109.5 . . ?
 H9AB C9A H9AC 109.5 . . ?
 C6A C7A H7AA 109.5 . . ?
 C6A C7A H7AB 109.5 . . ?
 C6A C7A H7AC 109.5 . . ?
 H7AA C7A H7AB 109.5 . . ?
 H7AA C7A H7AC 109.5 . . ?
 H7AB C7A H7AC 109.5 . . ?
 O3A C17A O4A 125.5(9) . . ?
 O3A C17A N6A 125.8(9) . . ?
 O4A C17A N6A 108.5(8) . . ?
 O4A C18A H18G 109.5 . . ?
 O4A C18A H18H 109.5 . . ?
 O4A C18A H18I 109.5 . . ?
 H18G C18A H18H 109.5 . . ?
 H18G C18A H18I 109.5 . . ?
 H18H C18A H18I 109.5 . . ?
 N5A C15A C14A 114.8(8) . . ?
 N5A C15A C16A 123.9(8) . . ?
 C14A C15A C16A 121.2(8) . . ?
 N4A C14A C15A 113.9(8) . . ?
 N4A C14A C13A 122.2(8) . . ?
 C13A C14A C15A 123.8(8) . . ?
 C14A C13A H13A 120.9 . . ?
 C14A C13A C12A 118.2(9) . . ?
 C12A C13A H13A 120.9 . . ?
 C13A C12A H12A 120.2 . . ?
 C11A C12A C13A 119.6(9) . . ?
 C11A C12A H12A 120.2 . . ?
 C12A C11A H11A 120.3 . . ?
 C12A C11A C10A 119.4(9) . . ?
 C10A C11A H11A 120.3 . . ?
 N4A C10A C11A 121.5(9) . . ?
 N4A C10A H10A 119.3 . . ?
 C11A C10A H10A 119.3 . . ?
 C15A C16A H16G 109.5 . . ?
 C15A C16A H16H 109.5 . . ?
 C15A C16A H16I 109.5 . . ?
 H16G C16A H16H 109.5 . . ?
 H16G C16A H16I 109.5 . . ?
 H16H C16A H16I 109.5 . . ?

loop_
  _geom_torsion_atom_site_label_1
  _geom_torsion_atom_site_label_2
  _geom_torsion_atom_site_label_3
  _geom_torsion_atom_site_label_4
  _geom_torsion
  _geom_torsion_site_symmetry_1
  _geom_torsion_site_symmetry_2
  _geom_torsion_site_symmetry_3
  _geom_torsion_site_symmetry_4
  _geom_torsion_publ_flag
 Pd1B N1B C1B C2B -173.9(6) . . . . ?
 Pd1B N1B C5B C4B 173.2(7) . . . . ?
 Pd1B N1B C5B C6B -2.0(9) . . . . ?
 Pd1B N2B N3B Pd2B -58.7(7) . . . . ?
 Pd1B N2B N3B C8B 111.0(8) . . . . ?
 Pd1B N2B C6B C5B -3.2(10) . . . . ?
 Pd1B N2B C6B C7B 173.6(7) . . . . ?
 Pd1B N6B C17B O3B 176.9(8) . . . . ?
 Pd1B N6B C17B O4B -2.9(14) . . . . ?
 Pd2B N3B C8B O2B -3.0(13) . . . . ?
 Pd2B N3B C8B O1B 175.4(9) . . . . ?
 Pd2B N4B C14B C13B 175.0(7) . . . . ?
 Pd2B N4B C14B C15B -0.9(10) . . . . ?
 Pd2B N4B C10B C11B -173.2(6) . . . . ?
 Pd2B N5B C15B C14B -4.0(10) . . . . ?
 Pd2B N5B C15B C16B 174.6(7) . . . . ?
 Pd2B N5B N6B Pd1B -60.4(7) . . . . ?
 Pd2B N5B N6B C17B 111.0(8) . . . . ?
 Pd2C N5C N6C Pd1C 59.0(7) . . . . ?
 Pd2C N5C N6C C17C -95.7(7) . . . . ?
 Pd2C N5C C15C C16C 177.6(6) . . . . ?
 Pd2C N5C C15C C14C -0.2(10) . . . . ?
 Pd2C N3C C8C O1C -151.3(8) . . . . ?
 Pd2C N3C C8C O2C 30.0(9) . . . . ?
 Pd2C N4C C14C C15C 5.2(9) . . . . ?
 Pd2C N4C C14C C13C -174.6(7) . . . . ?
 Pd2C N4C C10C C11C 174.2(7) . . . . ?
 Pd1C N6C C17C O3C -155.4(7) . . . . ?
 Pd1C N6C C17C O4C 25.5(9) . . . . ?
 Pd1C N1C C5C C6C -1.2(9) . . . . ?
 Pd1C N1C C5C C4C -178.5(7) . . . . ?
 Pd1C N1C C1C C2C 178.0(6) . . . . ?
 Pd1C N2C N3C Pd2C 58.5(6) . . . . ?
 Pd1C N2C N3C C8C -85.8(8) . . . . ?
 Pd1C N2C C6C C5C 8.3(10) . . . . ?
 Pd1C N2C C6C C7C -172.5(7) . . . . ?
 Pd2A N5A N6A Pd1A 61.5(6) . . . . ?
 Pd2A N5A N6A C17A -88.9(7) . . . . ?
 Pd2A N5A C15A C14A 2.7(9) . . . . ?
 Pd2A N5A C15A C16A -173.6(7) . . . . ?
 Pd2A N3A C8A O2A 29.1(9) . . . . ?
 Pd2A N3A C8A O1A -154.1(7) . . . . ?
 Pd2A N4A C14A C15A -0.9(9) . . . . ?
 Pd2A N4A C14A C13A -178.3(7) . . . . ?
 Pd2A N4A C10A C11A 177.7(6) . . . . ?
 Pd1A N1A C5A C4A 179.0(7) . . . . ?
 Pd1A N1A C5A C6A -2.9(9) . . . . ?
 Pd1A N1A C1A C2A 179.3(6) . . . . ?
 Pd1A N2A N3A Pd2A 65.0(6) . . . . ?
 Pd1A N2A N3A C8A -84.5(7) . . . . ?
 Pd1A N2A C6A C5A 0.5(10) . . . . ?
 Pd1A N2A C6A C7A 179.6(7) . . . . ?
 Pd1A N6A C17A O3A -159.7(7) . . . . ?
 Pd1A N6A C17A O4A 24.7(10) . . . . ?
 O3B C17B O4B C18B 2.9(17) . . . . ?
 N1B C1B C2B C3B 0.6(13) . . . . ?
 N1B C5B C6B N2B 3.4(11) . . . . ?
 N1B C5B C6B C7B -173.3(8) . . . . ?
 N2B N3B C8B O2B -170.9(7) . . . . ?
 N2B N3B C8B O1B 7.5(16) . . . . ?
 N3B N2B C6B C5B 179.5(7) . . . . ?
 N3B N2B C6B C7B -3.8(13) . . . . ?
 N4B C14B C13B C12B -0.9(14) . . . . ?
 N4B C14B C15B N5B 3.2(12) . . . . ?
 N4B C14B C15B C16B -175.4(8) . . . . ?
 N5B N6B C17B O3B 7.6(16) . . . . ?
 N5B N6B C17B O4B -172.2(7) . . . . ?
 N5C N6C C17C O3C -4.6(12) . . . . ?
 N5C N6C C17C O4C 176.3(6) . . . . ?
 N5C C15C C14C N4C -3.4(11) . . . . ?
 N5C C15C C14C C13C 176.4(8) . . . . ?
 N6C N5C C15C C16C -2.3(13) . . . . ?
 N6C N5C C15C C14C 179.9(7) . . . . ?
 N1C C5C C6C N2C -4.6(11) . . . . ?
 N1C C5C C6C C7C 176.2(8) . . . . ?
 N1C C5C C4C C3C 1.5(13) . . . . ?
 N2C N3C C8C O1C -11.4(13) . . . . ?
 N2C N3C C8C O2C 170.0(6) . . . . ?
 N3C N2C C6C C5C 179.0(7) . . . . ?
 N3C N2C C6C C7C -1.7(13) . . . . ?
 N4C C14C C13C C12C 0.6(14) . . . . ?
 N4C C10C C11C C12C -1.3(15) . . . . ?
 N5A N6A C17A O3A -14.2(13) . . . . ?
 N5A N6A C17A O4A 170.2(6) . . . . ?
 N5A C15A C14A N4A -1.2(11) . . . . ?
 N5A C15A C14A C13A 176.2(8) . . . . ?
 N1A C5A C4A C3A 1.7(13) . . . . ?
 N1A C5A C6A N2A 1.6(11) . . . . ?
 N1A C5A C6A C7A -177.5(8) . . . . ?
 N2A N3A C8A O2A 171.9(6) . . . . ?
 N2A N3A C8A O1A -11.3(12) . . . . ?
 N3A N2A C6A C5A 179.7(7) . . . . ?
 N3A N2A C6A C7A -1.2(13) . . . . ?
 N4A C14A C13A C12A 0.1(14) . . . . ?
 C1B N1B C5B C4B -3.2(12) . . . . ?
 C1B N1B C5B C6B -178.4(7) . . . . ?
 C1B C2B C3B C4B -1.9(14) . . . . ?
 C2B C3B C4B C5B 0.6(14) . . . . ?
 C3B C4B C5B N1B 2.0(14) . . . . ?
 C3B C4B C5B C6B 176.7(9) . . . . ?
 C4B C5B C6B N2B -171.7(8) . . . . ?
 C4B C5B C6B C7B 11.6(14) . . . . ?
 C5B N1B C1B C2B 1.9(12) . . . . ?
 C6B N2B N3B Pd2B 118.5(7) . . . . ?
 C6B N2B N3B C8B -71.8(11) . . . . ?
 C9B O2B C8B N3B -176.9(10) . . . . ?
 C9B O2B C8B O1B 4.6(17) . . . . ?
 C14B N4B C10B C11B 2.1(13) . . . . ?
 C14B C13B C12B C11B 1.5(15) . . . . ?
 C13B C14B C15B N5B -172.6(8) . . . . ?
 C13B C14B C15B C16B 8.8(14) . . . . ?
 C13B C12B C11B C10B -0.3(15) . . . . ?
 C12B C11B C10B N4B -1.6(14) . . . . ?
 C10B N4B C14B C13B -0.8(13) . . . . ?
 C10B N4B C14B C15B -176.8(8) . . . . ?
 C15B N5B N6B Pd1B 116.7(8) . . . . ?
 C15B N5B N6B C17B -71.9(11) . . . . ?
 C15B C14B C13B C12B 174.6(9) . . . . ?
 N6B N5B C15B C14B 178.7(7) . . . . ?
 N6B N5B C15B C16B -2.7(14) . . . . ?
 N6B C17B O4B C18B -177.3(11) . . . . ?
 C18C O4C C17C O3C 15.1(12) . . . . ?
 C18C O4C C17C N6C -165.7(6) . . . . ?
 C5C N1C C1C C2C -0.1(13) . . . . ?
 C5C C4C C3C C2C -2.5(14) . . . . ?
 C6C N2C N3C Pd2C -111.7(7) . . . . ?
 C6C N2C N3C C8C 103.9(9) . . . . ?
 C6C C5C C4C C3C -175.6(8) . . . . ?
 C9C O2C C8C O1C 6.4(13) . . . . ?
 C9C O2C C8C N3C -174.8(7) . . . . ?
 C4C C5C C6C N2C 172.6(8) . . . . ?
 C4C C5C C6C C7C -6.6(14) . . . . ?
 C4C C3C C2C C1C 2.3(14) . . . . ?
 C3C C2C C1C N1C -1.0(14) . . . . ?
 C1C N1C C5C C6C 177.2(7) . . . . ?
 C1C N1C C5C C4C -0.1(12) . . . . ?
 C15C N5C N6C Pd1C -121.1(7) . . . . ?
 C15C N5C N6C C17C 84.2(10) . . . . ?
 C15C C14C C13C C12C -179.1(9) . . . . ?
 C16C C15C C14C N4C 178.8(8) . . . . ?
 C16C C15C C14C C13C -1.4(14) . . . . ?
 C14C N4C C10C C11C -0.4(13) . . . . ?
 C10C N4C C14C C15C -179.5(7) . . . . ?
 C10C N4C C14C C13C 0.8(12) . . . . ?
 C10C C11C C12C C13C 2.7(15) . . . . ?
 C11C C12C C13C C14C -2.4(15) . . . . ?
 N6A N5A C15A C14A 179.4(7) . . . . ?
 N6A N5A C15A C16A 3.1(12) . . . . ?
 C5A N1A C1A C2A -1.2(12) . . . . ?
 C5A C4A C3A C2A -1.2(14) . . . . ?
 C4A C5A C6A N2A 179.7(8) . . . . ?
 C4A C5A C6A C7A 0.7(14) . . . . ?
 C4A C3A C2A C1A -0.5(15) . . . . ?
 C3A C2A C1A N1A 1.7(14) . . . . ?
 C1A N1A C5A C4A -0.6(12) . . . . ?
 C1A N1A C5A C6A 177.5(7) . . . . ?
 C6A N2A N3A Pd2A -114.2(7) . . . . ?
 C6A N2A N3A C8A 96.3(9) . . . . ?
 C6A C5A C4A C3A -176.3(8) . . . . ?
 C9A O2A C8A O1A 7.2(12) . . . . ?
 C9A O2A C8A N3A -175.9(6) . . . . ?
 C18A O4A C17A O3A 10.9(13) . . . . ?
 C18A O4A C17A N6A -173.4(7) . . . . ?
 C15A N5A N6A Pd1A -115.1(7) . . . . ?
 C15A N5A N6A C17A 94.5(9) . . . . ?
 C15A C14A C13A C12A -177.1(8) . . . . ?
 C14A N4A C10A C11A -1.7(12) . . . . ?
 C14A C13A C12A C11A -0.6(14) . . . . ?
 C13A C12A C11A C10A 0.0(14) . . . . ?
 C12A C11A C10A N4A 1.1(14) . . . . ?
 C10A N4A C14A C15A 178.5(7) . . . . ?
 C10A N4A C14A C13A 1.1(12) . . . . ?
 C16A C15A C14A N4A 175.2(8) . . . . ?
 C16A C15A C14A C13A -7.4(13) . . . . ?

_shelx_res_file
;
TITL teste_a.res in P-1
    ccg_dsj_pd2.res
    created by SHELXL-2019/3 at 17:59:18 on 13-Apr-2025
CELL 0.71073 7.7395 19.4754 23.5507 101.746 96.047 91.011
ZERR 2 0.001 0.0026 0.003 0.003 0.003 0.003
LATT 1
SFAC C H Cl N O Pd
UNIT 108 120 12 36 24 12

L.S. 15
PLAN  1
SIZE 0.147 0.169 0.35
TEMP 23
CONF
BOND $H
HTAB
MORE -1
fmap 2
acta
REM <olex2.extras>
REM <HklSrc "%.\\CCG_DSJ_Pd2.hkl">
REM </olex2.extras>

WGHT    0.051200
EXTI    0.000300
FVAR       0.15307
PD1B  6    0.302057    0.807152    0.438633    11.00000    0.04584    0.03280 =
         0.04164    0.00092    0.00519    0.00313
PD2B  6    0.357186    0.703807    0.553743    11.00000    0.04183    0.03492 =
         0.04228    0.00223    0.00426   -0.00478
PD2C  6    0.373661    0.527952    0.852641    11.00000    0.03417    0.02589 =
         0.05224    0.00655    0.00926   -0.00172
PD1C  6    0.392831    0.702206    0.815951    11.00000    0.03331    0.02714 =
         0.04745    0.00648    0.00532   -0.00220
PD2A  6    0.124452    0.797564    0.180041    11.00000    0.03257    0.02650 =
         0.04538    0.00591    0.00526   -0.00194
PD1A  6    0.056626    0.965438    0.132775    11.00000    0.03047    0.02741 =
         0.04743    0.00748    0.00148   -0.00197
CL2B  3    0.415194    0.587949    0.552780    11.00000    0.07468    0.03952 =
         0.07654    0.00983    0.00668    0.00037
CL1B  3    0.349407    0.924136    0.439677    11.00000    0.09025    0.03290 =
         0.07034    0.00793    0.01024    0.00265
CL1C  3    0.387283    0.811614    0.874940    11.00000    0.06433    0.03017 =
         0.06787    0.00003   -0.00341    0.00120
CL2C  3    0.275080    0.419292    0.801808    11.00000    0.04984    0.03220 =
         0.09039   -0.00298    0.01415   -0.00671
CL1A  3    0.005086    1.078162    0.177032    11.00000    0.04561    0.03373 =
         0.08647    0.00132    0.00458    0.00336
CL2A  3    0.093258    0.683179    0.129382    11.00000    0.08094    0.02878 =
         0.06821   -0.00270    0.02040   -0.00637
O3B   5    0.026928    0.869668    0.583473    11.00000    0.09253    0.10048 =
         0.05422    0.02192    0.02381    0.04514
O3C   5    0.809058    0.633283    0.909583    11.00000    0.04584    0.06686 =
         0.07901    0.03971    0.00192    0.00548
O4C   5    0.780905    0.717657    0.857114    11.00000    0.03535    0.05337 =
         0.05148    0.01718    0.00975   -0.01184
O1C   5    0.700981    0.578206    0.741038    11.00000    0.06253    0.06126 =
         0.08132    0.02874    0.03168    0.00611
O2A   5    0.485400    0.797203    0.134143    11.00000    0.03583    0.04818 =
         0.05010    0.01681    0.01057    0.01289
O1A   5    0.443467    0.873566    0.074186    11.00000    0.04367    0.06618 =
         0.08655    0.04155    0.02416    0.00437
O3A   5    0.467069    0.941233    0.252822    11.00000    0.04521    0.07571 =
         0.07703    0.03647   -0.00792   -0.01321
N1B   4    0.388103    0.772990    0.361432    11.00000    0.03283    0.03475 =
         0.04181    0.00790    0.00394    0.00983
N2B   4    0.276285    0.702836    0.432689    11.00000    0.04526    0.04055 =
         0.03696   -0.00196    0.00184   -0.00461
N3B   4    0.215982    0.675107    0.476046    11.00000    0.05247    0.03932 =
         0.04402    0.00415    0.01544   -0.00515
O2B   5   -0.001512    0.626269    0.510917    11.00000    0.05669    0.09992 =
         0.05121    0.01520    0.00438   -0.03584
N4B   4    0.501087    0.743802    0.629823    11.00000    0.04415    0.03489 =
         0.04602    0.00815    0.00536   -0.00322
N5B   4    0.322336    0.805982    0.559442    11.00000    0.05143    0.03914 =
         0.03811   -0.00072    0.01018   -0.00505
N5C   4    0.463205    0.620348    0.902605    11.00000    0.03360    0.04156 =
         0.04028    0.01456    0.00273   -0.00318
N6C   4    0.543752    0.671171    0.878925    11.00000    0.02661    0.02809 =
         0.05694    0.01288    0.00470    0.00028
N1C   4    0.239491    0.720954    0.746887    11.00000    0.02936    0.03412 =
         0.04442    0.01675    0.01277   -0.00271
N2C   4    0.377417    0.607317    0.763372    11.00000    0.03582    0.03541 =
         0.04104    0.00994    0.00802    0.00644
N3C   4    0.457616    0.548896    0.780453    11.00000    0.03394    0.03261 =
         0.05493    0.01026    0.01656    0.00405
O2C   5    0.697563    0.495869    0.795656    11.00000    0.03820    0.04578 =
         0.07300    0.01770    0.01228    0.01709
N4C   4    0.300444    0.516785    0.929842    11.00000    0.03754    0.03972 =
         0.05999    0.01349    0.00376    0.00341
N5A   4    0.136935    0.895976    0.226960    11.00000    0.03075    0.02656 =
         0.03318    0.01075    0.00206   -0.00678
N1A   4   -0.095745    0.964377    0.058179    11.00000    0.02115    0.03641 =
         0.06082    0.01569    0.00256    0.00315
N2A   4    0.102436    0.870606    0.087973    11.00000    0.03196    0.03582 =
         0.03476    0.00513    0.01332    0.00348
N3A   4    0.218312    0.825325    0.110851    11.00000    0.04056    0.02409 =
         0.04705    0.00074    0.00261    0.00327
O4A   5    0.424295    1.011454    0.188202    11.00000    0.03689    0.03882 =
         0.06190    0.01602    0.00492   -0.00121
N4A   4    0.025875    0.783008    0.252173    11.00000    0.03016    0.03093 =
         0.05372    0.00751   -0.00045   -0.00157
C1B   1    0.436641    0.810973    0.324476    11.00000    0.04007    0.05589 =
         0.04900    0.01279    0.00573    0.01829
AFIX  43
H1B   2    0.441802    0.859594    0.336337    11.00000   -1.20000
AFIX   0
C2B   1    0.479570    0.782405    0.269774    11.00000    0.04019    0.06264 =
         0.05006    0.02063    0.01606    0.01803
AFIX  43
H2B   2    0.514005    0.810749    0.245293    11.00000   -1.20000
AFIX   0
C3B   1    0.469968    0.710413    0.252349    11.00000    0.05677    0.06539 =
         0.04825   -0.00438    0.01313    0.01110
AFIX  43
H3B   2    0.494883    0.689412    0.215138    11.00000   -1.20000
AFIX   0
C4B   1    0.423641    0.669643    0.289883    11.00000    0.05811    0.04262 =
         0.04248    0.00010    0.00938    0.00405
AFIX  43
H4B   2    0.417974    0.620967    0.278542    11.00000   -1.20000
AFIX   0
C5B   1    0.386003    0.701534    0.344084    11.00000    0.04686    0.03638 =
         0.03860    0.00335    0.01011    0.00896
C6B   1    0.326605    0.663521    0.386485    11.00000    0.04961    0.04369 =
         0.03618   -0.00990    0.00362   -0.00778
C8B   1    0.055606    0.642166    0.462397    11.00000    0.05913    0.06975 =
         0.05089    0.00169    0.00336   -0.00615
O1B   5   -0.029199    0.629487    0.414919    11.00000    0.08512    0.12504 =
         0.05794    0.03249   -0.02749   -0.05199
C9B   1   -0.163755    0.588601    0.500447    11.00000    0.08418    0.22451 =
         0.09937    0.03292    0.00940   -0.09784
AFIX 137
H9BA  2   -0.229323    0.599199    0.466583    11.00000   -1.50000
H9BB  2   -0.227134    0.601895    0.533640    11.00000   -1.50000
H9BC  2   -0.144823    0.539166    0.494018    11.00000   -1.50000
AFIX   0
C14B  1    0.504901    0.813724    0.645382    11.00000    0.05156    0.04633 =
         0.03518    0.00646    0.00687   -0.00755
C13B  1    0.587376    0.848758    0.698671    11.00000    0.05127    0.07177 =
         0.04695   -0.00219    0.00243   -0.02911
AFIX  43
H13B  2    0.590149    0.897527    0.708511    11.00000   -1.20000
AFIX   0
C12B  1    0.664527    0.811242    0.736633    11.00000    0.04255    0.07500 =
         0.04914    0.00146   -0.00102   -0.01738
AFIX  43
H12B  2    0.718035    0.834176    0.772923    11.00000   -1.20000
AFIX   0
C11B  1    0.662657    0.740093    0.721050    11.00000    0.03423    0.09535 =
         0.05333    0.02039   -0.00288   -0.00873
AFIX  43
H11B  2    0.715067    0.713711    0.746359    11.00000   -1.20000
AFIX   0
C10B  1    0.581169    0.707548    0.666720    11.00000    0.04334    0.05501 =
         0.05947    0.02439    0.01199   -0.00481
AFIX  43
H10B  2    0.582218    0.658934    0.655566    11.00000   -1.20000
AFIX   0
C15B  1    0.405958    0.848527    0.603811    11.00000    0.05859    0.04265 =
         0.03772   -0.00072    0.01097   -0.00816
N6B   4    0.218523    0.831461    0.516346    11.00000    0.05534    0.04362 =
         0.05175    0.00562    0.01159    0.01675
C17B  1    0.071950    0.858578    0.533890    11.00000    0.07626    0.05006 =
         0.04676    0.00189    0.01157    0.01016
O4B   5   -0.029506    0.873453    0.488033    11.00000    0.07129    0.08436 =
         0.05873    0.00693    0.00378    0.04007
C18B  1   -0.188009    0.905752    0.499978    11.00000    0.12764    0.20506 =
         0.09809    0.04050    0.03352    0.12040
AFIX 137
H18A  2   -0.251611    0.878731    0.521290    11.00000   -1.50000
H18B  2   -0.255953    0.908064    0.463930    11.00000   -1.50000
H18C  2   -0.163856    0.952345    0.522807    11.00000   -1.50000
AFIX   0
C16B  1    0.406939    0.927503    0.612280    11.00000    0.11518    0.03959 =
         0.06688    0.00309   -0.00195   -0.00696
AFIX 137
H16A  2    0.423796    0.940915    0.576158    11.00000   -1.50000
H16B  2    0.499723    0.947777    0.641549    11.00000   -1.50000
H16C  2    0.297923    0.944030    0.624518    11.00000   -1.50000
AFIX   0
C7B   1    0.331862    0.585746    0.379517    11.00000    0.10917    0.03795 =
         0.06376   -0.01243    0.01933    0.00441
AFIX 137
H7BA  2    0.362443    0.574173    0.416922    11.00000   -1.50000
H7BB  2    0.416908    0.568213    0.353897    11.00000   -1.50000
H7BC  2    0.219619    0.564800    0.363247    11.00000   -1.50000
AFIX   0

C17C  1    0.718640    0.669685    0.884401    11.00000    0.03462    0.03211 =
         0.03028    0.00255    0.00844   -0.00403
C18C  1    0.958602    0.712742    0.846252    11.00000    0.05217    0.07184 =
         0.05209    0.00895    0.01323   -0.01201
AFIX 137
H18D  2    1.023808    0.695233    0.876903    11.00000   -1.50000
H18E  2    1.005108    0.758358    0.844973    11.00000   -1.50000
H18F  2    0.966479    0.681327    0.809568    11.00000   -1.50000
AFIX   0
C5C   1    0.196641    0.663110    0.704681    11.00000    0.03331    0.04668 =
         0.03559    0.01049    0.00460   -0.00034
C6C   1    0.271924    0.598767    0.716544    11.00000    0.03866    0.03705 =
         0.04256    0.00583    0.00959    0.00140
C8C   1    0.624704    0.544953    0.769833    11.00000    0.04499    0.02872 =
         0.05152   -0.00645    0.01224    0.00653
C9C   1    0.881305    0.488398    0.793228    11.00000    0.04721    0.07258 =
         0.08899    0.02552    0.01752    0.01573
AFIX 137
H9CA  2    0.907077    0.485139    0.753798    11.00000   -1.50000
H9CB  2    0.916111    0.446618    0.806296    11.00000   -1.50000
H9CC  2    0.943394    0.528450    0.817970    11.00000   -1.50000
AFIX   0
C7C   1    0.228791    0.529819    0.676236    11.00000    0.09811    0.05100 =
         0.04463    0.00218   -0.00580   -0.01654
AFIX 137
H7CA  2    0.278046    0.493062    0.693626    11.00000   -1.50000
H7CB  2    0.275709    0.529533    0.640047    11.00000   -1.50000
H7CC  2    0.104791    0.522378    0.669029    11.00000   -1.50000
AFIX   0
C4C   1    0.096106    0.667284    0.654216    11.00000    0.05742    0.05855 =
         0.04087    0.00832    0.01549    0.00010
AFIX  43
H4C   2    0.065283    0.626989    0.625872    11.00000   -1.20000
AFIX   0
C3C   1    0.039495    0.733301    0.645510    11.00000    0.05134    0.07467 =
         0.04725    0.02165    0.01065    0.01346
AFIX  43
H3C   2   -0.025075    0.737350    0.610823    11.00000   -1.20000
AFIX   0
C2C   1    0.081138    0.790922    0.688810    11.00000    0.04449    0.06488 =
         0.05314    0.02131    0.02042    0.01333
AFIX  43
H2C   2    0.042153    0.834778    0.684844    11.00000   -1.20000
AFIX   0
C1C   1    0.182208    0.782868    0.738597    11.00000    0.04539    0.04192 =
         0.05224    0.00944    0.01105    0.00758
AFIX  43
H1C   2    0.211998    0.822415    0.767837    11.00000   -1.20000
AFIX   0
C15C  1    0.441573    0.628960    0.956670    11.00000    0.04312    0.02669 =
         0.04931    0.00824   -0.00108    0.00824
C16C  1    0.508837    0.694634    0.999123    11.00000    0.07683    0.04486 =
         0.05941    0.00074    0.00429    0.00091
AFIX 137
H16D  2    0.628584    0.689792    1.012576    11.00000   -1.50000
H16E  2    0.441802    0.702248    1.031742    11.00000   -1.50000
H16F  2    0.499146    0.733868    0.980203    11.00000   -1.50000
AFIX   0
C14C  1    0.354641    0.570878    0.974696    11.00000    0.02981    0.03437 =
         0.05193    0.01718    0.00504    0.00863
C10C  1    0.218812    0.461917    0.941958    11.00000    0.03220    0.04417 =
         0.09748    0.03738    0.00018   -0.00594
AFIX  43
H10C  2    0.180469    0.424729    0.911432    11.00000   -1.20000
AFIX   0
C11C  1    0.188460    0.457591    0.997455    11.00000    0.03004    0.09181 =
         0.09651    0.05619    0.01903    0.00700
AFIX  43
H11C  2    0.128732    0.418670    1.004157    11.00000   -1.20000
AFIX   0
C12C  1    0.246879    0.510963    1.042488    11.00000    0.03828    0.08223 =
         0.06008    0.03045    0.01578    0.01039
AFIX  43
H12C  2    0.231781    0.508108    1.080608    11.00000   -1.20000
AFIX   0
C13C  1    0.328462    0.569211    1.031292    11.00000    0.06477    0.06150 =
         0.05489    0.02385    0.00949    0.01340
AFIX  43
H13C  2    0.365436    0.606942    1.061503    11.00000   -1.20000
AFIX   0

N6A   4    0.200702    0.952498    0.205657    11.00000    0.04901    0.02544 =
         0.05000    0.00952    0.00887   -0.01178
C5A   1   -0.095795    0.902227    0.018403    11.00000    0.02852    0.04058 =
         0.04364    0.00986    0.01169   -0.00911
C4A   1   -0.193101    0.890186   -0.034954    11.00000    0.05837    0.04792 =
         0.05098    0.01053   -0.00495   -0.01137
AFIX  43
H4A   2   -0.193567    0.847193   -0.060867    11.00000   -1.20000
AFIX   0
C3A   1   -0.293438    0.946102   -0.049137    11.00000    0.03880    0.09965 =
         0.06603    0.04361   -0.00558   -0.01882
AFIX  43
H3A   2   -0.359827    0.940564   -0.085177    11.00000   -1.20000
AFIX   0
C2A   1   -0.291530    1.006900   -0.010103    11.00000    0.03105    0.07009 =
         0.08572    0.04250   -0.00560    0.00095
AFIX  43
H2A   2   -0.356047    1.043868   -0.019086    11.00000   -1.20000
AFIX   0
C1A   1   -0.194041    1.014369    0.043141    11.00000    0.02259    0.05320 =
         0.06874    0.02384    0.01430    0.00236
AFIX  43
H1A   2   -0.197024    1.056481    0.069959    11.00000   -1.20000
AFIX   0
C6A   1    0.022416    0.849392    0.036717    11.00000    0.03527    0.03831 =
         0.04347   -0.00152    0.00452    0.00097
C8A   1    0.388633    0.837375    0.103640    11.00000    0.03151    0.03010 =
         0.03906   -0.00010    0.00741    0.00149
C9A   1    0.671560    0.807662    0.134319    11.00000    0.04054    0.06827 =
         0.07186    0.01892    0.01141    0.00623
AFIX 137
H9AA  2    0.696182    0.814219    0.096626    11.00000   -1.50000
H9AB  2    0.729392    0.767258    0.143109    11.00000   -1.50000
H9AC  2    0.712271    0.848428    0.163340    11.00000   -1.50000
AFIX   0
C7A   1    0.046163    0.780935   -0.000561    11.00000    0.08854    0.04416 =
         0.05695   -0.00488    0.00574    0.01267
AFIX 137
H7AA  2    0.135902    0.785315   -0.024954    11.00000   -1.50000
H7AB  2   -0.060683    0.764816   -0.024543    11.00000   -1.50000
H7AC  2    0.078826    0.747834    0.023396    11.00000   -1.50000
AFIX   0
C17A  1    0.374886    0.964792    0.218095    11.00000    0.04730    0.02669 =
         0.04406   -0.00014    0.00265   -0.01138
C18A  1    0.608572    1.024643    0.191431    11.00000    0.04118    0.04640 =
         0.08925    0.01934    0.00232   -0.01127
AFIX 137
H18G  2    0.630981    1.060781    0.170558    11.00000   -1.50000
H18H  2    0.662161    0.982449    0.174357    11.00000   -1.50000
H18I  2    0.655768    1.039514    0.231536    11.00000   -1.50000
AFIX   0
C15A  1    0.077433    0.905949    0.275512    11.00000    0.03602    0.02721 =
         0.03888    0.00125   -0.00883    0.00108
C14A  1    0.013220    0.841588    0.292144    11.00000    0.03636    0.02971 =
         0.04629    0.00621    0.00312   -0.00158
C13A  1   -0.048109    0.840726    0.345215    11.00000    0.05908    0.05684 =
         0.04536    0.00640    0.01018   -0.00196
AFIX  43
H13A  2   -0.056054    0.882104    0.372481    11.00000   -1.20000
AFIX   0
C12A  1   -0.097556    0.776117    0.356594    11.00000    0.04721    0.06104 =
         0.05767    0.01664    0.00727   -0.01032
AFIX  43
H12A  2   -0.138197    0.773762    0.391958    11.00000   -1.20000
AFIX   0
C11A  1   -0.085987    0.716516    0.315633    11.00000    0.03896    0.06300 =
         0.06430    0.03267   -0.00634   -0.01711
AFIX  43
H11A  2   -0.118697    0.673146    0.322765    11.00000   -1.20000
AFIX   0
C10A  1   -0.025061    0.721017    0.263226    11.00000    0.04134    0.03635 =
         0.05710    0.00608    0.00161   -0.00970
AFIX  43
H10A  2   -0.019197    0.680304    0.235031    11.00000   -1.20000
AFIX   0
C16A  1    0.060412    0.977913    0.313411    11.00000    0.10253    0.04028 =
         0.05712   -0.00553    0.01701   -0.00286
AFIX 137
H16G  2    0.150636    0.985900    0.345552    11.00000   -1.50000
H16H  2   -0.051002    0.980248    0.328025    11.00000   -1.50000
H16I  2    0.070830    1.013142    0.290646    11.00000   -1.50000
AFIX   0
HKLF 4


REM  teste_a.res in P-1
REM wR2 = 0.1350, GooF = S = 1.007, Restrained GooF = 1.007 for all data
REM R1 = 0.0572 for 7540 Fo > 4sig(Fo) and 0.1152 for all 12662 data
REM 878 parameters refined using 0 restraints

END

WGHT      0.0512      0.0000

REM Instructions for potential hydrogen bonds
HTAB C1B Cl1B
HTAB C2B O2A
HTAB C2B O3A
EQIV $1 -x+1, -y+1, -z+1
HTAB C4B O2C_$1
EQIV $2 x-1, y, z
HTAB C9B Cl2B_$2
HTAB C11B O4C
HTAB C11B O1C
HTAB C10B Cl2B
EQIV $3 -x, -y+2, -z+1
HTAB C18B Cl1B_$3
HTAB C16B O3B
HTAB C7B O1B
EQIV $4 x+1, y, z
HTAB C9C Cl2C_$4
HTAB C7C Cl2B
HTAB C2C O3B
HTAB C1C Cl1C
HTAB C1C Cl1A_$3
HTAB C10C Cl2C
EQIV $5 -x, -y+1, -z+1
HTAB C10C Cl2A_$5
EQIV $6 -x+1, -y+1, -z+2
HTAB C11C O3C_$6
EQIV $7 -x, -y+2, -z
HTAB C2A O1A_$7
HTAB C1A Cl1A
EQIV $8 -x+1, -y+2, -z+1
HTAB C18A Cl1C_$8
HTAB C11A O1B
HTAB C10A Cl2C_$5
HTAB C10A Cl2A

REM Highest difference peak  0.850,  deepest hole -0.951,  1-sigma level  0.146
Q1    1   0.3892  0.5428  0.9016  11.00000  0.05    0.85
;
_shelx_res_checksum                70511
_shelx_hkl_file
;
  -1   0   0  227.38   12.50
  -1   0   0  240.88   10.90
  -1   0   0  232.88   11.70
  -1   0   0  216.88   12.30
   1   0   0  237.18   12.60
   1   0   0  216.08   10.80
   1   0   0  234.08   11.80
   1   0   0  208.58   12.10
  -2   0   0  252.97   15.40
  -2   0   0  202.28   14.00
  -2   0   0  222.48   11.50
   2   0   0  196.28   11.20
   2   0   0  198.68   14.00
   2   0   0  213.08   12.90
  -3   0   0 1383.86   70.99
  -3   0   0 1415.46   65.49
   3   0   0 1456.35   68.39
   3   0   0 1591.94   71.19
   3   0   0 1442.26   65.59
  -4   0   0  500.05   25.80
  -4   0   0  516.85   32.90
   4   0   0  467.15   28.90
   4   0   0  506.55   31.70
  -5   0   0   30.50   10.20
  -5   0   0   37.70   11.40
  -5   0   0   15.40    4.90
   5   0   0    6.90    7.40
   5   0   0   26.80    7.50
  -6   0   0   23.90    9.70
  -6   0   0   11.70    5.80
  -6   0   0   23.40   11.30
   6   0   0    1.70    7.30
   6   0   0   15.50    7.90
  -7   0   0   63.19   19.60
  -7   0   0   43.60   15.60
   7   0   0   48.50   13.00
   7   0   0   68.99   15.80
  -8   0   0   -1.30   19.50
  -8   0   0   40.70   16.80
   8   0   0   38.20   13.20
   8   0   0   30.00   13.90
  -9   0   0    6.10   19.60
   9   0   0   11.30   11.20
   9  -1   0   -1.00    9.00
  -9   1   0   30.50   24.50
   8  -1   0   64.99   15.90
   8  -1   0   57.29   15.20
  -8   1   0   59.89   16.90
  -8   1   0   78.89   24.50
   7  -1   0   46.90   12.90
   7  -1   0   44.70   12.40
  -7   1   0   41.40   15.90
  -7   1   0   66.49   19.50
   6  -1   0   -1.60    5.30
   6  -1   0    9.10    6.30
  -6   1   0    9.90    5.30
  -6   1   0   20.40   11.30
  -6   1   0   30.00   12.70
   5  -1   0   11.70    5.50
   5  -1   0   10.90    7.20
  -5   1   0    6.00    3.60
  -5   1   0   35.50   11.60
   4  -1   0   10.80    5.20
   4  -1   0    4.90    3.90
  -4   1   0   13.40    3.80
  -4   1   0   37.80    8.00
  -4   1   0   34.80    9.40
   3  -1   0 1395.36   64.79
   3  -1   0 1295.37   62.39
   3  -1   0 1240.28   59.49
  -3   1   0 1407.46   63.49
  -3   1   0 1250.17   59.49
  -3   1   0 1404.66   66.59
   2  -1   0 2387.56  104.39
   2  -1   0 2246.48  102.29
   2  -1   0 2278.17  105.29
  -2   1   0 2304.87  106.49
  -2   1   0 2558.54  104.99
  -2   1   0 2407.06  102.49
  -2   1   0 2269.77  104.19
   1  -1   0  467.15   21.50
   1  -1   0  439.86   21.70
   1  -1   0  450.65   20.60
   1  -1   0  477.95   22.90
  -1   1   0  455.05   22.70
  -1   1   0  435.26   21.70
  -1   1   0  437.66   21.40
  -1   1   0  478.75   20.60
   0  -1   0   12.60    1.60
   0  -1   0    9.70    1.50
   0   1   0    9.40    1.30
  -1  -1   0 9095.89  389.16
  -1  -1   0 8606.74  389.66
  -1  -1   0 9285.07  388.26
  -1  -1   0 9999.00  389.86
  -1  -1   0 8999.70  389.16
   1   1   0 9115.29  389.86
   1   1   0 8334.57  388.06
   1   1   0 8896.81  389.06
   1   1   0 8916.81  389.16
   1   1   0 9278.07  389.46
  -2  -1   0   13.30    2.80
  -2  -1   0   21.10    5.10
   2   1   0   21.60    4.50
   2   1   0   14.30    4.00
   2   1   0   14.30    2.90
  -3  -1   0  927.81   42.30
  -3  -1   0  892.71   47.30
   3   1   0  869.41   44.60
   3   1   0  868.71   46.40
  -4  -1   0  143.89   17.40
  -4  -1   0  127.19   10.10
   4   1   0  132.79   12.50
   4   1   0  143.69   16.70
  -5  -1   0  298.47   19.60
  -5  -1   0  441.86   30.50
   5   1   0  315.07   23.70
   5   1   0  306.07   25.50
  -6  -1   0   17.90    9.70
  -6  -1   0    9.30    9.00
  -6  -1   0    4.00    4.90
   6   1   0    0.60    6.50
   6   1   0   -1.20    7.00
  -7  -1   0   41.50   15.60
  -7  -1   0   32.10   15.60
   7   1   0    3.70   10.10
   7   1   0   46.30   12.80
  -8  -1   0   24.90   17.50
  -8  -1   0   16.60   20.80
   8   1   0   25.50   12.20
   8   1   0   36.50   13.70
  -9  -1   0   -3.20   20.70
  -9  -1   0   19.30   20.70
   9   1   0   26.50   13.20
   9   1   0   31.30   16.10
   9  -2   0   -3.60    9.50
  -9   2   0   32.50   21.00
   8  -2   0   52.59   14.70
   8  -2   0   46.90   14.40
  -8   2   0   54.89   19.10
  -8   2   0   64.09   22.30
   7  -2   0   83.59   15.30
   7  -2   0   66.49   15.70
  -7   2   0   86.49   20.10
  -7   2   0   91.39   19.10
   6  -2   0   18.00    7.80
   6  -2   0   26.70    9.70
  -6   2   0   30.60   12.20
  -6   2   0   30.90    6.40
  -6   2   0   44.30   13.80
   5  -2   0    0.20    5.00
   5  -2   0    3.60    5.10
  -5   2   0    0.90    5.60
  -5   2   0    2.60    3.40
  -5   2   0   16.70   10.50
   4  -2   0   -1.70    3.20
   4  -2   0    5.80    4.40
  -4   2   0   -4.00    5.00
  -4   2   0    1.70    5.40
  -4   2   0   -1.50    2.10
   3  -2   0  105.79    9.70
   3  -2   0  136.89   13.60
   3  -2   0   94.89    7.50
  -3   2   0  186.78   15.70
  -3   2   0  109.69    7.90
   2  -2   0  734.33   35.80
   2  -2   0  743.33   33.90
   2  -2   0  760.02   36.30
   2  -2   0  710.33   35.40
  -2   2   0  744.83   35.70
  -2   2   0  761.52   33.90
  -2   2   0  736.13   38.20
  -2   2   0  726.93   36.00
   1  -2   0    6.50    2.10
   1  -2   0    3.90    1.80
   1  -2   0    1.80    1.00
   1  -2   0    1.70    0.90
   1  -2   0    1.60    1.10
  -1   2   0    2.60    1.10
  -1   2   0    3.00    1.70
  -1   2   0    1.10    1.00
  -1   2   0    3.70    1.60
  -1   2   0   -0.10    0.80
   0  -2   0  793.22   35.90
   0  -2   0  811.42   36.20
   0  -2   0  749.03   36.00
   0  -2   0  767.52   34.90
   0   2   0  847.02   36.30
   0   2   0  777.02   36.10
   0   2   0  782.22   35.00
   0   2   0  799.82   35.90
  -1  -2   0  341.17   18.30
  -1  -2   0  304.07   18.20
  -1  -2   0  357.66   17.60
  -1  -2   0  383.46   18.60
  -1  -2   0  354.76   18.10
   1   2   0  316.97   17.30
   1   2   0  355.66   18.10
   1   2   0  344.57   18.50
   1   2   0  338.77   18.10
  -2  -2   0  328.27   17.70
  -2  -2   0  357.86   20.40
   2   2   0  308.57   17.50
   2   2   0  308.07   18.80
   2   2   0  344.17   20.50
  -3  -2   0   24.40    4.70
   3   2   0   12.50    5.60
   3   2   0    3.60    3.20
  -4  -2   0  254.07   21.00
  -4  -2   0  202.18   14.00
   4   2   0  182.28   15.60
   4   2   0  186.48   20.20
  -5  -2   0  119.09   17.90
  -5  -2   0  102.79   11.80
   5   2   0  129.49   16.20
   5   2   0  133.39   18.30
  -6  -2   0  181.08   24.40
  -6  -2   0  141.09   15.20
   6   2   0  166.68   20.80
   6   2   0  184.18   23.20
  -7  -2   0   10.30   13.00
  -7  -2   0   19.30   10.90
   7   2   0    1.90    8.10
   7   2   0   12.50    9.60
  -8  -2   0   -9.10   13.00
  -8  -2   0   10.40   16.00
   8   2   0   11.50   10.10
   8   2   0   25.80   11.20
  -9  -2   0   25.80   21.80
  -9  -2   0   12.20   25.40
   9   2   0   -1.40    9.90
   9   2   0   28.90   14.70
   9  -3   0   21.00   14.30
  -9   3   0   36.80   22.80
   8  -3   0    8.20    9.40
  -8   3   0   37.10   18.40
  -8   3   0   61.09   22.80
   7  -3   0  135.09   20.30
  -7   3   0  127.29   23.90
  -7   3   0   93.29   19.10
   6  -3   0  136.39   18.10
   6  -3   0  170.78   21.60
  -6   3   0  116.99   20.70
  -6   3   0  143.59   19.90
  -6   3   0  156.48   15.40
   5  -3   0    6.70    5.10
   5  -3   0    9.80    6.30
  -5   3   0   -1.40    3.10
  -5   3   0    9.00    7.70
  -5   3   0   13.40    8.70
   4  -3   0   -1.00    3.30
   4  -3   0    3.90    3.90
  -4   3   0    1.80    2.50
  -4   3   0    0.20    5.70
  -4   3   0    0.60    5.70
   3  -3   0   92.09   10.50
   3  -3   0   78.19    6.40
  -3   3   0   76.29    6.40
  -3   3   0   69.19   11.50
  -3   3   0   87.49   10.60
   2  -3   0  470.25   23.80
   2  -3   0  500.65   23.60
   2  -3   0  494.65   25.20
  -2   3   0  523.35   23.90
  -2   3   0  466.35   25.60
  -2   3   0  480.35   27.70
   1  -3   0  179.88   11.80
   1  -3   0  192.88   10.90
   1  -3   0  171.48   10.00
   1  -3   0  165.28    9.50
   1  -3   0  162.98    9.20
  -1   3   0  167.08   10.60
  -1   3   0  175.58    9.20
  -1   3   0  160.18    9.70
  -1   3   0  180.48   11.90
   0  -3   0   23.80    4.00
   0  -3   0   29.50    4.40
   0  -3   0   31.20    4.10
   0  -3   0   28.20    3.10
   0   3   0   29.20    3.20
   0   3   0   28.30    4.20
   0   3   0   32.30    4.10
   0   3   0   29.40    4.20
  -1  -3   0  127.29    8.80
  -1  -3   0  121.39   10.40
  -1  -3   0  123.19    9.00
  -1  -3   0  122.89    9.60
   1   3   0  121.49    8.60
   1   3   0  141.89    9.30
   1   3   0  123.59    9.20
   1   3   0  125.59    9.40
  -2  -3   0  153.18   12.30
  -2  -3   0  139.19   10.10
   2   3   0  146.09   12.20
   2   3   0  141.29   11.10
   2   3   0  143.89   11.20
  -3  -3   0  154.78   11.30
  -3  -3   0  150.18   14.00
   3   3   0  145.39   16.20
   3   3   0  135.99   12.20
  -4  -3   0    9.90    7.10
  -4  -3   0   14.60    4.50
   4   3   0    8.00    5.00
   4   3   0   11.40    5.70
  -5  -3   0  300.87   26.40
  -5  -3   0  275.37   19.30
   5   3   0  324.07   25.60
   5   3   0  274.37   22.60
  -6  -3   0    2.50    5.50
  -6  -3   0   -1.00    8.60
   6   3   0    0.10    6.60
   6   3   0    6.70    6.80
  -7  -3   0   20.30   13.20
   7   3   0   11.10    8.90
   7   3   0   21.80   11.20
  -8  -3   0   29.50   14.60
  -8  -3   0   76.19   22.30
   8   3   0   48.90   15.60
   8   3   0   67.59   17.40
  -9  -3   0   13.20   22.70
  -9  -3   0   31.30   22.40
   9   3   0   17.30   14.40
   9   3   0   15.00   15.20
   9  -4   0   26.90   12.60
  -9   4   0   20.40   22.80
   8  -4   0   20.30   10.90
  -8   4   0   11.00   15.80
  -8   4   0   21.00   18.00
   7  -4   0   36.30   12.50
  -7   4   0   86.59   19.70
  -7   4   0   66.09   16.90
   6  -4   0  281.57   24.40
  -6   4   0  281.97   32.40
  -6   4   0  228.68   25.60
   5  -4   0   23.50    8.00
   5  -4   0   25.00    5.30
  -5   4   0   25.90    5.50
  -5   4   0   20.20    8.40
  -5   4   0   11.10    8.50
   4  -4   0  219.68   14.20
   4  -4   0  252.07   18.40
  -4   4   0  235.08   14.40
  -4   4   0  243.88   22.10
  -4   4   0  228.28   18.50
   3  -4   0    6.90    3.80
   3  -4   0   16.60    3.50
  -3   4   0   13.40    3.20
  -3   4   0   20.40    5.80
  -3   4   0   15.00    5.90
   2  -4   0    4.60    2.20
   2  -4   0    5.20    2.10
   2  -4   0    2.50    2.10
  -2   4   0    2.70    1.90
  -2   4   0    5.80    4.30
  -2   4   0    6.70    3.10
  -2   4   0    8.10    3.30
   1  -4   0   38.60    3.90
   1  -4   0   39.00    5.30
   1  -4   0   41.10    5.70
   1  -4   0   42.90    5.10
  -1   4   0   31.80    4.60
  -1   4   0   35.00    3.60
  -1   4   0   36.70    6.10
  -1   4   0   31.40    5.50
  -1   4   0   32.50    3.90
   0  -4   0  594.64   31.00
   0  -4   0  624.34   29.00
   0  -4   0  598.84   31.10
   0  -4   0  623.04   30.80
   0   4   0  638.84   29.20
   0   4   0  611.34   31.10
   0   4   0  668.43   31.60
   0   4   0  612.54   31.70
  -1  -4   0  201.98   14.50
  -1  -4   0  194.38   12.50
   1   4   0  181.08   12.50
   1   4   0  174.58   12.70
   1   4   0  195.08   12.90
  -2  -4   0  108.29   11.80
  -2  -4   0  107.79   10.80
   2   4   0  120.09   12.90
   2   4   0  106.89   11.80
   2   4   0   93.49   10.80
  -3  -4   0  195.18   14.20
  -3  -4   0  194.08   16.70
   3   4   0  179.88   16.50
   3   4   0  193.38   15.40
   3   4   0  194.08   15.70
  -4  -4   0  137.29   14.00
  -4  -4   0  132.29   17.90
   4   4   0  140.29   16.40
   4   4   0  133.29   17.20
  -5  -4   0    8.10    5.20
  -5  -4   0   24.80   12.10
   5   4   0    4.00    5.50
   5   4   0    4.50    6.00
  -6  -4   0  168.08   24.50
  -6  -4   0  174.98   17.60
   6   4   0  171.28   21.00
   6   4   0  205.08   26.30
  -7  -4   0   61.29   19.20
   7   4   0   53.99   13.90
   7   4   0   54.49   14.90
  -8  -4   0    9.70   18.20
  -8  -4   0   16.00   13.30
   8   4   0   12.10   12.40
   8   4   0    9.70   12.20
  -9  -4   0   41.30   22.90
  -9  -4   0    9.00   21.70
   9   4   0   19.60   14.00
   9   4   0   25.20   14.80
   9  -5   0   11.20   14.50
  -9   5   0   39.20   26.60
   8  -5   0   53.19   15.90
  -8   5   0   42.50   18.10
  -8   5   0   62.79   20.30
   7  -5   0   72.99   15.70
  -7   5   0   79.99   18.40
  -7   5   0  100.49   22.60
   6  -5   0   67.79   13.80
  -6   5   0   59.69   16.20
  -6   5   0   47.20   14.60
   5  -5   0  331.07   19.40
   5  -5   0  320.27   24.00
  -5   5   0  317.57   28.30
  -5   5   0  301.37   19.10
  -5   5   0  321.87   25.40
   4  -5   0   31.80    5.80
   4  -5   0   27.00    7.00
  -4   5   0   32.40    8.20
  -4   5   0   31.50    9.30
  -4   5   0   36.20    5.90
   3  -5   0  517.65   27.00
   3  -5   0  505.25   28.00
  -3   5   0  523.15   29.70
  -3   5   0  514.65   26.70
  -3   5   0  526.05   32.70
   2  -5   0   20.20    4.30
   2  -5   0   25.30    4.30
  -2   5   0   23.80    6.10
  -2   5   0   25.00    4.20
  -2   5   0   26.50    6.40
   1  -5   0   35.30    5.60
   1  -5   0   36.00    4.00
  -1   5   0   43.50    6.70
  -1   5   0   29.50    6.10
  -1   5   0   41.00    4.50
  -1   5   0   35.60    3.90
   0  -5   0   -1.50    1.40
   0  -5   0    1.20    2.00
   0   5   0    1.60    2.80
   0   5   0   -1.10    1.90
   0   5   0    3.20    2.60
  -1  -5   0  389.36   21.60
   1   5   0  369.66   21.30
   1   5   0  365.66   21.60
   1   5   0  352.96   21.80
  -2  -5   0  232.18   15.80
  -2  -5   0  244.98   17.40
   2   5   0  223.08   16.50
   2   5   0  214.58   16.50
   2   5   0  228.18   16.80
  -3  -5   0   19.10    5.50
   3   5   0   15.40    6.60
   3   5   0   19.20    5.70
   3   5   0   20.70    6.10
  -4  -5   0  214.98   22.80
  -4  -5   0  197.28   16.00
   4   5   0  194.98   21.70
   4   5   0  205.58   18.30
  -5  -5   0  355.36   24.40
  -5  -5   0  326.97   29.70
   5   5   0  377.36   27.40
   5   5   0  349.96   28.30
  -6  -5   0  109.79   14.90
  -6  -5   0  110.79   21.90
   6   5   0  107.69   19.10
   6   5   0  125.59   18.80
  -7  -5   0  114.79   22.80
   7   5   0   81.49   19.30
   7   5   0  160.58   23.30
  -8  -5   0   66.29   22.70
   8   5   0    0.70   12.60
   8   5   0   19.70   13.30
   9  -6   0    7.60   11.00
  -9   6   0   -1.60   21.00
   8  -6   0    4.90    9.80
  -8   6   0   30.70   18.50
   7  -6   0  100.29   18.20
  -7   6   0  103.89   20.10
  -7   6   0  147.99   26.10
   6  -6   0   47.20   11.60
  -6   6   0   67.19   15.20
  -6   6   0   76.39   18.20
   5  -6   0  149.79   13.10
   5  -6   0  199.68   17.60
  -5   6   0  225.88   23.00
  -5   6   0  177.58   13.80
  -5   6   0  165.08   23.50
   4  -6   0  241.58   17.90
   4  -6   0  246.58   16.30
  -4   6   0  233.28   19.30
  -4   6   0  256.17   23.30
  -4   6   0  218.28   15.50
   3  -6   0   57.49    8.10
   3  -6   0   70.99    8.90
  -3   6   0   72.69   11.00
  -3   6   0   61.79   11.50
   2  -6   0 1080.49   49.00
   2  -6   0 1044.20   50.59
  -2   6   0 1070.39   48.70
  -2   6   0  998.80   51.79
  -2   6   0 1034.10   54.39
   1  -6   0   65.69    8.30
  -1   6   0   51.69    5.10
  -1   6   0   56.09    5.70
  -1   6   0   50.09    8.30
  -1   6   0   52.39    8.70
   0  -6   0  738.63   35.70
   0  -6   0  639.04   32.50
   0   6   0  699.83   32.80
   0   6   0  682.33   36.00
   0   6   0  632.44   35.40
  -1  -6   0    6.10    3.70
   1   6   0    4.80    3.80
   1   6   0    9.30    4.60
   1   6   0    3.10    3.00
  -2  -6   0  866.21   43.20
   2   6   0  806.02   43.60
   2   6   0  796.02   43.50
   2   6   0  809.02   43.30
  -3  -6   0    8.50    5.70
  -3  -6   0   12.30    5.50
   3   6   0    4.20    5.10
   3   6   0    8.80    5.70
   3   6   0    3.00    3.90
  -4  -6   0    6.90    4.30
  -4  -6   0   24.60    9.70
   4   6   0   12.90    6.30
   4   6   0   18.20    7.40
   4   6   0   19.60    7.70
  -5  -6   0  150.88   22.00
  -5  -6   0  155.28   17.80
   5   6   0  164.58   20.10
   5   6   0  198.68   23.80
  -6  -6   0  203.48   21.90
  -6  -6   0  186.58   27.50
   6   6   0  214.38   26.30
   6   6   0  190.08   23.60
  -7  -6   0   25.00   15.10
   7   6   0   40.80   13.20
   7   6   0   34.90   13.80
   8   6   0    3.50    9.80
   8   6   0    0.70   12.90
   8  -7   0   -3.10   10.30
  -8   7   0    6.40   17.00
   7  -7   0    3.50    9.00
  -7   7   0   -0.20   12.20
  -7   7   0   19.60   13.70
   6  -7   0  244.08   22.30
  -6   7   0  238.78   25.90
  -6   7   0  220.68   28.80
   5  -7   0  270.67   19.00
   5  -7   0  276.17   21.40
  -5   7   0  275.87   22.80
  -5   7   0  254.57   28.90
   4  -7   0  206.68   15.20
   4  -7   0  195.48   15.70
  -4   7   0  202.08   18.70
  -4   7   0  180.58   22.90
   3  -7   0   20.70    5.10
   3  -7   0   15.90    4.90
  -3   7   0   10.10    6.10
  -3   7   0   28.20    9.50
   2  -7   0   83.19    7.20
   2  -7   0   99.89   11.10
  -2   7   0   83.69    7.10
  -2   7   0   87.79   13.00
  -2   7   0   97.99   12.70
  -2   7   0   70.29    8.40
   1  -7   0 3193.08  138.99
  -1   7   0 3171.58  141.49
  -1   7   0 3041.30  134.39
  -1   7   0 2931.21  134.69
  -1   7   0 3095.89  139.79
   0  -7   0    8.20    4.00
   0  -7   0   14.90    3.90
   0   7   0    6.70    4.70
   0   7   0    8.00    3.60
   0   7   0    9.90    5.10
  -1  -7   0  536.35   30.50
   1   7   0  534.35   31.20
   1   7   0  517.05   31.20
   1   7   0  537.85   29.80
  -2  -7   0   32.30    7.70
   2   7   0   44.80    9.00
   2   7   0   22.20    6.90
   2   7   0   35.20    8.20
  -3  -7   0  520.25   31.80
  -3  -7   0  547.55   34.60
   3   7   0  559.04   33.80
   3   7   0  503.15   32.60
   3   7   0  546.95   34.30
  -4  -7   0   82.79   12.60
  -4  -7   0   71.89   14.30
   4   7   0   77.99   14.40
   4   7   0   86.79   14.30
   4   7   0   74.49   13.20
  -5  -7   0   88.39   17.10
  -5  -7   0   74.89   12.60
   5   7   0   85.59   16.00
   5   7   0   64.89   13.90
  -6  -7   0   -8.70    8.00
  -6  -7   0    0.60    6.30
   6   7   0    7.40    7.40
   6   7   0   14.10   10.60
  -7  -7   0   27.40   18.10
   7   7   0   34.90   12.40
   7   7   0   36.80   15.40
  -8  -7   0    9.30   17.10
   8   7   0    0.00   10.10
   8   7   0    3.40    9.90
   8  -8   0   30.90   13.00
  -8   8   0    6.00   15.20
   7  -8   0    7.30    7.80
  -7   8   0   23.50   14.30
  -7   8   0   26.80   14.60
   6  -8   0  138.19   18.70
  -6   8   0  181.48   27.50
  -6   8   0  190.88   24.00
   5  -8   0   10.40    6.20
   5  -8   0    9.50    6.70
  -5   8   0   10.40    7.90
  -5   8   0   14.30   10.00
   4  -8   0  149.29   13.90
   4  -8   0  199.08   15.30
  -4   8   0  173.68   22.40
  -4   8   0  170.28   20.00
   3  -8   0  227.78   16.50
   3  -8   0  263.67   18.80
  -3   8   0  319.57   25.30
  -3   8   0  302.67   22.00
   2  -8   0  274.37   14.90
   2  -8   0  223.38   17.10
  -2   8   0  258.67   19.40
  -2   8   0  240.68   15.90
  -2   8   0  296.17   22.20
  -2   8   0  218.08   15.00
   1  -8   0  440.56   21.90
   1  -8   0  431.06   25.70
  -1   8   0  466.35   28.40
  -1   8   0  396.96   21.10
  -1   8   0  440.76   27.50
  -1   8   0  377.76   21.60
   0  -8   0 2271.57  103.29
   0   8   0 2159.58  103.99
   0   8   0 2095.39   99.29
   0   8   0 2328.37  104.49
  -1  -8   0  162.68   14.90
   1   8   0  214.78   17.00
   1   8   0  165.48   15.80
   1   8   0  204.18   15.30
  -2  -8   0   10.90    5.40
   2   8   0    8.30    5.80
   2   8   0   15.70    6.40
   2   8   0   12.40    6.20
  -3  -8   0   53.09   11.20
  -3  -8   0   25.30    7.70
   3   8   0   29.60    9.80
   3   8   0   45.50   10.80
   3   8   0   31.90    8.90
  -4  -8   0  195.38   20.00
  -4  -8   0  146.99   20.80
   4   8   0  183.08   21.10
   4   8   0  145.79   20.10
   4   8   0  139.09   19.60
  -5  -8   0  133.99   21.10
  -5  -8   0  141.29   18.10
   5   8   0  127.39   19.80
   5   8   0  145.79   20.80
  -6  -8   0  102.99   21.90
  -6  -8   0  108.39   16.30
   6   8   0  111.39   20.30
   6   8   0  112.89   19.60
  -7  -8   0   14.50   13.40
   7   8   0    4.00   11.10
   7   8   0   14.80    9.40
  -8  -8   0  -12.00   14.50
   8   8   0   14.90   14.50
   8   8   0    4.10   12.20
  -8   9   0   -5.10   16.90
   7  -9   0    2.40    8.20
  -7   9   0   -3.60   12.40
  -7   9   0   11.10   11.00
   6  -9   0   37.70   10.50
  -6   9   0   59.69   15.20
  -6   9   0   51.79   17.20
   5  -9   0  374.16   24.50
   5  -9   0  368.96   25.40
  -5   9   0  344.17   33.50
  -5   9   0  325.37   28.30
   4  -9   0   22.50    7.10
   4  -9   0   34.70    7.40
  -4   9   0   36.60   11.70
  -4   9   0   49.70   12.70
   3  -9   0  103.19   13.00
   3  -9   0   91.79   10.10
  -3   9   0   94.69   11.20
  -3   9   0   45.90   12.20
  -3   9   0   78.79   13.50
   2  -9   0  175.78   15.40
  -2   9   0  215.38   18.40
  -2   9   0  191.48   13.60
   1  -9   0  793.72   44.30
   1  -9   0  837.02   39.80
  -1   9   0  854.91   46.50
  -1   9   0  871.81   47.50
  -1   9   0  833.52   39.30
  -1   9   0  810.42   39.80
   0  -9   0  185.78   18.60
   0   9   0  156.18   17.40
   0   9   0  193.48   19.70
   0   9   0  153.28   12.70
  -1  -9   0   83.79   12.00
   1   9   0   82.49   12.40
   1   9   0   77.59   12.90
   1   9   0   73.39   10.90
  -2  -9   0  152.58   17.70
   2   9   0  153.28   17.40
   2   9   0  105.39   15.80
   2   9   0  158.58   17.90
  -3  -9   0  365.86   28.00
  -3  -9   0  355.56   25.80
   3   9   0  357.86   27.10
   3   9   0  365.66   26.90
   3   9   0  350.26   26.80
  -4  -9   0    8.20    7.40
  -4  -9   0    2.70    7.20
   4   9   0   -1.20    6.90
   4   9   0    2.80    5.60
   4   9   0   -2.20    5.60
  -5  -9   0   26.20    9.20
  -5  -9   0   44.50   13.80
   5   9   0   42.20   13.20
   5   9   0   24.30   10.00
   5   9   0   31.20   10.90
  -6  -9   0   53.19   18.00
  -6  -9   0   72.69   15.00
   6   9   0   68.59   16.30
   6   9   0   55.69   15.70
  -7  -9   0   66.99   22.20
   7   9   0   73.99   18.60
   7   9   0   79.09   20.30
  -8  -9   0    9.30   20.30
   8   9   0   12.30   14.50
   8   9   0   -5.30    9.40
  -8  10   0   29.80   19.00
   7 -10   0   -0.20    9.10
  -7  10   0   -2.20   13.30
  -7  10   0    5.20   13.90
   6 -10   0   -0.10    6.40
  -6  10   0   22.70   13.00
  -6  10   0    9.00   12.20
   5 -10   0  161.38   17.60
   5 -10   0   94.39   14.20
  -5  10   0  159.48   23.90
  -5  10   0  125.19   19.70
   4 -10   0  321.47   22.60
   4 -10   0  283.37   20.10
  -4  10   0  285.97   31.20
  -4  10   0  256.17   23.60
   3 -10   0   -4.10    4.40
   3 -10   0    2.40    3.40
  -3  10   0    0.50    4.90
  -3  10   0    5.50    8.00
  -3  10   0    8.30    8.10
   2 -10   0 1198.58   60.69
  -2  10   0 1129.89   61.69
  -2  10   0 1178.08   55.69
  -2  10   0 1212.88   65.19
   1 -10   0   34.20    6.70
   1 -10   0   30.80    8.40
  -1  10   0   23.50    6.10
  -1  10   0   24.50    5.20
  -1  10   0   20.00    9.00
  -1  10   0   33.30   10.50
   0 -10   0 1372.06   68.19
   0  10   0 1282.67   68.49
   0  10   0 1226.28   63.19
   0  10   0 1520.25   70.89
  -1 -10   0  553.44   34.30
   1  10   0  529.15   34.90
   1  10   0  576.24   32.60
   1  10   0  566.94   35.10
  -2 -10   0  207.78   21.60
   2  10   0  208.08   19.00
   2  10   0  208.98   21.30
   2  10   0  190.18   21.80
  -3 -10   0  224.18   23.30
   3  10   0  216.68   24.00
   3  10   0  176.38   21.20
   3  10   0  211.78   24.00
  -4 -10   0  223.38   24.20
  -4 -10   0  157.48   23.10
   4  10   0  251.97   27.10
   4  10   0  169.48   22.90
   4  10   0  195.08   23.30
  -5 -10   0   11.50   13.00
  -5 -10   0   10.00    8.00
   5  10   0   23.50   10.00
   5  10   0   14.40    9.10
   5  10   0    8.30    8.50
  -6 -10   0    8.50   11.70
  -6 -10   0    6.80    7.40
   6  10   0    9.60    9.40
   6  10   0   11.00    9.80
  -7 -10   0   43.40   18.40
  -7 -10   0   94.49   23.10
   7  10   0   77.09   18.90
   7  10   0   56.59   19.10
  -8 -10   0   19.60   22.60
   8  10   0   53.99   18.10
   8  10   0   70.99   19.10
  -8  11   0   19.80   17.30
  -7  11   0   19.80   17.40
  -6  11   0   15.10   12.90
  -6  11   0   10.10   13.00
   5 -11   0   67.39   11.70
   5 -11   0   76.99   12.90
  -5  11   0   90.79   17.30
  -5  11   0  131.29   21.50
   4 -11   0   79.59   10.50
   4 -11   0   70.99   12.70
  -4  11   0   51.79   10.80
  -4  11   0   91.99   15.80
  -4  11   0   46.30   14.60
   3 -11   0  264.47   21.50
   3 -11   0  257.07   17.40
  -3  11   0  287.07   19.70
  -3  11   0  290.87   24.70
  -3  11   0  337.97   28.70
   2 -11   0   22.90    8.10
  -2  11   0   25.80    9.80
  -2  11   0   32.70    6.40
  -2  11   0   34.50   11.00
   1 -11   0 1470.45   72.59
  -1  11   0 1384.16   65.89
  -1  11   0 1422.66   73.79
  -1  11   0 1405.66   74.69
   0 -11   0   -3.90    3.20
   0  11   0   -5.20    5.00
   0  11   0   -5.30    5.00
   0  11   0    0.10    4.70
  -1 -11   0  508.65   33.60
   1  11   0  499.75   33.80
   1  11   0  523.15   35.10
   1  11   0  536.95   32.20
  -2 -11   0  379.46   28.00
   2  11   0  413.46   28.80
   2  11   0  384.56   29.30
   2  11   0  378.66   27.80
  -3 -11   0  389.66   28.50
   3  11   0  372.76   28.70
   3  11   0  350.36   28.80
   3  11   0  361.16   28.60
  -4 -11   0   73.79   16.60
  -4 -11   0  114.59   17.30
   4  11   0  100.89   17.90
   4  11   0   75.39   16.40
   4  11   0   79.99   16.00
  -5 -11   0   49.10   13.00
  -5 -11   0   18.40   12.70
   5  11   0   39.70   12.10
   5  11   0   42.70   12.20
   5  11   0   28.70   11.80
  -6 -11   0   72.89   15.00
  -6 -11   0   82.89   20.90
   6  11   0   60.59   16.70
   6  11   0  118.49   21.50
  -7 -11   0   26.60   15.60
  -7 -11   0   35.90   13.90
   7  11   0   44.30   17.70
   7  11   0   13.70   11.30
  -8  12   0  -11.10   21.00
  -7  12   0   -1.20   14.00
  -6  12   0   68.39   21.30
  -6  12   0   86.09   19.80
   5 -12   0   30.90    9.40
  -5  12   0   28.00   13.10
  -5  12   0   39.80   17.60
   4 -12   0   73.59   10.80
   4 -12   0   69.29   13.50
  -4  12   0   70.19   17.80
  -4  12   0   86.99   12.80
  -4  12   0  102.79   17.10
   3 -12   0   14.30    7.20
  -3  12   0    5.50    6.30
  -3  12   0   12.60   10.90
  -3  12   0   10.00   10.30
   2 -12   0  395.56   27.40
  -2  12   0  343.97   21.70
  -2  12   0  398.56   30.20
  -2  12   0  377.56   30.70
   1 -12   0   11.00    6.40
  -1  12   0   17.70    9.70
  -1  12   0   10.60    5.40
  -1  12   0   14.60    8.10
   0 -12   0  788.82   47.20
   0  12   0  773.92   47.90
   0  12   0  871.81   49.60
   0  12   0  826.12   42.90
  -1 -12   0   11.70    7.00
   1  12   0   20.40    8.60
   1  12   0   31.10   10.10
   1  12   0   25.80    8.80
  -2 -12   0   28.60   10.40
   2  12   0   20.80    9.50
   2  12   0   15.80    9.10
   2  12   0   29.30    9.90
  -3 -12   0  146.09   19.80
   3  12   0  157.28   21.50
   3  12   0  120.69   19.60
   3  12   0  145.89   20.60
  -4 -12   0  453.05   32.70
  -4 -12   0  391.56   35.10
   4  12   0  421.66   33.20
   4  12   0  376.06   33.40
   4  12   0  402.86   32.70
  -5 -12   0  -21.20    9.90
  -5 -12   0    9.80    8.90
   5  12   0   12.00   11.10
   5  12   0   13.50   11.70
   5  12   0    2.10    9.60
  -6 -12   0   72.49   20.40
  -6 -12   0   37.80   13.30
   6  12   0   57.19   16.30
   6  12   0   43.60   15.20
  -7 -12   0  135.59   22.40
  -7 -12   0  120.99   27.80
   7  12   0   79.49   19.30
   7  12   0  102.39   24.40
  -7  13   0   -5.50   13.60
  -6  13   0   15.70   16.80
  -6  13   0   33.40   16.70
   5 -13   0  170.18   21.30
  -5  13   0  198.18   26.70
  -5  13   0  152.58   26.80
   4 -13   0   82.39   14.40
  -4  13   0   71.79   16.50
  -4  13   0   77.79   19.30
   3 -13   0   77.09   14.10
  -3  13   0   49.70   14.50
  -3  13   0   45.40   13.00
  -3  13   0   63.79   10.00
   2 -13   0    8.90    7.10
  -2  13   0   26.30   10.60
  -2  13   0   18.40   10.50
  -2  13   0   18.10    6.00
   1 -13   0  118.19   17.20
  -1  13   0  121.59   12.90
  -1  13   0   98.99   17.70
  -1  13   0  119.39   18.60
   0 -13   0   23.00    9.40
   0  13   0   38.00   12.30
   0  13   0   31.80   11.30
   0  13   0   41.30    8.90
  -1 -13   0  237.08   25.10
   1  13   0  208.18   21.40
   1  13   0  197.68   23.80
   1  13   0  222.38   25.30
  -2 -13   0  101.29   17.20
   2  13   0   94.09   15.90
   2  13   0   80.59   16.20
   2  13   0  118.69   18.20
  -3 -13   0    1.30    7.20
   3  13   0   -5.00    5.30
   3  13   0  -11.30    6.40
   3  13   0   -1.30    6.20
  -4 -13   0   19.10    9.60
  -4 -13   0   23.80   14.40
   4  13   0   30.40   12.80
   4  13   0   25.00   12.70
   4  13   0   37.40   12.40
  -5 -13   0  383.46   36.70
  -5 -13   0  273.57   36.00
   5  13   0  358.36   37.20
   5  13   0  364.96   33.30
   5  13   0  352.96   38.90
  -6 -13   0   60.99   21.20
  -6 -13   0   31.60   12.90
   6  13   0   32.60   13.50
   6  13   0   32.40   14.60
   6  13   0   51.79   17.00
  -7 -13   0   10.40   12.60
  -7 -13   0   18.60   20.20
   7  13   0   15.50   17.00
   7  13   0    0.20   13.10
  -7  14   0   40.50   20.30
  -6  14   0   19.60   18.80
  -6  14   0    0.10   14.00
   5 -14   0    2.10    9.00
  -5  14   0   -7.00   13.20
  -5  14   0    4.20   13.50
   4 -14   0   -6.00    6.90
  -4  14   0    6.00    9.70
  -4  14   0   12.30   12.50
   3 -14   0    1.20    7.30
  -3  14   0   10.50    9.90
  -3  14   0    3.60   10.30
   2 -14   0   17.50    8.40
  -2  14   0   -0.20    7.20
  -2  14   0    9.50    8.70
  -2  14   0   21.20    7.70
   1 -14   0    9.10    7.80
  -1  14   0    3.40    6.00
  -1  14   0   22.60   10.00
  -1  14   0    7.00    8.20
   0 -14   0   -3.80    5.40
   0  14   0    8.20    6.00
   0  14   0   -6.40    7.50
   0  14   0   -0.20    6.20
  -1 -14   0   42.20   11.50
   1  14   0   72.29   12.70
   1  14   0   65.19   13.80
   1  14   0   67.79   15.10
  -2 -14   0   74.19   15.20
   2  14   0  102.69   19.10
   2  14   0  135.59   20.30
   2  14   0   59.89   13.00
  -3 -14   0    6.00    7.40
   3  14   0   -3.90    5.90
   3  14   0   -6.00    7.80
   3  14   0   12.70    9.20
  -4 -14   0   -8.20    6.90
  -4 -14   0    2.80    9.60
   4  14   0   13.00   10.80
   4  14   0   17.30   11.60
   4  14   0   -3.80    9.90
  -5 -14   0    7.00   12.00
  -5 -14   0    7.20    8.90
   5  14   0   28.30   15.50
   5  14   0    5.70   12.20
   5  14   0    9.30   12.70
  -6 -14   0   92.79   20.00
  -6 -14   0   55.39   22.60
   6  14   0   62.59   18.50
   6  14   0  117.29   25.60
   6  14   0   98.99   22.50
  -7 -14   0   23.20   22.60
  -7 -14   0   40.40   19.40
   7  14   0   27.70   19.10
   7  14   0   19.90   13.00
  -7  15   0   53.49   24.90
  -6  15   0    0.60   14.40
   5 -15   0   -3.40    7.50
  -5  15   0   30.10   17.20
  -5  15   0    8.40   16.30
   4 -15   0    7.10    8.10
  -4  15   0    2.10   14.10
  -4  15   0   -6.00   12.10
   3 -15   0   79.69   15.60
  -3  15   0   83.89   17.60
  -3  15   0   64.99   18.60
   2 -15   0   15.50    9.20
  -2  15   0   -1.80   10.50
  -2  15   0   10.00   11.20
   1 -15   0   -0.90    7.30
  -1  15   0   20.20   11.60
  -1  15   0   -0.90    8.60
   0 -15   0   -8.90    4.90
   0  15   0    1.80    6.30
   0  15   0   -0.90    7.20
   0  15   0   -6.50    8.20
  -1 -15   0   -4.70    5.30
   1  15   0   -1.20    8.20
   1  15   0    2.10    7.40
   1  15   0    4.10    7.20
  -2 -15   0  110.99   19.00
   2  15   0  146.09   20.20
   2  15   0  114.89   20.50
   2  15   0  125.59   20.70
  -3 -15   0   -0.70    7.10
   3  15   0    3.40    9.30
   3  15   0   -9.70    7.90
   3  15   0   -4.50    6.70
  -4 -15   0    3.10   10.20
  -4 -15   0   -8.60    7.40
   4  15   0    4.90   11.20
   4  15   0    0.40    8.30
   4  15   0   -1.10    7.80
  -5 -15   0   88.59   18.90
  -5 -15   0   95.29   22.50
   5  15   0  124.59   23.10
   5  15   0  131.09   24.10
   5  15   0  167.48   27.70
  -6 -15   0   68.49   17.60
  -6 -15   0   13.50   19.80
   6  15   0   36.10   16.40
   6  15   0  146.39   26.70
   6  15   0   63.49   19.60
  -6  16   0  166.28   31.70
  -5  16   0   27.80   16.00
  -5  16   0   69.99   21.20
   4 -16   0   10.40   11.10
  -4  16   0   11.30   13.40
  -4  16   0    1.70   13.80
   3 -16   0   -3.30    7.20
  -3  16   0    5.00   11.10
  -3  16   0   -7.60    9.80
   2 -16   0  342.47   29.60
  -2  16   0  348.27   33.70
  -2  16   0  365.06   32.30
   1 -16   0   18.80   11.00
  -1  16   0   27.00   13.20
  -1  16   0   12.40   10.50
   0 -16   0   46.00   13.40
   0  16   0   57.89   15.90
   0  16   0   24.20   11.60
  -1 -16   0   44.20   13.00
   1  16   0   48.30   14.70
   1  16   0   46.20   12.00
   1  16   0   41.10   13.60
  -2 -16   0  105.79   19.20
   2  16   0   75.59   18.00
   2  16   0  123.69   18.80
   2  16   0  116.99   20.90
  -3 -16   0   63.39   16.80
   3  16   0  101.59   19.00
   3  16   0  108.09   21.10
   3  16   0   90.89   19.00
  -4 -16   0   43.60   17.40
  -4 -16   0   42.80   14.60
   4  16   0   28.30   14.50
   4  16   0   24.60   11.80
   4  16   0   22.30   13.20
  -5 -16   0   28.20   17.60
  -5 -16   0   20.70   13.00
   5  16   0   39.90   15.20
   5  16   0    7.70   11.90
   5  16   0    9.80   14.70
  -6 -16   0   47.50   20.50
  -6 -16   0   23.30   13.50
   6  16   0   39.00   19.50
   6  16   0   82.49   22.80
   6  16   0   29.10   19.80
  -6  17   0   12.90   18.50
  -5  17   0  225.18   35.10
  -5  17   0  239.98   34.10
   4 -17   0   60.99   16.50
  -4  17   0   72.29   21.60
  -4  17   0   71.49   19.30
   3 -17   0   21.60   13.30
  -3  17   0   45.20   17.20
  -3  17   0   32.90   17.60
   2 -17   0    2.30    8.10
  -2  17   0   10.20   13.40
  -2  17   0    8.30   13.20
   1 -17   0  715.33   49.30
  -1  17   0  698.63   50.99
  -1  17   0  761.02   51.59
   0 -17   0    3.00    9.50
   0  17   0    4.00    9.60
   0  17   0   10.10   10.80
  -1 -17   0  120.79   21.10
   1  17   0  166.98   26.30
   1  17   0  108.19   21.90
  -2 -17   0  146.39   23.60
   2  17   0  225.88   30.20
   2  17   0  179.28   27.20
   2  17   0  186.68   23.70
  -3 -17   0  141.09   24.90
   3  17   0  109.99   21.20
   3  17   0  126.29   23.20
   3  17   0   86.59   19.00
  -4 -17   0   12.60   13.60
   4  17   0   33.50   15.20
   4  17   0   12.10   13.30
   4  17   0   22.70   12.90
  -5 -17   0   20.90   12.90
  -5 -17   0   25.60   17.90
   5  17   0   25.40   15.50
   5  17   0   24.20   16.00
   5  17   0   34.40   16.40
  -5  18   0   38.90   19.10
  -5  18   0   11.10   20.50
   4 -18   0  115.69   21.30
  -4  18   0  138.79   27.30
  -4  18   0  152.28   28.50
   3 -18   0   76.19   17.40
  -3  18   0   73.69   22.00
  -3  18   0   65.99   21.20
   2 -18   0  174.18   25.80
  -2  18   0  203.78   31.40
  -2  18   0  189.68   29.00
   1 -18   0   -5.40    9.50
  -1  18   0    3.10   12.40
  -1  18   0   -0.60   12.20
   0 -18   0  519.75   42.40
   0  18   0  472.55   41.40
   0  18   0  513.25   41.80
  -1 -18   0   57.69   16.20
   1  18   0   58.19   22.60
   1  18   0   71.99   18.60
  -2 -18   0  240.88   31.70
   2  18   0  321.87   35.40
   2  18   0  239.18   34.80
  -3 -18   0  157.88   27.20
   3  18   0  187.58   26.10
   3  18   0  157.58   27.10
   3  18   0  197.58   29.00
  -4 -18   0   59.49   19.20
  -4 -18   0   46.70   17.00
   4  18   0   54.99   18.70
   4  18   0   33.80   18.80
   4  18   0   16.90   14.40
  -5 -18   0   14.20   18.60
  -5 -18   0   20.20   14.60
   5  18   0   19.10   15.80
   5  18   0   -1.40   15.00
   5  18   0   28.60   15.30
  -5  19   0    2.10   19.30
   4 -19   0   20.30   14.90
  -4  19   0   -3.90   13.60
  -4  19   0   11.20   18.90
   3 -19   0    0.90    9.60
  -3  19   0  -13.40   11.00
  -3  19   0   -3.50   13.00
   2 -19   0   30.80   13.80
  -2  19   0   19.30   15.40
  -2  19   0   13.30   16.70
   1 -19   0  156.88   25.70
  -1  19   0  140.69   24.70
  -1  19   0  129.89   24.80
   0 -19   0    1.50    9.80
   0  19   0  -13.90   10.50
   0  19   0   18.20   14.20
  -1 -19   0   47.70   15.90
   1  19   0   52.39   18.20
   1  19   0   48.00   18.40
  -2 -19   0    6.10   10.60
   2  19   0    2.00   13.30
   2  19   0   -2.90   10.40
  -3 -19   0  211.58   30.40
   3  19   0  185.78   30.60
   3  19   0  203.28   30.60
  -4 -19   0   11.50   16.20
  -4 -19   0   21.60   18.40
   4  19   0   22.70   13.80
   4  19   0   13.50   16.80
   4 -20   0    6.70   14.30
  -4  20   0   -3.20   17.40
  -4  20   0    0.60   13.60
   3 -20   0   11.40   12.40
  -3  20   0   -5.20   15.70
  -3  20   0  -10.90   16.00
   2 -20   0   56.79   18.10
  -2  20   0   24.80   18.00
  -2  20   0   28.80   18.10
   1 -20   0    6.90   10.40
  -1  20   0   -3.30   14.70
  -1  20   0   29.20   16.70
   0 -20   0   -3.40    8.60
   0  20   0   10.80   14.10
   0  20   0   11.50   13.10
  -1 -20   0   44.70   16.10
   1  20   0   44.70   16.00
   1  20   0   70.89   21.00
  -2 -20   0   -6.90    9.80
   2  20   0   -5.90   11.00
   2  20   0   -6.20   13.30
  -3 -20   0   -5.50   11.60
   3  20   0   24.30   17.50
   3  20   0   -8.30   14.20
  -4 -20   0   66.39   23.40
  -4 -20   0   96.59   23.90
   4  20   0   83.89   23.80
   4  20   0   68.59   21.10
   4 -21   0   -4.90   13.40
  -4  21   0   -0.60   21.00
  -4  21   0    2.30   18.50
   3 -21   0    8.70   13.60
  -3  21   0   10.50   15.80
  -3  21   0   21.50   17.20
   2 -21   0   12.00   12.40
  -2  21   0   10.90   15.00
  -2  21   0    2.00   13.40
   1 -21   0   65.59   20.10
  -1  21   0  116.79   26.80
  -1  21   0   83.39   24.30
   0 -21   0   43.20   17.00
   0  21   0    5.10   14.20
   0  21   0   55.59   20.10
  -1 -21   0   -8.80   10.40
   1  21   0   -1.20   11.90
   1  21   0    1.00   13.90
  -2 -21   0   47.60   18.90
   2  21   0   32.70   16.20
   2  21   0   32.20   17.70
  -3 -21   0    9.30   13.60
   3  21   0    1.10   12.60
   3  21   0   11.70   15.30
   3 -22   0   20.00   16.70
   2 -22   0    3.90   13.90
  -2  22   0   -7.90   18.70
  -2  22   0   15.90   16.70
   1 -22   0    4.30   13.30
  -1  22   0   10.30   20.50
  -1  22   0  -16.30   15.20
   0 -22   0   75.49   21.70
   0  22   0   77.19   25.80
   0  22   0   89.39   25.60
  -1 -22   0   22.00   15.00
   1  22   0   21.20   15.90
   1  22   0   28.30   19.50
  -2 -22   0   17.10   14.30
   2  22   0   22.10   16.30
   2  22   0   -9.50   16.50
   0  23  -1   24.40   18.60
   0  23  -1   13.10   17.80
   0 -23   1    1.40   12.80
  -1  23  -1    6.50   16.70
   1 -23   1   30.60   20.50
   2  22  -1   37.20   18.50
   2  22  -1   54.99   21.50
  -2 -22   1   34.20   16.10
   1  22  -1   11.80   13.70
   1  22  -1   -1.10   14.00
  -1 -22   1   -4.00   10.20
   0  22  -1    2.20   15.00
   0  22  -1   -2.10   13.90
   0 -22   1    7.30   12.40
  -1  22  -1    5.40   15.50
  -1  22  -1   19.10   16.20
   1 -22   1    3.70   13.50
  -2  22  -1   46.50   21.90
  -2  22  -1   76.39   25.90
   2 -22   1   88.49   23.60
  -3  22  -1  -14.20   18.20
  -3  22  -1    5.80   16.90
   3 -22   1    8.10   14.60
   3  21  -1  -16.20   13.10
   3  21  -1   -2.50   15.50
  -3 -21   1   -8.50   10.90
   2  21  -1   25.50   15.10
   2  21  -1   39.00   16.80
  -2 -21   1   40.60   16.30
   1  21  -1   47.10   19.50
   1  21  -1   33.60   17.30
  -1 -21   1   61.79   18.20
   0  21  -1    8.40   11.70
   0  21  -1    5.00   14.00
   0 -21   1   -8.00   10.30
  -1  21  -1    9.50   14.80
  -1  21  -1    1.90   14.30
   1 -21   1    3.50   10.90
  -2  21  -1    4.80   15.20
  -2  21  -1  -15.90   11.60
   2 -21   1   -2.20   13.30
  -3  21  -1   78.29   25.20
  -3  21  -1   30.20   18.50
   3 -21   1   64.89   20.30
  -4  21  -1   20.40   22.20
  -4  21  -1    7.70   17.40
   4 -21   1   20.90   17.80
   4  20  -1    1.70   17.40
   4  20  -1   13.50   15.30
  -4 -20   1   17.10   14.60
  -4 -20   1   -6.20   16.90
   3  20  -1   45.30   17.70
   3  20  -1   43.00   18.90
  -3 -20   1   57.49   19.10
   2  20  -1   20.90   14.10
   2  20  -1   16.40   16.90
  -2 -20   1   28.50   13.80
   1  20  -1   45.10   17.50
   1  20  -1   65.79   20.70
  -1 -20   1   33.50   14.90
   0  20  -1   14.40   16.40
   0  20  -1   36.00   16.50
   0 -20   1   28.10   14.10
  -1  20  -1   -0.50   14.90
  -1  20  -1   -1.40   14.70
   1 -20   1   -6.80    8.60
  -2  20  -1    5.60   11.30
  -2  20  -1    2.30   11.80
   2 -20   1   11.40   13.80
  -3  20  -1    2.00   13.50
  -3  20  -1    4.30   15.70
   3 -20   1   -2.20   13.50
  -4  20  -1    3.40   16.20
  -4  20  -1   33.70   19.30
   4 -20   1   14.50   13.10
   5  19  -1  176.08   31.90
   5  19  -1   93.39   22.40
  -5 -19   1  106.29   25.70
   4  19  -1   21.40   16.70
   4  19  -1   14.50   13.80
   4  19  -1  -18.00   14.00
  -4 -19   1   -1.60   11.00
  -4 -19   1   -0.30   16.90
   3  19  -1   22.20   16.30
   3  19  -1   10.90   10.50
  -3 -19   1   -3.00   13.10
   2  19  -1   21.70   16.20
   2  19  -1   60.39   17.30
  -2 -19   1   42.90   15.50
   1  19  -1   27.80   16.30
   1  19  -1   54.79   17.40
  -1 -19   1   18.40   12.20
   0  19  -1   61.19   19.40
   0  19  -1   76.49   21.00
   0 -19   1   44.90   15.40
  -1  19  -1    5.30   14.90
  -1  19  -1   28.40   16.40
   1 -19   1    0.30   10.20
  -2  19  -1  -11.70   13.30
  -2  19  -1   -6.10   14.20
   2 -19   1   -5.40   12.10
  -3  19  -1  -12.90   14.80
  -3  19  -1    6.40   13.20
   3 -19   1   21.10   14.30
  -4  19  -1    6.50   18.20
  -4  19  -1  -10.90   18.40
   4 -19   1   -0.40   10.90
  -5  19  -1   -4.80   15.40
  -5  19  -1   18.70   20.60
   5  18  -1   -4.40   12.80
   5  18  -1   -2.40   14.70
   5  18  -1    5.20   15.20
  -5 -18   1  -11.20   11.50
  -5 -18   1    5.40   15.70
   4  18  -1  116.09   23.50
   4  18  -1  153.98   27.20
   4  18  -1  121.59   25.30
  -4 -18   1  110.49   25.00
  -4 -18   1   69.19   21.70
   3  18  -1   -7.50   11.10
   3  18  -1   -3.90   12.60
   3  18  -1   -5.60   12.10
  -3 -18   1   10.60   10.40
   2  18  -1  158.08   25.70
   2  18  -1  207.08   28.90
  -2 -18   1  153.08   25.10
   1  18  -1   39.20   15.90
   1  18  -1   20.00   14.60
  -1 -18   1   46.90   15.30
   0  18  -1  192.58   27.70
   0  18  -1  144.79   26.70
   0 -18   1  164.98   25.50
  -1  18  -1   -2.90   11.50
  -1  18  -1   -2.60   11.30
   1 -18   1   11.20   10.20
  -2  18  -1   65.59   19.00
  -2  18  -1   79.19   21.60
   2 -18   1   93.69   20.10
  -3  18  -1   46.50   19.90
  -3  18  -1   17.20   17.40
   3 -18   1   36.50   14.10
  -4  18  -1   38.80   16.80
  -4  18  -1   32.00   18.80
   4 -18   1   17.90   12.50
  -5  18  -1   16.50   15.20
  -5  18  -1   19.80   19.80
  -6  18  -1    4.60   15.90
   6  17  -1   21.40   17.20
   6  17  -1   19.80   18.10
   6  17  -1   13.90   17.90
  -6 -17   1    1.30   13.00
  -6 -17   1    8.70   20.20
   5  17  -1  132.49   25.50
   5  17  -1  127.79   25.40
   5  17  -1   61.19   19.40
  -5 -17   1  106.49   22.20
  -5 -17   1   87.59   23.30
   4  17  -1   55.79   16.60
   4  17  -1   77.79   18.60
   4  17  -1  105.89   22.00
  -4 -17   1   29.30   15.30
   3  17  -1   26.80   15.50
   3  17  -1   35.30   14.70
   3  17  -1   13.00   12.30
  -3 -17   1   34.50   13.40
   2  17  -1   49.99   16.10
   2  17  -1  110.79   20.80
   2  17  -1   64.19   15.20
  -2 -17   1  106.19   20.20
   1  17  -1  397.66   30.50
   1  17  -1  330.87   31.60
   1  17  -1  391.86   34.90
  -1 -17   1  351.16   31.60
   0  17  -1    6.20   10.60
   0  17  -1   10.30   12.20
   0 -17   1   21.10   10.60
  -1  17  -1  118.29   21.90
  -1  17  -1  115.69   21.60
   1 -17   1  101.99   19.50
  -2  17  -1    1.40   11.60
  -2  17  -1   16.00   13.50
   2 -17   1    6.10    9.90
  -3  17  -1  122.29   23.80
  -3  17  -1  135.89   26.20
   3 -17   1  120.39   21.20
  -4  17  -1   96.69   23.50
  -4  17  -1   71.39   21.20
   4 -17   1   78.49   17.10
  -5  17  -1   15.90   16.70
  -5  17  -1   15.30   18.60
  -6  17  -1   18.70   16.50
   6  16  -1  -14.50   14.50
   6  16  -1   14.10   14.60
   6  16  -1   18.80   14.30
  -6 -16   1    2.40   18.20
  -6 -16   1   13.80   11.60
   5  16  -1   47.60   16.00
   5  16  -1   44.70   17.30
   5  16  -1   36.10   16.90
  -5 -16   1   51.89   15.80
  -5 -16   1    6.90   13.90
   4  16  -1   24.20   13.00
   4  16  -1   44.70   16.20
   4  16  -1   26.00   14.60
  -4 -16   1   69.59   20.50
  -4 -16   1   30.70   13.90
   3  16  -1   47.30   15.20
   3  16  -1   52.99   16.10
   3  16  -1   28.00   13.00
  -3 -16   1   75.59   17.20
   2  16  -1    4.80    9.80
   2  16  -1    5.70   10.30
   2  16  -1   19.10   11.00
  -2 -16   1   -3.20    7.10
   1  16  -1   32.00   12.90
   1  16  -1   34.20   11.20
   1  16  -1   12.90   11.80
  -1 -16   1   15.70    8.90
   0  16  -1  168.18   18.40
   0  16  -1  136.29   21.70
   0  16  -1  133.99   23.00
   0 -16   1  136.99   20.60
  -1  16  -1    9.70   10.40
  -1  16  -1   20.30   10.00
   1 -16   1    4.20    7.20
  -2  16  -1   21.00   11.50
  -2  16  -1   13.60   10.60
   2 -16   1    1.60    8.80
  -3  16  -1   18.50   12.20
  -3  16  -1   15.90   12.30
   3 -16   1   16.40    9.70
  -4  16  -1  116.99   24.00
  -4  16  -1  106.59   23.50
   4 -16   1  134.09   21.20
  -5  16  -1   79.09   21.90
  -5  16  -1   65.29   19.60
  -6  16  -1   21.90   21.90
  -6  16  -1    3.00   15.90
   6  15  -1   28.00   16.10
   6  15  -1   15.40   16.20
   6  15  -1   70.19   21.30
  -6 -15   1   54.99   17.60
  -6 -15   1   29.70   17.00
   5  15  -1    9.50   10.00
   5  15  -1   15.20   12.90
   5  15  -1   20.00   14.10
  -5 -15   1  -18.50   12.40
  -5 -15   1    4.20    9.30
   4  15  -1  132.39   22.30
   4  15  -1   93.79   19.00
   4  15  -1   90.49   19.40
  -4 -15   1   95.39   19.40
  -4 -15   1   65.49   16.70
   3  15  -1   -2.60    8.00
   3  15  -1   19.30   11.80
   3  15  -1    0.40    8.10
  -3 -15   1   -1.60    7.30
   2  15  -1   20.50   10.50
   2  15  -1   10.10    8.10
   2  15  -1    4.80    9.40
  -2 -15   1    0.60    7.60
   1  15  -1   -3.10    7.50
   1  15  -1    1.10    6.50
   1  15  -1   -8.00    6.70
  -1 -15   1   -0.20    5.80
   0  15  -1   -4.30    6.60
   0  15  -1    2.90    8.70
   0  15  -1   12.60    9.80
   0 -15   1    0.70    6.40
  -1  15  -1   45.20   14.00
  -1  15  -1   34.30   13.60
  -1  15  -1   46.30    9.70
   1 -15   1   26.30   10.90
  -2  15  -1    6.50   11.60
  -2  15  -1    1.80    7.70
   2 -15   1    1.40    7.10
  -3  15  -1   -1.80    8.60
  -3  15  -1   22.40   11.60
   3 -15   1    8.20    6.90
  -4  15  -1   41.30   16.20
  -4  15  -1   41.00   15.80
   4 -15   1   35.10   12.50
  -5  15  -1  103.49   24.40
  -5  15  -1  139.59   25.40
  -6  15  -1   72.89   23.10
  -6  15  -1   68.69   21.40
  -7  15  -1   38.40   21.50
   7  14  -1   75.69   21.90
   7  14  -1   80.49   22.60
  -7 -14   1  143.19   26.70
  -7 -14   1  121.69   27.70
   6  14  -1   33.60   18.40
   6  14  -1   21.10   15.20
   6  14  -1   26.00   15.70
  -6 -14   1    0.90   12.90
  -6 -14   1   14.40   12.20
   5  14  -1    2.70   11.40
   5  14  -1  -11.20   11.30
   5  14  -1    2.20    8.60
  -5 -14   1   10.50    9.60
  -5 -14   1   10.00   14.70
   4  14  -1    7.50   11.40
   4  14  -1    6.90    7.90
   4  14  -1    4.80   10.50
  -4 -14   1   -1.10    9.10
  -4 -14   1   -4.80    9.00
   3  14  -1  195.28   24.60
   3  14  -1  189.08   25.60
   3  14  -1  167.38   23.70
  -3 -14   1  177.18   24.40
   2  14  -1   77.49   16.10
   2  14  -1   88.19   17.10
   2  14  -1   93.59   16.30
  -2 -14   1   70.99   15.10
   1  14  -1    2.60    6.30
   1  14  -1    1.80    6.70
   1  14  -1   10.90    7.00
  -1 -14   1   11.90    6.70
   0  14  -1    1.00    7.70
   0  14  -1   -5.70    7.00
   0  14  -1    3.90    5.80
   0 -14   1   -0.80    4.80
  -1  14  -1    6.50    7.00
  -1  14  -1   -2.00    6.60
  -1  14  -1   -2.00    5.50
   1 -14   1    0.90    5.30
  -2  14  -1   -1.30    9.10
  -2  14  -1   -4.50    5.20
  -2  14  -1   -6.60    7.10
   2 -14   1   -3.30    6.40
  -3  14  -1   10.20    9.70
  -3  14  -1   10.50   10.20
   3 -14   1    2.40    6.40
  -4  14  -1   12.30    9.90
  -4  14  -1   12.10   10.90
   4 -14   1   27.70    9.40
  -5  14  -1   22.30   16.20
  -5  14  -1    4.60   14.10
   5 -14   1   23.40   11.60
  -6  14  -1   39.90   19.10
  -6  14  -1   59.59   19.60
  -7  14  -1   62.49   24.40
   7  13  -1   37.90   17.90
   7  13  -1   22.00   18.00
  -7 -13   1   60.39   19.40
  -7 -13   1   50.99   20.80
   6  13  -1   43.80   15.50
   6  13  -1   71.49   19.10
  -6 -13   1   46.70   15.40
  -6 -13   1   63.49   19.20
   5  13  -1    4.30   10.90
   5  13  -1   26.30   11.30
   5  13  -1   27.80   11.20
  -5 -13   1   37.30   15.10
  -5 -13   1    7.90   10.10
   4  13  -1    7.60   11.00
   4  13  -1   -3.60   10.00
   4  13  -1   21.60   11.40
  -4 -13   1   16.00    9.50
  -4 -13   1   14.50   11.40
   3  13  -1  171.98   23.00
   3  13  -1  201.28   24.40
   3  13  -1  172.48   24.20
  -3 -13   1  187.78   23.60
   2  13  -1   35.70   10.40
   2  13  -1   53.99   13.20
   2  13  -1   41.50   11.50
  -2 -13   1   29.90    9.70
   1  13  -1  200.08   21.20
   1  13  -1  220.78   21.10
   1  13  -1  232.18   26.10
  -1 -13   1  230.28   24.50
   0  13  -1    3.30    8.00
   0  13  -1    3.30    5.40
   0  13  -1    6.70    6.90
   0 -13   1   -1.80    4.10
  -1  13  -1    0.20    8.40
  -1  13  -1   -6.20    6.30
  -1  13  -1   -3.40    5.10
   1 -13   1    1.00    5.00
  -2  13  -1    0.10    7.00
  -2  13  -1    4.40    5.70
  -2  13  -1   -6.40    6.30
   2 -13   1    0.50    5.90
  -3  13  -1   63.09   15.20
  -3  13  -1   76.59   15.20
  -3  13  -1   79.59   11.40
   3 -13   1   72.29   13.20
  -4  13  -1   12.40    9.30
  -4  13  -1    5.20   10.80
  -4  13  -1   13.00   11.40
   4 -13   1   -3.70    4.70
   4 -13   1    7.50    7.90
  -5  13  -1    8.00   12.50
  -5  13  -1   15.10   13.50
   5 -13   1    8.60    8.10
  -6  13  -1  -11.60   11.90
  -6  13  -1   18.30   15.70
  -7  13  -1   18.30   15.60
   7  12  -1  -12.40   13.10
   7  12  -1    0.50   11.20
  -7 -12   1   -0.70   14.50
  -7 -12   1    4.10   11.90
   6  12  -1  174.48   27.00
   6  12  -1  161.98   26.20
  -6 -12   1  171.58   28.30
  -6 -12   1  200.58   26.90
   5  12  -1   69.89   16.80
   5  12  -1   41.20   13.50
   5  12  -1   50.59   14.30
  -5 -12   1   56.69   14.90
  -5 -12   1   31.10   15.90
   4  12  -1   14.10    9.10
   4  12  -1    7.80    9.90
   4  12  -1   17.00   11.70
  -4 -12   1   29.10   10.80
  -4 -12   1   37.20   12.80
   3  12  -1   52.79   12.40
   3  12  -1   44.00   12.60
   3  12  -1   38.60   12.20
  -3 -12   1   58.39   13.50
   2  12  -1  499.85   34.60
   2  12  -1  549.15   34.90
   2  12  -1  446.06   34.70
  -2 -12   1  512.35   34.60
   1  12  -1   14.20    8.10
   1  12  -1   22.80    8.10
   1  12  -1   29.40    9.00
  -1 -12   1   22.50    8.40
   0  12  -1  418.96   31.10
   0  12  -1  462.25   32.00
   0  12  -1  418.06   26.40
   0 -12   1  432.46   29.90
  -1  12  -1   11.40    7.70
  -1  12  -1    4.50    4.90
  -1  12  -1    5.70    6.60
   1 -12   1   -0.60    4.70
  -2  12  -1   73.59   14.70
  -2  12  -1   84.39   11.10
  -2  12  -1  110.79   17.50
   2 -12   1  117.99   15.80
  -3  12  -1    7.10    6.40
  -3  12  -1   16.90   10.20
  -3  12  -1    5.50   10.20
   3 -12   1   16.50    8.00
  -4  12  -1  278.57   32.20
  -4  12  -1  313.77   27.30
  -4  12  -1  268.57   22.90
   4 -12   1  315.27   21.70
   4 -12   1  359.56   25.20
  -5  12  -1    9.90   11.50
  -5  12  -1    2.90   11.90
  -5  12  -1    0.00    7.20
   5 -12   1   -4.00    6.10
   5 -12   1    2.40    6.40
  -6  12  -1   19.70   12.30
  -6  12  -1   31.60   14.80
  -7  12  -1   14.60   15.50
  -8  12  -1  -10.30   17.20
   8  11  -1   64.19   22.50
   8  11  -1   57.59   20.30
   7  11  -1   82.59   22.10
   7  11  -1   86.49   20.50
  -7 -11   1  120.39   21.30
  -7 -11   1   80.59   25.00
   6  11  -1   54.19   15.80
   6  11  -1    8.40    9.80
  -6 -11   1   14.90   11.40
  -6 -11   1   16.30   15.90
   5  11  -1  437.16   36.10
   5  11  -1  460.15   36.00
   5  11  -1  466.45   36.00
  -5 -11   1  467.35   40.40
  -5 -11   1  452.05   34.80
   4  11  -1  268.57   25.60
   4  11  -1  293.27   31.40
   4  11  -1  288.97   25.90
  -4 -11   1  287.27   24.70
  -4 -11   1  260.57   29.40
   3  11  -1   80.99   15.80
   3  11  -1  105.29   16.40
   3  11  -1   82.89   15.90
  -3 -11   1  119.09   16.60
   2  11  -1   14.40    7.60
   2  11  -1   18.70    7.80
   2  11  -1    6.80    6.90
  -2 -11   1    1.60    5.60
   1  11  -1  802.32   43.40
   1  11  -1  694.63   44.10
   1  11  -1  766.12   46.30
  -1 -11   1  826.02   45.70
   0  11  -1    7.60    6.80
   0  11  -1   20.50    8.70
   0  11  -1   10.80    5.30
   0 -11   1   16.50    7.80
  -1  11  -1  812.22   43.50
  -1  11  -1  911.61   51.39
  -1  11  -1  974.90   52.19
   1 -11   1  840.92   48.00
  -2  11  -1   74.99   14.90
  -2  11  -1   53.89    8.90
  -2  11  -1   71.09   14.60
   2 -11   1  100.79   13.80
  -3  11  -1    2.00    6.20
  -3  11  -1   28.20   10.50
   3 -11   1   11.80    4.80
   3 -11   1    6.10    5.40
  -4  11  -1   21.10   12.30
  -4  11  -1   29.60   11.10
  -4  11  -1   14.40    8.00
   4 -11   1   17.00    7.80
   4 -11   1   21.00    6.90
  -5  11  -1  439.26   35.60
  -5  11  -1  528.55   40.80
   5 -11   1  468.45   30.30
   5 -11   1  455.55   30.30
  -6  11  -1   -2.50   11.30
  -6  11  -1   14.00   10.60
   6 -11   1    2.10    7.00
  -7  11  -1   -5.90   14.30
  -7  11  -1   -7.70   12.10
  -8  11  -1   19.10   18.60
   8  10  -1   10.20   14.90
   8  10  -1   18.50   16.80
  -8 -10   1    2.50   16.10
   7  10  -1   91.69   20.90
   7  10  -1  159.58   25.90
  -7 -10   1  116.79   26.20
  -7 -10   1  114.99   18.40
   6  10  -1  191.78   26.10
   6  10  -1  212.78   28.90
  -6 -10   1  131.69   24.30
  -6 -10   1  186.88   23.70
   5  10  -1   -9.50    5.50
   5  10  -1   -2.20    6.20
   5  10  -1    2.40    8.00
  -5 -10   1   12.60   10.60
  -5 -10   1   -3.70    6.70
   4  10  -1  210.18   24.60
   4  10  -1  218.68   23.80
   4  10  -1  222.78   25.90
  -4 -10   1  181.88   24.80
  -4 -10   1  236.18   25.20
   3  10  -1  620.34   40.20
   3  10  -1  607.84   39.70
   3  10  -1  595.94   38.80
  -3 -10   1  610.34   40.60
  -3 -10   1  654.13   39.10
   2  10  -1  730.13   43.00
   2  10  -1  753.62   44.80
   2  10  -1  714.43   43.30
  -2 -10   1  786.12   44.10
   1  10  -1   74.49   12.30
   1  10  -1   79.59   13.80
   1  10  -1   58.59   10.50
  -1 -10   1   59.49   11.30
   0  10  -1 1080.19   57.09
   0  10  -1 1040.70   51.59
   0  10  -1  982.20   55.39
   0 -10   1 1088.29   55.59
  -1  10  -1    4.40    4.60
  -1  10  -1   12.20    8.10
  -1  10  -1   15.20    8.80
   1 -10   1    1.00    4.60
  -2  10  -1  438.06   26.00
  -2  10  -1  492.05   33.60
  -2  10  -1  465.05   31.50
   2 -10   1  463.55   29.00
  -3  10  -1  244.88   18.60
  -3  10  -1  248.08   23.20
  -3  10  -1  271.47   28.20
   3 -10   1  244.68   16.80
   3 -10   1  268.97   19.90
  -4  10  -1   37.10   11.90
  -4  10  -1   71.59   14.20
   4 -10   1   38.00    9.20
   4 -10   1   29.20    7.70
  -5  10  -1    4.30   10.80
  -5  10  -1   18.00   12.50
   5 -10   1   -2.10    5.80
   5 -10   1    4.50    6.90
  -6  10  -1  116.49   23.00
  -6  10  -1  107.89   19.10
   6 -10   1  135.19   18.00
  -7  10  -1   -0.10   13.70
  -7  10  -1   -1.10   12.70
   7 -10   1   -3.40    7.90
  -8  10  -1   12.60   17.40
   8   9  -1   58.19   17.40
   8   9  -1   18.10   13.10
  -8  -9   1   62.69   23.00
   7   9  -1   41.40   14.80
   7   9  -1   46.80   15.00
  -7  -9   1    4.70   10.00
  -7  -9   1   13.90   13.60
   6   9  -1   58.49   14.50
   6   9  -1   72.89   17.00
  -6  -9   1   71.69   18.50
  -6  -9   1   49.90   12.90
   5   9  -1  256.97   28.60
   5   9  -1  183.68   23.60
  -5  -9   1  199.08   22.70
  -5  -9   1  170.58   24.10
   4   9  -1   57.09   12.50
   4   9  -1   29.20    8.80
   4   9  -1   34.10   11.90
  -4  -9   1   42.20   10.80
  -4  -9   1   17.20   10.90
   3   9  -1    6.40    6.90
   3   9  -1   15.40    8.90
   3   9  -1   10.80    6.30
  -3  -9   1    5.40    5.60
  -3  -9   1   20.40    8.60
   2   9  -1 1228.38   64.79
   2   9  -1 1195.28   63.19
   2   9  -1 1208.68   62.99
  -2  -9   1 1276.57   63.79
   1   9  -1  372.76   25.30
   1   9  -1  401.76   23.90
   1   9  -1  286.17   22.40
  -1  -9   1  302.37   22.70
   0   9  -1  124.19   11.20
   0   9  -1  182.18   18.50
   0   9  -1  116.89   15.20
   0  -9   1  145.89   15.80
  -1   9  -1  940.21   52.59
  -1   9  -1  955.20   46.60
  -1   9  -1 1008.30   52.39
   1  -9   1  969.00   50.19
  -2   9  -1  223.78   19.80
  -2   9  -1  205.58   19.50
  -2   9  -1  179.88   14.20
   2  -9   1  199.18   16.10
   2  -9   1  178.88   12.90
  -3   9  -1  315.37   27.20
  -3   9  -1  358.66   25.80
  -3   9  -1  313.77   21.20
   3  -9   1  309.67   21.40
   3  -9   1  310.07   20.00
  -4   9  -1  360.46   30.70
  -4   9  -1  282.07   25.80
   4  -9   1  361.16   22.90
   4  -9   1  347.57   22.80
  -5   9  -1   96.39   16.10
  -5   9  -1   86.89   17.00
   5  -9   1   96.19   12.20
   5  -9   1   70.59   12.40
  -6   9  -1   34.30   14.40
  -6   9  -1   36.80   14.10
   6  -9   1    5.90    7.30
  -7   9  -1   17.40   14.90
  -7   9  -1    7.90   14.60
   7  -9   1   11.20    9.30
  -8   9  -1   -0.30   15.80
   8  -9   1    3.80   11.20
   8   8  -1   17.20   13.30
   8   8  -1    2.00   11.30
  -8  -8   1   47.40   18.90
   7   8  -1   45.80   14.40
   7   8  -1   62.89   17.20
  -7  -8   1   31.40   18.30
  -7  -8   1   40.70   12.60
   6   8  -1  102.99   19.10
   6   8  -1   75.09   17.20
  -6  -8   1  111.89   21.30
  -6  -8   1  123.49   17.40
   5   8  -1    8.70    7.80
   5   8  -1    0.90    6.70
  -5  -8   1    6.40    6.80
  -5  -8   1    9.70    8.90
   4   8  -1  131.49   18.20
   4   8  -1  162.78   18.90
   4   8  -1  138.69   20.00
  -4  -8   1  135.19   20.30
  -4  -8   1  133.29   16.70
   3   8  -1    5.10    7.10
   3   8  -1    8.60    5.50
   3   8  -1    3.10    6.70
  -3  -8   1   21.90    8.50
  -3  -8   1   13.70    6.80
   2   8  -1  556.04   33.80
   2   8  -1  530.35   32.60
   2   8  -1  537.65   33.20
  -2  -8   1  566.04   33.00
   1   8  -1  967.80   49.99
   1   8  -1  992.10   51.29
   1   8  -1 1023.70   52.59
  -1  -8   1  971.50   51.09
   0   8  -1   97.29   12.90
   0   8  -1   80.89   11.50
   0   8  -1   83.59    9.40
   0  -8   1   85.89   11.50
  -1   8  -1  354.86   20.80
  -1   8  -1  412.06   22.10
  -1   8  -1  438.46   26.70
  -1   8  -1  418.06   27.10
   1  -8   1  450.35   25.20
   1  -8   1  372.26   23.00
  -2   8  -1  309.87   23.90
  -2   8  -1  279.67   22.00
  -2   8  -1  318.07   19.10
   2  -8   1  317.47   20.30
   2  -8   1  334.07   18.50
  -3   8  -1   11.20    7.90
  -3   8  -1   22.50    7.90
   3  -8   1    5.50    4.40
   3  -8   1    4.10    3.80
  -4   8  -1   28.80   10.20
  -4   8  -1   19.40    9.20
   4  -8   1   38.70    7.90
   4  -8   1   45.80    8.00
  -5   8  -1  197.08   23.20
  -5   8  -1  172.28   25.30
   5  -8   1  171.18   18.70
   5  -8   1  194.78   15.00
  -6   8  -1   35.70   14.60
  -6   8  -1   28.70   12.90
   6  -8   1   42.30   11.30
  -7   8  -1   16.40   14.40
  -7   8  -1   36.20   14.70
   7  -8   1    5.00    8.90
  -8   8  -1   38.20   19.40
   8  -8   1   25.00   13.40
   8   7  -1   -0.40   12.60
   8   7  -1  -12.30   10.50
  -8  -7   1    6.50   14.40
   7   7  -1    2.40    9.50
   7   7  -1   13.90   10.70
  -7  -7   1    1.90    9.00
  -7  -7   1    5.00   14.90
   6   7  -1  100.49   17.90
   6   7  -1  108.19   17.20
  -6  -7   1   73.69   17.80
  -6  -7   1  107.29   15.20
   5   7  -1  130.79   18.40
   5   7  -1  169.28   22.60
  -5  -7   1  135.09   20.50
  -5  -7   1  185.78   19.90
   4   7  -1   41.80   11.00
   4   7  -1   38.40   10.10
   4   7  -1   44.00   10.90
  -4  -7   1   35.20   10.20
  -4  -7   1   27.40    7.90
   3   7  -1  282.57   21.80
   3   7  -1  281.77   22.60
   3   7  -1  271.57   21.10
  -3  -7   1  293.87   20.90
  -3  -7   1  313.77   23.00
   2   7  -1   10.20    5.20
   2   7  -1    3.10    4.20
   2   7  -1    9.10    4.50
  -2  -7   1    6.20    4.20
   1   7  -1 1584.44   81.19
   1   7  -1 1821.02   81.49
   1   7  -1 1823.02   83.39
  -1  -7   1 1686.73   81.69
   0   7  -1  112.19   12.70
   0   7  -1  133.49   14.20
   0   7  -1   97.19    8.80
   0  -7   1  112.39   12.10
   0  -7   1  103.29   10.90
  -1   7  -1   65.29    6.80
   1  -7   1   93.39   10.80
  -2   7  -1  231.18   18.60
  -2   7  -1  232.98   19.60
  -2   7  -1  232.98   15.60
   2  -7   1  225.18   14.30
   2  -7   1  241.78   15.80
  -3   7  -1   33.90    8.90
   3  -7   1   24.50    5.80
   3  -7   1   11.00    4.30
  -4   7  -1   36.20    9.50
  -4   7  -1   21.30    8.80
   4  -7   1    8.40    5.20
   4  -7   1   12.40    4.50
  -5   7  -1   25.10   11.00
  -5   7  -1   26.40   10.20
   5  -7   1   38.20    9.00
   5  -7   1   12.70    5.60
  -6   7  -1  168.28   21.80
  -6   7  -1  153.68   24.30
   6  -7   1  167.68   20.40
  -7   7  -1   12.60   14.20
  -7   7  -1  -11.00   11.60
   7  -7   1    0.60    6.10
  -8   7  -1   -2.50   16.70
  -8   7  -1   12.70   16.70
   8  -7   1    9.50   12.00
   8   6  -1   31.20   15.60
   8   6  -1   11.60   11.90
  -8  -6   1   27.00   15.60
   7   6  -1   23.40   12.30
   7   6  -1   17.50   11.40
  -7  -6   1   28.50   14.60
   6   6  -1   16.90    8.90
   6   6  -1   18.80    8.80
  -6  -6   1    0.00    6.30
  -6  -6   1   11.50   10.50
   5   6  -1   81.59   14.00
   5   6  -1   81.09   14.80
  -5  -6   1   90.69   13.30
  -5  -6   1   70.19   16.20
   4   6  -1  113.89   16.10
   4   6  -1  104.09   16.50
  -4  -6   1  101.59   16.20
  -4  -6   1   96.19   12.90
   3   6  -1   85.59   12.30
   3   6  -1   93.59   14.10
   3   6  -1  101.99   13.60
  -3  -6   1  111.19   14.60
  -3  -6   1   94.79   12.20
   2   6  -1  443.66   28.10
   2   6  -1  439.26   27.20
   2   6  -1  480.85   28.90
  -2  -6   1  501.45   27.70
   1   6  -1    6.20    3.20
   1   6  -1    3.20    3.60
   1   6  -1   -0.10    2.80
  -1  -6   1    1.50    2.80
   0   6  -1 1104.69   51.39
   0   6  -1 1131.19   53.89
   0   6  -1 1107.39   54.29
   0  -6   1 1112.79   53.29
   0  -6   1 1061.69   51.09
  -1   6  -1   49.00    8.20
  -1   6  -1   45.90    5.30
  -1   6  -1   58.49    6.30
  -1   6  -1   61.29    9.10
   1  -6   1   60.89    7.80
  -2   6  -1  452.25   28.80
  -2   6  -1  490.55   28.20
   2  -6   1  494.25   24.90
   2  -6   1  437.36   24.90
  -3   6  -1  234.98   18.30
  -3   6  -1  280.07   21.40
   3  -6   1  222.28   16.00
   3  -6   1  243.08   15.50
   4  -6   1   35.70    6.00
   4  -6   1   38.80    8.30
  -5   6  -1  108.19   16.30
  -5   6  -1   55.69   14.40
   5  -6   1   61.89   11.40
   5  -6   1   40.20    7.10
  -6   6  -1   10.70   12.40
  -6   6  -1   12.20   10.40
   6  -6   1    3.30    7.70
  -7   6  -1   25.20   13.40
  -7   6  -1   15.50   16.90
   7  -6   1   11.10    7.80
  -8   6  -1   19.90   17.30
  -8   6  -1   26.90   16.30
   8  -6   1    4.00   10.80
   9  -6   1    1.60   11.40
   9   5  -1   29.80   15.60
  -9  -5   1   12.80   20.00
   8   5  -1   63.59   16.30
   8   5  -1   69.69   20.00
  -8  -5   1   87.29   27.40
   7   5  -1   66.59   16.20
   7   5  -1   77.79   18.40
  -7  -5   1   68.79   18.50
   6   5  -1  207.88   26.10
   6   5  -1  160.78   21.20
  -6  -5   1  183.08   25.00
  -6  -5   1  174.98   19.10
   5   5  -1   -1.10    6.50
   5   5  -1   11.80    7.60
  -5  -5   1   12.20    6.20
  -5  -5   1   18.40    9.30
   4   5  -1   26.50    8.50
   4   5  -1   19.30    6.50
  -4  -5   1   32.90   10.40
  -4  -5   1   17.10    6.40
   3   5  -1  466.75   28.30
   3   5  -1  452.55   29.60
   3   5  -1  454.95   27.90
  -3  -5   1  438.66   26.70
  -3  -5   1  496.05   30.10
   2   5  -1   21.50    6.20
   2   5  -1   30.90    6.90
   2   5  -1   27.90    5.90
  -2  -5   1   32.50    6.90
  -2  -5   1   27.00    5.90
   1   5  -1  137.79   11.50
   1   5  -1  133.59   10.70
   1   5  -1  127.69   10.80
  -1  -5   1  151.48   11.10
   0   5  -1    1.20    2.80
   0   5  -1    1.20    2.30
   0   5  -1    3.50    2.60
   0  -5   1    1.00    1.80
   0  -5   1    2.70    2.30
  -1   5  -1  682.33   34.50
  -1   5  -1  664.03   31.30
  -1   5  -1  592.14   33.10
  -1   5  -1  639.54   30.80
   1  -5   1  643.84   32.20
   1  -5   1  669.53   30.90
  -2   5  -1   18.50    5.80
  -2   5  -1   12.50    5.50
   2  -5   1   12.60    3.50
   2  -5   1   14.70    3.70
   2  -5   1   14.30    3.50
  -3   5  -1  148.29   13.30
  -3   5  -1  124.39   15.40
   3  -5   1   99.09    8.50
   3  -5   1  115.39   10.40
  -4   5  -1  260.07   24.00
  -4   5  -1  304.67   17.40
  -4   5  -1  309.27   23.00
   4  -5   1  308.27   17.50
   4  -5   1  319.37   21.60
  -5   5  -1  182.38   21.00
  -5   5  -1  207.38   24.60
  -5   5  -1  171.08   12.10
   5  -5   1  160.28   18.70
   5  -5   1  177.68   12.40
  -6   5  -1   14.30   10.70
  -6   5  -1   -9.20   10.00
   6  -5   1    4.60    7.20
  -7   5  -1   26.40   16.80
  -7   5  -1    4.00   10.70
   7  -5   1   14.90    8.90
  -8   5  -1   18.10   16.10
  -8   5  -1   39.00   19.20
   8  -5   1    0.90    8.00
  -9   5  -1   26.20   23.40
   9  -5   1    2.60   12.10
   9   4  -1   30.90   17.50
   9   4  -1   53.49   19.40
  -9  -4   1   34.40   23.90
  -9  -4   1   79.19   24.30
   8   4  -1  133.99   23.40
   8   4  -1   93.29   18.40
  -8  -4   1  157.88   28.20
   7   4  -1  214.18   28.10
   7   4  -1  232.98   26.80
  -7  -4   1  157.18   26.10
   6   4  -1  101.79   16.60
   6   4  -1  105.49   18.90
  -6  -4   1  126.99   15.40
  -6  -4   1   98.59   19.90
   5   4  -1  570.74   35.70
   5   4  -1  589.74   39.40
  -5  -4   1  569.44   33.30
  -5  -4   1  595.54   40.50
   4   4  -1   48.30   10.80
   4   4  -1   52.49   10.10
  -4  -4   1   48.00    8.30
  -4  -4   1   52.49   11.10
   3   4  -1    5.70    3.80
   3   4  -1    7.10    4.10
  -3  -4   1    5.30    3.60
  -3  -4   1   26.10    6.80
   2   4  -1  249.18   18.00
   2   4  -1  281.57   17.50
   2   4  -1  233.88   16.30
  -2  -4   1  292.87   18.00
  -2  -4   1  257.97   16.40
   1   4  -1   21.20    4.70
   1   4  -1   19.10    4.50
   1   4  -1    9.70    3.10
  -1  -4   1   12.30    3.70
  -1  -4   1    6.70    2.80
   0   4  -1 1273.67   59.09
   0   4  -1 1317.37   60.49
   0   4  -1 1303.67   60.19
   0   4  -1 1321.77   60.99
   0  -4   1 1287.77   60.89
   0  -4   1 1333.97   60.59
   0  -4   1 1310.37   60.19
   0  -4   1 1369.86   59.29
  -1   4  -1  407.56   22.20
  -1   4  -1  493.35   22.60
  -1   4  -1  423.36   21.80
  -1   4  -1  425.06   24.30
  -1   4  -1  465.65   24.20
   1  -4   1  454.85   22.00
   1  -4   1  469.45   22.70
  -2   4  -1  403.66   24.80
  -2   4  -1  442.46   23.60
   2  -4   1  414.46   20.70
   2  -4   1  380.56   20.00
   2  -4   1  408.86   21.90
  -3   4  -1  214.38   18.90
  -3   4  -1  225.48   12.70
  -3   4  -1  218.88   16.50
   3  -4   1  221.88   15.70
   3  -4   1  236.68   13.10
   3  -4   1  216.18   12.40
  -4   4  -1  109.39   16.60
  -4   4  -1   97.59    7.90
  -4   4  -1  120.69   15.10
   4  -4   1  126.29   14.50
   4  -4   1   99.29    7.80
   4  -4   1  104.19    8.10
  -5   4  -1  164.28   11.40
  -5   4  -1  181.28   20.40
  -5   4  -1  166.08   22.40
   5  -4   1  183.18   12.00
   5  -4   1  166.58   19.80
  -6   4  -1   62.79   16.70
  -6   4  -1   65.19   14.30
   6  -4   1   47.60   11.60
  -7   4  -1   10.80   12.80
  -7   4  -1   17.30   13.50
   7  -4   1   -5.20    5.60
  -8   4  -1   13.40   15.70
  -8   4  -1    0.00   13.00
   8  -4   1   14.60   11.20
  -9   4  -1   57.39   28.60
   9  -4   1   75.69   19.20
   9   3  -1   26.50   15.60
   9   3  -1    2.70   11.40
  -9  -3   1    9.20   24.20
  -9  -3   1   26.00   20.40
   8   3  -1   70.89   17.00
   8   3  -1   42.30   14.50
  -8  -3   1   55.99   20.00
  -8  -3   1   77.29   22.20
   7   3  -1  341.37   29.90
   7   3  -1  371.66   32.80
  -7  -3   1  391.66   41.30
   6   3  -1  112.19   16.90
   6   3  -1  156.68   22.40
  -6  -3   1  135.39   14.90
  -6  -3   1  123.79   21.00
   5   3  -1   10.40    6.10
   5   3  -1   16.90    8.90
  -5  -3   1    7.10    9.00
  -5  -3   1    7.90    4.80
   4   3  -1  463.55   29.30
   4   3  -1  493.35   32.30
  -4  -3   1  478.05   27.80
  -4  -3   1  577.04   34.40
   3   3  -1   33.20    7.80
   3   3  -1   54.79    8.50
  -3  -3   1   34.70    7.60
  -3  -3   1   35.10    6.00
   2   3  -1   12.90    3.70
   2   3  -1   15.00    4.70
   2   3  -1    7.60    3.00
  -2  -3   1   20.30    4.90
  -2  -3   1    6.90    2.80
   1   3  -1   70.79    6.50
   1   3  -1   60.99    5.60
   1   3  -1   53.49    6.60
   1   3  -1   66.49    6.70
  -1  -3   1   65.59    7.30
  -1  -3   1   51.99    5.90
  -1  -3   1   56.39    6.70
  -1  -3   1   53.39    6.20
   0   3  -1    2.30    1.40
   0   3  -1    2.00    1.40
   0   3  -1    2.90    1.80
   0   3  -1    3.00    1.60
   0  -3   1   -1.00    0.90
   0  -3   1    0.90    1.70
   0  -3   1    2.50    1.60
   0  -3   1    5.00    1.70
  -1   3  -1   14.10    3.60
  -1   3  -1   17.20    2.80
  -1   3  -1   17.80    2.80
  -1   3  -1   21.40    4.10
   1  -3   1   17.60    4.00
   1  -3   1   14.80    3.50
   1  -3   1   23.40    3.30
   1  -3   1   22.00    3.10
  -2   3  -1  384.76   21.60
  -2   3  -1  379.66   23.00
  -2   3  -1  371.36   18.20
   2  -3   1  365.86   18.00
   2  -3   1  368.66   20.40
   2  -3   1  384.56   18.40
  -3   3  -1   14.10    2.70
  -3   3  -1   11.10    5.20
  -3   3  -1   12.10    5.30
   3  -3   1    5.90    2.10
   3  -3   1    3.70    1.90
   3  -3   1    8.00    3.90
  -4   3  -1   11.20    6.90
  -4   3  -1    3.40    5.40
  -4   3  -1   -0.30    2.30
   4  -3   1    0.30    3.00
   4  -3   1    1.50    3.80
   4  -3   1   -1.20    1.90
  -5   3  -1  261.77   15.30
  -5   3  -1  271.77   25.10
  -5   3  -1  241.98   21.40
   5  -3   1  258.37   21.80
   5  -3   1  268.67   20.90
  -6   3  -1  121.39   19.60
  -6   3  -1  181.58   25.20
   6  -3   1  111.89   16.20
   6  -3   1  131.19   18.90
  -7   3  -1   19.50   12.80
  -7   3  -1   33.00   15.30
   7  -3   1   10.40    8.50
   7  -3   1    7.40    8.40
  -8   3  -1   13.60   15.60
  -8   3  -1   17.00   15.80
   8  -3   1   17.30   10.60
  -9   3  -1    0.60   17.90
   9  -3   1    3.80   12.70
   9   2  -1    7.20   10.20
  -9  -2   1    0.90   22.90
   8   2  -1   29.90   12.80
   8   2  -1   10.20   10.90
  -8  -2   1   18.40   13.60
  -8  -2   1    8.70   15.40
   7   2  -1   13.20    8.90
   7   2  -1    5.60    7.70
  -7  -2   1   19.30   14.10
  -7  -2   1    4.50   10.00
   6   2  -1  357.66   26.70
   6   2  -1  362.26   30.50
  -6  -2   1  395.16   33.60
  -6  -2   1  330.37   23.00
   5   2  -1   36.50    8.80
   5   2  -1   42.20   11.40
  -5  -2   1   31.90    7.40
  -5  -2   1   52.99   13.20
   4   2  -1   92.49   14.30
   4   2  -1  128.19   14.20
  -4  -2   1   95.29   10.50
  -4  -2   1   95.59   14.20
   3   2  -1 1144.69   56.49
   3   2  -1 1225.08   59.79
  -3  -2   1 1168.48   55.09
  -3  -2   1 1143.29   58.69
   2   2  -1   24.40    4.60
   2   2  -1   28.50    5.50
   1   2  -1    0.70    1.10
   1   2  -1    2.40    1.40
   1   2  -1    1.80    1.50
   1   2  -1    2.60    1.90
  -1  -2   1    0.90    1.30
  -1  -2   1    1.10    1.70
  -1  -2   1    1.40    1.20
  -1  -2   1    2.00    1.40
  -1  -2   1    0.60    1.70
   0   2  -1   11.50    1.90
   0   2  -1   11.30    2.30
   0   2  -1    7.40    1.60
   0   2  -1    9.40    1.90
   0  -2   1    9.30    1.80
   0  -2   1   11.70    2.00
   0  -2   1    8.10    1.70
   0  -2   1    8.50    2.00
  -1   2  -1   11.40    3.20
  -1   2  -1   14.60    3.00
  -1   2  -1   10.10    1.60
  -1   2  -1   11.20    2.30
   1  -2   1    7.30    1.80
   1  -2   1   13.10    1.80
   1  -2   1    7.80    2.80
   1  -2   1   13.50    3.00
   1  -2   1   10.60    1.50
  -2   2  -1  791.92   35.60
  -2   2  -1  693.63   31.20
  -2   2  -1  702.73   36.50
   2  -2   1  683.23   34.50
   2  -2   1  699.33   34.20
   2  -2   1  640.64   31.10
  -3   2  -1  178.28   13.80
  -3   2  -1  177.38   15.60
  -3   2  -1  157.48    9.20
   3  -2   1  144.49   12.60
   3  -2   1  151.08    9.00
   3  -2   1  178.68   13.10
  -4   2  -1  101.49    7.40
  -4   2  -1  114.89   14.60
  -4   2  -1  107.59   15.80
   4  -2   1  107.49   13.70
   4  -2   1   92.79    7.20
   4  -2   1  116.99   13.40
  -5   2  -1  108.39   16.40
  -5   2  -1  161.78   21.40
  -5   2  -1  129.39    9.70
   5  -2   1  148.19   16.80
   5  -2   1  148.39   18.30
  -6   2  -1   73.99   16.80
  -6   2  -1   88.79   16.20
   6  -2   1   66.79   12.80
   6  -2   1  109.59   17.40
  -7   2  -1   13.10   11.90
  -7   2  -1   27.60   13.50
   7  -2   1   22.70    8.80
   7  -2   1   47.40   12.70
  -8   2  -1   58.49   19.20
  -8   2  -1   29.00   19.80
   8  -2   1   34.90   14.10
   8  -2   1   37.10   12.60
  -9   2  -1    7.50   19.20
   9  -2   1   24.50   13.90
   9   1  -1   -1.60    9.50
  -9  -1   1  -33.90   14.90
   8   1  -1   11.20   11.70
   8   1  -1   -4.80    9.00
  -8  -1   1    3.50   18.10
  -8  -1   1   10.80   14.00
   7   1  -1  127.49   18.90
   7   1  -1  128.19   21.00
  -7  -1   1  172.48   23.50
  -7  -1   1  196.98   28.00
   6   1  -1    1.10    5.40
   6   1  -1   11.00    8.40
  -6  -1   1    1.60    9.60
  -6  -1   1    9.80    9.60
  -6  -1   1   -4.00    4.20
   5   1  -1  619.54   35.60
   5   1  -1  599.24   38.20
  -5  -1   1  564.64   39.20
   4   1  -1  101.39   14.00
   4   1  -1  108.09   12.90
  -4  -1   1  120.29   15.20
  -4  -1   1   93.79   10.00
   3   1  -1 1677.33   78.29
   3   1  -1 1733.13   81.39
  -3  -1   1 1696.93   81.19
  -3  -1   1 1659.13   76.59
   2   1  -1  469.85   25.20
   2   1  -1  554.04   28.70
   2   1  -1  551.84   26.60
  -2  -1   1  542.15   28.00
  -2  -1   1  533.85   26.90
  -2  -1   1  496.05   25.40
   1   1  -1   41.30    3.60
   1   1  -1   42.30    5.10
   1   1  -1   38.10    3.40
  -1  -1   1   47.20    4.00
  -1  -1   1   41.90    3.70
  -1  -1   1   56.49    5.90
   0   1  -1    0.20    0.60
   0   1  -1    0.10    0.40
   0   1  -1    0.10    0.40
   0   1  -1    0.20    0.40
   0  -1   1    0.00    0.30
   0  -1   1    1.20    0.70
   0  -1   1    0.40    0.60
   0  -1   1    0.30    0.40
  -1   1  -1   82.49    6.80
  -1   1  -1  118.39    7.30
  -1   1  -1  102.69    6.50
  -1   1  -1   94.39    6.40
   1  -1   1  104.89    6.60
   1  -1   1  105.09    7.30
   1  -1   1   86.89    6.40
   1  -1   1  102.89    6.60
  -2   1  -1   46.90    3.50
   2  -1   1   41.60    6.10
   2  -1   1   56.59    6.90
   2  -1   1   38.80    3.20
  -3   1  -1  620.74   30.20
  -3   1  -1  756.12   36.10
  -3   1  -1  729.93   38.10
   3  -1   1  658.53   35.40
   3  -1   1  623.34   34.20
   3  -1   1  595.14   30.10
  -4   1  -1   38.90    5.20
  -4   1  -1   53.19   10.50
  -4   1  -1   27.00    9.40
   4  -1   1   45.80    8.40
   4  -1   1   34.30    4.90
   4  -1   1   33.80    8.90
  -5   1  -1  122.09   18.50
  -5   1  -1  113.49    9.70
  -5   1  -1  158.18   18.40
   5  -1   1  114.19   16.90
   5  -1   1  137.29   16.80
  -6   1  -1  128.09   21.60
  -6   1  -1  141.59   20.00
  -6   1  -1   82.89   14.50
   6  -1   1  117.49   16.30
   6  -1   1  168.38   21.20
  -7   1  -1   10.90   13.60
  -7   1  -1   17.00   15.40
   7  -1   1    8.00    7.90
   7  -1   1   -1.00    6.40
  -8   1  -1   25.10   17.90
  -8   1  -1   36.70   20.60
   8  -1   1   36.30   14.30
   8  -1   1   21.40   12.00
  -9   1  -1   27.30   18.60
  -9   1  -1   95.29   31.00
   9  -1   1   71.59   19.20
   9  -1   1   76.69   20.10
   9   0  -1   18.90   10.90
  -9   0   1   -9.90   22.20
   8   0  -1    8.20   10.90
   8   0  -1   20.40   11.70
  -8   0   1   20.40   15.90
  -8   0   1   42.90   21.50
   7   0  -1   47.90   12.50
   7   0  -1   27.80   10.80
  -7   0   1   62.09   15.90
  -7   0   1   50.49   18.90
   6   0  -1  459.65   32.00
   6   0  -1  496.95   35.10
  -6   0   1  511.55   33.60
  -6   0   1  476.05   38.40
  -6   0   1  452.95   27.30
   5   0  -1  122.39   15.10
   5   0  -1  130.29   17.80
  -5   0   1  117.09   12.10
  -5   0   1  128.09   19.00
  -5   0   1  152.28   17.90
   4   0  -1   24.20    7.10
   4   0  -1   29.10    6.70
  -4   0   1   52.89   10.50
  -4   0   1   30.90    5.60
   3   0  -1  217.48   14.20
   3   0  -1  185.08   15.20
  -3   0   1  225.98   17.30
  -3   0   1  189.68   12.40
   2   0  -1 1616.94   70.49
   2   0  -1 1560.24   69.59
   2   0  -1 1577.74   72.59
  -2   0   1 1567.64   72.49
  -2   0   1 1559.44   69.59
  -2   0   1 1502.25   70.29
   1   0  -1  243.88   13.50
   1   0  -1  252.97   12.20
   1   0  -1  270.77   12.50
   1   0  -1  247.08   13.20
  -1   0   1  272.77   12.50
  -1   0   1  238.08   12.20
  -1   0   1  228.98   13.00
  -1   0   1  243.38   13.40
  -1   0  -1    7.50    2.10
  -1   0  -1    8.20    2.10
  -1   0  -1    9.50    1.20
  -1   0  -1    9.30    2.50
   1   0   1    9.90    1.30
   1   0   1    6.70    2.10
   1   0   1    7.50    2.20
   1   0   1    9.40    2.50
  -2   0  -1  445.36   24.90
  -2   0  -1  421.86   20.30
   2   0   1  427.26   20.40
   2   0   1  438.66   23.90
   2   0   1  431.76   23.10
  -3   0  -1  547.45   29.40
  -3   0  -1  407.36   21.40
   3   0   1  410.56   24.70
   3   0   1  434.16   26.50
   3   0   1  432.26   21.70
  -4   0  -1  245.78   18.80
  -4   0  -1  200.68   18.70
  -4   0  -1  165.08   11.60
   4   0   1  194.68   15.60
   4   0   1  171.88   19.10
  -5   0  -1   22.00    8.40
  -5   0  -1   16.80    4.80
  -5   0  -1   17.50    9.30
   5   0   1    8.50    6.20
   5   0   1   22.00    8.10
  -6   0  -1   25.50   11.40
  -6   0  -1   32.20    6.60
  -6   0  -1   47.80   13.60
   6   0   1   27.70   10.20
   6   0   1   29.10    9.10
  -7   0  -1   98.19   21.80
  -7   0  -1  119.89   21.80
   7   0   1   92.79   17.10
   7   0   1   87.29   18.00
  -8   0  -1   28.40   18.90
  -8   0  -1   37.20   17.80
   8   0   1   23.40   12.30
   8   0   1   21.90   11.70
  -9   0  -1   13.00   19.30
  -9   0  -1   18.70   21.40
   9   0   1   16.10   14.20
   9   0   1   -7.70   12.60
   9  -1  -1   26.30   13.50
  -9   1   1   74.89   27.80
   8  -1  -1   15.70   11.90
   8  -1  -1    7.60   10.90
  -8   1   1   51.29   17.00
  -8   1   1   57.09   22.30
   7  -1  -1   82.99   16.70
   7  -1  -1   84.29   15.70
  -7   1   1  102.09   18.80
  -7   1   1   46.00   16.70
   6  -1  -1   19.10    9.60
   6  -1  -1   31.00    9.30
  -6   1   1   25.00   11.90
  -6   1   1   13.10    5.80
  -6   1   1   15.40   10.70
   5  -1  -1  391.56   25.50
   5  -1  -1  370.06   27.40
  -5   1   1  384.16   30.10
  -5   1   1  401.36   27.20
  -5   1   1  373.96   22.20
   4  -1  -1  244.68   20.00
   4  -1  -1  283.67   19.00
  -4   1   1  314.07   20.70
  -4   1   1  306.77   23.10
  -4   1   1  270.77   16.60
   3  -1  -1  256.37   16.70
   3  -1  -1  172.28   11.90
   3  -1  -1  203.28   13.40
  -3   1   1  181.98   12.10
  -3   1   1  242.28   17.90
   2  -1  -1   93.59    8.50
   2  -1  -1  106.59    6.90
   2  -1  -1   89.49    7.00
  -2   1   1  101.19    6.90
  -2   1   1  112.59   10.10
  -2   1   1   98.69    7.30
   1  -1  -1 8387.76  356.26
   1  -1  -1 8989.70  356.06
   1  -1  -1 8379.86  357.76
   1  -1  -1 8011.30  356.76
  -1   1   1 7669.43  355.76
  -1   1   1 8833.62  356.06
  -1   1   1 8238.28  356.16
  -1   1   1 8251.97  357.76
  -1   1   1 7980.90  356.76
   0  -1  -1   -0.40    0.40
   0  -1  -1   -0.90    0.50
   0  -1  -1   -0.40    0.60
   0  -1  -1    0.50    0.60
   0  -1  -1    1.40    0.40
   0   1   1    0.60    0.30
   0   1   1   -0.10    0.40
   0   1   1   -0.10    0.50
   0   1   1   -0.10    0.60
   0   1   1    0.80    0.60
  -1  -1  -1    9.00    1.90
   1   1   1    9.50    2.00
   1   1   1   14.20    2.90
   1   1   1   13.70    2.80
   1   1   1   18.40    3.20
  -2  -1  -1 1749.53   80.29
  -2  -1  -1 1814.82   84.29
   2   1   1 1911.31   83.09
   2   1   1 1823.12   80.39
   2   1   1 1790.12   83.59
  -3  -1  -1  201.08   12.70
  -3  -1  -1  286.27   19.70
   3   1   1  239.38   16.10
   3   1   1  191.18   12.60
   3   1   1  217.78   16.70
  -4  -1  -1   54.09   12.20
  -4  -1  -1   48.80    6.40
   4   1   1   75.59   12.30
   4   1   1   67.09   10.50
  -5  -1  -1  284.47   18.20
  -5  -1  -1  330.37   27.40
   5   1   1  286.07   22.30
   5   1   1  304.77   25.20
  -6  -1  -1   72.59   18.50
  -6  -1  -1   44.10    7.70
  -6  -1  -1   61.19   14.20
   6   1   1   40.40   11.30
   6   1   1   64.79   14.50
  -7  -1  -1   13.80   12.80
  -7  -1  -1    5.70   10.60
   7   1   1   -2.20    6.70
   7   1   1   -4.50    8.30
  -8  -1  -1    7.10   15.50
  -8  -1  -1   15.80   19.00
   8   1   1   20.80   11.70
   8   1   1    4.20    8.40
  -9  -1  -1   48.00   20.70
  -9  -1  -1   15.50   22.00
   9   1   1   29.00   15.40
   9   1   1   -1.00   13.40
   9  -2  -1   70.69   17.40
  -9   2   1   61.29   24.80
   8  -2  -1    8.30    8.30
   8  -2  -1   13.70   11.10
  -8   2   1   16.00   19.30
  -8   2   1    3.00   12.50
   7  -2  -1   47.50   12.40
   7  -2  -1   29.50   10.20
  -7   2   1   31.80   15.10
  -7   2   1   30.40   13.60
   6  -2  -1   38.90    9.40
   6  -2  -1   36.50   10.80
  -6   2   1   84.09   17.00
  -6   2   1   49.90   13.30
  -6   2   1   58.79    9.10
   5  -2  -1    4.10    5.10
   5  -2  -1    3.30    3.90
  -5   2   1   17.50    9.40
  -5   2   1   -3.70    3.30
  -5   2   1    0.40    7.60
   4  -2  -1    0.30    3.40
   4  -2  -1    0.10    3.80
  -4   2   1   -1.20    5.10
  -4   2   1   -1.60    2.70
  -4   2   1    0.30    5.60
   3  -2  -1  569.84   30.20
   3  -2  -1  495.55   27.60
   3  -2  -1  500.45   27.80
  -3   2   1  499.95   26.40
  -3   2   1  603.04   29.60
  -3   2   1  582.34   32.90
   2  -2  -1  237.18   13.80
   2  -2  -1  248.28   14.70
   2  -2  -1  243.08   13.20
  -2   2   1  248.38   16.30
  -2   2   1  247.98   14.30
  -2   2   1  269.47   13.50
  -2   2   1  219.58   15.90
  -2   2   1  230.08   13.50
   1  -2  -1  257.87   13.10
   1  -2  -1  245.88   14.60
   1  -2  -1  243.48   12.60
   1  -2  -1  253.17   13.30
   1  -2  -1  267.77   13.20
  -1   2   1  283.37   13.30
  -1   2   1  257.57   14.80
  -1   2   1  229.88   12.60
  -1   2   1  271.67   13.30
   0  -2  -1 5381.46  253.27
   0  -2  -1 6121.59  254.47
   0  -2  -1 6319.87  254.87
   0  -2  -1 6071.79  254.77
   0  -2  -1 5888.01  255.17
   0   2   1 5620.14  253.17
   0   2   1 5753.62  255.07
   0   2   1 5806.82  254.67
   0   2   1 6253.37  254.77
  -1  -2  -1   12.30    3.00
  -1  -2  -1    9.90    2.80
  -1  -2  -1   12.50    3.20
  -1  -2  -1   16.60    2.90
  -1  -2  -1   16.90    3.40
   1   2   1   10.80    2.90
   1   2   1   18.90    3.10
   1   2   1   15.60    3.40
   1   2   1   15.20    3.30
  -2  -2  -1   28.70    5.90
  -2  -2  -1   25.30    4.20
   2   2   1   30.60    5.60
   2   2   1   30.50    5.70
   2   2   1   27.50    5.40
   2   2   1   28.10    4.40
  -3  -2  -1  303.57   22.40
  -3  -2  -1  332.37   18.30
   3   2   1  329.57   20.80
   3   2   1  307.07   21.40
  -4  -2  -1  454.05   30.60
  -4  -2  -1  405.66   23.30
   4   2   1  414.26   26.70
   4   2   1  429.96   28.60
  -5  -2  -1   54.69   13.00
  -5  -2  -1   65.09    8.90
   5   2   1   67.29   12.70
   5   2   1   47.50   11.40
  -6  -2  -1   23.00   11.10
  -6  -2  -1   17.70    6.00
   6   2   1   27.50    9.30
   6   2   1   18.60    9.00
  -7  -2  -1  119.39   21.40
  -7  -2  -1   62.19   18.80
   7   2   1  137.29   21.60
   7   2   1   94.29   17.30
  -8  -2  -1   36.60   17.30
  -8  -2  -1   20.70   17.10
   8   2   1   17.60   10.10
   8   2   1   16.70   12.80
  -9  -2  -1   -9.60   20.90
  -9  -2  -1   50.09   26.70
   9   2   1   -9.30   11.20
   9   2   1   -2.70   10.60
   9  -3  -1   66.09   18.20
  -9   3   1   85.59   27.00
   8  -3  -1  157.38   24.10
  -8   3   1  155.38   25.40
  -8   3   1  127.49   28.40
   7  -3  -1   11.60    8.60
  -7   3   1   51.89   18.40
  -7   3   1   27.10   14.00
   6  -3  -1   10.70    7.40
   6  -3  -1   20.40    8.60
  -6   3   1   25.10   11.90
  -6   3   1   33.70   13.50
  -6   3   1   11.10    5.60
   5  -3  -1   11.20    5.80
   5  -3  -1    9.80    6.70
  -5   3   1    8.20    4.10
  -5   3   1   26.10    9.20
  -5   3   1   24.70   11.00
   4  -3  -1   84.49   11.80
  -4   3   1   75.89    8.40
  -4   3   1   76.69   13.20
  -4   3   1   85.39   11.30
   3  -3  -1   27.20    5.90
  -3   3   1   20.20    6.50
  -3   3   1   25.30    6.20
  -3   3   1   20.00    4.20
   2  -3  -1   72.29    6.40
   2  -3  -1   84.69    6.30
   2  -3  -1   81.29    7.30
  -2   3   1   79.79    6.30
  -2   3   1   74.09    7.80
  -2   3   1   87.69    6.80
  -2   3   1   83.19    8.20
  -2   3   1   80.09   10.00
   1  -3  -1    8.90    2.60
   1  -3  -1    4.30    2.00
   1  -3  -1   11.10    2.70
   1  -3  -1    7.00    3.30
   1  -3  -1    6.80    1.40
  -1   3   1   10.80    3.30
  -1   3   1   11.30    2.50
  -1   3   1    8.10    2.50
  -1   3   1    3.90    1.20
  -1   3   1    6.90    2.20
   0  -3  -1    2.50    1.80
   0  -3  -1   -0.50    0.90
   0  -3  -1    1.00    1.50
   0  -3  -1    1.70    1.50
   0   3   1    1.70    1.60
   0   3   1   -0.50    0.80
   0   3   1    2.50    1.80
   0   3   1    1.50    1.70
  -1  -3  -1  319.87   18.70
  -1  -3  -1  366.56   19.90
   1   3   1  363.86   19.90
   1   3   1  350.26   19.40
   1   3   1  377.46   20.10
   1   3   1  373.66   19.20
  -2  -3  -1   66.19    9.70
  -2  -3  -1   71.29    8.10
   2   3   1   80.89    9.90
   2   3   1   79.29    9.70
   2   3   1   91.29   10.40
  -3  -3  -1    6.70    2.70
  -3  -3  -1   18.60    7.20
   3   3   1    7.00    4.80
   3   3   1   10.60    4.80
  -4  -3  -1  368.16   22.00
  -4  -3  -1  401.56   29.20
   4   3   1  346.07   26.00
   4   3   1  374.36   25.40
  -5  -3  -1  218.58   25.90
  -5  -3  -1  177.38   14.80
   5   3   1  227.88   23.20
   5   3   1  196.08   23.10
  -6  -3  -1  116.79   22.10
  -6  -3  -1  132.89   15.00
   6   3   1  154.58   19.90
   6   3   1  168.78   22.40
  -7  -3  -1   -2.10    9.80
   7   3   1    3.30    9.60
   7   3   1   14.00   10.40
  -8  -3  -1   88.89   22.40
  -8  -3  -1   77.59   23.60
   8   3   1   99.99   20.40
   8   3   1  145.09   25.00
  -9  -3  -1   30.70   22.00
  -9  -3  -1    0.60   20.60
   9   3   1   20.10   13.90
   9   3   1   17.90   13.40
   9  -4  -1    9.40   14.00
  -9   4   1   72.49   27.60
   8  -4  -1  108.79   19.80
  -8   4   1   84.79   26.10
   7  -4  -1  105.29   18.70
  -7   4   1  148.69   26.20
  -7   4   1  107.09   20.60
   6  -4  -1   28.20   10.10
  -6   4   1   38.20   12.40
  -6   4   1   30.10    7.30
  -6   4   1   44.30   13.90
   5  -4  -1    0.90    4.90
  -5   4   1    4.40    4.10
  -5   4   1    0.00    6.60
  -5   4   1    4.60    8.80
   4  -4  -1    9.30    4.70
  -4   4   1   23.90    7.20
  -4   4   1   15.70    7.30
  -4   4   1   10.70    3.70
   3  -4  -1  288.47   16.40
   3  -4  -1  270.87   17.30
  -3   4   1  280.37   20.70
  -3   4   1  266.87   16.00
  -3   4   1  258.87   17.50
   2  -4  -1  201.48   12.20
   2  -4  -1  206.88   12.80
  -2   4   1  214.98   12.80
  -2   4   1  204.78   12.50
  -2   4   1  196.68   15.50
  -2   4   1  222.98   13.90
   1  -4  -1  223.88   13.30
   1  -4  -1  236.48   10.80
   1  -4  -1  190.48   12.70
  -1   4   1  201.48   10.50
  -1   4   1  219.18   13.40
  -1   4   1  212.08   12.80
  -1   4   1  250.67   15.40
   0  -4  -1  141.59    9.50
   0  -4  -1  124.29    9.50
   0  -4  -1  119.29    7.40
   0   4   1  119.09    9.20
   0   4   1  124.49    7.50
   0   4   1  126.29    9.70
  -1  -4  -1   40.90    6.00
  -1  -4  -1   34.40    6.60
   1   4   1   36.20    6.30
   1   4   1   45.40    6.30
   1   4   1   47.50    6.90
  -2  -4  -1   69.49    8.40
  -2  -4  -1   60.79    9.30
   2   4   1   73.89    9.60
   2   4   1   57.49    8.60
   2   4   1   74.29    9.80
  -3  -4  -1   -2.70    5.00
  -3  -4  -1    8.30    3.80
   3   4   1    4.80    3.60
   3   4   1    8.70    4.50
   3   4   1   14.00    5.00
  -4  -4  -1    2.30    3.40
  -4  -4  -1    4.70    6.10
   4   4   1    3.00    5.20
   4   4   1    8.40    5.50
  -5  -4  -1   74.59   10.70
  -5  -4  -1   33.90   12.30
   5   4   1   88.19   15.60
   5   4   1   68.79   13.00
  -6  -4  -1    4.40   11.80
  -6  -4  -1    3.30    5.20
   6   4   1   12.80   10.00
   6   4   1    9.90    7.30
  -7  -4  -1  111.29   22.90
   7   4   1  102.29   20.20
   7   4   1  132.19   21.90
  -8  -4  -1   -4.60   19.50
  -8  -4  -1   13.90   17.30
   8   4   1    4.20   10.00
   8   4   1   -6.80    8.20
   9   4   1   68.29   19.90
   9  -5  -1   14.20   13.80
  -9   5   1   23.70   25.50
   8  -5  -1   -6.10    8.90
  -8   5   1   27.90   18.50
   7  -5  -1  154.98   20.80
  -7   5   1  139.59   22.90
  -7   5   1  255.77   32.50
   6  -5  -1    3.20    5.60
   6  -5  -1    1.60    5.10
  -6   5   1    4.00    4.60
  -6   5   1    3.80    9.90
  -6   5   1    9.90   10.10
   5  -5  -1  112.69   15.40
   5  -5  -1  122.19   12.60
  -5   5   1  125.69   16.70
  -5   5   1  123.09   20.10
  -5   5   1  134.29   11.30
   4  -5  -1   44.70    8.60
   4  -5  -1   46.70    7.40
  -4   5   1   51.19    9.60
  -4   5   1   46.30    7.10
  -4   5   1   51.49   11.70
   3  -5  -1   39.30    6.60
   3  -5  -1   41.10    6.50
  -3   5   1   34.00    5.50
   2  -5  -1   21.80    3.70
   2  -5  -1   19.70    4.60
  -2   5   1   16.20    5.90
  -2   5   1   13.80    3.70
  -2   5   1   25.80    5.70
  -2   5   1   12.20    3.20
   1  -5  -1  464.65   23.90
  -1   5   1  400.46   19.70
  -1   5   1  443.16   23.80
  -1   5   1  434.36   25.20
  -1   5   1  431.36   20.10
   0  -5  -1   13.30    2.80
   0  -5  -1   14.20    4.10
   0   5   1   17.60    4.60
   0   5   1   11.30    4.20
   0   5   1   16.00    3.20
  -1  -5  -1   70.29    8.60
   1   5   1   57.79    8.30
   1   5   1   59.49    7.70
   1   5   1   51.39    8.00
  -2  -5  -1  143.39   13.70
  -2  -5  -1  159.28   12.40
   2   5   1  165.68   13.80
   2   5   1  149.59   13.10
   2   5   1  162.98   13.80
  -3  -5  -1  486.25   27.10
  -3  -5  -1  478.25   30.80
   3   5   1  427.36   28.40
   3   5   1  467.75   29.40
   3   5   1  429.06   28.30
  -4  -5  -1   -0.10    6.50
  -4  -5  -1    1.40    4.40
   4   5   1    1.90    4.40
   4   5   1   -0.40    6.00
  -5  -5  -1   10.70    6.00
  -5  -5  -1   17.00    9.60
   5   5   1    5.90    7.10
   5   5   1   23.10    8.70
  -6  -5  -1    3.90    5.90
  -6  -5  -1   -1.10    9.00
   6   5   1    9.80    8.70
   6   5   1   12.00    8.70
  -7  -5  -1    0.20   11.20
   7   5   1    6.50    8.70
   7   5   1    4.00    9.60
  -8  -5  -1   32.60   19.70
   8   5   1   21.20   12.30
   8   5   1   13.80   12.10
   9  -6  -1   77.99   20.90
  -9   6   1  161.08   34.00
   8  -6  -1  110.69   20.20
  -8   6   1  119.29   27.70
   7  -6  -1   28.60   11.00
  -7   6   1   44.00   17.80
  -7   6   1   30.10   13.60
   6  -6  -1  304.37   25.30
  -6   6   1  304.97   23.00
  -6   6   1  290.57   25.60
  -6   6   1  318.97   34.40
   5  -6  -1  130.29   14.00
   5  -6  -1  129.69   16.20
  -5   6   1  151.38   18.80
  -5   6   1  129.79   20.10
  -5   6   1  157.28   14.60
   4  -6  -1  257.27   19.00
   4  -6  -1  286.77   18.50
  -4   6   1  299.77   20.80
  -4   6   1  288.97   18.20
  -4   6   1  271.77   24.20
   3  -6  -1    7.20    3.40
   3  -6  -1   -3.10    2.20
  -3   6   1    0.00    4.60
  -3   6   1   -3.40    2.60
  -3   6   1   -1.90    4.40
   2  -6  -1   13.90    3.30
   2  -6  -1   35.80    6.70
  -2   6   1   10.10    2.70
   1  -6  -1   70.79    9.20
  -1   6   1   55.69    4.80
  -1   6   1   84.29   11.10
  -1   6   1   94.39   10.50
  -1   6   1   60.19    4.30
   0  -6  -1 3044.10  128.29
   0  -6  -1 2655.53  124.09
   0   6   1 2875.41  128.89
   0   6   1 2811.02  124.49
   0   6   1 2824.12  128.29
  -1  -6  -1  368.76   22.00
   1   6   1  344.97   22.30
   1   6   1  365.66   22.60
   1   6   1  353.16   21.00
  -2  -6  -1  332.07   21.50
   2   6   1  357.46   23.00
   2   6   1  331.47   22.60
   2   6   1  326.57   22.30
  -3  -6  -1  173.28   14.70
  -3  -6  -1  185.68   20.20
   3   6   1  181.18   16.50
   3   6   1  184.98   16.60
   3   6   1  190.38   20.10
  -4  -6  -1  599.74   39.90
  -4  -6  -1  609.94   34.10
   4   6   1  560.44   36.30
   4   6   1  564.74   36.90
   4   6   1  549.54   36.20
  -5  -6  -1  -14.50    8.70
  -5  -6  -1    3.60    5.00
   5   6   1   -6.10    5.90
   5   6   1   13.50    8.20
  -6  -6  -1   32.60    9.40
  -6  -6  -1   42.00   14.80
   6   6   1   38.90   12.40
   6   6   1   45.90   13.30
  -7  -6  -1   27.10   15.80
   7   6   1    2.90   10.90
   7   6   1   16.00   11.90
  -8  -6  -1   -3.00   14.90
   8   6   1    0.50   12.30
   8   6   1    6.30   10.50
   8  -7  -1  141.39   22.20
  -8   7   1  163.38   30.90
   7  -7  -1  109.59   18.40
  -7   7   1  102.69   20.00
  -7   7   1  153.58   27.40
   6  -7  -1   55.29   11.80
  -6   7   1   81.89   15.60
  -6   7   1   76.79   18.80
   5  -7  -1  129.59   14.40
   5  -7  -1  134.09   16.00
  -5   7   1  156.48   15.20
  -5   7   1  121.99   20.00
  -5   7   1   99.89   16.00
   4  -7  -1  160.38   13.90
   4  -7  -1  146.89   13.30
  -4   7   1  164.78   13.30
  -4   7   1  182.28   16.90
  -4   7   1  156.78   20.60
   3  -7  -1  658.63   33.90
   3  -7  -1  690.03   36.10
  -3   7   1  648.64   37.20
  -3   7   1  672.83   41.40
   2  -7  -1   24.10    6.10
   2  -7  -1   17.10    3.60
  -2   7   1   19.80    6.70
  -2   7   1   31.20    4.30
  -2   7   1   18.20    4.20
  -2   7   1   27.20    8.40
   1  -7  -1  119.29   12.70
  -1   7   1  119.29   13.80
  -1   7   1   97.39   12.60
  -1   7   1   93.69    6.80
  -1   7   1   87.59    6.20
   0  -7  -1    0.30    2.80
   0  -7  -1   -2.00    2.50
   0   7   1    0.50    2.70
   0   7   1    0.90    4.10
   0   7   1    0.10    3.50
  -1  -7  -1 1316.57   61.09
   1   7   1 1182.68   58.89
   1   7   1 1211.28   61.59
   1   7   1 1198.98   61.29
  -2  -7  -1   23.60    6.40
   2   7   1   22.10    6.70
   2   7   1   24.40    7.30
   2   7   1   10.30    5.50
  -3  -7  -1  343.07   24.10
  -3  -7  -1  415.16   29.10
   3   7   1  350.56   25.60
   3   7   1  339.27   25.20
   3   7   1  375.56   26.50
  -4  -7  -1  236.88   26.10
  -4  -7  -1  232.88   19.20
   4   7   1  225.78   20.60
   4   7   1  222.68   20.90
   4   7   1  250.27   22.40
  -5  -7  -1  172.78   23.50
  -5  -7  -1  160.48   18.20
   5   7   1  131.29   20.10
   5   7   1  138.99   20.20
  -6  -7  -1   34.30   15.30
  -6  -7  -1   24.80    9.80
   6   7   1    5.70    9.70
   6   7   1    8.10    8.20
  -7  -7  -1   28.20   16.40
   7   7   1   24.20   12.00
   7   7   1   31.10   12.90
  -8  -7  -1   30.80   21.50
   8   7   1   26.00   14.10
   8   7   1   41.20   16.90
   8  -8  -1   44.20   14.60
  -8   8   1   66.59   22.70
   7  -8  -1  109.19   18.20
  -7   8   1  126.39   21.70
  -7   8   1  114.39   24.80
   6  -8  -1   80.29   14.80
  -6   8   1   79.39   19.40
  -6   8   1   67.99   15.40
   5  -8  -1  134.89   16.00
   5  -8  -1  134.89   16.00
  -5   8   1  154.78   19.60
  -5   8   1  113.89   20.20
   4  -8  -1    3.10    4.40
   4  -8  -1    7.60    4.90
  -4   8   1    9.20    8.60
  -4   8   1    2.50    6.00
   3  -8  -1  252.87   18.70
   3  -8  -1  296.67   17.10
  -3   8   1  277.27   24.60
  -3   8   1  242.38   20.70
   2  -8  -1  898.71   46.80
   2  -8  -1  885.11   41.70
  -2   8   1  874.71   47.40
  -2   8   1  876.81   42.20
  -2   8   1  957.90   50.89
  -2   8   1  916.11   41.70
   1  -8  -1   51.19    8.90
  -1   8   1   59.19    6.10
  -1   8   1   74.29   11.60
  -1   8   1   51.49    4.90
  -1   8   1   66.59   12.10
   0  -8  -1   38.20    7.90
   0  -8  -1   34.40    6.30
   0   8   1   56.29    7.50
   0   8   1   44.50    9.60
   0   8   1   41.00    8.90
  -1  -8  -1   38.40    8.30
   1   8   1   44.60    9.40
   1   8   1   37.60    8.80
   1   8   1   40.60    7.80
  -2  -8  -1   89.59   12.40
   2   8   1   83.49   12.70
   2   8   1   74.89   12.50
   2   8   1   79.29   12.00
  -3  -8  -1  143.79   16.70
  -3  -8  -1  151.78   19.50
   3   8   1   98.19   15.00
   3   8   1  119.59   17.50
   3   8   1  140.59   17.40
  -4  -8  -1  158.98   22.00
  -4  -8  -1  196.08   20.70
   4   8   1  168.58   21.30
   4   8   1  179.58   21.50
   4   8   1  164.78   20.70
  -5  -8  -1   60.19   12.40
  -5  -8  -1   47.00   14.50
   5   8   1   38.90   12.30
   5   8   1   35.80   11.40
  -6  -8  -1   14.80    8.80
  -6  -8  -1   13.40   13.40
   6   8   1    0.60    7.90
   6   8   1    5.10   10.00
  -7  -8  -1   18.60   14.00
   7   8   1    2.80   11.90
   7   8   1    0.10   10.90
  -8  -8  -1   33.80   17.60
   8   8   1   46.10   17.50
   8   8   1   50.49   16.40
  -8   9   1   11.50   18.50
   7  -9  -1  104.29   17.50
  -7   9   1   94.39   24.40
   6  -9  -1   12.90    8.90
  -6   9   1   21.30   12.60
  -6   9   1   34.30   14.90
   5  -9  -1   14.40    6.90
   5  -9  -1   15.70    7.50
  -5   9   1   36.00   12.00
  -5   9   1   22.20   11.20
   4  -9  -1  210.78   16.40
   4  -9  -1  209.48   17.70
  -4   9   1  223.18   25.80
  -4   9   1  257.67   22.40
   3  -9  -1  226.48   17.80
   3  -9  -1  232.48   14.90
  -3   9   1  227.88   25.30
  -3   9   1  219.28   19.90
   2  -9  -1  557.04   32.70
  -2   9   1  604.84   37.70
  -2   9   1  524.55   26.70
  -2   9   1  559.04   34.00
  -2   9   1  555.74   27.70
   1  -9  -1  205.48   16.50
   1  -9  -1  210.38   11.80
  -1   9   1  201.98   20.90
  -1   9   1  204.68   17.30
  -1   9   1  167.98   11.50
  -1   9   1  182.28   11.00
   0  -9  -1    0.00    4.00
   0   9   1    1.80    4.70
   0   9   1    0.30    3.40
   0   9   1    2.40    4.80
  -1  -9  -1  270.97   19.20
   1   9   1  221.28   16.40
   1   9   1  195.08   17.80
   1   9   1  201.28   18.40
  -2  -9  -1   37.00    9.00
   2   9   1   50.19   10.50
   2   9   1   36.00    8.60
   2   9   1   45.60   10.30
  -3  -9  -1    3.90    6.30
  -3  -9  -1   15.90    7.70
   3   9   1    6.50    6.00
   3   9   1    8.00    6.30
   3   9   1    2.90    6.40
  -4  -9  -1  155.68   22.90
  -4  -9  -1  199.78   21.80
   4   9   1  176.98   22.40
   4   9   1  239.88   25.40
   4   9   1  197.78   23.60
  -5  -9  -1   85.69   18.80
  -5  -9  -1   99.79   16.00
   5   9   1  132.59   20.60
   5   9   1  118.09   18.70
   5   9   1  131.19   20.30
  -6  -9  -1   16.80    8.80
  -6  -9  -1   20.50   12.40
   6   9   1   12.00    8.60
   6   9   1   15.40   10.00
  -7  -9  -1   12.20   15.00
   7   9   1   68.49   19.20
   7   9   1   24.60   12.70
  -8  -9  -1    9.40   18.20
   8   9   1   27.50   14.60
   8   9   1    6.80   13.60
  -8  10   1   35.10   21.80
  -7  10   1   27.00   19.20
   6 -10  -1  218.68   22.90
  -6  10   1  245.88   28.10
  -6  10   1  305.87   36.10
   5 -10  -1   -5.80    5.70
   5 -10  -1   11.70    6.80
  -5  10   1    4.50    9.60
  -5  10   1   10.20   10.00
   4 -10  -1  181.18   19.40
   4 -10  -1  163.68   13.60
  -4  10   1  144.49   19.20
  -4  10   1  131.99   21.00
   3 -10  -1   72.99   11.60
   3 -10  -1   59.49    7.80
  -3  10   1   60.29   12.10
   2 -10  -1  403.26   26.90
  -2  10   1  382.66   20.40
  -2  10   1  399.06   21.40
  -2  10   1  406.66   28.00
  -2  10   1  447.36   31.50
   1 -10  -1   22.60    7.10
  -1  10   1   46.50   11.30
  -1  10   1   20.90    4.00
  -1  10   1   40.50   10.80
  -1  10   1   15.00    4.50
   0 -10  -1  207.28   18.10
   0  10   1  219.78   19.40
   0  10   1  204.98   14.70
   0  10   1  205.68   19.90
  -1 -10  -1  144.59   17.50
   1  10   1  144.69   18.70
   1  10   1  143.79   15.30
   1  10   1  139.49   17.70
  -2 -10  -1   38.40    9.40
   2  10   1   52.49   10.20
   2  10   1   51.09   11.20
   2  10   1   64.79   12.60
  -3 -10  -1   10.80    6.40
   3  10   1    1.30    7.10
   3  10   1   10.20    6.70
   3  10   1    8.80    7.10
  -4 -10  -1   14.10    8.90
  -4 -10  -1   -5.60    6.30
   4  10   1    4.40    7.90
   4  10   1    3.50    8.50
   4  10   1    7.90    7.30
  -5 -10  -1   55.09   12.50
  -5 -10  -1   88.99   18.80
   5  10   1   61.89   15.50
   5  10   1   84.19   16.70
   5  10   1   76.39   16.90
  -6 -10  -1   10.00   14.10
  -6 -10  -1   19.00   10.40
   6  10   1   33.50   13.50
   6  10   1   30.70   13.60
  -7 -10  -1  -27.30   16.10
   7  10   1   -3.30   10.60
   7  10   1   20.70   14.40
  -8 -10  -1   -1.70   16.80
   8  10   1   64.29   19.20
   8  10   1   59.49   20.90
  -8  11   1    2.40   15.70
  -7  11   1   70.59   24.30
  -6  11   1   22.20   15.00
  -6  11   1   16.70   13.10
   5 -11  -1   81.99   12.30
   5 -11  -1  119.39   17.00
  -5  11   1  126.49   22.80
  -5  11   1  104.89   17.70
   4 -11  -1   37.10    9.50
   4 -11  -1   23.70    6.30
  -4  11   1   45.50   13.00
  -4  11   1   16.90   11.70
  -4  11   1   32.20    8.30
   3 -11  -1  953.60   46.90
   3 -11  -1 1003.80   53.99
  -3  11   1  983.50   48.00
  -3  11   1  983.70   59.19
  -3  11   1 1007.50   55.99
   2 -11  -1   11.00    5.50
  -2  11   1    1.30    2.60
  -2  11   1   12.70    7.90
  -2  11   1    0.70    3.90
  -2  11   1    7.60    8.00
   1 -11  -1  198.28   21.00
   1 -11  -1  193.28   13.00
  -1  11   1  178.78   11.90
  -1  11   1  198.48   22.20
  -1  11   1  186.28   22.50
  -1  11   1  177.98   12.50
   0 -11  -1   51.39   10.80
   0  11   1   41.40   11.30
   0  11   1   33.90   10.40
   0  11   1   59.59    8.90
  -1 -11  -1  300.67   24.00
   1  11   1  319.27   25.80
   1  11   1  314.37   22.20
   1  11   1  328.57   26.20
  -2 -11  -1   85.49   14.30
   2  11   1  146.39   19.00
   2  11   1   90.19   14.20
   2  11   1   84.79   15.40
  -3 -11  -1    7.70    6.50
   3  11   1    8.10    7.20
   3  11   1   29.00    9.10
   3  11   1    7.10    8.30
  -4 -11  -1    2.10   10.00
  -4 -11  -1    7.80    6.50
   4  11   1    2.90    7.60
   4  11   1    7.30    9.00
   4  11   1    9.90    7.90
  -5 -11  -1    5.00   10.80
  -5 -11  -1    2.50    7.80
   5  11   1   -5.20    9.60
   5  11   1    0.60    6.90
   5  11   1   -2.50   10.10
  -6 -11  -1   41.20   15.80
  -6 -11  -1   54.79   14.80
   6  11   1   34.60   14.70
   6  11   1   49.90   15.10
  -7 -11  -1   11.90   14.40
   7  11   1    0.60   11.00
   7  11   1   16.60   13.10
  -8  12   1  -16.30   17.20
  -7  12   1   -6.50   14.50
  -6  12   1   79.09   21.70
  -6  12   1   40.90   16.40
   5 -12  -1   58.49   13.40
  -5  12   1   45.80   15.30
  -5  12   1   47.70   15.90
   4 -12  -1   -0.70    5.00
   4 -12  -1    3.80    6.70
  -4  12   1   39.90   13.50
  -4  12   1    8.60    8.70
  -4  12   1    4.90    9.40
   3 -12  -1  152.88   19.40
  -3  12   1  168.48   24.10
   2 -12  -1  705.83   41.30
  -2  12   1  649.83   33.10
  -2  12   1  677.23   45.20
  -2  12   1  670.23   32.20
  -2  12   1  677.83   42.20
   1 -12  -1   24.80    8.20
  -1  12   1   25.30    5.80
  -1  12   1   10.70    8.30
  -1  12   1   21.40    5.40
  -1  12   1   24.20    9.30
   0 -12  -1   21.00    8.50
   0  12   1   31.10   11.20
   0  12   1   34.50   10.00
   0  12   1   41.50    7.60
  -1 -12  -1   43.00   11.30
   1  12   1   63.59   10.80
   1  12   1   46.10   12.70
   1  12   1   50.09   12.90
  -2 -12  -1  202.18   23.30
   2  12   1  170.28   20.40
   2  12   1  209.08   23.80
   2  12   1  190.48   24.20
  -3 -12  -1  181.18   23.10
   3  12   1  245.08   26.60
   3  12   1  182.08   24.00
   3  12   1  252.87   26.40
  -4 -12  -1   33.90   14.80
  -4 -12  -1   13.50    8.00
   4  12   1   16.80    9.60
   4  12   1    1.40    7.80
   4  12   1    8.20    9.30
  -5 -12  -1    3.40    9.60
  -5 -12  -1   -3.80   13.10
   5  12   1    3.70    9.30
   5  12   1   25.30   13.20
   5  12   1    7.70    9.60
  -6 -12  -1   -8.90    9.50
  -6 -12  -1    8.00   13.10
   6  12   1    5.20   10.20
   6  12   1    3.20   12.70
  -7 -12  -1   15.80   16.20
   7  12   1   35.50   16.20
   7  12   1   24.40   12.40
  -7  13   1    2.50   16.90
  -6  13   1   55.59   21.70
  -6  13   1   67.29   19.40
   5 -13  -1   63.19   14.90
  -5  13   1  122.19   20.90
  -5  13   1   59.79   18.10
   4 -13  -1   14.70    7.90
  -4  13   1   14.80   11.90
  -4  13   1    8.20   10.00
   3 -13  -1   10.50    7.00
  -3  13   1    6.30   10.60
  -3  13   1   22.10   11.50
   2 -13  -1   31.70    9.40
  -2  13   1   13.40    5.20
  -2  13   1   17.30   11.10
  -2  13   1   26.40   13.10
   1 -13  -1  371.16   28.90
  -1  13   1  392.66   31.10
  -1  13   1  405.96   22.80
  -1  13   1  395.16   31.30
   0 -13  -1    7.40    6.30
   0  13   1    6.20    6.50
   0  13   1    2.00    5.70
   0  13   1    1.50    8.10
  -1 -13  -1  123.89   18.40
   1  13   1  107.29   18.00
   1  13   1  106.59   18.00
   1  13   1  116.79   15.00
  -2 -13  -1  104.59   17.40
   2  13   1  111.79   18.80
   2  13   1   85.29   15.00
   2  13   1  142.09   21.00
  -3 -13  -1  159.88   22.00
   3  13   1  190.98   24.40
   3  13   1  118.39   20.60
   3  13   1  183.38   22.20
  -4 -13  -1  140.89   25.30
  -4 -13  -1  171.98   23.30
   4  13   1  172.38   25.20
   4  13   1  167.48   23.70
   4  13   1  152.58   23.40
  -5 -13  -1   32.70   17.10
  -5 -13  -1   10.10    9.40
   5  13   1   22.60   13.10
   5  13   1   13.10   11.00
   5  13   1   32.70   15.20
  -6 -13  -1   34.40   17.50
  -6 -13  -1   40.60   13.70
   6  13   1   34.00   16.70
   6  13   1   67.49   20.00
   6  13   1   36.00   16.20
  -7 -13  -1   -6.20   14.50
   7  13   1    6.50   12.40
   7  13   1   10.70   13.50
  -7  14   1   27.00   19.00
  -6  14   1   19.70   17.40
   5 -14  -1  119.19   18.10
  -5  14   1   96.29   21.30
  -5  14   1  134.09   23.10
   4 -14  -1   16.30   10.30
  -4  14   1    3.50   11.40
  -4  14   1   25.40   12.60
   3 -14  -1   -0.20    7.00
  -3  14   1   -3.90    9.60
  -3  14   1   -2.20    9.30
   2 -14  -1   33.30   11.30
  -2  14   1   38.80   12.10
  -2  14   1   24.90   12.20
   1 -14  -1    7.10    7.00
  -1  14   1    4.60    4.80
  -1  14   1    6.90    8.80
  -1  14   1   -3.20    6.40
   0 -14  -1  306.47   26.00
   0  14   1  287.97   20.60
   0  14   1  322.27   27.30
   0  14   1  302.87   27.10
  -1 -14  -1   12.90    8.20
   1  14   1   19.00   10.20
   1  14   1   15.50    8.20
   1  14   1    0.00    7.00
  -2 -14  -1    7.80    8.00
   2  14   1   -0.90    8.50
   2  14   1   -2.10    6.00
   2  14   1    9.70    9.90
  -3 -14  -1   46.30   13.00
   3  14   1   34.70   12.50
   3  14   1   28.70   12.00
   3  14   1   47.40   13.80
  -4 -14  -1  252.37   33.20
  -4 -14  -1  228.28   29.10
   4  14   1  259.77   31.10
   4  14   1  263.47   32.40
   4  14   1  273.27   30.20
  -5 -14  -1   99.09   24.60
  -5 -14  -1  140.29   22.20
   5  14   1  114.99   22.20
   5  14   1   53.59   18.90
   5  14   1  134.29   24.50
  -6 -14  -1    0.20   14.10
  -6 -14  -1   13.10   14.00
   6  14   1  -13.30    9.80
   6  14   1    2.70   13.70
   6  14   1    6.40   11.90
   7  14   1   34.30   17.40
   7  14   1   47.00   19.10
  -7  15   1   31.30   19.70
  -6  15   1   37.10   20.10
   5 -15  -1   15.10    9.80
  -5  15   1   -3.70   13.50
  -5  15   1   -5.60   14.30
   4 -15  -1  101.69   17.70
  -4  15   1   70.09   18.90
  -4  15   1   81.19   20.50
   3 -15  -1   -4.20    6.70
  -3  15   1   -2.70   10.90
  -3  15   1    5.40   11.60
   2 -15  -1    5.20    7.50
  -2  15   1    2.70    9.30
  -2  15   1  -20.60    8.60
   1 -15  -1   -1.80    6.30
  -1  15   1    6.30    9.00
  -1  15   1   11.20   10.40
   0 -15  -1   39.80   11.90
   0  15   1   48.60   10.00
   0  15   1   23.20   11.10
   0  15   1   48.90   14.50
  -1 -15  -1   23.60   10.10
   1  15   1   20.90    8.70
   1  15   1   14.70    9.60
   1  15   1   18.70   11.40
  -2 -15  -1    6.00    8.40
   2  15   1   -1.40    9.60
   2  15   1   -1.70    7.70
   2  15   1   13.00    7.70
  -3 -15  -1   89.19   18.50
   3  15   1   69.29   16.40
   3  15   1   83.99   16.70
   3  15   1   48.00   14.70
  -4 -15  -1    5.00   10.20
  -4 -15  -1   -3.10   10.20
   4  15   1   -1.40   12.00
   4  15   1   -9.30   10.40
   4  15   1   -5.80   11.00
  -5 -15  -1  -11.80   11.90
  -5 -15  -1    1.20    9.70
   5  15   1   13.30   11.70
   5  15   1    6.70   13.30
   5  15   1   -7.30   10.30
  -6 -15  -1   55.59   17.10
  -6 -15  -1   36.70   23.50
   6  15   1   93.49   22.10
   6  15   1   58.19   18.50
   6  15   1   65.69   19.00
  -6  16   1   20.70   17.50
   5 -16  -1   -0.20   11.00
  -5  16   1   -9.30   15.00
  -5  16   1  -16.70   15.40
   4 -16  -1   79.69   17.80
  -4  16   1  115.19   23.90
  -4  16   1  136.09   26.70
   3 -16  -1  131.99   21.60
  -3  16   1  115.79   21.10
  -3  16   1   91.59   20.60
   2 -16  -1   46.00   12.90
  -2  16   1   46.90   15.70
  -2  16   1   62.39   17.30
   1 -16  -1    4.10    7.90
  -1  16   1    1.50   10.80
  -1  16   1    0.80   10.10
   0 -16  -1    3.00    6.80
   0  16   1    9.20   10.20
   0  16   1   -1.80    8.20
  -1 -16  -1  127.09   20.00
   1  16   1  135.29   17.30
   1  16   1  127.19   22.10
   1  16   1  123.69   22.40
  -2 -16  -1   45.20   13.30
   2  16   1   46.60   16.30
   2  16   1   35.80   13.00
   2  16   1   46.20   15.00
  -3 -16  -1    5.30    9.20
   3  16   1    5.00   10.10
   3  16   1    5.60    9.30
   3  16   1    4.10   10.10
  -4 -16  -1  116.99   22.50
  -4 -16  -1  110.19   24.50
   4  16   1  114.79   25.00
   4  16   1  139.89   22.80
   4  16   1  138.89   23.50
  -5 -16  -1   10.90   17.40
  -5 -16  -1    7.70   11.10
   5  16   1   -8.80   10.70
   5  16   1  -28.20   14.40
   5  16   1   11.00   15.10
  -6 -16  -1   12.30   13.30
  -6 -16  -1    9.00   16.80
   6  16   1   30.90   17.50
   6  16   1   10.30   16.50
   6  16   1    2.00   16.30
  -6  17   1   24.40   18.60
   5 -17  -1   -7.80    9.10
  -5  17   1   29.90   17.50
  -5  17   1    1.90   16.40
   4 -17  -1   11.60   10.10
  -4  17   1    4.00   12.50
  -4  17   1   12.90   16.60
   3 -17  -1  274.57   31.00
  -3  17   1  203.78   30.70
  -3  17   1  240.38   34.00
   2 -17  -1   93.09   18.40
  -2  17   1   83.29   22.10
  -2  17   1   80.69   20.20
   1 -17  -1  155.28   24.80
  -1  17   1  252.67   32.10
  -1  17   1  206.58   28.90
   0 -17  -1   39.30   12.90
   0  17   1   53.89   16.60
   0  17   1   39.30   15.00
  -1 -17  -1    2.70    8.50
   1  17   1   26.10   12.70
   1  17   1   22.50   13.90
  -2 -17  -1  123.39   21.30
   2  17   1  111.99   20.80
   2  17   1  113.59   22.50
   2  17   1   77.29   18.10
  -3 -17  -1   92.79   20.00
   3  17   1   82.39   17.30
   3  17   1   65.99   17.70
   3  17   1   97.59   20.50
  -4 -17  -1   -8.40    9.10
  -4 -17  -1    1.80   10.70
   4  17   1   -7.30    8.30
   4  17   1   -8.30   11.10
   4  17   1   -8.50   10.30
  -5 -17  -1   -7.30   11.10
  -5 -17  -1   11.20   16.90
   5  17   1   31.30   18.60
   5  17   1   23.60   18.80
   5  17   1    7.40   13.70
  -5  18   1   47.10   21.50
   4 -18  -1   60.09   18.70
  -4  18   1   24.50   19.30
  -4  18   1   99.59   24.10
   3 -18  -1   17.30   11.10
  -3  18   1   17.10   17.30
  -3  18   1   21.10   17.90
   2 -18  -1  344.37   37.50
  -2  18   1  453.95   40.30
  -2  18   1  358.56   39.80
   1 -18  -1   27.00   11.60
  -1  18   1    5.10   11.40
  -1  18   1   10.30   12.70
   0 -18  -1  183.18   27.10
   0  18   1  254.37   34.20
   0  18   1  239.18   32.00
  -1 -18  -1  170.58   26.90
   1  18   1  238.68   32.40
   1  18   1  245.68   33.30
  -2 -18  -1   20.00   11.90
   2  18   1   24.40   13.90
   2  18   1   20.30   15.10
  -3 -18  -1   17.50   12.50
   3  18   1   -7.00   10.70
   3  18   1    7.60   11.90
  -4 -18  -1   10.90   14.40
  -4 -18  -1   81.89   20.20
   4  18   1   16.10   12.60
   4  18   1   28.80   17.20
   4  18   1   56.99   18.20
  -5 -18  -1    4.00   19.00
  -5 -18  -1    7.90   12.40
   5  18   1   -2.20   11.90
   5  18   1   -1.90   15.40
   5  18   1  -12.40   12.50
  -5  19   1   -3.00   21.50
   4 -19  -1  136.19   23.50
  -4  19   1  147.09   30.20
  -4  19   1   73.09   20.90
   3 -19  -1  123.59   22.00
  -3  19   1  131.59   25.30
  -3  19   1  124.69   26.50
   2 -19  -1   16.50   13.50
  -2  19   1    1.00   13.00
  -2  19   1   -0.80   12.20
   1 -19  -1  204.08   29.10
  -1  19   1  205.88   30.70
  -1  19   1  240.58   33.20
   0 -19  -1    4.60   11.50
   0  19   1    4.50   14.60
   0  19   1   43.60   18.40
  -1 -19  -1   57.79   17.50
   1  19   1   75.89   21.20
   1  19   1  116.69   23.60
  -2 -19  -1  142.99   25.10
   2  19   1   86.49   21.80
   2  19   1  102.99   24.30
  -3 -19  -1    7.00   10.90
   3  19   1   19.60   14.10
   3  19   1   21.30   16.10
  -4 -19  -1   15.30   15.20
  -4 -19  -1   -0.70   12.50
   4  19   1    1.00   15.30
   4  19   1   -1.10   14.00
   4 -20  -1   -5.10   10.70
  -4  20   1    1.90   17.30
  -4  20   1  -11.60   13.80
   3 -20  -1   36.90   16.80
  -3  20   1   55.39   22.00
  -3  20   1   24.10   18.30
   2 -20  -1   39.20   15.90
  -2  20   1   25.20   17.70
  -2  20   1   16.70   17.80
   1 -20  -1   18.10   11.40
  -1  20   1    5.10   12.70
  -1  20   1    3.10   13.50
   0 -20  -1   38.40   15.70
   0  20   1   16.00   13.80
   0  20   1   43.00   20.60
  -1 -20  -1   -2.20    9.50
   1  20   1    3.30   12.20
   1  20   1    9.50   15.30
  -2 -20  -1   10.50   12.90
   2  20   1   20.80   15.70
   2  20   1   37.70   14.90
  -3 -20  -1   57.19   18.90
   3  20   1   45.40   17.80
   3  20   1   25.60   16.20
  -4 -20  -1   -1.90   12.30
  -4 -20  -1    1.70   18.00
   4  20   1   -0.40   12.60
   3 -21  -1   20.40   14.30
  -3  21   1   16.20   18.80
  -3  21   1    6.50   14.90
   2 -21  -1   -1.30   12.20
  -2  21   1   -2.40   14.10
  -2  21   1   -2.70   16.20
   1 -21  -1   17.30   13.30
  -1  21   1   -4.40   11.60
  -1  21   1   -8.10   12.80
   0 -21  -1  -11.90    8.70
   0  21   1   24.60   17.90
   0  21   1   21.90   16.70
  -1 -21  -1    6.70   11.10
   1  21   1   -1.50   12.30
   1  21   1    0.80   11.70
  -2 -21  -1   -4.50   11.60
   2  21   1    9.90   16.40
   2  21   1   13.10   16.60
  -3 -21  -1   10.70   14.30
   3  21   1   26.40   17.50
   3  21   1   34.30   17.40
   2 -22  -1   60.69   19.60
  -2  22   1   66.19   24.10
  -2  22   1   58.79   21.90
   1 -22  -1   10.00   14.30
  -1  22   1   15.30   17.00
  -1  22   1   18.30   19.10
   0 -22  -1   -3.40   11.30
   0  22   1   19.10   15.20
   0  22   1    0.90   14.40
  -1 -22  -1   -4.80   11.00
   1  22   1   14.20   16.30
   1  22   1    0.80   15.10
   1  23  -2   32.10   20.50
  -1 -23   2   55.29   20.40
   0  23  -2    8.40   16.40
   0  23  -2   19.30   16.10
   0 -23   2    0.10   12.30
  -1  23  -2   17.10   19.70
  -1  23  -2   45.10   22.20
   1 -23   2   42.60   16.90
   2  22  -2    5.30   13.40
   2  22  -2   -6.00   11.70
  -2 -22   2   11.50   15.80
   1  22  -2   -6.80   16.40
   1  22  -2    4.80   17.70
  -1 -22   2    6.70   11.00
   0  22  -2   71.09   21.40
   0  22  -2   90.29   25.80
   0 -22   2   55.99   20.70
  -1  22  -2    3.50   20.10
  -1  22  -2   18.80   18.70
   1 -22   2    9.90   13.30
  -2  22  -2   72.79   22.10
  -2  22  -2   66.19   22.50
   2 -22   2   34.20   17.30
  -3  22  -2   -7.30   16.70
  -3  22  -2    9.10   21.60
   3 -22   2    1.70   13.40
   3  21  -2   17.50   17.30
   3  21  -2   14.30   13.70
  -3 -21   2   -5.10   14.00
   2  21  -2   10.90   16.80
   2  21  -2   26.00   16.10
  -2 -21   2    9.50   12.60
   1  21  -2   34.90   16.30
   1  21  -2   25.50   19.00
  -1 -21   2   -5.10    9.50
   0  21  -2   14.90   17.30
   0  21  -2    5.80   13.20
   0 -21   2   -0.10   10.10
  -1  21  -2   94.89   24.80
  -1  21  -2   83.69   22.40
   1 -21   2   84.09   20.40
  -2  21  -2   -9.20   11.70
  -2  21  -2   11.40   16.90
   2 -21   2   -7.60    9.60
  -3  21  -2  101.79   27.20
  -3  21  -2   58.69   21.20
   3 -21   2   88.89   22.00
  -4  21  -2    7.70   16.60
  -4  21  -2    7.80   20.20
   4 -21   2   13.40   15.30
   4  20  -2   10.30   14.40
   4  20  -2    6.80   16.00
  -4 -20   2   10.70   14.00
  -4 -20   2    0.50   16.90
   3  20  -2   81.89   21.50
   3  20  -2   81.69   21.00
   2  20  -2    7.30   14.40
   2  20  -2    8.70   12.90
  -2 -20   2  -16.20    9.60
   1  20  -2   27.80   14.40
   1  20  -2   23.00   15.00
  -1 -20   2   12.40   11.50
   0  20  -2   -5.40   13.50
   0  20  -2   -4.60   11.00
   0 -20   2    3.70    9.50
  -1  20  -2   -4.60   11.20
  -1  20  -2    8.60   12.10
   1 -20   2    4.00    9.80
  -2  20  -2   15.10   16.40
  -2  20  -2   14.60   12.70
   2 -20   2   24.60   12.80
  -3  20  -2   -6.60   12.30
  -3  20  -2  -10.40   15.90
   3 -20   2    5.80   12.70
  -4  20  -2   11.10   16.80
  -4  20  -2   24.30   21.30
   4 -20   2   20.50   13.10
   5  19  -2   19.30   15.40
   5  19  -2   10.90   16.80
   5  19  -2    9.60   15.20
  -5 -19   2   18.50   14.90
  -5 -19   2    9.20   18.80
   4  19  -2   17.80   15.20
   4  19  -2    7.40   12.40
   4  19  -2   14.40   15.80
  -4 -19   2    2.40   13.50
  -4 -19   2   16.80   12.20
   3  19  -2    1.50   13.80
   3  19  -2    4.00   11.90
   3  19  -2   -5.30   13.20
  -3 -19   2    2.70   11.20
   2  19  -2  195.28   29.40
   2  19  -2  170.38   29.30
  -2 -19   2  177.28   28.00
   1  19  -2   47.60   16.50
   1  19  -2   32.10   15.50
  -1 -19   2   44.40   15.80
   0  19  -2    2.30   12.90
   0  19  -2   -6.10    9.90
   0 -19   2   -7.90    8.50
  -1  19  -2   25.40   15.30
  -1  19  -2   23.80   13.20
   1 -19   2    5.60    9.20
  -2  19  -2   10.80   15.50
  -2  19  -2    4.70   11.10
   2 -19   2    9.80   11.50
  -3  19  -2   39.10   19.20
  -3  19  -2   32.80   17.60
   3 -19   2   81.39   19.30
  -4  19  -2   19.50   19.70
  -4  19  -2   20.60   20.10
   4 -19   2   63.69   17.10
  -5  19  -2  -11.50   16.90
  -5  19  -2   -2.40   13.90
   5  18  -2   41.40   19.90
   5  18  -2   42.80   17.40
   5  18  -2   22.10   16.50
  -5 -18   2   31.00   15.40
  -5 -18   2   16.10   17.30
   4  18  -2   18.00   16.50
   4  18  -2   36.00   18.40
   4  18  -2   12.50   14.30
  -4 -18   2   16.60   12.80
  -4 -18   2   48.40   17.60
   3  18  -2   -6.70   10.30
   3  18  -2   -4.20   11.20
   3  18  -2   -6.10   12.40
  -3 -18   2   -0.50    9.30
   2  18  -2   31.80   15.50
   2  18  -2   21.70   13.80
   2  18  -2   35.00   14.70
  -2 -18   2   28.10   12.80
   1  18  -2  338.47   37.70
   1  18  -2  280.07   33.20
  -1 -18   2  274.97   32.80
   0  18  -2   56.79   18.40
   0  18  -2   86.89   19.90
   0 -18   2  126.49   21.70
  -1  18  -2  -12.40   12.20
  -1  18  -2    0.30   13.40
   1 -18   2   13.10   10.50
  -2  18  -2  232.38   32.30
  -2  18  -2  188.98   29.90
   2 -18   2  214.68   28.60
  -3  18  -2    1.40   12.70
  -3  18  -2    9.40   16.50
   3 -18   2   -8.60   11.30
  -4  18  -2   26.70   15.50
  -4  18  -2   57.89   19.40
   4 -18   2   49.00   15.60
  -5  18  -2   47.00   19.80
  -5  18  -2   24.00   21.50
  -6  18  -2  -13.00   15.70
   6  17  -2   16.30   17.80
   6  17  -2   -2.20   17.10
   6  17  -2   13.40   16.60
  -6 -17   2    4.50   12.70
  -6 -17   2    9.70   16.20
   5  17  -2  -19.30   13.90
   5  17  -2    7.00   14.70
   5  17  -2    1.60   11.50
  -5 -17   2   19.00   18.60
  -5 -17   2    2.60   12.20
   4  17  -2    3.20   14.40
   4  17  -2   20.10   13.60
   4  17  -2   23.60   16.50
  -4 -17   2   22.20   12.30
  -4 -17   2   13.90   16.40
   3  17  -2   76.69   19.40
   3  17  -2  100.29   20.90
   3  17  -2   56.39   16.90
  -3 -17   2   56.09   16.30
   2  17  -2   15.00   12.80
   2  17  -2    0.50    9.50
   2  17  -2    5.20   10.80
  -2 -17   2    6.60    9.90
   1  17  -2   16.30   11.60
   1  17  -2   25.10   13.00
   1  17  -2   13.20    9.30
  -1 -17   2    7.80   10.30
   0  17  -2   95.09   20.20
   0  17  -2  129.49   22.80
   0 -17   2   90.09   18.30
  -1  17  -2   -1.80    9.30
  -1  17  -2    3.00   11.10
   1 -17   2    3.30    7.80
  -2  17  -2   30.60   15.10
  -2  17  -2   33.80   15.90
   2 -17   2    5.60   10.50
  -3  17  -2  367.56   40.90
  -3  17  -2  340.17   37.40
   3 -17   2  370.66   32.80
  -4  17  -2    3.80   13.60
  -4  17  -2   10.40   14.30
   4 -17   2    9.00    9.60
  -5  17  -2   -0.30   12.60
  -5  17  -2    4.60   14.60
  -6  17  -2   46.00   19.90
  -6  17  -2    4.60   15.70
   6  16  -2  -12.90   15.00
   6  16  -2   30.50   16.60
   6  16  -2   20.10   17.70
  -6 -16   2   25.10   15.50
  -6 -16   2   33.00   18.30
   5  16  -2   51.09   19.40
   5  16  -2   36.20   15.70
   5  16  -2   18.20   12.80
  -5 -16   2   28.70   14.60
  -5 -16   2    1.50   12.00
   4  16  -2   27.40   13.40
   4  16  -2   -1.10   11.60
   4  16  -2    9.80   12.30
  -4 -16   2  -10.20   10.80
  -4 -16   2    7.30   10.10
   3  16  -2   70.59   18.10
   3  16  -2  109.69   20.40
   3  16  -2  137.39   23.30
  -3 -16   2   86.49   17.90
   2  16  -2   83.79   18.60
   2  16  -2   86.39   17.60
   2  16  -2   78.09   16.30
  -2 -16   2   93.89   18.50
   1  16  -2    8.30    9.30
   1  16  -2    3.60    7.70
   1  16  -2   14.20    9.40
  -1 -16   2   20.40   10.00
   0  16  -2   41.20   11.90
   0  16  -2   52.89   15.30
   0  16  -2   64.39   16.10
   0 -16   2   54.99   14.80
  -1  16  -2    1.10    7.90
  -1  16  -2   19.40   10.80
  -1  16  -2  -16.70    7.30
   1 -16   2   12.00    9.20
  -2  16  -2   13.20   13.70
  -2  16  -2   -1.80    8.70
   2 -16   2    9.90    8.70
  -3  16  -2  100.59   21.70
  -3  16  -2   98.79   21.60
   3 -16   2  128.29   20.40
  -4  16  -2  184.48   27.80
  -4  16  -2  171.08   29.50
   4 -16   2  145.89   21.10
  -5  16  -2   14.80   14.30
  -5  16  -2   -2.00   12.90
  -6  16  -2   13.90   19.90
  -6  16  -2   -3.80   14.20
   6  15  -2  102.99   22.90
   6  15  -2   53.09   16.90
   6  15  -2   81.89   20.10
  -6 -15   2   64.39   21.70
  -6 -15   2   78.49   19.00
   5  15  -2   26.50   15.20
   5  15  -2   46.10   15.10
   5  15  -2   13.60   13.20
  -5 -15   2   23.50   14.80
  -5 -15   2    5.90    9.40
   4  15  -2   56.59   17.30
   4  15  -2   72.79   16.60
   4  15  -2   24.20   12.10
  -4 -15   2   63.29   16.10
  -4 -15   2   58.99   17.60
   3  15  -2    6.50    8.80
   3  15  -2   33.10   13.30
   3  15  -2   10.00    9.00
  -3 -15   2   22.10   10.40
   2  15  -2   44.60   13.20
   2  15  -2   58.89   14.50
   2  15  -2   64.79   16.50
  -2 -15   2   38.90   12.30
   1  15  -2   13.40    9.70
   1  15  -2   -1.40    7.20
   1  15  -2    5.00    7.50
  -1 -15   2   -5.70    5.10
   0  15  -2   -7.80    6.50
   0  15  -2    1.60    9.30
   0  15  -2    4.80    7.70
   0 -15   2    8.70    6.70
  -1  15  -2   31.30    9.50
  -1  15  -2    4.10    9.30
  -1  15  -2   45.30   14.80
   1 -15   2   11.00    6.80
  -2  15  -2   -3.10   10.30
  -2  15  -2   -0.50    6.70
  -2  15  -2    1.90    8.00
   2 -15   2    6.30    7.20
  -3  15  -2    6.00   12.40
  -3  15  -2   14.70   11.60
   3 -15   2    7.00    8.40
  -4  15  -2  110.29   22.30
  -4  15  -2  140.19   24.00
   4 -15   2  175.48   21.90
  -5  15  -2   19.60   13.30
  -5  15  -2    7.00   14.30
  -6  15  -2   20.00   19.50
  -6  15  -2   14.70   16.70
  -7  15  -2   45.10   21.50
   7  14  -2   19.40   14.40
   7  14  -2   16.60   17.40
  -7 -14   2   12.60   12.60
  -7 -14   2    8.80   19.20
   6  14  -2   -1.80   10.10
   6  14  -2   -1.00   12.10
   6  14  -2   -8.00   13.60
  -6 -14   2  -15.30   14.00
  -6 -14   2   10.20   12.20
   5  14  -2  150.18   26.40
   5  14  -2  140.99   23.50
   5  14  -2   81.79   19.70
  -5 -14   2  103.89   23.80
  -5 -14   2  104.39   19.80
   4  14  -2   89.29   18.30
   4  14  -2   72.39   17.30
   4  14  -2   97.19   18.50
  -4 -14   2   93.39   18.00
  -4 -14   2   96.89   18.40
   3  14  -2    9.20    9.30
   3  14  -2    8.70   10.80
   3  14  -2    7.40    9.00
  -3 -14   2   12.60    8.60
   2  14  -2   14.50    8.30
   2  14  -2   22.20   10.30
   2  14  -2   30.10   10.50
  -2 -14   2   15.30    8.60
   1  14  -2   11.80    8.30
   1  14  -2   29.00   12.50
   1  14  -2   23.30    9.30
  -1 -14   2   29.90    9.40
   0  14  -2   17.50    8.00
   0  14  -2    5.00    6.40
   0  14  -2   -8.20    6.20
   0 -14   2    7.60    5.80
  -1  14  -2   -1.10    5.80
  -1  14  -2   -0.20    5.50
  -1  14  -2   -0.80    7.40
   1 -14   2    6.50    5.90
  -2  14  -2   88.09   18.40
  -2  14  -2   91.79   17.40
  -2  14  -2   79.59   11.50
   2 -14   2   61.69   12.80
  -3  14  -2   25.70    9.90
  -3  14  -2   46.80   13.60
  -3  14  -2   33.80   12.40
   3 -14   2   41.50   11.70
  -4  14  -2    5.10    8.70
  -4  14  -2   23.60   13.00
   4 -14   2    0.30    7.60
  -5  14  -2  176.78   28.90
  -5  14  -2  146.49   23.60
  -6  14  -2    2.00   14.10
  -6  14  -2    4.90   14.10
  -7  14  -2    5.70   16.60
   7  13  -2   11.70   14.60
   7  13  -2    6.90   14.90
  -7 -13   2   14.10   19.60
  -7 -13   2   -4.30   13.10
   6  13  -2   13.90   11.80
   6  13  -2   17.80   15.00
  -6 -13   2   18.30   17.80
  -6 -13   2   15.50   10.70
   5  13  -2    3.30   12.80
   5  13  -2   11.00   11.30
   5  13  -2    7.60   10.40
  -5 -13   2   21.90   14.60
  -5 -13   2   14.30    9.10
   4  13  -2  124.39   21.70
   4  13  -2   99.49   19.20
   4  13  -2   99.29   18.40
  -4 -13   2  123.89   20.30
  -4 -13   2   78.19   18.00
   3  13  -2  224.28   25.10
   3  13  -2  183.98   24.90
   3  13  -2  242.78   27.30
  -3 -13   2  192.38   24.50
   2  13  -2   38.10   12.00
   2  13  -2   30.80   11.40
   2  13  -2   30.30   10.50
  -2 -13   2   29.50    9.60
   1  13  -2    2.80    6.60
   1  13  -2    6.50    7.10
   1  13  -2   17.80    7.80
  -1 -13   2    4.10    5.40
   0  13  -2   17.60    9.50
   0  13  -2   14.80    7.60
   0  13  -2   15.50    8.50
   0 -13   2   19.00    7.80
  -1  13  -2   29.10   10.60
  -1  13  -2   35.30   11.80
  -1  13  -2   10.90    6.00
   1 -13   2   13.50    6.60
  -2  13  -2    9.20    6.30
  -2  13  -2  -10.00    6.20
  -2  13  -2    1.50    8.50
   2 -13   2    9.70    6.20
  -3  13  -2   86.39   16.10
  -3  13  -2   73.59   12.20
  -3  13  -2   91.59   18.00
   3 -13   2  105.19   15.60
  -4  13  -2   11.90    8.80
  -4  13  -2   14.10   10.90
  -4  13  -2   24.30   13.50
   4 -13   2   14.40    8.20
   4 -13   2   15.00    7.30
  -5  13  -2    2.30   12.80
  -5  13  -2   25.40   14.20
  -6  13  -2  106.89   22.40
  -6  13  -2   93.59   22.60
  -7  13  -2   38.90   19.60
  -7  13  -2   33.10   20.30
   7  12  -2    1.70   12.00
   7  12  -2    4.30   14.70
  -7 -12   2   -8.40   11.50
  -7 -12   2    1.80   13.40
   6  12  -2   14.30   11.60
   6  12  -2   12.30   12.00
  -6 -12   2   25.90   10.90
  -6 -12   2   -2.30   11.10
   5  12  -2   -7.20    7.80
   5  12  -2    1.00    7.90
   5  12  -2    2.60    8.60
  -5 -12   2    2.80    9.30
  -5 -12   2   -3.70    8.70
   4  12  -2  108.29   19.50
   4  12  -2   72.09   18.00
   4  12  -2   95.99   16.60
  -4 -12   2  128.39   21.00
  -4 -12   2  114.59   18.40
   3  12  -2  235.28   25.00
   3  12  -2  219.28   26.10
   3  12  -2  219.08   25.60
  -3 -12   2  226.48   25.30
   2  12  -2  685.63   42.60
   2  12  -2  704.83   43.10
   2  12  -2  738.43   45.70
  -2 -12   2  723.73   44.10
   1  12  -2   -5.30    6.30
   1  12  -2   -5.00    5.00
   1  12  -2   -1.50    7.30
  -1 -12   2    3.20    5.20
   0  12  -2   14.60    7.10
   0  12  -2   24.60    9.50
   0  12  -2    4.10    7.20
   0 -12   2   11.70    6.50
  -1  12  -2   27.30   10.30
  -1  12  -2   27.20    7.80
  -1  12  -2   30.60   10.70
   1 -12   2   35.20    8.60
  -2  12  -2  482.95   28.20
  -2  12  -2  469.95   34.30
  -2  12  -2  454.55   34.50
   2 -12   2  458.95   30.50
  -3  12  -2   16.30    9.30
  -3  12  -2   22.90   12.10
  -3  12  -2   25.30    7.80
   3 -12   2   30.40    9.00
  -4  12  -2   21.10    8.80
  -4  12  -2   43.30   13.70
  -4  12  -2   17.10    9.80
   4 -12   2   17.20    7.90
   4 -12   2   19.70    7.40
  -5  12  -2   14.00   12.10
  -5  12  -2    7.30    9.30
  -5  12  -2   17.30   12.80
   5 -12   2    9.70    8.80
   5 -12   2   14.40    8.10
  -6  12  -2    9.50   14.30
  -6  12  -2    8.60   11.10
   6 -12   2   11.70   11.60
  -7  12  -2   38.20   19.10
  -7  12  -2   15.10   16.70
  -8  12  -2    5.60   18.10
   8  11  -2   28.70   14.70
   8  11  -2   22.60   14.70
  -8 -11   2   12.40   21.30
   7  11  -2   43.70   17.40
   7  11  -2    8.80   12.80
  -7 -11   2   27.40   17.50
  -7 -11   2   24.80   13.00
   6  11  -2   23.60   12.80
   6  11  -2   31.20   12.90
  -6 -11   2   29.50   11.40
  -6 -11   2   45.60   16.20
   5  11  -2   66.69   15.30
   5  11  -2   49.90   13.50
   5  11  -2   42.20   12.40
  -5 -11   2   42.20   15.70
  -5 -11   2   66.89   14.00
   4  11  -2   14.30    8.20
   4  11  -2   13.90    8.20
   4  11  -2    9.00    8.70
  -4 -11   2   10.20   10.60
  -4 -11   2    5.20    6.80
   3  11  -2  147.59   18.40
   3  11  -2   94.99   17.40
   3  11  -2  146.99   20.50
  -3 -11   2  127.39   18.20
   2  11  -2  222.78   20.20
   2  11  -2  256.07   26.80
   2  11  -2  284.97   26.80
  -2 -11   2  272.97   22.10
   1  11  -2 1382.96   69.19
   1  11  -2 1365.96   70.59
   1  11  -2 1275.07   71.59
  -1 -11   2 1460.25   71.59
   0  11  -2   25.50    7.60
   0  11  -2   13.50    8.50
   0  11  -2   27.70    9.60
   0 -11   2   23.40    8.40
  -1  11  -2   74.19   14.00
   1 -11   2   37.30    9.40
  -2  11  -2  163.98   14.70
  -2  11  -2  180.68   21.80
  -2  11  -2  180.58   21.70
   2 -11   2  187.98   16.30
  -3  11  -2  664.83   42.90
  -3  11  -2  626.34   37.10
  -3  11  -2  662.43   44.70
   3 -11   2  662.83   38.40
   3 -11   2  682.33   36.10
  -4  11  -2    0.00    6.80
  -4  11  -2    7.20    8.30
  -4  11  -2   14.20    9.10
   4 -11   2    8.90    6.70
   4 -11   2   12.90    6.10
  -5  11  -2   74.29   17.70
  -5  11  -2  103.89   20.90
   5 -11   2   53.99   11.40
   5 -11   2   74.59   12.60
  -6  11  -2    8.30   13.60
  -6  11  -2    2.80   11.50
   6 -11   2    1.40    8.00
  -7  11  -2   26.50   15.10
  -7  11  -2   19.70   16.40
  -8  11  -2   29.00   19.30
   8  10  -2   98.99   20.50
   8  10  -2   54.59   18.80
  -8 -10   2   86.69   25.40
   7  10  -2   46.60   16.60
   7  10  -2   28.00   14.10
  -7 -10   2    2.60   16.10
  -7 -10   2   44.80   13.20
   6  10  -2    5.30   10.70
   6  10  -2   27.20   10.80
  -6 -10   2   22.30   10.30
  -6 -10   2   24.20   14.40
   5  10  -2  114.59   19.10
   5  10  -2   70.09   15.80
   5  10  -2   61.09   15.10
  -5 -10   2   82.79   17.40
  -5 -10   2   56.39   13.70
   4  10  -2   16.90    8.40
   4  10  -2   14.20    8.60
   4  10  -2    9.80    6.00
  -4 -10   2   13.70    7.30
  -4 -10   2   32.60   13.20
   3  10  -2   20.30    8.70
   3  10  -2   39.70   11.50
   3  10  -2   30.00    8.90
  -3 -10   2   15.30    7.70
  -3 -10   2   20.40    8.00
   2  10  -2   61.89   11.40
  -2 -10   2   87.69   13.20
   1  10  -2  432.16   29.80
   1  10  -2  419.16   28.20
   1  10  -2  424.76   27.70
  -1 -10   2  437.56   28.60
   0  10  -2  902.91   45.60
   0  10  -2  880.41   48.80
   0  10  -2  876.51   49.90
   0 -10   2  884.61   48.30
  -1  10  -2  145.19   14.10
  -1  10  -2  129.69   17.10
  -1  10  -2  152.18   18.20
   1 -10   2  147.99   16.40
  -2  10  -2  530.95   34.70
  -2  10  -2  465.65   28.10
  -2  10  -2  570.04   36.00
   2 -10   2  460.35   29.90
  -3  10  -2   10.70    6.60
  -3  10  -2    5.70    9.10
  -3  10  -2   26.90   10.70
   3 -10   2   10.00    4.60
   3 -10   2    0.30    4.00
  -4  10  -2  254.87   29.90
  -4  10  -2  280.97   25.40
   4 -10   2  310.17   21.70
   4 -10   2  334.37   21.80
  -5  10  -2   19.70   11.40
  -5  10  -2   21.80   12.30
   5 -10   2   19.70    7.90
   5 -10   2   16.10    6.50
  -6  10  -2   91.59   21.80
  -6  10  -2  116.39   21.50
   6 -10   2  119.39   18.10
  -7  10  -2   23.80   16.30
  -7  10  -2    6.00   14.00
   7 -10   2   19.40   11.50
  -8  10  -2   15.50   17.10
   8   9  -2   50.69   16.00
   8   9  -2   52.19   20.30
  -8  -9   2   69.69   21.90
   7   9  -2   79.99   18.30
   7   9  -2   73.29   19.30
  -7  -9   2   99.49   17.00
  -7  -9   2   38.00   17.80
   6   9  -2   39.50   13.10
   6   9  -2   59.69   16.60
  -6  -9   2   55.19   16.80
  -6  -9   2   56.79   13.30
   5   9  -2    3.50    6.90
   5   9  -2    2.10    6.30
  -5  -9   2    7.40    8.40
  -5  -9   2   12.60    6.80
   4   9  -2  388.26   31.40
   4   9  -2  420.96   30.20
   4   9  -2  434.86   31.00
  -4  -9   2  433.76   32.10
  -4  -9   2  412.56   29.50
   3   9  -2   48.20   10.50
   3   9  -2   35.80   11.40
   3   9  -2   64.49   13.00
  -3  -9   2   41.80    9.70
  -3  -9   2   45.30   10.70
   2   9  -2  102.09   13.80
   2   9  -2  123.59   16.30
   2   9  -2  128.69   16.60
  -2  -9   2  107.19   14.90
   1   9  -2  400.56   27.40
   1   9  -2  375.66   25.60
   1   9  -2  425.06   26.00
  -1  -9   2  377.76   25.60
   0   9  -2   -0.10    5.00
   0   9  -2   22.90    6.60
   0   9  -2   28.40    6.50
   0  -9   2   13.70    5.60
  -1   9  -2   54.89   11.00
  -1   9  -2   51.39   10.60
  -1   9  -2   51.99    8.40
   1  -9   2   56.99    9.70
  -2   9  -2  454.55   26.30
  -2   9  -2  485.25   31.30
  -2   9  -2  424.06   31.10
   2  -9   2  492.35   28.10
   2  -9   2  450.05   25.40
  -3   9  -2  427.16   32.10
  -3   9  -2  419.16   30.60
  -3   9  -2  477.15   27.80
   3  -9   2  428.06   26.60
   3  -9   2  468.95   26.50
  -4   9  -2   51.99   13.70
  -4   9  -2   41.30   11.80
   4  -9   2   40.10    8.90
   4  -9   2   40.10    7.90
  -5   9  -2    4.50   10.70
  -5   9  -2   13.00    9.20
   5  -9   2    6.90    5.50
   5  -9   2    6.60    5.80
  -6   9  -2  124.69   21.70
  -6   9  -2   94.59   21.60
   6  -9   2  140.09   19.20
  -7   9  -2   18.30   15.40
  -7   9  -2   41.00   16.80
   7  -9   2   13.90   10.00
  -8   9  -2   54.19   19.50
   8  -9   2   25.90   13.50
   8   8  -2   41.40   17.40
   8   8  -2   52.49   17.00
  -8  -8   2   40.90   21.40
   7   8  -2   96.19   20.60
   7   8  -2  100.09   18.70
  -7  -8   2   70.59   21.10
  -7  -8   2   74.49   15.60
   6   8  -2   50.29   14.50
   6   8  -2   15.20    9.70
  -6  -8   2   26.30   12.60
  -6  -8   2   37.90   11.20
   5   8  -2   -2.90    6.50
   5   8  -2   -2.70    6.40
  -5  -8   2   14.70    7.70
  -5  -8   2   -0.70    7.40
   4   8  -2   11.20    5.60
   4   8  -2   12.10    7.20
   4   8  -2    7.00    7.20
  -4  -8   2   15.50    8.80
  -4  -8   2   11.90    5.80
   3   8  -2  755.52   44.00
   3   8  -2  771.82   45.60
   3   8  -2  833.12   47.50
  -3  -8   2  814.92   45.60
  -3  -8   2  808.82   44.50
   2   8  -2   27.70    7.60
   2   8  -2    5.60    5.00
   2   8  -2    6.40    4.10
  -2  -8   2   11.00    5.30
   1   8  -2 1060.79   53.19
   1   8  -2 1034.00   52.89
   1   8  -2 1040.10   54.69
  -1  -8   2 1043.20   53.49
   0   8  -2  342.77   23.10
   0   8  -2  323.77   20.00
   0   8  -2  333.17   21.80
   0  -8   2  314.77   21.20
   1  -8   2   14.80    5.70
  -2   8  -2  402.86   23.10
  -2   8  -2  380.26   26.00
  -2   8  -2  382.56   27.00
   2  -8   2  356.46   22.60
   2  -8   2  361.26   21.30
  -3   8  -2  771.82   45.90
  -3   8  -2  757.52   43.30
   3  -8   2  729.83   38.70
   3  -8   2  749.42   39.40
  -4   8  -2   21.80    9.10
  -4   8  -2   39.40   10.50
   4  -8   2   25.10    6.00
   4  -8   2   19.20    6.40
  -5   8  -2   11.30    8.40
  -5   8  -2   17.60   10.60
   5  -8   2    8.60    6.50
   5  -8   2    6.30    4.80
  -6   8  -2   50.99   15.70
  -6   8  -2   32.70   14.50
   6  -8   2   14.50    7.60
  -7   8  -2   60.69   19.80
  -7   8  -2   81.39   19.20
   7  -8   2   44.90   13.20
  -8   8  -2   15.10   16.90
  -8   8  -2   24.20   18.30
   8  -8   2    0.00   10.70
   8   7  -2   31.10   13.50
   8   7  -2    4.40   10.60
  -8  -7   2    5.30   14.40
   7   7  -2   78.39   17.60
   7   7  -2  118.59   20.00
  -7  -7   2   64.79   21.40
  -7  -7   2   86.49   14.70
   6   7  -2  179.38   24.30
   6   7  -2  150.58   20.60
  -6  -7   2  131.39   18.10
  -6  -7   2  109.79   20.80
   5   7  -2   24.10    8.70
   5   7  -2   20.90   10.90
  -5  -7   2   27.40    8.40
  -5  -7   2    4.30    8.40
   4   7  -2   13.90    7.90
   4   7  -2    6.00    4.90
   4   7  -2    4.10    5.70
  -4  -7   2    4.70    5.90
  -4  -7   2    6.90    5.10
   3   7  -2   85.39   14.60
   3   7  -2   95.79   12.80
   3   7  -2   97.19   13.90
  -3  -7   2   82.79   12.00
  -3  -7   2  112.49   14.70
   2   7  -2  323.27   22.70
   2   7  -2  317.37   22.30
   2   7  -2  299.77   20.60
  -2  -7   2  326.07   21.50
   1   7  -2  387.56   23.10
   1   7  -2  343.57   23.90
   1   7  -2  399.26   23.80
  -1  -7   2  377.16   23.50
   0   7  -2   30.60    7.80
   0   7  -2   28.00    5.70
   0   7  -2   21.20    5.90
   0  -7   2   25.60    5.70
  -1   7  -2  701.93   37.50
  -1   7  -2  681.93   37.40
  -1   7  -2  644.24   34.00
   1  -7   2  688.23   35.40
  -2   7  -2  222.98   17.60
  -2   7  -2  176.18   16.50
  -2   7  -2  190.58   14.10
   2  -7   2  178.08   12.80
   2  -7   2  167.28   13.20
  -3   7  -2  203.28   19.00
  -3   7  -2  203.18   19.70
   3  -7   2  241.58   15.20
   3  -7   2  232.08   16.20
  -4   7  -2  541.05   34.60
  -4   7  -2  538.75   37.70
   4  -7   2  546.65   32.70
   4  -7   2  566.94   29.30
  -5   7  -2   46.80   13.30
  -5   7  -2   51.19   13.20
   5  -7   2   49.40    7.30
   5  -7   2   51.99   10.70
  -6   7  -2   37.30   14.20
  -6   7  -2   32.20   11.20
   6  -7   2    7.70    7.30
  -7   7  -2   20.90   15.90
  -7   7  -2   29.20   14.10
   7  -7   2   24.50   10.30
  -8   7  -2   82.69   23.50
  -8   7  -2  112.89   23.30
   8  -7   2   81.89   19.70
   8   6  -2    0.90    8.60
   8   6  -2    9.70   13.30
  -8  -6   2    5.30   13.90
   7   6  -2   44.60   15.60
   7   6  -2   51.59   14.40
  -7  -6   2    7.50   13.10
  -7  -6   2   14.60   10.40
   6   6  -2   26.40   11.50
   6   6  -2   37.60   10.80
  -6  -6   2   24.80    8.70
  -6  -6   2   33.80   12.70
   5   6  -2   11.20    7.10
   5   6  -2    3.80    4.90
  -5  -6   2    0.40    8.70
  -5  -6   2    7.20    5.20
   4   6  -2  367.36   26.50
   4   6  -2  360.16   28.40
  -4  -6   2  401.16   26.20
  -4  -6   2  446.16   29.70
   3   6  -2   -6.60    3.60
   3   6  -2    0.20    4.60
   3   6  -2    3.40    4.50
  -3  -6   2   11.10    5.70
  -3  -6   2   -1.90    2.80
   2   6  -2  236.88   17.30
   2   6  -2  186.38   14.70
   2   6  -2  193.28   16.30
  -2  -6   2  186.78   15.00
   1   6  -2   18.10    5.40
   1   6  -2   16.10    4.70
   1   6  -2   20.60    5.40
  -1  -6   2   10.60    4.20
   0   6  -2  103.99   11.80
   0   6  -2   94.09    9.10
   0   6  -2   90.79    8.40
   0  -6   2   96.19   10.40
  -1   6  -2   14.00    5.30
  -1   6  -2    1.70    2.90
  -1   6  -2   10.20    4.10
  -1   6  -2    3.90    2.60
   1  -6   2    6.80    3.10
   1  -6   2    4.30    2.20
  -2   6  -2  444.36   27.60
  -2   6  -2  421.96   26.20
   2  -6   2  450.45   24.00
   2  -6   2  417.26   23.30
  -3   6  -2  198.98   18.20
  -3   6  -2  136.89   15.70
   3  -6   2  143.19   12.30
   3  -6   2  118.09    9.80
  -4   6  -2  391.96   31.20
  -4   6  -2  477.85   30.00
   4  -6   2  413.26   27.00
   4  -6   2  418.96   22.70
  -5   6  -2  190.78   26.00
  -5   6  -2  244.08   25.50
   5  -6   2  216.48   13.90
   5  -6   2  219.48   19.60
  -6   6  -2   54.69   15.60
  -6   6  -2   87.19   17.60
   6  -6   2   85.39   14.70
  -7   6  -2   35.70   15.20
  -7   6  -2   28.80   17.60
   7  -6   2    3.40    8.00
  -8   6  -2   13.80   16.90
  -8   6  -2   26.90   14.90
   8  -6   2   26.30   11.40
   9   5  -2   11.60   12.50
   9   5  -2   -6.90   14.50
  -9  -5   2   19.30   25.80
  -9  -5   2   17.20   16.00
   8   5  -2   58.49   17.10
   8   5  -2   59.59   17.50
  -8  -5   2   65.29   24.90
   7   5  -2   17.20   10.40
   7   5  -2   19.70    9.90
  -7  -5   2   28.50   13.50
  -7  -5   2    1.60    7.70
   6   5  -2   12.60    8.50
   6   5  -2    8.60    8.80
  -6  -5   2   24.50   13.10
  -6  -5   2   10.60    6.70
   5   5  -2   63.39   14.70
   5   5  -2   46.80   10.40
  -5  -5   2   38.60   11.40
  -5  -5   2   41.50    8.80
   4   5  -2  112.59   16.70
   4   5  -2  111.19   14.60
  -4  -5   2  100.79   14.90
  -4  -5   2  109.19   13.50
   3   5  -2  404.16   25.40
   3   5  -2  395.46   25.00
   3   5  -2  398.26   27.60
  -3  -5   2  423.86   26.50
  -3  -5   2  404.66   24.60
   2   5  -2    6.70    4.70
   2   5  -2    8.20    3.50
   2   5  -2    8.10    4.00
  -2  -5   2    7.70    3.40
  -2  -5   2   -0.60    2.70
   1   5  -2  561.64   29.20
   1   5  -2  576.44   30.90
   1   5  -2  620.14   30.70
  -1  -5   2  524.55   29.70
   0   5  -2    4.90    3.30
   0   5  -2    0.20    1.70
   0   5  -2    4.10    3.00
   0  -5   2    1.20    2.70
   0  -5   2    3.70    2.40
   0  -5   2    4.00    2.90
  -1   5  -2   54.69    6.20
  -1   5  -2   80.79    9.10
  -1   5  -2   85.29    7.20
  -1   5  -2   62.39    8.40
  -1   5  -2   52.29    7.10
   1  -5   2   48.40    5.90
   1  -5   2   55.99    6.80
  -2   5  -2   -4.40    2.90
  -2   5  -2    3.00    2.20
  -2   5  -2    3.30    4.70
   2  -5   2    3.00    2.00
   2  -5   2    0.40    1.70
   2  -5   2    0.50    2.30
  -3   5  -2   27.40    9.10
   3  -5   2    3.50    2.40
   3  -5   2    9.40    4.10
   3  -5   2    8.60    2.70
  -4   5  -2   18.20    7.80
   4  -5   2    3.40    2.40
   4  -5   2   16.90    6.00
   4  -5   2    8.20    3.10
  -5   5  -2  298.27   24.80
  -5   5  -2  311.87   28.30
   5  -5   2  246.68   14.80
   5  -5   2  226.28   20.50
  -6   5  -2   31.00   12.20
  -6   5  -2   39.10   14.10
   6  -5   2   18.30    8.50
  -7   5  -2  112.39   23.50
  -7   5  -2   88.39   19.10
   7  -5   2   91.59   17.90
  -8   5  -2   11.10   17.30
  -8   5  -2   12.20   17.90
   8  -5   2    6.90   10.60
  -9   5  -2    8.10   24.90
   9  -5   2  -13.30   12.80
   9   4  -2   39.10   17.90
  -9  -4   2  105.79   28.20
   8   4  -2   -0.60    8.40
   8   4  -2    5.30   11.30
  -8  -4   2    0.20   17.30
   7   4  -2  193.48   24.10
   7   4  -2  192.88   26.70
  -7  -4   2  142.49   21.20
  -7  -4   2  190.28   28.90
   6   4  -2    1.00    6.60
   6   4  -2    2.10    7.50
  -6  -4   2    0.60    9.20
  -6  -4   2   -2.70    6.00
   5   4  -2   27.90    9.50
   5   4  -2   13.20    6.50
  -5  -4   2   10.80    5.70
  -5  -4   2   36.40   10.20
   4   4  -2  143.99   13.80
   4   4  -2  153.68   19.20
  -4  -4   2  162.88   13.50
  -4  -4   2  168.08   19.20
   3   4  -2  146.09   17.10
   3   4  -2  174.78   13.60
  -3  -4   2  143.39   12.40
  -3  -4   2  152.68   13.80
   2   4  -2  178.38   12.80
   2   4  -2  175.38   14.10
   2   4  -2  141.79   11.30
  -2  -4   2  166.28   12.70
  -2  -4   2  162.78   12.20
   1   4  -2  422.46   23.80
   1   4  -2  460.35   24.30
   1   4  -2  428.06   22.60
  -1  -4   2  434.66   23.50
  -1  -4   2  454.25   23.00
   0   4  -2  781.52   37.70
   0   4  -2  766.12   36.40
   0   4  -2  736.63   36.40
   0   4  -2  758.22   36.60
   0  -4   2  766.72   36.30
   0  -4   2  717.93   36.30
   0  -4   2  818.92   39.50
   0  -4   2  797.32   36.90
  -1   4  -2  133.39   10.40
  -1   4  -2  160.88   10.10
  -1   4  -2  151.38   11.00
  -1   4  -2  125.49    8.60
  -1   4  -2  124.99    8.80
   1  -4   2  122.09    8.40
   1  -4   2  137.69    9.00
  -2   4  -2 2050.39   93.89
  -2   4  -2 2065.09   92.49
  -2   4  -2 1927.51   87.79
   2  -4   2 1949.30   87.59
   2  -4   2 1976.60   90.59
   2  -4   2 2049.99   88.29
  -3   4  -2  309.07   19.80
  -3   4  -2  238.38   19.50
   3  -4   2  259.67   17.30
   3  -4   2  214.38   12.80
   3  -4   2  244.28   12.70
  -4   4  -2   11.20    3.20
  -4   4  -2   21.60    7.90
   4  -4   2    9.00    2.70
   4  -4   2   22.40    6.80
   4  -4   2   14.00    3.10
  -5   4  -2    4.00    3.00
  -5   4  -2   13.60    9.40
  -5   4  -2   25.70   11.00
   5  -4   2   -1.60    4.50
   5  -4   2    4.70    2.80
   5  -4   2    0.90    2.40
  -6   4  -2   31.30   12.70
  -6   4  -2   35.00   13.90
   6  -4   2    9.10    7.40
  -7   4  -2   37.90   16.00
  -7   4  -2   29.80   15.50
   7  -4   2   29.20   11.90
  -8   4  -2  102.09   25.60
  -8   4  -2   70.29   21.20
   8  -4   2   31.50   14.50
  -9   4  -2   -7.60   19.00
   9  -4   2   16.30   12.10
   9   3  -2   66.39   18.90
  -9  -3   2   74.69   29.90
   8   3  -2  167.88   25.60
   8   3  -2   89.39   18.80
  -8  -3   2  155.68   26.00
  -8  -3   2  162.48   27.30
   7   3  -2   19.90    9.70
   7   3  -2   14.20   10.70
  -7  -3   2    5.40   12.50
   6   3  -2  474.45   34.90
   6   3  -2  381.06   29.40
  -6  -3   2  381.26   27.00
  -6  -3   2  531.45   37.80
   5   3  -2   -4.80    4.20
   5   3  -2    5.20    4.70
  -5  -3   2    1.00    4.50
  -5  -3   2   11.00    7.30
   4   3  -2    6.20    6.30
   4   3  -2    4.30    4.20
  -4  -3   2    7.70    4.30
  -4  -3   2   18.70    6.90
   3   3  -2    9.40    4.30
   3   3  -2    3.80    4.60
  -3  -3   2   21.30    6.10
  -3  -3   2    8.90    3.70
   2   3  -2  252.17   15.70
   2   3  -2  274.97   17.90
   2   3  -2  246.98   15.10
  -2  -3   2  240.28   15.10
  -2  -3   2  224.48   15.40
   1   3  -2   42.80    4.20
   1   3  -2   42.50    6.20
   1   3  -2   54.39    6.60
   1   3  -2   45.00    5.70
  -1  -3   2   42.30    6.10
  -1  -3   2   46.00    5.60
  -1  -3   2   49.80    5.20
  -1  -3   2   49.10    6.50
   0   3  -2    2.70    1.90
   0   3  -2    7.80    2.20
   0   3  -2    3.40    1.60
   0   3  -2    0.60    1.60
   0  -3   2    1.60    1.30
   0  -3   2    0.80    1.30
   0  -3   2    5.50    2.20
   0  -3   2    4.10    2.00
  -1   3  -2   63.19    5.40
  -1   3  -2   64.89    7.40
  -1   3  -2   54.29    4.30
  -1   3  -2   78.09    7.90
   1  -3   2   55.29    7.00
   1  -3   2   54.19    4.30
   1  -3   2   66.49    7.50
   1  -3   2   62.39    5.40
  -2   3  -2  689.33   33.00
  -2   3  -2  622.74   33.50
   2  -3   2  596.14   27.60
   2  -3   2  609.54   31.20
   2  -3   2  582.24   27.80
  -3   3  -2  174.68   14.50
  -3   3  -2  175.98   18.40
  -3   3  -2  167.78    9.00
   3  -3   2  163.68    9.10
   3  -3   2  187.48   14.00
   3  -3   2  171.68   13.40
   3  -3   2  162.78    8.90
  -4   3  -2  373.46   25.20
  -4   3  -2  367.26   18.10
  -4   3  -2  402.06   28.30
   4  -3   2  335.97   17.90
   4  -3   2  359.86   18.10
   4  -3   2  387.06   24.40
   4  -3   2  407.96   25.60
  -5   3  -2   92.49   15.30
  -5   3  -2   79.19    6.90
  -5   3  -2   77.59   16.60
   5  -3   2   78.49   12.40
   5  -3   2   62.59    6.40
   5  -3   2   67.99    6.60
   5  -3   2   82.59   13.50
  -6   3  -2   70.89   16.70
  -6   3  -2   88.39   19.30
   6  -3   2   63.49   13.40
   6  -3   2   85.69   14.90
  -7   3  -2   38.30   15.80
  -7   3  -2    8.40   13.00
   7  -3   2   23.10   10.20
   7  -3   2   12.40    8.90
  -8   3  -2   66.29   18.60
  -8   3  -2   44.90   20.00
   8  -3   2   55.69   16.10
  -9   3  -2   76.59   25.60
  -9   3  -2   17.20   22.10
   9  -3   2   33.60   15.20
   9   2  -2   49.50   16.80
  -9  -2   2   38.80   25.10
   8   2  -2   51.79   15.40
   8   2  -2   88.69   18.80
  -8  -2   2   87.99   18.60
  -8  -2   2  135.49   26.60
   7   2  -2  102.69   19.60
   7   2  -2  106.79   17.00
  -7  -2   2  126.59   20.80
  -7  -2   2  156.78   26.50
   6   2  -2   12.30    9.20
   6   2  -2   23.40    8.80
  -6  -2   2   39.80   12.60
  -6  -2   2   22.80    7.60
   5   2  -2  233.68   24.40
   5   2  -2  230.18   18.50
  -5  -2   2  211.48   23.60
  -5  -2   2  209.28   16.10
   4   2  -2   10.80    6.40
   4   2  -2    7.80    4.30
  -4  -2   2   -2.90    4.70
  -4  -2   2    3.00    3.50
   3   2  -2  161.98   12.60
   3   2  -2  160.18   14.80
  -3  -2   2  186.58   15.30
  -3  -2   2  158.08   11.70
   2   2  -2  825.72   42.20
   2   2  -2  808.42   39.80
  -2  -2   2  828.02   39.70
  -2  -2   2  847.12   40.80
   1   2  -2   10.80    2.50
   1   2  -2   10.70    2.90
   1   2  -2   10.30    2.60
   1   2  -2   12.50    2.20
   1   2  -2    8.00    2.30
  -1  -2   2   11.50    2.50
  -1  -2   2    9.30    2.00
  -1  -2   2   14.00    3.20
  -1  -2   2   11.30    2.40
  -1  -2   2   13.30    2.90
   0   2  -2  336.27   15.90
   0   2  -2  321.57   16.90
   0   2  -2  329.77   16.30
   0   2  -2  353.36   16.90
   0  -2   2  331.67   16.90
   0  -2   2  361.56   16.60
   0  -2   2  338.17   16.80
   0  -2   2  317.07   15.80
  -1   2  -2  400.16   20.70
  -1   2  -2  388.86   17.80
  -1   2  -2  422.36   20.80
  -1   2  -2  390.96   19.70
   1  -2   2  378.26   20.30
   1  -2   2  376.26   19.70
   1  -2   2  411.66   20.80
   1  -2   2  368.86   17.70
  -2   2  -2  255.47   16.40
   2  -2   2  208.08   10.10
   2  -2   2  209.48   10.00
   2  -2   2  226.38   14.10
   2  -2   2  230.08   14.20
  -3   2  -2   12.70    5.50
  -3   2  -2   10.60    5.10
  -3   2  -2   -0.80    1.30
   3  -2   2    5.40    3.70
   3  -2   2    0.80    1.30
   3  -2   2    3.60    3.30
  -4   2  -2    1.30    6.10
  -4   2  -2    5.90    7.00
  -4   2  -2   -0.40    1.80
   4  -2   2    2.30    4.10
   4  -2   2   -1.00    1.80
   4  -2   2   -1.00    3.10
  -5   2  -2  166.48   10.50
  -5   2  -2  200.78   24.60
  -5   2  -2  165.68   20.00
   5  -2   2  181.68   19.70
   5  -2   2  179.18   20.40
   5  -2   2  151.18   10.30
  -6   2  -2   43.70   12.00
  -6   2  -2   36.50   12.60
   6  -2   2   17.10    8.70
   6  -2   2   12.30    8.40
  -7   2  -2   16.40   14.50
  -7   2  -2    7.30   14.90
   7  -2   2   -3.10    6.50
   7  -2   2   -1.30    8.00
  -8   2  -2   79.99   23.70
  -8   2  -2   35.60   18.60
   8  -2   2   52.29   15.20
   8  -2   2   58.29   16.30
  -9   2  -2  116.09   29.40
  -9   2  -2   58.19   25.50
   9  -2   2  101.49   22.30
   9   1  -2    7.40   12.10
  -9  -1   2   31.40   21.80
   8   1  -2    9.20   11.10
   8   1  -2   14.30    9.50
  -8  -1   2   12.10   14.30
  -8  -1   2   29.30   15.90
   7   1  -2   93.99   18.80
   7   1  -2  109.49   16.20
  -7  -1   2  107.39   18.70
  -7  -1   2  111.19   23.20
   6   1  -2   25.40    8.80
   6   1  -2   30.20   11.00
  -6  -1   2    6.30    5.50
  -6  -1   2   23.20   12.50
  -6  -1   2   27.50   11.60
   5   1  -2   89.99   12.80
   5   1  -2   89.59   15.20
  -5  -1   2  128.69   18.50
  -5  -1   2   64.39    9.80
   4   1  -2  562.74   30.80
   4   1  -2  517.65   33.40
  -4  -1   2  546.15   34.60
  -4  -1   2  542.85   29.20
   3   1  -2  812.02   40.00
   3   1  -2  814.52   43.60
  -3  -1   2  873.61   43.40
  -3  -1   2  736.53   39.00
   2   1  -2 2247.88   99.19
   2   1  -2 2221.88   96.29
   2   1  -2 2167.58   96.29
  -2  -1   2 2109.39   97.49
  -2  -1   2 2212.68   96.39
  -2  -1   2 2040.40   96.29
   1   1  -2   14.10    2.90
   1   1  -2    4.90    1.60
   1   1  -2    6.00    1.70
  -1  -1   2   10.00    2.50
  -1  -1   2    6.80    1.80
  -1  -1   2    8.50    2.10
   0   1  -2   20.30    2.30
   0   1  -2   16.40    2.40
   0   1  -2   14.90    1.40
   0   1  -2   18.50    2.50
   0   1  -2   18.40    2.30
   0  -1   2   17.90    1.50
   0  -1   2   19.60    2.20
   0  -1   2   21.80    2.70
   0  -1   2   20.60    2.60
  -1   1  -2 1502.65   69.49
  -1   1  -2 1605.94   70.09
  -1   1  -2 1558.54   69.69
  -1   1  -2 1579.44   70.39
   1  -1   2 1524.55   70.09
   1  -1   2 1586.34   69.69
   1  -1   2 1524.05   69.69
   1  -1   2 1577.04   69.69
  -2   1  -2   39.60    2.50
  -2   1  -2   64.79    7.90
  -2   1  -2   37.90    7.30
   2  -1   2   62.09    7.60
   2  -1   2   42.70    2.60
   2  -1   2   31.90    5.60
  -3   1  -2  347.07   21.50
  -3   1  -2  231.58   12.20
   3  -1   2  238.98   17.50
   3  -1   2  243.38   17.10
   3  -1   2  236.58   12.40
  -4   1  -2  245.08   19.70
  -4   1  -2  192.18   11.80
  -4   1  -2  292.37   22.80
   4  -1   2  231.18   18.50
   4  -1   2  217.88   16.90
   4  -1   2  208.78   12.20
  -5   1  -2   16.50   10.50
  -5   1  -2    6.10    6.90
  -5   1  -2    8.00    3.10
   5  -1   2    7.90    3.70
   5  -1   2   18.40    7.80
   5  -1   2   14.00    7.00
  -6   1  -2  171.28   22.50
  -6   1  -2  141.09   22.90
   6  -1   2  134.99   18.20
   6  -1   2  127.89   19.50
  -7   1  -2   -4.60   12.50
  -7   1  -2    6.60   14.20
   7  -1   2    8.90    7.80
   7  -1   2   -6.90    6.50
  -8   1  -2   -4.60   15.40
  -8   1  -2    9.10   17.80
   8  -1   2   -3.90   10.20
   8  -1   2    4.20    8.40
  -9   1  -2   70.59   28.00
  -9   1  -2   37.00   20.40
   9  -1   2   91.29   22.30
   9  -1   2   58.49   19.00
   9   0  -2   16.10   13.20
  -9   0   2   43.60   26.00
   8   0  -2   75.99   15.70
   8   0  -2  117.39   20.40
  -8   0   2   83.39   22.80
  -8   0   2   71.99   20.50
   7   0  -2   11.80    9.80
   7   0  -2   11.30    8.90
  -7   0   2   28.70   12.40
  -7   0   2    3.80   12.20
   6   0  -2   50.19   10.90
   6   0  -2   27.20    9.20
  -6   0   2   31.00   12.40
  -6   0   2   44.80    8.40
   5   0  -2   76.89   11.80
   5   0  -2   61.39   12.00
  -5   0   2   76.79   10.00
  -5   0   2   69.89   14.40
  -5   0   2   75.29   12.60
   4   0  -2  220.58   16.20
   4   0  -2  234.28   18.70
  -4   0   2  221.58   15.20
  -4   0   2  273.37   21.70
   3   0  -2  468.45   26.40
   3   0  -2  543.45   30.20
  -3   0   2  500.45   26.30
  -3   0   2  541.15   30.20
   2   0  -2 1516.85   69.59
   2   0  -2 1547.05   66.69
   2   0  -2 1418.86   66.89
  -2   0   2 1529.85   67.09
  -2   0   2 1470.85   66.79
  -2   0   2 1445.86   68.89
   1   0  -2   18.40    3.20
   1   0  -2   17.80    2.80
   1   0  -2   18.90    1.80
   1   0  -2   12.30    2.20
  -1   0   2   13.50    2.80
  -1   0   2   12.30    2.20
  -1   0   2    8.40    2.20
  -1   0   2   10.50    1.50
   0   0  -2   63.09    3.80
   0   0  -2   59.99    3.90
   0   0  -2   70.29    4.00
   0   0  -2   66.49    4.30
   0   0  -2   60.89    4.00
   0   0  -2   67.39    4.00
   0   0   2   67.89    4.00
   0   0   2   74.09    4.10
   0   0   2   61.39    4.00
   0   0   2   63.19    3.80
   0   0   2   58.69    3.90
   0   0   2   61.99    4.20
  -1   0  -2    0.90    0.60
  -1   0  -2    0.80    1.40
  -1   0  -2    0.70    0.70
  -1   0  -2   -0.20    1.20
  -1   0  -2    0.70    1.20
  -1   0  -2    1.60    1.40
   1   0   2    1.50    0.60
   1   0   2    2.60    1.90
   1   0   2    3.20    1.60
   1   0   2   -0.30    1.00
  -2   0  -2 5270.97  235.48
  -2   0  -2 5315.27  230.08
   2   0   2 5235.08  230.08
   2   0   2 5286.97  233.88
   2   0   2 5672.73  234.78
  -3   0  -2    4.00    1.80
   3   0   2    5.80    2.10
   3   0   2    3.10    3.40
   3   0   2    4.60    3.80
  -4   0  -2    2.20    6.40
  -4   0  -2    4.40    2.40
  -4   0  -2    4.00    5.70
   4   0   2    0.80    2.40
   4   0   2   -0.90    3.50
   4   0   2    1.50    3.40
  -5   0  -2  213.68   13.80
  -5   0  -2  258.67   22.30
  -5   0  -2  195.08   24.70
   5   0   2  226.78   19.30
   5   0   2  240.68   21.10
  -6   0  -2   79.39   15.90
  -6   0  -2   55.29   16.20
   6   0   2   55.79   11.80
   6   0   2   54.19   13.00
  -7   0  -2   50.59   16.60
  -7   0  -2   73.49   17.20
   7   0   2   36.90   13.00
   7   0   2   68.29   15.40
  -8   0  -2   18.60   16.70
  -8   0  -2   40.00   20.60
   8   0   2   11.60    9.60
   8   0   2   10.30   10.40
  -9   0  -2  -11.50   16.80
  -9   0  -2   21.30   22.30
   9   0   2   37.10   15.40
   9   0   2   10.40   15.90
   9  -1  -2   41.10   17.80
  -9   1   2   17.20   24.50
   8  -1  -2   30.40   11.40
   8  -1  -2   33.30   11.60
  -8   1   2   26.80   16.60
  -8   1   2   57.69   22.90
   7  -1  -2  135.29   19.90
   7  -1  -2   71.99   14.10
  -7   1   2   94.19   20.30
  -7   1   2  114.69   19.30
   6  -1  -2   56.99   11.60
   6  -1  -2   54.79   12.90
  -6   1   2   53.99   14.50
  -6   1   2   52.29   12.90
  -6   1   2   64.19   10.00
   5  -1  -2  110.09   15.70
   5  -1  -2  121.59   14.20
  -5   1   2  104.59   11.60
  -5   1   2  114.59   14.30
  -5   1   2  129.19   18.30
   4  -1  -2  308.47   19.00
   4  -1  -2  264.77   20.70
  -4   1   2  278.07   17.60
  -4   1   2  322.47   24.00
  -4   1   2  293.67   19.80
   3  -1  -2  494.05   28.30
   3  -1  -2  451.75   25.20
  -3   1   2  468.15   25.10
  -3   1   2  482.85   26.00
  -3   1   2  555.14   30.40
   2  -1  -2  157.18   11.20
   2  -1  -2  125.49    8.50
   2  -1  -2  115.49    8.70
  -2   1   2  142.79    9.30
  -2   1   2  138.39    8.60
  -2   1   2  175.38    9.50
  -2   1   2  154.58   11.70
   1  -1  -2  194.88    9.30
   1  -1  -2  204.08   10.80
   1  -1  -2  206.48   10.80
   1  -1  -2  188.78   11.30
  -1   1   2  191.08   11.40
  -1   1   2  179.48    9.30
  -1   1   2  203.88    9.20
  -1   1   2  195.38   10.70
  -1   1   2  207.48   10.80
   0  -1  -2   15.90    2.10
   0  -1  -2   17.60    2.40
   0  -1  -2   15.20    2.50
   0  -1  -2   16.80    2.40
   0  -1  -2   15.60    1.90
   0   1   2   19.40    2.50
   0   1   2   17.10    2.40
   0   1   2   13.50    2.40
   0   1   2   18.90    2.10
  -1  -1  -2   45.10    5.30
  -1  -1  -2   46.40    5.60
  -1  -1  -2   45.10    3.80
  -1  -1  -2   39.70    5.00
   1   1   2   39.40    3.70
   1   1   2   56.19    6.00
   1   1   2   47.00    5.60
   1   1   2   55.99    5.80
   1   1   2   56.59    5.20
  -2  -1  -2  602.74   28.90
  -2  -1  -2  647.34   33.60
   2   1   2  629.74   32.20
   2   1   2  602.04   31.70
   2   1   2  597.34   28.90
  -3  -1  -2 1074.69   57.49
  -3  -1  -2 1146.09   51.19
   3   1   2 1183.58   56.79
   3   1   2 1064.59   50.99
   3   1   2 1103.69   55.19
  -4  -1  -2   32.00    5.00
  -4  -1  -2   32.00    9.40
   4   1   2   24.20    7.50
   4   1   2   29.30    8.40
  -5  -1  -2  345.17   30.20
  -5  -1  -2  321.87   19.20
   5   1   2  294.67   24.30
   5   1   2  347.77   26.90
  -6  -1  -2   79.39   17.20
  -6  -1  -2   77.59   17.40
   6   1   2   52.09   12.00
   6   1   2   88.79   16.00
  -7  -1  -2   36.50   15.60
  -7  -1  -2  -13.40   12.10
   7   1   2    3.40    7.00
   7   1   2   35.20   11.70
  -8  -1  -2    6.40   15.40
  -8  -1  -2   -2.80   12.30
   8   1   2   30.30   14.00
   8   1   2   -3.80    8.70
  -9  -1  -2   24.20   24.90
  -9  -1  -2   29.70   22.40
   9   1   2    7.20   15.00
   9   1   2   18.50   14.30
   9  -2  -2   24.10   12.30
  -9   2   2   46.30   22.90
   8  -2  -2   55.79   15.60
   8  -2  -2   59.79   17.30
  -8   2   2   36.70   19.70
  -8   2   2   61.19   23.70
   7  -2  -2   29.10   10.90
   7  -2  -2   11.20    8.90
  -7   2   2   26.40   15.50
  -7   2   2   10.50   11.80
   6  -2  -2   45.80   11.50
   6  -2  -2   82.19   12.70
  -6   2   2   63.79   10.10
  -6   2   2  110.99   20.60
  -6   2   2   91.49   15.40
   5  -2  -2  315.47   21.50
   5  -2  -2  329.77   24.30
  -5   2   2  312.27   26.70
  -5   2   2  305.57   19.40
  -5   2   2  276.57   21.70
   4  -2  -2   23.70    5.60
   4  -2  -2   24.30    6.90
  -4   2   2   24.10    7.30
  -4   2   2   18.30    8.70
  -4   2   2   19.70    5.10
   3  -2  -2  504.45   28.00
   3  -2  -2  470.75   25.40
  -3   2   2  491.25   25.50
  -3   2   2  488.15   30.10
  -3   2   2  505.95   26.40
   2  -2  -2  208.18   13.10
   2  -2  -2  225.78   12.10
   2  -2  -2  208.08   12.40
  -2   2   2  207.78   11.60
  -2   2   2  221.58   12.50
  -2   2   2  207.18   13.60
  -2   2   2  194.78   12.00
  -2   2   2  208.88   14.70
   1  -2  -2   10.00    3.00
   1  -2  -2    6.90    1.80
   1  -2  -2    9.40    1.90
   1  -2  -2    7.40    2.20
  -1   2   2    7.20    2.10
  -1   2   2    8.00    1.90
  -1   2   2    6.80    1.70
  -1   2   2    5.60    2.40
   0  -2  -2  466.45   21.90
   0  -2  -2  509.55   23.40
   0  -2  -2  521.25   23.70
   0  -2  -2  489.55   23.30
   0  -2  -2  488.15   24.20
   0   2   2  481.15   23.30
   0   2   2  466.45   23.30
   0   2   2  518.65   24.30
   0   2   2  450.15   21.80
   0   2   2  481.75   23.20
  -1  -2  -2  163.08   11.70
  -1  -2  -2  163.78   10.30
  -1  -2  -2  170.68   12.10
  -1  -2  -2  163.38   11.10
  -1  -2  -2  154.88    9.50
   1   2   2  145.69   10.30
   1   2   2  149.49   10.00
   1   2   2  147.89    9.40
   1   2   2  155.18   10.70
  -2  -2  -2  280.87   19.00
  -2  -2  -2  293.07   15.90
   2   2   2  282.47   15.70
   2   2   2  279.27   18.20
   2   2   2  292.47   18.10
   2   2   2  275.97   17.60
  -3  -2  -2  513.85   26.40
  -3  -2  -2  534.95   32.70
   3   2   2  489.05   30.40
   3   2   2  518.95   29.90
  -4  -2  -2  137.39   11.00
  -4  -2  -2  136.89   18.40
   4   2   2  169.58   18.00
   4   2   2  152.78   17.90
  -5  -2  -2   50.89    7.80
  -5  -2  -2   41.10   13.00
   5   2   2   44.00   11.30
   5   2   2   54.79   12.60
  -6  -2  -2   22.80    6.70
  -6  -2  -2   14.30   10.70
   6   2   2   52.59   13.00
   6   2   2   42.80   11.80
  -7  -2  -2   18.70   17.10
  -7  -2  -2   34.40   12.90
   7   2   2    9.30    8.50
   7   2   2   17.60   11.40
  -8  -2  -2   -4.00   15.70
  -8  -2  -2    3.10   14.40
   8   2   2    3.30    8.60
   8   2   2   12.70   12.00
  -9  -2  -2   -9.00   18.90
  -9  -2  -2   -3.40   21.50
   9   2   2   -1.30   14.90
   9   2   2   -4.00   10.30
   9  -3  -2   16.20   11.80
  -9   3   2   12.60   18.10
  -8   3   2   88.29   24.70
   7  -3  -2   68.49   14.00
  -7   3   2   74.69   19.20
  -7   3   2   50.49   14.70
   6  -3  -2   25.60    8.90
  -6   3   2   62.59   13.30
  -6   3   2   39.40    8.20
  -6   3   2   63.39   15.40
   5  -3  -2   10.20    6.30
  -5   3   2   26.40   10.00
  -5   3   2   25.80    9.30
  -5   3   2   13.80    5.40
   4  -3  -2  264.07   20.00
  -4   3   2  284.67   17.60
  -4   3   2  314.37   20.10
  -4   3   2  284.17   24.10
   3  -3  -2   41.70    6.70
  -3   3   2   24.70    5.40
  -3   3   2   21.80    6.70
  -3   3   2   41.90    5.90
   2  -3  -2   72.89    7.30
   2  -3  -2   67.49    6.20
  -2   3   2   68.19    7.50
  -2   3   2   74.69    7.40
  -2   3   2   62.69    9.00
  -2   3   2   66.89    7.00
   1  -3  -2  515.75   25.20
   1  -3  -2  532.25   25.50
   1  -3  -2  501.25   24.50
   1  -3  -2  506.15   22.80
  -1   3   2  511.55   26.80
  -1   3   2  472.45   22.90
  -1   3   2  500.65   24.60
  -1   3   2  541.35   25.40
   0  -3  -2    2.20    1.60
   0  -3  -2    0.90    1.50
   0  -3  -2    5.00    1.90
   0  -3  -2    6.10    2.40
   0  -3  -2    3.60    2.10
   0   3   2    2.50    1.60
   0   3   2    3.60    2.00
   0   3   2    1.50    1.70
   0   3   2    1.40    0.80
  -1  -3  -2  132.49    9.30
  -1  -3  -2  122.69    9.60
   1   3   2  141.79   10.30
   1   3   2  131.09   10.00
   1   3   2  140.49    9.50
   1   3   2  138.69   10.50
  -2  -3  -2   76.59    8.20
  -2  -3  -2   52.99    8.90
   2   3   2   62.09    8.90
   2   3   2   61.89    8.90
   2   3   2   67.09    9.30
  -3  -3  -2    2.30    2.50
  -3  -3  -2   -2.40    4.20
   3   3   2   -3.00    2.30
   3   3   2    2.00    3.70
  -4  -3  -2  392.56   23.30
  -4  -3  -2  433.06   30.80
   4   3   2  422.26   28.70
   4   3   2  374.86   26.40
  -5  -3  -2    7.00    4.50
  -5  -3  -2   19.60    9.90
   5   3   2   -0.60    4.70
   5   3   2   -6.30    4.60
  -6  -3  -2  224.68   17.20
  -6  -3  -2  197.48   27.80
   6   3   2  234.98   26.90
   6   3   2  215.18   24.80
  -7  -3  -2   65.89   19.40
   7   3   2   91.89   18.10
   7   3   2  104.89   18.30
  -8  -3  -2    4.90   17.50
  -8  -3  -2   14.20   18.10
   8   3   2    1.90    9.40
   8   3   2   19.40   12.50
  -9  -3  -2   24.50   17.90
   9   3   2   -6.30   10.00
   9   3   2    1.50   15.40
   9  -4  -2   56.29   18.20
  -9   4   2   55.09   28.30
   8  -4  -2   10.70   10.60
  -8   4   2   30.40   19.70
   7  -4  -2   22.30   10.00
  -7   4   2   15.20   13.80
  -7   4   2   37.50   15.40
   6  -4  -2    5.90    6.10
  -6   4   2   13.10    6.60
  -6   4   2   -1.70    8.90
  -6   4   2    8.60   10.20
   5  -4  -2   24.90    7.90
  -5   4   2   26.60    8.80
  -5   4   2   22.20    9.50
  -5   4   2   25.80    6.20
   4  -4  -2   89.89   12.10
  -4   4   2   89.39    9.70
  -4   4   2   74.29   11.40
  -4   4   2   85.09   13.90
   3  -4  -2   85.99    9.70
  -3   4   2   88.29    8.00
  -3   4   2  113.89   10.20
  -3   4   2   86.69   12.60
   2  -4  -2   82.59    6.50
   2  -4  -2  101.09    9.80
   2  -4  -2  101.49    9.40
  -2   4   2   92.69    7.60
  -2   4   2   76.69    7.90
  -2   4   2   82.89    7.70
  -2   4   2   86.89   11.30
   1  -4  -2   11.10    1.20
   1  -4  -2    9.20    3.20
   1  -4  -2    9.70    3.30
  -1   4   2    9.80    3.10
  -1   4   2    8.10    1.30
  -1   4   2    7.90    3.40
  -1   4   2    5.80    2.60
   0  -4  -2  795.92   40.20
   0  -4  -2  896.71   42.50
   0  -4  -2  814.22   37.70
   0   4   2  845.62   37.50
   0   4   2  817.02   40.20
   0   4   2  835.92   41.30
  -1  -4  -2   74.19    8.70
   1   4   2   98.89   10.50
   1   4   2   79.29    7.30
   1   4   2  103.69   10.60
  -2  -4  -2   98.49    9.10
  -2  -4  -2  120.49   13.50
   2   4   2  120.69   12.60
   2   4   2  117.19   11.00
   2   4   2  118.59   13.10
  -3  -4  -2  476.85   31.30
  -3  -4  -2  464.75   26.40
   3   4   2  478.15   29.40
   3   4   2  444.86   29.00
   3   4   2  482.95   28.90
  -4  -4  -2  123.69   18.00
  -4  -4  -2  147.79   12.60
   4   4   2  163.78   19.40
   4   4   2  135.19   16.70
  -5  -4  -2  411.06   26.30
  -5  -4  -2  484.75   36.00
   5   4   2  494.95   33.40
   5   4   2  391.96   29.70
  -6  -4  -2   73.19   19.00
  -6  -4  -2   69.09   11.00
   6   4   2   56.79   14.00
   6   4   2   82.09   16.00
  -7  -4  -2  146.59   25.60
   7   4   2  112.99   18.90
   7   4   2  127.79   21.60
  -8  -4  -2   37.40   21.60
  -8  -4  -2  107.69   23.80
   8   4   2   68.69   18.70
   8   4   2   77.99   19.00
   9  -5  -2   11.90   11.10
  -9   5   2   27.20   23.80
   8  -5  -2   91.69   18.30
  -8   5   2   58.19   23.30
   7  -5  -2   25.40   10.70
  -7   5   2   49.60   16.80
  -7   5   2   41.90   14.30
   6  -5  -2   -1.70    5.80
   6  -5  -2    5.20    5.10
  -6   5   2   18.30   11.50
  -6   5   2    2.30    5.50
  -6   5   2    2.30    9.50
   5  -5  -2    1.90    5.00
   5  -5  -2    8.10    4.90
  -5   5   2   -1.80    6.70
  -5   5   2    8.40    4.80
  -5   5   2    6.40    8.30
   4  -5  -2    3.50    3.90
   4  -5  -2    4.70    4.00
  -4   5   2   11.70    4.50
  -4   5   2    8.20    6.50
  -4   5   2    7.90    6.00
   3  -5  -2  437.86   24.20
   3  -5  -2  441.46   24.90
  -3   5   2  432.86   29.30
  -3   5   2  425.46   25.20
  -3   5   2  474.05   24.80
   2  -5  -2  212.58   11.60
   2  -5  -2  193.38   13.60
  -2   5   2  195.18   14.00
  -2   5   2  196.88   12.00
  -2   5   2  225.18   17.20
  -2   5   2  214.18   14.00
   1  -5  -2   96.99   10.30
  -1   5   2  100.19    9.90
  -1   5   2   87.39   11.00
  -1   5   2   87.19    9.50
   0  -5  -2    4.20    2.10
   0  -5  -2    4.10    2.70
   0   5   2    7.10    3.30
   0   5   2    1.40    2.90
   0   5   2    4.60    1.80
  -1  -5  -2   21.10    5.10
   1   5   2   10.30    3.40
   1   5   2   11.50    4.30
   1   5   2    8.30    4.30
  -2  -5  -2    1.00    3.10
  -2  -5  -2    0.30    4.60
   2   5   2    6.60    3.90
   2   5   2    5.40    3.60
   2   5   2    8.70    4.50
  -3  -5  -2  293.17   23.50
  -3  -5  -2  263.17   18.50
   3   5   2  289.17   21.10
   3   5   2  259.47   20.30
   3   5   2  276.57   20.90
  -4  -5  -2  541.25   37.60
  -4  -5  -2  523.25   30.60
   4   5   2  493.65   32.90
   4   5   2  540.65   35.00
  -5  -5  -2    3.50    7.90
  -5  -5  -2    6.30    5.10
   5   5   2    7.00    7.70
   5   5   2    4.90    7.00
  -6  -5  -2   63.19   11.20
  -6  -5  -2   99.19   21.30
   6   5   2   76.59   15.90
   6   5   2   86.19   16.70
  -7  -5  -2   84.79   22.90
   7   5   2  103.09   21.00
   7   5   2   91.09   18.20
   8   5   2   92.89   21.90
   8   5   2  186.98   28.70
   9  -6  -2   16.30   15.10
  -9   6   2   41.00   23.20
   8  -6  -2    9.50   10.40
  -8   6   2   43.60   21.40
   7  -6  -2   13.40    8.70
  -7   6   2   26.00   16.90
  -7   6   2   24.20   12.80
   6  -6  -2   29.00    8.70
   6  -6  -2   28.00    9.90
  -6   6   2   35.40   14.50
  -6   6   2   55.79   13.30
  -6   6   2   45.10    9.30
   5  -6  -2   -2.90    4.30
   5  -6  -2   -3.30    4.70
  -5   6   2   16.70    9.70
  -5   6   2   14.10    5.70
  -5   6   2    1.20    6.90
   4  -6  -2   77.49   10.60
   4  -6  -2   87.39   11.30
  -4   6   2   65.49   13.60
  -4   6   2   75.39   10.00
  -4   6   2  116.59   13.60
   3  -6  -2   78.49    9.90
   3  -6  -2   65.49    7.90
  -3   6   2   68.59   10.00
  -3   6   2   74.49    9.60
  -3   6   2   76.79   12.90
   2  -6  -2  548.05   26.10
   2  -6  -2  581.14   30.40
  -2   6   2  555.84   29.80
  -2   6   2  531.25   26.40
  -2   6   2  540.75   30.00
  -2   6   2  533.75   33.10
   1  -6  -2  293.57   18.60
  -1   6   2  331.67   20.90
  -1   6   2  254.07   18.20
   0  -6  -2  271.27   15.80
   0  -6  -2  311.97   19.30
   0   6   2  294.37   15.80
   0   6   2  332.57   20.00
   0   6   2  310.47   20.10
  -1  -6  -2  104.19   11.80
   1   6   2   95.59   10.10
   1   6   2   96.09   12.10
   1   6   2  102.29   12.40
  -2  -6  -2  463.65   27.20
   2   6   2  458.85   28.60
   2   6   2  468.65   27.50
   2   6   2  440.16   28.40
  -3  -6  -2   12.60    5.70
  -3  -6  -2   25.10    8.90
   3   6   2   10.90    6.60
   3   6   2   13.40    6.30
   3   6   2   18.80    7.00
  -4  -6  -2   15.50    9.40
  -4  -6  -2   10.80    6.10
   4   6   2   15.10    8.40
   4   6   2    7.40    6.50
   4   6   2   10.90    7.80
  -5  -6  -2   -3.30    4.90
  -5  -6  -2  -12.00    9.80
   5   6   2    1.80    6.80
   5   6   2    9.10    7.40
  -6  -6  -2   -1.00   13.00
  -6  -6  -2    5.80    6.60
   6   6   2    0.50    6.30
   6   6   2    0.50    8.60
  -7  -6  -2   -0.30   14.80
   7   6   2   12.20   10.30
   7   6   2    8.90   10.50
  -8  -6  -2    7.80   19.20
   8   6   2   62.69   17.20
   8   6   2   63.19   18.10
   8  -7  -2   11.30   11.50
  -8   7   2   21.10   20.90
   7  -7  -2   33.00   11.00
  -7   7   2   62.29   21.20
  -7   7   2   36.70   16.20
   6  -7  -2   89.99   14.90
   6  -7  -2   76.09   12.50
  -6   7   2  101.39   20.10
  -6   7   2  110.49   13.70
  -6   7   2   96.19   16.10
   5  -7  -2   38.20    9.00
   5  -7  -2   25.40    7.70
  -5   7   2   35.10   12.30
  -5   7   2   34.10   10.70
  -5   7   2   23.70    7.50
   4  -7  -2   -0.20    3.30
   4  -7  -2    3.40    4.80
  -4   7   2   13.60    5.70
  -4   7   2   15.00    7.40
  -4   7   2    9.90    7.50
   3  -7  -2   14.20    4.00
   3  -7  -2   17.60    5.30
  -3   7   2   14.40    7.30
   2  -7  -2    0.60    1.80
   2  -7  -2    7.70    4.30
  -2   7   2    4.90    5.40
  -2   7   2    1.80    2.30
  -2   7   2   -1.30    4.10
  -2   7   2    5.40    2.20
   1  -7  -2 1242.78   59.99
  -1   7   2 1219.48   52.99
  -1   7   2 1197.88   53.29
  -1   7   2 1221.38   62.09
  -1   7   2 1206.08   59.79
   0  -7  -2   10.90    3.40
   0  -7  -2    1.70    3.40
   0   7   2   11.10    5.40
   0   7   2   16.00    3.60
   0   7   2   15.20    5.40
  -1  -7  -2 1524.15   69.69
   1   7   2 1364.06   69.89
   1   7   2 1368.66   66.69
   1   7   2 1419.46   69.89
  -2  -7  -2  579.04   32.80
   2   7   2  564.14   32.30
   2   7   2  562.74   34.00
   2   7   2  529.45   33.40
  -3  -7  -2  786.42   46.20
  -3  -7  -2  750.62   41.90
   3   7   2  756.32   43.60
   3   7   2  743.03   43.90
   3   7   2  749.73   44.10
  -4  -7  -2    6.40    5.10
  -4  -7  -2   14.00    9.70
   4   7   2    8.50    6.50
   4   7   2    1.00    6.10
   4   7   2   -4.30    3.90
  -5  -7  -2   63.79   16.20
  -5  -7  -2   54.79   11.10
   5   7   2   42.50   12.10
   5   7   2   63.39   13.20
  -6  -7  -2   -2.80   11.40
  -6  -7  -2    3.60    6.90
   6   7   2    6.40    9.10
   6   7   2    9.10    8.80
  -7  -7  -2   61.79   18.50
   7   7   2   62.79   17.10
   7   7   2   57.39   15.70
  -8  -7  -2    9.00   16.90
   8   7   2   12.40   11.50
   8   7   2    4.60   13.80
  -8   8   2   70.89   24.30
   7  -8  -2    7.30    8.80
  -7   8   2   40.10   19.00
   6  -8  -2    3.10    6.80
   6  -8  -2    3.40    6.80
  -6   8   2   -1.10    7.20
  -6   8   2   13.10   10.70
  -6   8   2   14.70   14.10
   5  -8  -2  163.18   17.60
   5  -8  -2  170.98   18.30
  -5   8   2  201.88   21.30
  -5   8   2  168.28   18.10
  -5   8   2  182.08   25.30
   4  -8  -2    7.60    4.60
   4  -8  -2    8.90    5.70
  -4   8   2    2.20    7.10
  -4   8   2   11.10    5.50
  -4   8   2   -1.80    6.70
   3  -8  -2    5.50    3.00
   3  -8  -2    5.50    4.80
  -3   8   2   -1.20    5.80
  -3   8   2    0.20    8.10
   2  -8  -2   -3.50    3.50
  -2   8   2   -9.00    4.00
  -2   8   2    2.00    1.80
  -2   8   2   -1.70    2.40
  -2   8   2    7.30    6.00
   1  -8  -2    5.10    4.40
  -1   8   2    5.00    1.70
  -1   8   2   -5.00    4.30
  -1   8   2    1.10    2.00
  -1   8   2    0.10    6.10
   0  -8  -2  652.33   32.90
   0  -8  -2  668.83   37.40
   0   8   2  694.63   38.00
   0   8   2  676.53   33.10
   0   8   2  675.33   38.70
  -1  -8  -2  123.49   14.60
   1   8   2   77.59   12.40
   1   8   2  118.19   12.30
   1   8   2  113.09   14.70
  -2  -8  -2 1257.47   64.49
   2   8   2 1224.28   63.69
   2   8   2 1321.67   66.29
   2   8   2 1296.67   66.19
  -3  -8  -2  325.97   26.40
  -3  -8  -2  353.56   24.20
   3   8   2  265.07   23.40
   3   8   2  336.97   24.20
   3   8   2  296.27   24.10
  -4  -8  -2   -5.30    6.80
  -4  -8  -2    2.00    4.90
   4   8   2   -7.80    5.90
   4   8   2    5.00    7.20
   4   8   2   -3.60    4.70
  -5  -8  -2    4.50    5.30
  -5  -8  -2   -1.50    8.80
   5   8   2    0.10    6.70
   5   8   2    9.30    9.00
   5   8   2    4.60    6.80
  -6  -8  -2   35.70   14.30
  -6  -8  -2   11.50    8.50
   6   8   2   37.70   13.40
   6   8   2   22.60   10.80
  -7  -8  -2   21.30   17.40
   7   8   2    1.20   12.30
   7   8   2    9.20   11.90
  -8  -8  -2   39.00   22.90
   8   8   2   43.80   17.30
   8   8   2   24.60   15.10
  -8   9   2   45.60   21.30
   7  -9  -2   11.80    9.60
  -7   9   2   27.70   17.80
   6  -9  -2   37.50   10.10
  -6   9   2   80.79   17.40
  -6   9   2   66.89   19.00
   5  -9  -2    3.80    4.70
   5  -9  -2   -1.30    5.70
  -5   9   2    8.20   10.90
  -5   9   2   -1.00    9.40
   4  -9  -2  436.16   25.70
   4  -9  -2  465.05   29.60
  -4   9   2  433.96   35.60
  -4   9   2  440.26   30.20
   3  -9  -2   41.80    8.80
   3  -9  -2   38.00    5.60
  -3   9   2   12.70    8.50
  -3   9   2   48.50   10.10
   2  -9  -2   98.89   13.10
  -2   9   2   69.69    6.30
  -2   9   2   68.29    5.60
  -2   9   2  112.39   16.80
  -2   9   2   84.09   12.60
   1  -9  -2  332.67   22.60
  -1   9   2  317.47   24.20
  -1   9   2  320.37   23.20
  -1   9   2  314.87   16.20
  -1   9   2  319.27   15.70
   0  -9  -2    9.00    5.00
   0  -9  -2   -3.80    3.50
   0   9   2   -1.00    3.00
   0   9   2    2.20    4.20
   0   9   2   -7.90    3.20
  -1  -9  -2   19.90    6.60
   1   9   2   32.40    7.40
   1   9   2   20.90    8.30
   1   9   2   16.50    6.80
  -2  -9  -2  350.46   24.00
   2   9   2  302.27   22.30
   2   9   2  317.47   24.20
   2   9   2  289.67   23.60
  -3  -9  -2  176.88   19.60
  -3  -9  -2  200.98   23.40
   3   9   2  163.28   19.50
   3   9   2  123.89   18.10
   3   9   2  164.38   20.30
  -4  -9  -2   79.69   13.60
  -4  -9  -2   62.29   14.70
   4   9   2   73.79   14.50
   4   9   2   47.90   13.10
   4   9   2   46.10   11.10
  -5  -9  -2   66.39   13.60
  -5  -9  -2   50.09   14.30
   5   9   2   71.89   15.70
   5   9   2   86.89   16.90
   5   9   2   27.30   12.20
  -6  -9  -2   -1.20    7.10
  -6  -9  -2    2.60   12.80
   6   9   2  -10.90    5.90
   6   9   2    9.40    9.20
  -7  -9  -2    6.30   14.40
   7   9   2   -1.20    9.00
   7   9   2    6.70   10.90
  -8  -9  -2   42.80   25.00
   8   9   2   51.79   17.40
   8   9   2   29.90   17.10
  -8  10   2   41.50   20.80
  -7  10   2    8.50   18.00
   6 -10  -2    9.70    8.60
  -6  10   2    7.10   12.90
  -6  10   2   21.70   12.80
   5 -10  -2   85.39   14.50
   5 -10  -2   88.99   12.80
  -5  10   2  108.19   17.40
  -5  10   2   96.69   20.10
   4 -10  -2    1.90    3.80
   4 -10  -2    4.30    5.90
  -4  10   2   10.10    8.80
  -4  10   2   -1.20    8.50
   3 -10  -2  407.66   21.40
   3 -10  -2  349.87   26.30
  -3  10   2  388.76   21.90
  -3  10   2  402.46   27.90
  -3  10   2  440.46   33.10
   2 -10  -2  123.99   16.00
  -2  10   2  142.09   16.90
  -2  10   2  113.09    8.10
  -2  10   2  110.79    7.30
  -2  10   2  123.99   18.80
   1 -10  -2   32.20    8.50
  -1  10   2   61.19   11.80
  -1  10   2   23.20    3.60
  -1  10   2   30.00    9.50
  -1  10   2   34.50    4.70
   0 -10  -2  617.04   36.00
   0  10   2  558.24   35.40
   0  10   2  583.54   30.10
   0  10   2  559.54   36.30
  -1 -10  -2    0.30    4.40
   1  10   2   -1.90    4.50
   1  10   2   -0.40    5.60
   1  10   2    2.00    4.50
  -2 -10  -2   94.79   14.60
   2  10   2  124.99   17.40
   2  10   2   67.99   14.20
   2  10   2  110.49   14.40
  -3 -10  -2  259.07   25.40
   3  10   2  226.98   24.30
   3  10   2  219.58   24.90
   3  10   2  258.97   22.70
  -4 -10  -2   -5.50    6.70
  -4 -10  -2    4.20   10.30
   4  10   2    6.10    7.10
   4  10   2    0.30    6.30
   4  10   2   -0.40    5.00
  -5 -10  -2   64.89   13.80
  -5 -10  -2   76.49   17.90
   5  10   2   49.99   14.10
   5  10   2   54.89   15.10
   5  10   2   49.20   14.10
  -6 -10  -2   42.80   11.90
  -6 -10  -2   31.10   16.40
   6  10   2   56.49   15.00
   6  10   2   52.29   16.10
  -7 -10  -2   53.69   19.60
   7  10   2   74.19   18.90
   7  10   2   47.80   17.30
   8  10   2   13.00   13.30
  -8  11   2  -13.60   16.90
  -7  11   2   20.50   20.70
  -6  11   2   18.80   15.90
  -6  11   2   43.10   14.00
   5 -11  -2  277.67   23.60
  -5  11   2  235.38   27.00
  -5  11   2  268.67   32.90
   4 -11  -2   49.10    7.90
   4 -11  -2   48.40   11.00
  -4  11   2   51.79   12.90
  -4  11   2   46.80    8.60
  -4  11   2   45.40   14.60
   3 -11  -2    7.60    6.70
  -3  11   2   33.20   12.40
  -3  11   2   10.70    5.20
   2 -11  -2   18.00    8.10
  -2  11   2   17.80    3.70
  -2  11   2   21.70    8.30
  -2  11   2   18.70   11.40
  -2  11   2   12.90    2.80
   1 -11  -2  233.98   19.80
  -1  11   2  236.28   25.30
  -1  11   2  190.18   11.50
  -1  11   2  183.28   12.00
  -1  11   2  259.67   24.90
   0 -11  -2    6.10    5.10
   0  11   2   -3.10    4.10
   0  11   2   -0.10    3.60
   0  11   2    0.50    6.40
  -1 -11  -2  421.96   29.10
   1  11   2  405.76   29.70
   1  11   2  382.96   29.30
   1  11   2  410.06   25.60
  -2 -11  -2   74.69   13.20
   2  11   2   83.39   14.80
   2  11   2   74.69   14.20
   2  11   2   74.99   12.60
  -3 -11  -2    4.90    6.20
   3  11   2   -0.60    5.90
   3  11   2    0.20    6.30
   3  11   2    6.00    6.90
  -4 -11  -2  193.48   26.90
  -4 -11  -2  251.97   26.90
   4  11   2  240.98   28.10
   4  11   2  236.18   26.40
   4  11   2  215.28   27.00
  -5 -11  -2   48.70   17.20
  -5 -11  -2   78.69   16.40
   5  11   2   36.60   14.40
   5  11   2   47.60   14.70
   5  11   2   29.30   12.70
  -6 -11  -2   24.50   10.20
  -6 -11  -2   43.80   16.60
   6  11   2   48.90   15.70
   6  11   2   11.60   10.90
  -7 -11  -2    8.50   21.10
   7  11   2   55.69   17.00
   7  11   2   49.30   17.60
  -8  12   2   28.20   21.00
  -7  12   2   72.09   25.20
  -6  12   2   11.00   13.60
   5 -12  -2   47.60   12.10
  -5  12   2   46.50   15.90
  -5  12   2   59.79   16.30
   4 -12  -2  481.35   33.60
  -4  12   2  462.35   37.90
  -4  12   2  449.06   34.50
   3 -12  -2   23.50    8.60
  -3  12   2    9.80   11.00
  -3  12   2   11.50    5.30
  -3  12   2   24.60   10.50
   2 -12  -2    3.00    5.30
  -2  12   2    6.80    3.10
  -2  12   2    6.10    2.40
  -2  12   2   -3.00    7.50
  -2  12   2    5.10    8.60
   1 -12  -2   80.09   14.10
  -1  12   2   82.19   14.40
  -1  12   2   74.29   15.10
  -1  12   2   67.49    6.80
  -1  12   2   76.69    7.90
   0 -12  -2   81.69   13.90
   0  12   2   63.09   13.20
   0  12   2   81.19   14.80
   0  12   2   62.19    8.90
  -1 -12  -2   26.00    9.50
   1  12   2   22.20    9.10
   1  12   2   29.20    9.80
   1  12   2   31.50    8.20
  -2 -12  -2  165.18   21.50
   2  12   2  218.88   25.40
   2  12   2  207.18   24.70
   2  12   2  209.48   21.30
  -3 -12  -2   38.50   11.20
   3  12   2   54.09   14.50
   3  12   2   58.39   13.30
   3  12   2   54.99   14.20
  -4 -12  -2    5.60   10.50
  -4 -12  -2   -3.70    6.80
   4  12   2   13.30    9.40
   4  12   2    0.70    8.10
   4  12   2   -2.90    6.60
  -5 -12  -2   48.10   13.20
  -5 -12  -2   33.50   14.70
   5  12   2   27.00   12.00
   5  12   2   24.10   10.70
   5  12   2   17.60   12.10
  -6 -12  -2   26.30   11.90
  -6 -12  -2   15.00   15.50
   6  12   2   12.00   12.10
   6  12   2    9.70   13.70
   6  12   2   15.70   14.90
  -7 -12  -2   16.00   20.00
   7  12   2   28.80   16.00
   7  12   2    4.00   11.20
  -7  13   2   -3.30   16.90
  -6  13   2   54.29   19.30
   5 -13  -2   23.60    9.80
  -5  13   2   30.70   14.40
  -5  13   2   32.20   15.10
   4 -13  -2  171.18   22.30
  -4  13   2  165.88   26.00
  -4  13   2  150.28   22.50
   3 -13  -2  306.87   25.60
  -3  13   2  302.57   26.70
  -3  13   2  338.47   36.30
   2 -13  -2   80.59   14.60
  -2  13   2   75.99   16.20
  -2  13   2   42.10   13.90
   1 -13  -2   19.70    9.40
  -1  13   2   27.90    9.80
  -1  13   2   21.00    5.10
  -1  13   2   11.10    8.40
   0 -13  -2    6.30    7.30
   0  13   2   11.40    9.30
   0  13   2   11.60    8.70
   0  13   2   24.20    6.40
  -1 -13  -2  116.49   17.70
   1  13   2  128.79   19.30
   1  13   2  117.99   19.30
   1  13   2  113.19   14.40
  -2 -13  -2   20.80    9.60
   2  13   2   67.79   12.60
   2  13   2   48.80   13.00
   2  13   2   45.70   12.30
  -3 -13  -2   30.60   10.90
   3  13   2   27.00   11.00
   3  13   2   31.50   10.40
   3  13   2   -1.60    6.90
  -4 -13  -2   -7.30   11.70
  -4 -13  -2   -5.70    7.20
   4  13   2    3.60    8.00
   4  13   2   -4.00    7.70
   4  13   2    0.80    9.30
  -5 -13  -2    5.50   13.80
  -5 -13  -2    5.80    8.00
   5  13   2    5.90   10.10
   5  13   2   -1.30    8.20
   5  13   2  -11.00    9.90
  -6 -13  -2  -26.00   11.80
  -6 -13  -2   -6.80    9.90
   6  13   2    7.20   15.10
   6  13   2    3.00   10.70
   6  13   2   19.10   14.40
  -7 -13  -2    0.60   19.80
   7  13   2   -3.00   11.50
   7  13   2   15.60   12.70
  -7  14   2   40.20   20.80
  -6  14   2    6.60   14.40
   5 -14  -2   21.70   10.20
  -5  14   2    6.60   10.60
  -5  14   2   -0.50   12.10
   4 -14  -2   29.50   11.70
  -4  14   2   54.69   17.40
  -4  14   2    8.00   12.50
   3 -14  -2  100.29   17.30
  -3  14   2  113.99   19.80
  -3  14   2   58.99   17.30
   2 -14  -2  284.67   25.50
  -2  14   2  280.57   32.30
  -2  14   2  320.97   32.40
   1 -14  -2   28.60   10.00
  -1  14   2   30.70   13.40
  -1  14   2   41.90   12.00
   0 -14  -2   20.90    8.40
   0  14   2   15.30    6.20
   0  14   2    2.70    6.70
   0  14   2    1.50    7.00
  -1 -14  -2  157.18   21.40
   1  14   2  121.19   20.90
   1  14   2  176.18   24.20
   1  14   2  132.79   16.20
  -2 -14  -2   16.40    9.70
   2  14   2   28.90   11.30
   2  14   2   23.30   10.20
   2  14   2   39.20   10.30
  -3 -14  -2  235.28   28.50
   3  14   2  224.08   28.30
   3  14   2  249.48   29.60
   3  14   2  243.18   26.20
  -4 -14  -2   16.00   13.20
  -4 -14  -2   -7.50    7.60
   4  14   2   13.00   10.10
   4  14   2   17.70   11.40
   4  14   2   23.20   12.50
  -5 -14  -2    9.00   16.30
  -5 -14  -2   27.40   14.70
   5  14   2   31.60   15.60
   5  14   2   11.50   11.80
   5  14   2   29.40   13.30
  -6 -14  -2   46.00   15.60
  -6 -14  -2   20.30   16.30
   6  14   2   34.10   17.60
   6  14   2   67.99   20.50
   6  14   2   56.89   18.00
  -7  15   2    6.50   15.70
  -6  15   2   75.49   24.10
   5 -15  -2   -5.10    7.60
  -5  15   2    9.40   14.20
  -5  15   2   -2.00   13.30
   4 -15  -2    9.60    8.20
  -4  15   2   32.00   14.90
  -4  15   2   26.40   14.70
   3 -15  -2    7.70    7.90
  -3  15   2   21.10   13.40
  -3  15   2   -1.40   10.20
   2 -15  -2   -2.00    6.40
  -2  15   2   -5.00    8.10
  -2  15   2    6.30    8.50
   1 -15  -2  134.09   19.80
  -1  15   2  134.79   22.40
  -1  15   2   87.29   17.90
   0 -15  -2    9.70    8.00
   0  15   2   12.60    9.20
   0  15   2   15.90   10.40
  -1 -15  -2    4.20    7.70
   1  15   2   -0.70    6.80
   1  15   2    6.50    8.10
   1  15   2   -5.60    8.00
  -2 -15  -2  177.28   24.10
   2  15   2  142.79   22.80
   2  15   2  124.49   21.70
   2  15   2  158.78   19.50
  -3 -15  -2   -3.90    6.70
   3  15   2    1.60   11.10
   3  15   2   -6.90    7.40
   3  15   2   12.10   10.30
  -4 -15  -2  145.39   25.20
  -4 -15  -2  203.58   27.70
   4  15   2  134.39   24.80
   4  15   2  126.79   21.30
   4  15   2  114.49   22.10
  -5 -15  -2    8.00   12.20
  -5 -15  -2   -0.30   13.00
   5  15   2  -21.00   11.70
   5  15   2    0.90   10.10
   5  15   2    3.10   10.30
  -6 -15  -2   47.10   19.20
  -6 -15  -2    7.50   13.00
   6  15   2   39.80   17.40
   6  15   2   24.90   16.20
   6  15   2   61.79   19.60
  -6  16   2   10.60   16.40
   5 -16  -2   33.50   14.60
  -5  16   2   14.60   19.80
   4 -16  -2   37.30   13.00
  -4  16   2   61.09   18.70
  -4  16   2   82.79   23.70
   3 -16  -2   -1.80    7.70
  -3  16   2   -0.50   13.10
  -3  16   2   12.20   12.20
   2 -16  -2    9.80    8.70
  -2  16   2   -4.00   10.60
  -2  16   2   -1.90   10.30
   1 -16  -2   -3.50    6.90
  -1  16   2    1.40    8.50
  -1  16   2    5.60   10.80
   0 -16  -2   87.19   16.90
   0  16   2  104.09   20.50
   0  16   2   68.89   17.90
  -1 -16  -2    3.50    9.40
   1  16   2  -12.00    7.60
   1  16   2    2.90    8.70
  -2 -16  -2    1.10    9.30
   2  16   2   -0.10    6.90
   2  16   2   14.70   10.60
   2  16   2    2.50    7.60
  -3 -16  -2    8.00    9.30
   3  16   2    5.90   11.30
   3  16   2   -6.50    7.90
   3  16   2   -1.90    9.80
  -4 -16  -2   23.10   16.30
  -4 -16  -2   -2.40    9.90
   4  16   2    0.60   11.20
   4  16   2    7.80   10.70
   4  16   2   29.10   14.10
  -5 -16  -2   64.59   19.50
  -5 -16  -2   41.60   18.20
   5  16   2   39.80   16.90
   5  16   2   21.60   14.80
   5  16   2   29.50   16.30
  -6 -16  -2    1.40   12.80
  -6 -16  -2   16.50   20.40
   6  16   2  -11.70   12.10
   6  16   2   37.70   19.10
   6  16   2    7.40   12.50
  -6  17   2   15.00   16.40
   5 -17  -2   31.60   14.20
  -5  17   2   15.20   16.50
   4 -17  -2   57.29   17.70
  -4  17   2   29.10   17.40
  -4  17   2   43.40   19.00
   3 -17  -2  180.58   25.60
  -3  17   2  206.18   28.70
  -3  17   2  174.68   29.20
   2 -17  -2   31.20   14.20
  -2  17   2   45.30   18.80
  -2  17   2   24.10   15.10
   1 -17  -2   50.79   15.30
  -1  17   2   99.49   21.80
  -1  17   2   71.69   19.90
   0 -17  -2    6.00    9.30
   0  17   2   15.60   12.60
   0  17   2    4.40   12.10
  -1 -17  -2  358.66   37.20
   1  17   2  376.56   36.30
   1  17   2  370.56   39.30
  -2 -17  -2   -2.40   10.80
   2  17   2    3.30   12.00
   2  17   2    0.10    9.80
  -3 -17  -2   -0.80    9.10
   3  17   2    5.60    9.40
   3  17   2    1.00   10.70
   3  17   2   -1.80   12.50
  -4 -17  -2   18.90   14.30
  -4 -17  -2   -7.00   13.30
   4  17   2    7.80   11.60
   4  17   2   22.20   14.00
   4  17   2   15.50   14.20
  -5 -17  -2    5.30   13.80
  -5 -17  -2    8.50   14.30
   5  17   2    8.20   15.60
   5  17   2   22.00   18.60
   5  17   2   12.30   15.30
   5 -18  -2  -14.90   12.70
  -5  18   2   17.80   17.80
   4 -18  -2   -7.20    9.40
  -4  18   2   12.90   16.20
  -4  18   2   31.10   16.90
   3 -18  -2   12.80   13.90
  -3  18   2   28.70   18.60
  -3  18   2   39.30   17.20
   2 -18  -2  239.58   31.10
  -2  18   2  280.37   36.60
  -2  18   2  228.38   31.20
   1 -18  -2    8.80   12.10
  -1  18   2   14.30   15.40
  -1  18   2   -5.00   11.70
   0 -18  -2  166.68   25.80
   0  18   2  156.58   26.50
   0  18   2  144.29   27.90
  -1 -18  -2   18.50   10.80
   1  18   2   43.50   17.30
   1  18   2   44.20   16.60
  -2 -18  -2  129.19   23.10
   2  18   2  125.39   26.00
   2  18   2  112.39   23.20
  -3 -18  -2    5.60   10.30
   3  18   2    3.90   11.60
   3  18   2   -0.30   14.00
  -4 -18  -2   24.00   13.40
  -4 -18  -2   25.30   16.20
   4  18   2   42.70   19.50
   4  18   2   21.80   15.30
  -5 -18  -2  -17.60   16.50
  -5 -18  -2    8.40   13.10
   5  18   2   -4.80   15.20
   5  18   2    0.30   17.90
   5  18   2   -3.00   14.00
  -5  19   2   40.80   23.60
   4 -19  -2    9.00   12.90
  -4  19   2   15.70   18.20
  -4  19   2    4.10   18.50
   3 -19  -2   -5.10   10.10
  -3  19   2   41.60   19.50
  -3  19   2   -4.80   12.90
   2 -19  -2   18.50   11.50
  -2  19   2   -5.00   11.60
  -2  19   2   -1.60   12.50
   1 -19  -2   38.60   15.90
  -1  19   2   78.19   21.70
  -1  19   2   50.29   18.80
   0 -19  -2   61.69   18.10
   0  19   2   41.20   17.60
   0  19   2   55.69   21.40
  -1 -19  -2   16.30   12.30
   1  19   2   42.00   18.20
   1  19   2   24.40   14.30
  -2 -19  -2   -8.40    9.50
   2  19   2    5.60   11.70
   2  19   2  -17.90   13.10
  -3 -19  -2   25.40   14.60
   3  19   2    7.30   12.10
   3  19   2    7.30   13.10
  -4 -19  -2   -9.80   10.10
  -4 -19  -2    4.00   13.60
   4  19   2   22.20   15.30
   4  19   2    4.40   16.70
   4 -20  -2   23.50   16.70
  -4  20   2   18.80   18.70
   3 -20  -2    7.50   11.10
  -3  20   2   15.90   18.10
  -3  20   2   16.10   15.50
   2 -20  -2   19.60   12.70
  -2  20   2   50.19   19.80
  -2  20   2   35.10   17.80
   1 -20  -2   -2.10    8.80
  -1  20   2    0.80   12.50
  -1  20   2  -18.20   15.00
   0 -20  -2   -3.50   11.00
   0  20   2   -0.40   11.40
   0  20   2  -17.30   11.30
  -1 -20  -2   36.40   14.50
   1  20   2   40.20   16.00
   1  20   2   39.20   16.40
  -2 -20  -2   27.70   16.30
   2  20   2    9.40   17.70
   2  20   2   24.70   15.30
  -3 -20  -2    9.20   15.70
   3  20   2    5.80   13.40
   3  20   2   -3.30   12.30
   3 -21  -2   -6.50   10.40
  -3  21   2  -13.50   17.30
  -3  21   2   17.80   19.00
   2 -21  -2   13.90   13.30
  -2  21   2    6.10   16.80
  -2  21   2   36.60   21.60
   1 -21  -2   30.30   15.20
  -1  21   2   30.40   18.60
  -1  21   2   22.90   17.10
   0 -21  -2   -9.80    9.80
   0  21   2    8.60   13.40
   0  21   2   12.60   15.40
  -1 -21  -2   -9.80    9.90
   1  21   2   23.70   15.70
   1  21   2    7.50   14.70
  -2 -21  -2  103.99   24.10
   2  21   2   46.20   18.70
   2  21   2   53.19   19.60
   2 -22  -2   -4.10   16.10
  -2  22   2  -16.90   17.70
  -2  22   2    8.70   15.50
   1 -22  -2   -2.20   10.40
  -1  22   2  -13.00   14.90
  -1  22   2   -4.50   18.90
   0 -22  -2   13.00   13.20
   0  22   2   12.30   19.30
   0  22   2    6.90   19.40
  -1 -22  -2    4.90   12.70
   1  22   2   11.30   15.60
   1  22   2  -11.40   16.80
   1  23  -3   33.40   17.40
   1  23  -3   46.10   21.10
  -1 -23   3   15.70   14.90
   0  23  -3    5.10   15.50
   0  23  -3   -8.50   16.60
   0 -23   3    6.90   14.90
  -1  23  -3  -12.90   15.30
  -1  23  -3    3.70   15.50
   1 -23   3   -1.20   11.60
   2  22  -3   16.80   16.10
   2  22  -3   18.40   17.00
  -2 -22   3   31.10   15.70
   1  22  -3  -10.30   15.80
   1  22  -3   -2.20   12.70
  -1 -22   3   -1.60   11.30
   0  22  -3  156.18   29.60
   0  22  -3  154.88   30.90
   0 -22   3  209.28   32.20
  -1  22  -3   12.90   15.60
  -1  22  -3    4.00   16.50
   1 -22   3    6.10   12.30
  -2  22  -3   -2.20   16.70
  -2  22  -3    1.80   15.80
   2 -22   3   -8.80   10.90
  -3  22  -3    3.50   16.50
  -3  22  -3    1.80   17.20
   3 -22   3    2.30   13.30
   3  21  -3   26.00   14.90
   3  21  -3    3.30   16.80
  -3 -21   3   28.70   14.40
   2  21  -3    8.00   13.60
   2  21  -3    9.50   14.70
  -2 -21   3   23.30   13.50
   1  21  -3  -11.10   11.20
   1  21  -3   19.50   15.70
  -1 -21   3   17.90   13.40
   0  21  -3  -18.30   10.10
   0  21  -3   -2.10   16.60
   0 -21   3   12.20   12.60
  -1  21  -3  145.49   29.40
  -1  21  -3   99.19   22.90
   1 -21   3   81.89   20.10
  -2  21  -3    6.60   12.90
  -2  21  -3  -12.50   17.20
   2 -21   3    1.80   14.00
  -3  21  -3   10.10   18.60
  -3  21  -3   19.20   19.40
   3 -21   3   24.80   14.60
  -4  21  -3   -1.40   20.70
  -4  21  -3   -3.50   16.80
   4  20  -3   49.70   18.30
   4  20  -3  110.39   35.10
   4  20  -3   69.59   20.60
  -4 -20   3   40.90   17.50
  -4 -20   3  100.69   24.00
   3  20  -3   19.40   16.20
   3  20  -3   -6.00   10.70
   2  20  -3   -6.60   16.10
   2  20  -3    6.60   12.20
  -2 -20   3   -2.90    9.70
   1  20  -3  -18.70   12.10
   1  20  -3    7.50   10.70
  -1 -20   3   -7.90   10.30
   0  20  -3   -5.60   14.80
   0  20  -3   19.00   12.00
   0 -20   3    9.80   12.10
  -1  20  -3   13.10   13.60
  -1  20  -3    5.70   13.50
   1 -20   3   -7.10    8.70
  -2  20  -3  -12.60   10.10
  -2  20  -3    6.60   12.70
   2 -20   3   17.90   11.60
  -3  20  -3   25.20   17.20
  -3  20  -3   26.90   15.50
   3 -20   3   29.50   14.40
  -4  20  -3   34.30   21.90
  -4  20  -3    9.20   14.80
   4 -20   3    8.00   12.70
   5  19  -3    4.70   14.00
   5  19  -3   35.20   20.40
   5  19  -3    8.30   15.80
  -5 -19   3    4.20   13.90
  -5 -19   3    7.80   16.40
   4  19  -3   34.50   20.50
   4  19  -3   56.09   20.60
   4  19  -3  113.49   23.50
  -4 -19   3   85.59   20.20
  -4 -19   3   77.49   20.00
   3  19  -3  175.58   27.50
   3  19  -3  128.89   26.20
   3  19  -3  220.88   30.50
  -3 -19   3  170.08   27.40
   2  19  -3    7.60   11.30
   2  19  -3    1.00   10.90
  -2 -19   3   28.90   14.10
   1  19  -3   73.89   18.20
   1  19  -3   49.00   20.50
  -1 -19   3   45.20   15.30
   0  19  -3   20.80   15.80
   0  19  -3   25.40   13.20
   0 -19   3    5.70    9.10
  -1  19  -3   13.80   11.50
  -1  19  -3   11.10   12.60
   1 -19   3   11.20   10.40
  -2  19  -3   -3.90   14.30
  -2  19  -3   39.80   15.10
   2 -19   3    5.70   10.10
  -3  19  -3  -17.50   14.00
  -3  19  -3    0.60   12.50
   3 -19   3    2.20    9.50
  -4  19  -3   22.50   17.20
  -4  19  -3   69.79   20.40
   4 -19   3   34.00   13.60
  -5  19  -3  -22.20   17.50
  -5  19  -3   16.10   17.10
   5  18  -3   13.80   17.70
   5  18  -3    0.70   13.60
   5  18  -3   -8.90   11.40
  -5 -18   3  -13.90   12.60
  -5 -18   3  -11.30   16.80
   4  18  -3  134.89   26.20
   4  18  -3   91.89   24.80
   4  18  -3  160.98   25.50
  -4 -18   3   67.69   20.10
  -4 -18   3   76.59   19.50
   3  18  -3  210.28   29.10
   3  18  -3  212.48   29.10
   3  18  -3  155.48   27.30
   2  18  -3  183.48   25.20
   2  18  -3  166.18   29.00
   2  18  -3  190.38   27.50
  -2 -18   3  170.48   25.70
   1  18  -3   21.80   13.50
   1  18  -3    4.30    9.80
   1  18  -3   -0.30   10.50
  -1 -18   3   -7.40    7.60
   0  18  -3  356.36   39.30
   0  18  -3  334.97   31.30
   0 -18   3  325.47   35.60
  -1  18  -3   -0.30    9.30
  -1  18  -3   18.10   13.40
   1 -18   3    5.70    9.60
  -2  18  -3   31.70   14.80
  -2  18  -3   37.20   16.70
   2 -18   3   39.70   13.40
  -3  18  -3   58.19   20.60
  -3  18  -3   10.30   16.50
   3 -18   3   43.60   16.20
  -4  18  -3   42.50   20.30
  -4  18  -3    9.90   15.30
   4 -18   3   32.90   13.80
  -5  18  -3   14.70   18.80
  -5  18  -3   11.50   15.10
  -6  18  -3   -0.10   15.70
  -6  18  -3   11.60   19.80
   6  17  -3   25.90   16.50
   6  17  -3   32.00   19.60
   6  17  -3    3.50   14.70
  -6 -17   3   26.50   21.70
  -6 -17   3   13.50   13.70
   5  17  -3   24.00   13.80
   5  17  -3   -2.30   12.60
   5  17  -3   -8.80   14.10
  -5 -17   3   -5.00   10.90
  -5 -17   3    2.60   12.70
   4  17  -3    3.60   14.30
   4  17  -3    3.30   12.30
   4  17  -3    2.70   12.10
  -4 -17   3   -6.30   13.00
  -4 -17   3    2.90   10.30
   3  17  -3  329.57   34.50
   3  17  -3  198.88   31.00
   3  17  -3  275.47   32.20
  -3 -17   3  268.67   32.40
   2  17  -3  156.58   23.40
   2  17  -3  148.49   23.50
   2  17  -3  180.68   26.80
  -2 -17   3  166.08   25.60
   1  17  -3   51.79   15.20
   1  17  -3   42.40   15.50
   1  17  -3   47.80   14.80
  -1 -17   3   59.39   15.00
   0  17  -3   12.60    9.60
   0  17  -3   20.90   10.50
   0  17  -3   22.90   12.00
   0 -17   3   28.50   11.30
  -1  17  -3  437.26   38.00
  -1  17  -3  412.46   38.50
   1 -17   3  488.45   36.50
  -2  17  -3   22.50   15.70
  -2  17  -3    5.70   12.40
   2 -17   3    0.00   10.00
  -3  17  -3   56.89   17.60
  -3  17  -3   10.90   16.00
   3 -17   3   37.10   13.80
  -4  17  -3   46.90   18.50
  -4  17  -3   38.30   18.30
   4 -17   3   15.30   11.60
  -5  17  -3   48.80   19.00
  -5  17  -3  102.49   24.90
  -6  17  -3   22.50   18.80
  -6  17  -3    4.80   19.60
   6  16  -3   12.30   15.60
   6  16  -3   -9.00   10.10
   6  16  -3   17.40   17.00
  -6 -16   3   -7.20   10.10
  -6 -16   3    3.50   18.40
   5  16  -3   -4.90   10.10
   5  16  -3  -11.60   10.60
   5  16  -3    0.20   12.90
  -5 -16   3   28.40   16.20
  -5 -16   3   -0.30   10.00
   4  16  -3    2.20    9.60
   4  16  -3    3.20   11.20
   4  16  -3   -7.50    9.40
  -4 -16   3   12.40   11.20
  -4 -16   3    9.50    9.90
   3  16  -3   14.20   11.20
   3  16  -3    2.00   10.20
   3  16  -3   -3.00   11.30
  -3 -16   3   13.00    9.60
   2  16  -3   81.59   17.20
   2  16  -3   35.10   12.80
   2  16  -3   43.40   14.70
  -2 -16   3   60.19   15.30
   1  16  -3   32.40   12.60
   1  16  -3   39.90   13.80
   1  16  -3   36.60   13.40
  -1 -16   3   48.20   12.50
   0  16  -3   25.90   11.20
   0  16  -3   22.30   11.50
   0 -16   3   20.90   10.60
  -1  16  -3    4.30    8.20
  -1  16  -3   15.30    8.80
  -1  16  -3    7.30    9.20
   1 -16   3   13.80    8.90
  -2  16  -3  386.36   35.90
  -2  16  -3  356.26   34.00
   2 -16   3  414.06   31.90
  -3  16  -3   46.40   17.60
  -3  16  -3   45.90   16.10
   3 -16   3   51.29   13.50
  -4  16  -3  -16.20   11.50
  -4  16  -3   25.40   13.80
   4 -16   3   14.90   10.60
  -5  16  -3    8.90   13.40
  -5  16  -3   10.40   16.80
  -6  16  -3   44.10   18.20
  -6  16  -3   54.49   22.10
   6  15  -3   63.39   20.60
   6  15  -3   75.19   19.90
   6  15  -3   71.19   21.10
  -6 -15   3   72.19   17.60
  -6 -15   3   34.00   17.00
   5  15  -3   34.30   14.90
   5  15  -3   13.10   10.40
   5  15  -3   20.10   14.80
  -5 -15   3   16.60   11.70
  -5 -15   3    4.80   14.20
   4  15  -3   39.90   14.00
   4  15  -3   45.10   17.60
   4  15  -3   55.59   17.10
  -4 -15   3   53.89   17.30
  -4 -15   3   42.50   14.00
   3  15  -3   11.80   10.00
   3  15  -3    2.00   10.00
   3  15  -3    3.90    7.80
  -3 -15   3    7.30    8.20
   2  15  -3    4.80    8.70
   2  15  -3    3.10    7.30
   2  15  -3    0.50    6.90
  -2 -15   3   -1.50    5.90
   1  15  -3   13.90    9.50
   1  15  -3   28.80   13.00
   1  15  -3   45.20   12.10
  -1 -15   3   43.50   11.60
   0  15  -3   32.50   11.40
   0  15  -3   31.40   12.50
   0  15  -3   14.80    8.80
   0 -15   3   13.00    8.40
  -1  15  -3   12.20   11.40
  -1  15  -3   36.40   12.60
  -1  15  -3   38.70   10.70
   1 -15   3   23.20    9.30
  -2  15  -3   -2.10    7.50
  -2  15  -3    3.20    9.10
  -2  15  -3   -2.70    7.60
   2 -15   3    3.20    6.50
  -3  15  -3  263.07   32.90
  -3  15  -3  346.87   36.10
  -3  15  -3  348.57   38.00
   3 -15   3  301.57   25.90
  -4  15  -3    3.20   10.50
  -4  15  -3   -0.70   10.00
   4 -15   3    6.20    8.50
  -5  15  -3    8.90   12.60
  -5  15  -3    4.70   11.20
  -6  15  -3   -3.10   15.20
  -6  15  -3    0.90   13.50
  -7  15  -3   43.50   23.10
   7  14  -3   45.30   18.60
   7  14  -3   57.59   18.00
  -7 -14   3   70.59   19.00
  -7 -14   3   45.50   22.90
   6  14  -3   -9.40   11.90
   6  14  -3   10.20   13.90
  -6 -14   3    9.70   14.70
  -6 -14   3   -6.60    9.80
   5  14  -3   96.99   21.20
   5  14  -3   76.99   16.90
   5  14  -3  103.19   22.50
  -5 -14   3   85.69   18.90
  -5 -14   3   83.39   20.80
   4  14  -3   -4.80    7.50
   4  14  -3    1.30   11.40
   4  14  -3   -4.60   10.90
  -4 -14   3    7.20   10.80
  -4 -14   3    4.90    7.70
   3  14  -3   39.40   13.80
   3  14  -3   25.90   11.80
   3  14  -3   52.19   14.10
  -3 -14   3   49.20   12.70
   2  14  -3  -11.10    6.90
   2  14  -3   10.80    9.10
   2  14  -3   10.00    8.60
  -2 -14   3    5.70    6.50
   1  14  -3    5.80    8.00
   1  14  -3   -2.70    7.10
   1  14  -3    2.40    7.00
  -1 -14   3    0.10    6.80
   0  14  -3    4.30    7.60
   0  14  -3    3.90    7.60
   0  14  -3   -7.10    6.70
   0 -14   3   -8.90    4.70
  -1  14  -3   -3.60    6.40
  -1  14  -3    8.60    7.60
  -1  14  -3   -0.80    6.50
   1 -14   3    4.00    5.90
  -2  14  -3   53.29   10.80
  -2  14  -3   32.70   11.20
  -2  14  -3   21.20   10.20
   2 -14   3   46.20   12.00
  -3  14  -3   71.19   16.00
  -3  14  -3   84.09   14.20
  -3  14  -3   73.29   18.10
   3 -14   3   67.49   13.40
  -4  14  -3   33.10   15.70
  -4  14  -3   25.80   12.60
  -4  14  -3   29.70   10.90
   4 -14   3   26.20    9.60
   4 -14   3   34.60    9.80
  -5  14  -3   12.70   13.20
  -5  14  -3   21.10   15.00
  -6  14  -3   22.80   15.80
  -6  14  -3   25.90   17.90
  -7  14  -3   17.00   15.90
  -7  14  -3   -6.20   16.60
   7  13  -3   -8.60   10.90
  -7 -13   3    0.60   18.10
  -7 -13   3    2.00   11.70
   6  13  -3   87.49   20.10
   6  13  -3  106.99   24.60
  -6 -13   3  119.89   24.30
  -6 -13   3  141.19   23.20
   5  13  -3  213.38   28.00
   5  13  -3  147.69   24.70
   5  13  -3  160.28   23.10
  -5 -13   3  166.78   27.20
  -5 -13   3  188.78   25.60
   4  13  -3    2.00    8.20
   4  13  -3   11.60    8.20
   4  13  -3    5.20   10.30
  -4 -13   3   -5.70   10.20
  -4 -13   3    8.70    8.70
   3  13  -3    6.80    7.90
   3  13  -3    6.80    8.50
   3  13  -3    7.40    8.10
  -3 -13   3    4.80    7.50
   2  13  -3   -0.90    7.40
   2  13  -3   -0.80    6.70
   2  13  -3    0.70    7.00
  -2 -13   3    5.50    5.90
   1  13  -3   37.50   10.60
   1  13  -3   37.10   10.50
   1  13  -3   35.20    9.70
  -1 -13   3   30.90    9.20
   0  13  -3    5.20    8.00
   0  13  -3   -4.20    6.10
   0  13  -3   -2.20    6.20
   0 -13   3    3.50    4.90
  -1  13  -3  113.99   18.00
  -1  13  -3   84.59   15.00
  -1  13  -3   66.99   11.60
   1 -13   3   78.09   14.00
  -2  13  -3    5.00    7.80
  -2  13  -3   18.80    7.10
  -2  13  -3   14.70    9.80
   2 -13   3   12.90    5.70
  -3  13  -3  106.89   19.20
  -3  13  -3  116.49   19.80
  -3  13  -3  109.59   15.10
   3 -13   3  104.19   15.40
  -4  13  -3  137.19   22.90
  -4  13  -3  131.99   17.50
  -4  13  -3  215.48   26.60
   4 -13   3  176.98   20.00
   4 -13   3  155.68   17.90
  -5  13  -3   14.40   13.10
  -5  13  -3    3.40   11.10
  -5  13  -3   12.40    9.80
   5 -13   3    2.50    7.50
  -6  13  -3   11.90   12.50
  -6  13  -3    9.90   15.30
  -7  13  -3  126.09   26.90
  -7  13  -3   52.89   21.90
   7  12  -3   69.29   21.90
   7  12  -3   52.99   19.20
  -7 -12   3   36.90   18.40
  -7 -12   3   57.09   15.20
   6  12  -3   39.90   15.70
   6  12  -3   27.20   11.70
  -6 -12   3   20.70   11.50
  -6 -12   3   26.90   16.30
   5  12  -3   33.50   13.20
   5  12  -3   36.60   13.90
   5  12  -3   44.40   14.50
  -5 -12   3   60.79   17.20
  -5 -12   3   40.70   12.70
   4  12  -3  373.86   31.70
   4  12  -3  367.76   29.60
   4  12  -3  345.97   30.00
  -4 -12   3  418.36   33.10
  -4 -12   3  333.57   29.00
   3  12  -3    3.60    6.70
   3  12  -3    3.30    8.70
   3  12  -3    1.20    6.90
  -3 -12   3    5.10    5.70
   2  12  -3   99.39   15.80
   2  12  -3   78.99   15.60
   2  12  -3   81.99   13.90
  -2 -12   3   95.49   15.60
   1  12  -3  113.19   15.30
   1  12  -3   99.69   16.80
   1  12  -3  129.99   16.60
  -1 -12   3   92.19   15.10
   0  12  -3  191.78   17.80
   0  12  -3  187.08   21.30
   0  12  -3  242.98   25.20
   0 -12   3  207.28   21.90
  -1  12  -3    4.40    6.90
  -1  12  -3   -7.80    7.10
  -1  12  -3    0.20    4.90
   1 -12   3    2.70    5.90
  -2  12  -3  511.05   35.50
  -2  12  -3  483.45   35.20
  -2  12  -3  490.45   29.50
   2 -12   3  435.26   30.30
  -3  12  -3   19.70    8.20
  -3  12  -3    6.10    8.60
  -3  12  -3   35.70   13.70
   3 -12   3   13.60    6.20
   3 -12   3   28.20    8.90
  -4  12  -3  114.59   21.30
  -4  12  -3  119.19   16.50
  -4  12  -3  127.19   20.60
   4 -12   3  121.19   15.50
   4 -12   3  141.29   16.30
  -5  12  -3  190.78   27.70
  -5  12  -3  203.48   23.50
  -5  12  -3  205.48   27.60
   5 -12   3  217.78   22.50
  -6  12  -3   89.89   21.30
  -6  12  -3   76.49   19.40
   6 -12   3   74.79   13.90
  -7  12  -3    0.30   14.80
  -7  12  -3    8.50   15.50
  -8  12  -3   86.79   27.60
   8  11  -3   17.10   13.50
   8  11  -3    9.60   13.00
  -8 -11   3   15.20   22.10
   7  11  -3    3.90   12.90
   7  11  -3   -4.90   12.50
  -7 -11   3  -11.80    8.40
  -7 -11   3   23.10   16.70
   6  11  -3   10.10    9.60
   6  11  -3   26.80   14.60
  -6 -11   3   36.10   15.00
  -6 -11   3   18.10   10.90
   5  11  -3   76.39   17.30
   5  11  -3   75.89   16.00
   5  11  -3   76.99   18.30
  -5 -11   3   90.99   17.60
  -5 -11   3   79.69   15.10
   4  11  -3  127.99   20.80
   4  11  -3  155.58   20.10
   4  11  -3  156.28   21.30
  -4 -11   3  121.39   19.70
  -4 -11   3  134.09   19.10
   3  11  -3  722.93   45.10
   3  11  -3  666.83   41.70
   3  11  -3  628.84   43.20
  -3 -11   3  740.33   43.60
   2  11  -3   51.59   12.00
   2  11  -3   60.29   11.90
   2  11  -3   62.19   12.80
  -2 -11   3   57.39   12.40
   1  11  -3  345.27   27.30
   1  11  -3  320.67   24.60
   1  11  -3  376.56   25.20
  -1 -11   3  286.17   23.70
   0  11  -3   10.50    6.20
   0  11  -3    1.50    6.70
   0  11  -3    0.60    6.30
   0 -11   3    6.30    5.40
  -1  11  -3  593.74   38.20
  -1  11  -3  629.44   38.50
  -1  11  -3  527.65   32.50
   1 -11   3  613.34   35.70
  -2  11  -3   11.90    7.30
  -2  11  -3   21.10    9.30
  -2  11  -3   22.40   10.30
   2 -11   3    8.40    6.60
  -3  11  -3  612.24   41.80
  -3  11  -3  604.24   35.60
  -3  11  -3  577.94   39.90
   3 -11   3  608.34   34.20
   3 -11   3  609.54   35.30
  -4  11  -3    1.40   10.20
  -4  11  -3   -4.50    6.80
  -4  11  -3    5.20    7.10
   4 -11   3    7.50    6.10
   4 -11   3    1.70    5.50
  -5  11  -3   72.99   17.70
  -5  11  -3   26.60   14.10
   5 -11   3   35.40    9.80
  -6  11  -3   46.70   17.30
  -6  11  -3   66.99   19.10
   6 -11   3   64.19   14.40
  -7  11  -3  142.19   27.70
  -7  11  -3  108.79   24.60
   7 -11   3  172.18   23.70
  -8  11  -3    3.60   18.60
   8  10  -3   -5.60   10.60
   8  10  -3   -3.70   13.50
  -8 -10   3   -1.60   19.50
   7  10  -3    8.90   11.70
   7  10  -3   32.70   16.30
  -7 -10   3   27.90   17.70
  -7 -10   3   -1.30   11.10
   6  10  -3   17.30   10.30
   6  10  -3   14.20   12.60
  -6 -10   3    0.10    6.90
  -6 -10   3   19.20   14.40
   5  10  -3   41.10   14.10
   5  10  -3   39.50   13.70
  -5 -10   3   19.30   10.70
  -5 -10   3   50.29   12.80
   4  10  -3  264.67   29.40
   4  10  -3  227.08   24.50
   4  10  -3  245.48   27.00
  -4 -10   3  243.88   26.70
  -4 -10   3  260.27   26.30
   3  10  -3  119.99   18.60
   3  10  -3   93.59   16.00
   3  10  -3  108.79   15.00
  -3 -10   3   80.19   14.40
  -3 -10   3  139.69   17.40
   2  10  -3  698.53   41.90
   2  10  -3  654.53   41.60
   2  10  -3  683.23   39.90
  -2 -10   3  719.83   41.40
   1  10  -3  257.77   22.30
   1  10  -3  308.67   21.80
   1  10  -3  314.67   22.20
  -1 -10   3  248.38   20.70
   0  10  -3  979.40   55.29
   0  10  -3 1095.29   53.99
   0  10  -3 1216.28   59.59
   0 -10   3 1011.20   55.39
  -1  10  -3   51.89   10.80
  -1  10  -3   42.40    8.20
  -1  10  -3   47.70   11.50
   1 -10   3   44.20    9.10
  -2  10  -3  375.16   28.10
  -2  10  -3  334.37   23.40
  -2  10  -3  473.35   30.40
   2 -10   3  285.47   22.00
  -3  10  -3   60.69   11.50
  -3  10  -3   90.79   16.20
  -3  10  -3   64.29   14.20
   3 -10   3   75.59   10.60
   3 -10   3   79.69   11.10
  -4  10  -3  375.06   29.00
  -4  10  -3  338.07   29.30
   4 -10   3  317.47   21.40
   4 -10   3  285.27   22.30
  -5  10  -3   25.80   12.50
  -5  10  -3   46.70   15.50
   5 -10   3   18.40    7.90
  -6  10  -3   34.40   15.80
  -6  10  -3   50.19   17.60
   6 -10   3    8.50    8.10
  -7  10  -3   35.80   17.20
  -7  10  -3    1.50   12.90
   7 -10   3   -0.30    9.40
  -8  10  -3   52.09   21.80
  -8  10  -3   25.10   19.20
   8 -10   3   33.90   15.60
   8   9  -3   -4.50   11.10
   8   9  -3   24.70   15.20
  -8  -9   3   35.30   17.70
   7   9  -3   25.30   11.20
   7   9  -3   19.20   12.40
  -7  -9   3   -2.30   13.00
  -7  -9   3   16.40    9.90
   6   9  -3   52.79   15.40
   6   9  -3   55.49   13.80
  -6  -9   3   34.20   11.80
  -6  -9   3   39.60   15.70
   5   9  -3   37.60   12.30
   5   9  -3   27.90   11.50
  -5  -9   3   32.80   12.00
  -5  -9   3   17.20    8.40
   4   9  -3   44.80   13.50
   4   9  -3   50.39   11.60
   4   9  -3   94.39   15.80
  -4  -9   3   64.29   13.10
  -4  -9   3   58.39   11.90
   3   9  -3  291.57   21.80
   3   9  -3  270.47   27.40
   3   9  -3  264.17   22.60
  -3  -9   3  300.47   23.90
  -3  -9   3  295.37   22.80
   2   9  -3  569.84   34.00
   2   9  -3  592.44   36.70
   2   9  -3  583.34   36.00
  -2  -9   3  616.24   35.90
   1   9  -3    5.50    4.80
   1   9  -3    4.60    4.70
   1   9  -3    4.60    5.90
  -1  -9   3    9.90    4.90
   0   9  -3  130.09   13.60
   0   9  -3  137.19   15.00
   0   9  -3  139.69   16.60
   0  -9   3  123.79   14.70
  -1   9  -3  269.27   21.40
  -1   9  -3  302.27   19.20
  -1   9  -3  306.87   22.20
   1  -9   3  252.77   19.00
  -2   9  -3   93.89   13.90
  -2   9  -3   47.00    8.90
  -2   9  -3  122.09   15.80
   2  -9   3   61.49    9.50
   2  -9   3   65.79    9.30
  -3   9  -3   51.09   12.20
  -3   9  -3   46.20    9.60
  -3   9  -3   58.29   12.50
   3  -9   3   34.90    7.60
   3  -9   3   42.40    8.00
  -4   9  -3  120.29   17.50
  -4   9  -3  112.69   18.70
   4  -9   3   92.89   13.30
   4  -9   3  105.89   12.00
  -5   9  -3   75.79   17.20
  -5   9  -3  110.19   18.90
   5  -9   3  128.79   16.80
   5  -9   3  125.39   14.90
  -6   9  -3  124.19   23.60
  -6   9  -3  125.19   21.80
   6  -9   3  178.38   21.70
  -7   9  -3    9.10   12.50
  -7   9  -3   17.70   16.10
   7  -9   3   14.30   11.20
  -8   9  -3   21.10   18.20
  -8   9  -3    6.60   16.00
   8  -9   3    5.00   11.80
   8   8  -3   11.40   11.60
   8   8  -3    9.50    9.60
  -8  -8   3   29.00   20.30
   7   8  -3   10.00   10.40
   7   8  -3   30.10   13.50
  -7  -8   3   15.00   16.60
  -7  -8   3   38.10   12.00
   6   8  -3    3.70    7.50
   6   8  -3    4.10    9.60
  -6  -8   3    2.80    9.60
  -6  -8   3    5.00    6.60
   5   8  -3  161.48   21.20
   5   8  -3  220.78   26.50
  -5  -8   3  167.58   22.80
  -5  -8   3  181.68   21.40
   4   8  -3  283.87   28.50
   4   8  -3  239.08   21.10
   4   8  -3  215.48   19.30
  -4  -8   3  253.27   23.00
  -4  -8   3  221.48   19.50
   3   8  -3   12.60    7.20
   3   8  -3   10.70    5.70
   3   8  -3   15.80    8.60
  -3  -8   3    7.50    5.00
  -3  -8   3   19.10    7.20
   2   8  -3    7.70    6.00
   2   8  -3   16.40    6.50
   2   8  -3   15.00    5.20
  -2  -8   3   20.90    6.40
   1   8  -3  126.49   12.00
   1   8  -3  135.79   16.40
   1   8  -3  117.59   14.10
  -1  -8   3  113.69   14.00
   0   8  -3  801.22   44.50
   0   8  -3  851.91   42.00
   0   8  -3  820.02   43.00
   0  -8   3  803.92   42.90
  -1   8  -3   24.20    6.10
  -1   8  -3   36.20    8.20
  -1   8  -3   23.30    6.80
   1  -8   3   14.50    5.20
  -2   8  -3  138.79   12.80
  -2   8  -3  167.68   18.30
  -2   8  -3  141.79   17.20
   2  -8   3  138.19   11.60
   2  -8   3  147.89   12.10
  -3   8  -3   68.59   12.40
   3  -8   3   36.50    7.40
   3  -8   3   31.90    6.40
  -4   8  -3    6.80    9.30
  -4   8  -3   20.10   10.20
   4  -8   3   11.90    5.40
   4  -8   3   20.80    5.80
  -5   8  -3  243.38   26.60
  -5   8  -3  187.78   25.40
   5  -8   3  191.28   21.10
   5  -8   3  203.38   14.40
  -6   8  -3   43.90   15.40
  -6   8  -3   22.70   14.30
   6  -8   3   28.20   10.20
  -7   8  -3   49.40   18.10
  -7   8  -3   32.30   17.00
   7  -8   3   37.00   12.40
  -8   8  -3   63.29   22.30
  -8   8  -3   40.00   18.30
   8  -8   3   56.99   17.60
   8   7  -3   76.59   21.60
   8   7  -3   75.49   19.70
  -8  -7   3   25.30   16.80
   7   7  -3   18.90   10.00
   7   7  -3   18.60   12.10
  -7  -7   3   34.20   11.50
  -7  -7   3   -1.70   14.20
   6   7  -3   12.70    9.10
   6   7  -3    9.90    7.70
  -6  -7   3   -3.60    6.80
  -6  -7   3   18.80   12.20
   5   7  -3   59.09   14.80
   5   7  -3   51.79   11.40
  -5  -7   3   48.50   13.40
  -5  -7   3   60.89   12.50
   4   7  -3  247.58   26.90
   4   7  -3  276.47   22.20
  -4  -7   3  257.57   22.40
  -4  -7   3  263.17   20.60
   3   7  -3  170.08   18.30
   3   7  -3  187.18   21.10
   3   7  -3  140.59   13.80
  -3  -7   3  143.79   16.30
  -3  -7   3  150.88   17.10
   2   7  -3  262.07   19.60
   2   7  -3  257.07   20.50
   2   7  -3  269.57   18.20
  -2  -7   3  257.57   18.70
   1   7  -3  816.52   42.70
   1   7  -3  845.32   44.40
   1   7  -3  829.22   42.10
  -1  -7   3  812.52   43.10
   0   7  -3   20.50    5.40
   0   7  -3   29.10    6.20
   0   7  -3   24.30    6.70
   0  -7   3   19.40    5.20
  -1   7  -3 1048.00   54.39
  -1   7  -3 1044.20   53.99
  -1   7  -3 1083.39   51.79
   1  -7   3 1096.19   52.19
  -2   7  -3  222.28   16.20
  -2   7  -3  210.38   18.00
  -2   7  -3  206.48   17.60
   2  -7   3  206.18   14.80
   2  -7   3  235.08   14.80
  -3   7  -3  102.69   15.10
  -3   7  -3  105.89   15.70
   3  -7   3  104.99    9.10
   3  -7   3  101.29   12.00
  -4   7  -3   49.70   12.40
  -4   7  -3   53.69   12.40
   4  -7   3   35.40    6.00
   4  -7   3   16.90    6.90
  -5   7  -3   98.49   18.30
  -5   7  -3   75.69   15.30
   5  -7   3   64.69   12.30
   5  -7   3   92.19    8.10
  -6   7  -3  429.86   38.90
  -6   7  -3  418.46   33.20
   6  -7   3  406.86   31.90
  -7   7  -3   12.80   12.80
  -7   7  -3   22.30   13.30
   7  -7   3    5.60    9.30
  -8   7  -3   56.29   21.50
  -8   7  -3   36.00   19.80
   8  -7   3   53.49   17.70
   8   6  -3   -0.60    9.90
   8   6  -3   18.60   13.30
  -8  -6   3   13.10   16.80
   7   6  -3   20.30   10.00
   7   6  -3   42.90   13.30
  -7  -6   3   13.70   15.50
  -7  -6   3   22.10    9.40
   6   6  -3   32.10   13.20
   6   6  -3   26.00   10.00
  -6  -6   3   46.30   14.70
  -6  -6   3   22.60    8.10
   5   6  -3    2.20    6.10
   5   6  -3   15.90    8.70
  -5  -6   3    1.10    6.70
  -5  -6   3    6.20    5.10
   4   6  -3   48.70   10.30
   4   6  -3   49.70   12.30
  -4  -6   3   55.99   11.60
  -4  -6   3   51.19    9.60
   3   6  -3  321.57   22.50
   3   6  -3  299.57   20.70
   3   6  -3  319.97   24.20
  -3  -6   3  351.96   23.10
  -3  -6   3  299.87   21.20
   2   6  -3  428.06   26.10
   2   6  -3  428.86   25.20
   2   6  -3  332.37   21.90
  -2  -6   3  369.76   23.40
   1   6  -3   17.60    5.90
   1   6  -3   16.40    4.40
   1   6  -3   21.00    5.40
  -1  -6   3   17.20    5.00
   0   6  -3  880.21   44.10
   0   6  -3  886.11   43.90
   0   6  -3  902.81   45.70
   0  -6   3  922.71   44.50
  -1   6  -3   12.80    4.50
  -1   6  -3   12.00    4.40
   1  -6   3    8.10    3.20
   1  -6   3   11.40    3.60
  -2   6  -3  685.73   37.70
  -2   6  -3  680.13   38.40
   2  -6   3  691.43   33.50
   2  -6   3  648.14   34.60
  -3   6  -3  862.41   45.40
  -3   6  -3  856.11   47.20
   3  -6   3  774.72   42.20
   3  -6   3  775.22   38.50
   3  -6   3  808.52   37.90
  -4   6  -3  602.84   38.50
  -4   6  -3  520.05   34.90
   4  -6   3  476.15   26.00
   4  -6   3  561.74   26.90
   4  -6   3  593.44   33.50
  -5   6  -3  127.19   19.30
  -5   6  -3  107.39   19.20
   5  -6   3   92.59    7.40
   5  -6   3   87.89   14.70
  -6   6  -3   53.29   15.60
  -6   6  -3   74.59   17.30
   6  -6   3  104.09   17.60
  -7   6  -3   97.59   20.30
  -7   6  -3  115.69   24.40
   7  -6   3  124.19   20.00
  -8   6  -3   -5.80   14.80
  -8   6  -3   -7.10   14.60
   8  -6   3    1.00    7.70
   9   5  -3   10.90   15.20
  -9  -5   3   26.20   27.60
   8   5  -3   33.40   14.20
   8   5  -3   58.39   17.40
  -8  -5   3   51.79   23.50
   7   5  -3   -0.80    6.60
   7   5  -3    7.80    9.30
  -7  -5   3   -6.10    7.20
  -7  -5   3   47.10   16.20
   6   5  -3    0.70    6.80
   6   5  -3   24.40   10.10
  -6  -5   3   15.60   10.30
  -6  -5   3    8.20    6.60
   5   5  -3  102.19   18.50
   5   5  -3  102.99   14.60
  -5  -5   3  106.19   13.80
  -5  -5   3  126.29   18.60
   4   5  -3    1.30    4.40
   4   5  -3   -1.10    5.00
  -4  -5   3    9.60    4.90
  -4  -5   3   15.20    7.50
   3   5  -3   23.90    5.90
   3   5  -3    6.80    4.20
   3   5  -3   14.40    6.40
  -3  -5   3   15.10    6.20
  -3  -5   3   10.80    4.30
   2   5  -3   12.00    3.60
   2   5  -3    4.40    3.40
   2   5  -3    6.10    5.10
  -2  -5   3   18.10    4.80
  -2  -5   3   10.80    4.10
   1   5  -3  206.98   14.70
   1   5  -3  217.68   13.00
   1   5  -3  191.78   14.40
  -1  -5   3  202.88   13.80
  -1  -5   3  189.38   12.60
   0   5  -3   36.30    5.50
   0   5  -3   34.60    5.80
   0   5  -3   26.80    5.90
   0  -5   3   43.50    6.20
   0  -5   3   32.60    5.40
  -1   5  -3  434.86   24.90
  -1   5  -3  480.95   25.80
  -1   5  -3  402.16   23.40
  -1   5  -3  442.76   22.90
   1  -5   3  448.16   23.30
   1  -5   3  426.56   22.70
  -2   5  -3   16.00    6.80
  -2   5  -3   17.20    3.50
  -2   5  -3    7.20    5.80
   2  -5   3   21.40    3.90
   2  -5   3   19.60    4.80
  -3   5  -3 1156.38   61.39
  -3   5  -3 1199.28   59.89
   3  -5   3 1155.68   52.59
   3  -5   3 1173.48   57.79
   3  -5   3 1143.19   52.09
  -4   5  -3  263.97   22.10
  -4   5  -3  243.98   26.00
   4  -5   3  243.58   13.00
   4  -5   3  250.07   19.50
   4  -5   3  228.78   12.50
  -5   5  -3  311.27   25.00
  -5   5  -3  260.77   29.30
   5  -5   3  265.17   13.90
   5  -5   3  273.37   22.60
  -6   5  -3   81.19   17.90
  -6   5  -3   54.29   16.50
   6  -5   3   78.59   15.50
  -7   5  -3   79.59   17.60
  -7   5  -3   53.19   18.30
   7  -5   3   38.90   12.70
  -8   5  -3   38.00   16.50
  -8   5  -3   81.59   23.30
   8  -5   3   43.30   15.40
   9  -5   3   -7.20   13.20
   9   4  -3   12.40   13.00
  -9  -4   3   18.00   22.40
   8   4  -3   23.90   11.50
   8   4  -3   22.40   14.50
  -8  -4   3   -1.60   17.20
   7   4  -3   42.50   12.40
   7   4  -3    9.30    9.00
  -7  -4   3   15.10    8.60
  -7  -4   3   31.60   15.50
   6   4  -3   -3.80    4.70
   6   4  -3    4.70    6.70
  -6  -4   3    2.90    5.20
  -6  -4   3    6.80   10.80
   5   4  -3   10.60    7.60
   5   4  -3   43.50    9.40
  -5  -4   3   25.10    7.90
  -5  -4   3   21.80    9.70
   4   4  -3  184.88   16.30
   4   4  -3  232.58   23.90
  -4  -4   3  198.18   15.70
  -4  -4   3  220.88   19.20
   3   4  -3   54.49   10.20
   3   4  -3   58.39    8.80
  -3  -4   3   39.40    8.10
  -3  -4   3   40.20    7.10
   2   4  -3   70.99    9.00
   1   4  -3  255.97   13.60
   1   4  -3  228.68   15.30
   1   4  -3  248.48   15.40
  -1  -4   3  228.48   13.40
  -1  -4   3  227.78   14.60
   0   4  -3   10.80    2.80
   0   4  -3    9.10    3.20
   0   4  -3   11.70    3.80
   0   4  -3   19.80    3.70
   0  -4   3   12.90    2.90
   0  -4   3    9.20    2.60
   0  -4   3   11.60    3.60
  -1   4  -3   62.79    8.30
  -1   4  -3   60.99    6.00
  -1   4  -3   50.49    7.20
  -1   4  -3   62.49    7.50
   1  -4   3   55.69    6.60
   1  -4   3   52.89    4.80
  -2   4  -3  983.90   46.30
  -2   4  -3 1137.19   52.19
  -2   4  -3 1063.99   52.69
   2  -4   3 1007.90   46.10
   2  -4   3 1062.69   50.19
   2  -4   3 1001.30   46.50
  -3   4  -3   22.10    7.00
  -3   4  -3   18.20    7.10
  -4   4  -3  599.74   38.40
  -4   4  -3  608.44   36.10
   4  -4   3  588.14   34.70
   4  -4   3  551.34   26.20
   4  -4   3  585.14   26.40
  -5   4  -3   97.39   16.20
  -5   4  -3  117.59   18.60
   5  -4   3  107.59    6.20
   5  -4   3  122.99   17.10
   5  -4   3  106.09    6.10
  -6   4  -3  343.27   32.20
  -6   4  -3  322.97   30.30
   6  -4   3  330.47   28.40
  -7   4  -3    5.80   11.40
  -7   4  -3   38.50   15.70
   7  -4   3    9.80    8.40
  -8   4  -3   30.50   18.60
  -8   4  -3   46.00   22.70
   8  -4   3   48.50   15.30
  -9   4  -3   14.60   17.30
  -9   4  -3   14.50   21.00
   9  -4   3    8.70   12.00
   9   3  -3   22.50   12.80
  -9  -3   3   -2.30   18.90
   8   3  -3   75.79   16.20
   8   3  -3   65.29   16.50
  -8  -3   3   80.09   20.90
  -8  -3   3   59.19   20.80
   7   3  -3    3.00    7.70
   7   3  -3   14.80    9.90
  -7  -3   3   -2.20    6.90
  -7  -3   3   16.60   14.40
   6   3  -3    8.20    8.10
   6   3  -3    8.10    6.30
  -6  -3   3   47.00   14.10
  -6  -3   3   23.30    8.00
   5   3  -3  183.98   16.30
   5   3  -3  189.38   22.30
  -5  -3   3  230.98   21.00
  -5  -3   3  184.68   16.00
   4   3  -3    6.30    6.00
   4   3  -3   10.40    4.80
  -4  -3   3   12.50    6.50
  -4  -3   3    5.90    3.50
   3   3  -3   41.00    7.30
   3   3  -3   32.30    7.80
  -3  -3   3   32.60    6.10
  -3  -3   3   45.60    7.90
   2   3  -3  562.24   29.50
   2   3  -3  491.15   27.40
   2   3  -3  519.15   26.60
  -2  -3   3  506.45   26.40
  -2  -3   3  474.65   26.80
  -2  -3   3  444.26   26.00
   1   3  -3   41.50    3.70
   1   3  -3   40.00    5.70
   1   3  -3   48.90    6.50
  -1  -3   3   43.40    6.10
  -1  -3   3   39.10    4.30
  -1  -3   3   43.00    5.70
   0   3  -3   35.70    4.80
   0   3  -3   33.60    4.20
   0   3  -3   34.30    5.00
   0   3  -3   28.80    3.50
   0  -3   3   27.50    3.80
   0  -3   3   26.80    4.60
   0  -3   3   26.40    3.50
   0  -3   3   24.80    4.20
  -1   3  -3  917.11   42.60
  -1   3  -3  993.30   45.90
  -1   3  -3  912.41   44.50
  -1   3  -3  958.30   45.50
   1  -3   3  913.71   42.60
   1  -3   3 1018.80   44.90
   1  -3   3  946.51   45.40
  -2   3  -3  768.02   38.70
  -2   3  -3  718.73   32.80
  -2   3  -3  771.92   39.60
   2  -3   3  761.72   37.60
   2  -3   3  735.73   32.70
   2  -3   3  734.83   32.90
  -3   3  -3  317.57   22.60
  -3   3  -3  316.67   23.60
   3  -3   3  363.26   22.30
   3  -3   3  346.77   21.60
  -4   3  -3   60.79   12.60
  -4   3  -3   50.09   11.70
   4  -3   3   46.80    9.00
   4  -3   3   49.00    9.60
  -5   3  -3   22.40   10.90
  -5   3  -3   36.40   12.10
   5  -3   3   52.69   10.80
   5  -3   3   23.50    9.10
  -6   3  -3   42.10   15.20
  -6   3  -3   29.00   12.90
   6  -3   3    9.20    7.00
   6  -3   3   14.50    9.00
  -7   3  -3  235.38   31.80
  -7   3  -3  161.98   24.20
   7  -3   3  223.98   27.30
   7  -3   3  229.58   27.10
  -8   3  -3   -8.40   19.30
  -8   3  -3   18.50   16.90
   8  -3   3   -0.50   10.50
  -9   3  -3   36.70   23.50
  -9   3  -3  -12.20   18.20
   9  -3   3    6.00   11.60
   9   2  -3   48.30   18.30
  -9  -2   3  129.29   31.70
   8   2  -3    3.20    9.00
   8   2  -3   10.20   11.00
  -8  -2   3   26.00   18.20
  -8  -2   3   18.20   12.60
   7   2  -3   32.60    9.60
   7   2  -3   30.30   12.10
  -7  -2   3   40.60   16.10
  -7  -2   3   31.70    9.70
  -7  -2   3   63.19   16.00
   6   2  -3  139.19   20.10
   6   2  -3  137.79   17.60
  -6  -2   3  139.79   22.20
  -6  -2   3  123.19   14.60
   5   2  -3   27.30    8.60
   5   2  -3   30.90    7.90
  -5  -2   3   31.60   10.20
  -5  -2   3   31.90    7.40
   4   2  -3   18.80    6.90
   4   2  -3   32.70    7.20
  -4  -2   3   31.80    8.30
  -4  -2   3   27.50    6.20
   3   2  -3    6.10    3.10
   3   2  -3    4.90    4.10
  -3  -2   3    0.20    4.10
  -3  -2   3    2.50    3.10
   2   2  -3 1431.86   63.79
   2   2  -3 1434.86   66.69
   2   2  -3 1404.26   64.09
  -2  -2   3 1284.07   63.69
  -2  -2   3 1388.46   64.19
  -2  -2   3 1444.06   64.39
  -2  -2   3 1359.76   63.49
   1   2  -3  193.38    9.90
   1   2  -3  176.98   10.80
   1   2  -3  178.78   11.00
   1   2  -3  185.48   12.00
  -1  -2   3  206.98   12.60
  -1  -2   3  177.08   11.00
  -1  -2   3  191.08    9.80
  -1  -2   3  186.28   11.00
  -1  -2   3  174.08    9.50
   0   2  -3  178.58   10.10
   0   2  -3  160.68    8.30
   0   2  -3  156.68    9.50
   0   2  -3  158.38    9.00
   0   2  -3  162.88    9.70
   0  -2   3  151.28    9.60
   0  -2   3  147.19    8.10
   0  -2   3  154.18    9.50
   0  -2   3  161.38    9.00
  -1   2  -3 1291.97   53.79
  -1   2  -3 1100.39   52.89
  -1   2  -3 1146.09   52.59
  -1   2  -3 1087.49   49.99
  -1   2  -3 1124.99   52.69
   1  -2   3 1230.48   53.69
   1  -2   3 1077.69   49.90
   1  -2   3 1160.08   52.69
   1  -2   3 1099.89   52.79
  -2   2  -3   49.00    8.90
  -2   2  -3   58.49    8.60
   2  -2   3   67.69    8.30
   2  -2   3   74.69    8.60
  -3   2  -3  719.93   39.70
  -3   2  -3  742.83   41.90
   3  -2   3  773.12   40.00
   3  -2   3  713.53   38.80
  -4   2  -3   30.10    2.90
  -4   2  -3   25.40    9.00
  -4   2  -3   30.00    9.60
   4  -2   3   40.80    8.50
   4  -2   3   28.20    2.90
   4  -2   3   25.90    7.20
  -5   2  -3    8.10    9.10
  -5   2  -3   11.50    8.50
  -5   2  -3    5.00    2.20
   5  -2   3    4.10    6.00
   5  -2   3    2.60    2.20
   5  -2   3   -0.70    5.70
  -6   2  -3  124.19   20.30
  -6   2  -3  163.48   24.10
   6  -2   3   99.69   16.90
   6  -2   3  133.49   18.60
  -7   2  -3   12.80   14.20
  -7   2  -3   14.90   16.70
   7  -2   3   36.00   11.40
   7  -2   3    8.40    8.20
  -8   2  -3   40.90   16.20
  -8   2  -3   43.00   22.30
   8  -2   3   44.10   15.60
   8  -2   3   53.89   16.70
  -9   2  -3    5.80   21.30
  -9   2  -3   28.30   25.50
   9  -2   3   -2.50   10.10
   9   1  -3   15.40   12.90
  -9  -1   3   15.70   20.50
   8   1  -3   83.09   17.00
   8   1  -3   89.79   19.70
  -8  -1   3   90.09   21.20
  -8  -1   3   56.49   19.20
   7   1  -3   53.79   12.50
   7   1  -3   68.39   15.70
  -7  -1   3   78.69   18.20
  -7  -1   3   50.19   15.10
   6   1  -3   35.60   10.40
   6   1  -3   30.40    9.20
  -6  -1   3   14.30    6.70
  -6  -1   3   41.50   11.30
  -6  -1   3   30.20   12.00
   5   1  -3  365.86   28.50
   5   1  -3  381.96   24.50
  -5  -1   3  378.86   23.50
  -5  -1   3  389.96   30.00
   4   1  -3   20.20    5.50
   4   1  -3   20.00    7.30
  -4  -1   3   19.00    5.30
  -4  -1   3   37.00    8.70
   3   1  -3  440.46   23.20
   3   1  -3  401.06   26.20
  -3  -1   3  431.76   26.10
  -3  -1   3  406.46   23.20
   2   1  -3  104.69   11.30
   2   1  -3   87.79    7.90
   2   1  -3   99.79    7.00
  -2  -1   3   85.39    8.10
  -2  -1   3   87.09    7.10
  -2  -1   3   83.49    7.20
   1   1  -3 1913.21   79.99
   1   1  -3 1901.11   82.09
   1   1  -3 1806.12   81.19
   1   1  -3 1750.92   79.99
  -1  -1   3 1825.22   79.99
  -1  -1   3 1779.22   81.79
  -1  -1   3 1911.01   81.49
  -1  -1   3 1756.72   80.09
   0   1  -3    2.90    0.90
   0   1  -3    0.70    1.30
   0   1  -3    2.10    0.80
   0   1  -3    1.70    1.30
   0   1  -3    0.60    1.30
   0   1  -3    4.30    1.20
   0  -1   3    0.50    0.70
   0  -1   3   -0.50    0.60
   0  -1   3    0.80    1.20
   0  -1   3   -0.20    1.00
   0  -1   3    2.40    1.30
  -1   1  -3    6.40    2.70
  -1   1  -3    1.20    1.80
  -1   1  -3    2.80    0.80
  -1   1  -3    6.40    2.10
   1  -1   3    4.20    1.00
   1  -1   3    3.90    1.80
   1  -1   3    5.40    2.20
   1  -1   3    4.10    2.40
   1  -1   3    3.30    2.50
  -2   1  -3  410.16   24.00
  -2   1  -3  363.36   22.40
   2  -1   3  405.56   22.30
   2  -1   3  388.76   22.20
  -3   1  -3  134.29   15.50
  -3   1  -3  169.78   14.40
  -3   1  -3  112.99    6.40
   3  -1   3  130.39   11.60
   3  -1   3  122.99    6.60
   3  -1   3  117.99   13.20
  -4   1  -3  340.47   16.40
  -4   1  -3  289.47   23.50
  -4   1  -3  391.06   27.30
   4  -1   3  388.06   25.10
   4  -1   3  350.46   23.50
   4  -1   3  303.57   16.30
  -5   1  -3   25.60    9.50
  -5   1  -3   10.20    9.50
  -5   1  -3   -1.10    2.60
   5  -1   3    1.00    5.80
   5  -1   3    3.00    2.70
   5  -1   3    4.20    4.40
  -6   1  -3   -3.60    7.90
  -6   1  -3   17.30   11.20
   6  -1   3    6.60    7.70
   6  -1   3    3.60    7.50
  -7   1  -3  169.48   28.70
  -7   1  -3  148.49   25.80
   7  -1   3  184.58   23.60
   7  -1   3  132.39   21.30
  -8   1  -3  115.19   27.90
  -8   1  -3   94.29   22.60
   8  -1   3   68.99   18.30
   8  -1   3   45.10   15.50
  -9   1  -3   20.20   19.40
  -9   1  -3   11.60   17.30
   9  -1   3    2.50   15.40
   9  -1   3    9.90   10.80
   9   0  -3   13.80   13.20
  -9   0   3   23.90   20.10
   8   0  -3   11.50   10.20
   8   0  -3   20.40   11.70
  -8   0   3    6.50   15.30
  -8   0   3   44.70   18.50
   7   0  -3    8.10    8.70
   7   0  -3   10.10    8.60
  -7   0   3   38.90   16.60
  -7   0   3   27.00   13.20
   6   0  -3    4.20    6.50
   6   0  -3   -0.40    5.20
  -6   0   3   53.39   13.90
  -6   0   3    6.20    6.60
   5   0  -3   14.40    7.20
   5   0  -3   25.40    7.10
  -5   0   3   38.70   11.80
  -5   0   3   26.20    9.00
  -5   0   3   18.40    6.00
   4   0  -3  809.52   39.90
   4   0  -3  758.62   43.50
  -4   0   3  765.32   44.00
  -4   0   3  760.22   39.20
   3   0  -3 1462.75   66.99
   3   0  -3 1439.46   70.89
  -3   0   3 1475.15   67.69
  -3   0   3 1464.85   70.89
   2   0  -3  150.28    8.60
  -2   0   3  128.39    9.80
   1   0  -3   46.70    4.20
   1   0  -3   58.69    5.60
   1   0  -3   42.40    2.70
   1   0  -3   50.59    5.40
  -1   0   3   42.60    2.80
  -1   0   3   65.59    5.90
  -1   0   3   46.70    4.10
  -1   0   3   50.29    5.40
   0   0  -3 3926.51  161.98
   0   0  -3 3693.23  161.48
   0   0  -3 3822.22  161.68
   0   0  -3 3535.15  161.28
   0   0  -3 3711.13  161.48
   0   0  -3 3947.71  162.18
   0   0   3 3746.33  161.58
   0   0   3 3757.22  161.48
   0   0   3 3590.04  161.28
   0   0   3 3560.44  161.88
   0   0   3 3953.60  161.48
   0   0   3 3624.84  161.78
  -1   0  -3   13.80    3.10
  -1   0  -3   17.10    2.20
  -1   0  -3   16.60    3.30
  -1   0  -3   17.00    3.70
  -1   0  -3   20.70    2.40
  -1   0  -3   17.50    3.60
   1   0   3   22.00    3.90
   1   0   3   16.30    3.30
   1   0   3   21.50    2.40
   1   0   3   20.10    4.10
   1   0   3   23.60    4.10
  -2   0  -3   95.49    6.00
   2   0   3  124.29   10.00
   2   0   3   79.19    5.90
   2   0   3  145.79   10.40
  -3   0  -3   -1.00    4.70
  -3   0  -3    3.10    1.70
   3   0   3    2.00    1.80
   3   0   3    2.00    3.10
   3   0   3   -0.50    2.50
  -4   0  -3  187.38   11.00
  -4   0  -3  181.88   20.20
  -4   0  -3  162.98   19.80
   4   0   3  227.28   17.70
   4   0   3  182.98   11.20
   4   0   3  161.68   18.40
  -5   0  -3  318.97   28.40
  -5   0  -3  304.07   25.70
  -5   0  -3  338.07   17.70
   5   0   3  358.96   26.50
   5   0   3  317.57   24.80
   5   0   3  284.37   17.30
  -6   0  -3   14.10   11.30
  -6   0  -3    9.40    8.90
   6   0   3    7.00    7.60
   6   0   3   24.20    9.40
  -7   0  -3    1.80   10.30
  -7   0  -3   32.30   16.00
   7   0   3   -5.30    8.80
   7   0   3    1.00    9.10
  -8   0  -3  116.09   26.80
  -8   0  -3  109.59   25.90
   8   0   3  100.79   20.00
   8   0   3  155.08   24.30
  -9   0  -3   40.80   23.10
  -9   0  -3   48.50   22.20
   9   0   3   56.29   17.40
   9   0   3   55.99   19.20
   9  -1  -3   11.60   12.60
  -9   1   3   29.80   24.30
   8  -1  -3    5.10    8.50
  -8   1   3   28.70   16.90
   7  -1  -3   31.50   11.20
   7  -1  -3   21.90    8.90
  -7   1   3   23.10   14.70
  -7   1   3   33.40   14.00
   6  -1  -3    7.70    5.80
   6  -1  -3    4.00    7.00
  -6   1   3   17.70    9.20
  -6   1   3   40.20   14.60
  -6   1   3    0.10    5.00
   5  -1  -3  210.28   22.80
   5  -1  -3  216.68   17.10
  -5   1   3  273.57   23.40
  -5   1   3  191.38   15.50
  -5   1   3  254.77   19.50
   4  -1  -3   36.70    8.20
   4  -1  -3   18.40    5.40
  -4   1   3   46.40   10.40
  -4   1   3   18.10    5.50
  -4   1   3   35.80    7.10
   3  -1  -3 1303.67   63.99
   3  -1  -3 1279.27   60.09
  -3   1   3 1326.47   60.49
  -3   1   3 1297.07   64.59
  -3   1   3 1340.27   61.29
   2  -1  -3 1261.37   56.99
   2  -1  -3 1302.37   60.39
  -2   1   3 1346.77   57.29
  -2   1   3 1315.87   59.19
  -2   1   3 1282.97   60.89
  -2   1   3 1218.08   56.99
   1  -1  -3  321.97   16.30
   1  -1  -3  277.57   16.00
   1  -1  -3  295.37   15.50
  -1   1   3  325.57   16.20
  -1   1   3  285.47   15.50
  -1   1   3  327.87   16.60
   0  -1  -3   11.20    2.30
   0  -1  -3   11.00    2.10
   0  -1  -3    8.10    1.80
   0  -1  -3   14.30    2.80
   0   1   3   11.20    2.20
   0   1   3    6.80    1.70
   0   1   3    4.20    1.80
   0   1   3   10.30    1.90
  -1  -1  -3 1897.81   86.49
  -1  -1  -3 1863.71   84.49
  -1  -1  -3 1882.21   82.99
  -1  -1  -3 1875.31   83.29
  -1  -1  -3 1882.81   85.49
  -1  -1  -3 2058.49   86.29
   1   1   3 1915.61   85.39
   1   1   3 1841.22   83.09
   1   1   3 1864.01   84.59
   1   1   3 1884.11   84.99
   1   1   3 1859.81   85.59
  -2  -1  -3    3.50    2.10
  -2  -1  -3    4.40    3.70
   2   1   3    4.30    2.00
   2   1   3   -0.80    2.10
   2   1   3    0.40    2.70
  -3  -1  -3  195.48   11.60
  -3  -1  -3  227.28   18.60
   3   1   3  203.98   15.50
   3   1   3  190.18   15.50
   3   1   3  176.68   11.50
  -4  -1  -3  206.48   23.40
  -4  -1  -3  219.98   13.60
   4   1   3  245.28   19.30
   4   1   3  232.98   19.40
  -5  -1  -3  109.29   17.60
  -5  -1  -3   76.29    8.60
  -5  -1  -3   95.89   16.40
   5   1   3  106.89   16.30
   5   1   3   88.19   14.70
  -6  -1  -3   74.39   16.30
  -6  -1  -3   69.99   18.40
   6   1   3   72.79   14.70
   6   1   3   48.60   12.50
  -7  -1  -3   44.50   17.00
  -7  -1  -3   55.69   18.20
   7   1   3   47.70   14.20
   7   1   3   41.80   11.90
  -8  -1  -3    2.10   15.10
  -8  -1  -3   -0.40   16.90
   8   1   3   14.70   12.00
   8   1   3   -7.40    7.60
  -9  -1  -3   -0.20   18.00
  -9  -1  -3  -20.70   23.40
   9   1   3   10.00   12.00
   9   1   3    3.40   14.80
   9  -2  -3   59.69   17.80
  -9   2   3   61.19   24.00
   8  -2  -3    6.40   10.10
  -8   2   3    5.20   14.40
   7  -2  -3   91.19   17.10
   7  -2  -3   54.59   12.10
  -7   2   3   47.30   17.90
  -7   2   3   92.49   16.80
   6  -2  -3    2.20    5.50
   6  -2  -3   -2.20    6.10
  -6   2   3    9.70   10.00
  -6   2   3    5.20    5.60
  -6   2   3   20.70    9.90
   5  -2  -3   57.29    9.70
   5  -2  -3   58.99   11.60
  -5   2   3   54.19    8.90
  -5   2   3   80.69   15.20
  -5   2   3   55.69   11.70
   4  -2  -3   32.50    7.70
   4  -2  -3   27.20    5.90
  -4   2   3   56.59    9.00
  -4   2   3   17.30    4.90
  -4   2   3   46.10   10.50
   3  -2  -3   -2.20    2.90
   3  -2  -3   -1.20    2.20
  -3   2   3   -1.40    2.90
  -3   2   3   11.50    4.50
  -3   2   3    2.00    2.80
  -3   2   3    3.40    4.50
   2  -2  -3   90.59    6.20
   2  -2  -3  106.19    8.20
  -2   2   3   70.19    6.20
  -2   2   3  115.39    9.70
  -2   2   3   90.49    5.90
  -2   2   3   91.09    8.20
  -2   2   3   87.99    7.40
   1  -2  -3  115.59    8.70
   1  -2  -3  132.19    8.40
   1  -2  -3  106.49    6.90
   1  -2  -3  110.19    6.50
  -1   2   3  123.49    8.20
  -1   2   3  108.99    6.90
  -1   2   3  122.09    8.90
  -1   2   3  119.19    6.60
   0  -2  -3  118.79    7.00
   0  -2  -3  125.69    8.30
   0  -2  -3  137.49    8.20
   0  -2  -3  124.49    8.90
   0  -2  -3  125.29    8.10
   0   2   3  136.79    8.30
   0   2   3  130.79    7.20
   0   2   3  117.99    8.20
   0   2   3  122.99    7.90
   0   2   3  134.69    9.10
  -1  -2  -3  221.18   12.30
  -1  -2  -3  195.48   12.50
  -1  -2  -3  204.58   11.70
   1   2   3  219.38   13.70
   1   2   3  207.78   12.50
   1   2   3  192.78   11.80
   1   2   3  203.38   13.00
  -2  -2  -3 1374.96   63.29
  -2  -2  -3 1364.86   67.59
   2   2   3 1398.16   66.09
   2   2   3 1364.26   66.49
   2   2   3 1405.76   63.29
   2   2   3 1428.26   66.29
  -3  -2  -3    3.30    5.00
  -3  -2  -3    3.20    2.60
   3   2   3    7.90    3.80
   3   2   3    2.80    3.30
  -4  -2  -3  266.87   24.20
  -4  -2  -3  285.37   17.50
   4   2   3  284.97   21.70
   4   2   3  314.77   23.60
  -5  -2  -3   46.40    7.30
  -5  -2  -3   46.30   13.60
   5   2   3   49.00   12.20
   5   2   3   43.90   10.40
  -6  -2  -3   19.40   12.40
   6   2   3   25.20    9.90
   6   2   3   26.30    9.90
  -7  -2  -3    1.30   11.30
  -7  -2  -3   -7.30   10.30
   7   2   3    3.90    7.70
   7   2   3    5.50    9.20
  -8  -2  -3    4.60   16.00
  -8  -2  -3   -0.60   14.30
   8   2   3   18.60   12.90
   8   2   3   -9.70    7.80
  -9  -2  -3    9.30   18.40
   9   2   3   -1.20   12.60
   9  -3  -3   39.60   13.80
  -9   3   3   39.40   21.50
   8  -3  -3   51.79   14.90
  -8   3   3   74.39   21.30
   7  -3  -3    0.20    7.60
  -7   3   3   28.00   13.70
  -7   3   3   12.30   11.50
   6  -3  -3  438.66   30.10
  -6   3   3  351.96   32.20
  -6   3   3  344.17   27.60
   5  -3  -3    6.20    6.40
  -5   3   3    0.20    4.10
  -5   3   3   -5.50    6.50
  -5   3   3   -0.50    6.50
   4  -3  -3   45.30    8.50
  -4   3   3   47.90    8.50
  -4   3   3   45.50   10.70
  -4   3   3   36.30    6.90
   3  -3  -3  162.88   12.20
  -3   3   3  151.38   11.10
  -3   3   3  135.69   11.00
  -3   3   3  158.18   16.80
   2  -3  -3   94.99    7.50
   2  -3  -3   96.99    7.10
  -2   3   3   83.89    7.10
  -2   3   3   99.29   11.20
  -2   3   3   88.29    7.60
  -2   3   3   90.89    7.80
   1  -3  -3   23.80    2.60
   1  -3  -3   24.10    4.50
   1  -3  -3   24.10    3.60
  -1   3   3   33.60    4.20
  -1   3   3   25.00    4.90
  -1   3   3   25.70    2.70
  -1   3   3   30.10    4.70
   0  -3  -3    3.50    2.10
   0  -3  -3    4.10    2.00
   0  -3  -3    0.30    0.90
   0   3   3   -0.60    1.80
   0   3   3    2.50    1.90
   0   3   3    0.70    1.70
   0   3   3    2.30    1.00
  -1  -3  -3   54.29    6.90
   1   3   3   59.39    7.70
   1   3   3   59.69    6.80
   1   3   3   64.29    8.00
  -2  -3  -3  183.28   15.20
  -2  -3  -3  171.98   12.00
   2   3   3  186.28   13.90
   2   3   3  184.98   14.10
   2   3   3  193.18   14.70
  -3  -3  -3   81.29    9.40
  -3  -3  -3   79.29   12.60
   3   3   3   95.69   12.30
   3   3   3   82.59   12.00
   3   3   3   88.59   12.60
  -4  -3  -3   91.99   16.10
  -4  -3  -3  142.39   11.50
   4   3   3  148.29   17.80
   4   3   3  161.78   18.30
  -5  -3  -3  324.57   20.30
  -5  -3  -3  317.97   29.60
   5   3   3  296.57   25.70
   5   3   3  280.47   24.60
  -6  -3  -3   28.50   13.10
   6   3   3   31.80   11.80
   6   3   3   11.30    8.30
  -7  -3  -3   22.50   20.00
  -7  -3  -3    6.70   12.30
   7   3   3    9.20    9.80
   7   3   3    6.50   10.90
  -8  -3  -3    2.70   13.90
  -8  -3  -3   19.00   22.30
   8   3   3   16.70   13.60
   8   3   3   13.40   12.50
   9  -4  -3   45.00   16.60
  -9   4   3    5.40   20.10
   8  -4  -3   18.50   11.50
  -8   4   3   45.70   19.80
   7  -4  -3   42.90   12.00
  -7   4   3   29.00   13.10
  -7   4   3   26.90   15.80
   6  -4  -3   21.40    8.90
  -6   4   3   25.00   14.10
  -6   4   3    6.70   10.70
  -6   4   3   24.00    7.40
   5  -4  -3  300.57   23.30
  -5   4   3  326.37   23.80
  -5   4   3  316.67   27.70
  -5   4   3  337.47   21.20
   4  -4  -3  270.57   19.50
  -4   4   3  273.27   17.90
  -4   4   3  316.17   24.30
  -4   4   3  269.87   18.70
   3  -4  -3   11.20    4.00
  -3   4   3    8.20    6.10
  -3   4   3   13.90    4.40
  -3   4   3   12.70    4.40
   2  -4  -3   93.49    6.70
   2  -4  -3   76.79    7.00
   2  -4  -3   95.29    8.40
  -2   4   3  103.59   12.10
  -2   4   3  101.09    9.90
  -2   4   3   75.19    7.00
  -2   4   3   84.59    7.40
   1  -4  -3  213.28   13.80
   1  -4  -3  249.78   15.20
  -1   4   3  250.97   14.90
  -1   4   3  241.28   14.20
  -1   4   3  257.17   16.90
   0  -4  -3  413.96   20.90
   0  -4  -3  455.65   24.00
   0   4   3  454.05   23.50
   0   4   3  429.86   20.60
   0   4   3  448.86   24.80
  -1  -4  -3 1149.89   53.09
   1   4   3 1076.19   54.19
   1   4   3 1118.69   53.89
   1   4   3 1094.99   51.99
  -2  -4  -3  125.19   10.80
  -2  -4  -3  145.29   13.50
   2   4   3  155.48   13.00
   2   4   3  139.69   12.10
   2   4   3  150.88   12.70
  -3  -4  -3  255.57   16.90
  -3  -4  -3  271.97   21.80
   3   4   3  253.37   20.00
   3   4   3  253.97   19.50
   3   4   3  249.18   19.00
  -4  -4  -3   11.10    8.10
  -4  -4  -3   12.60    5.40
   4   4   3   16.30    7.00
   4   4   3    7.20    5.60
  -5  -4  -3  122.39   14.00
  -5  -4  -3  118.49   19.90
   5   4   3  157.38   20.80
   5   4   3  150.58   19.80
  -6  -4  -3  178.28   17.00
  -6  -4  -3  120.09   22.30
   6   4   3  178.88   23.70
   6   4   3  149.19   22.00
  -7  -4  -3   12.50   16.20
   7   4   3   -3.50    6.50
   7   4   3   17.90   10.80
  -8  -4  -3   22.80   17.10
  -8  -4  -3   13.60   15.90
   8   4   3    8.90   11.50
   8   4   3   40.90   15.00
   9  -5  -3    7.30   10.20
  -9   5   3   40.90   26.50
   8  -5  -3   -7.00    6.50
  -8   5   3   31.10   18.00
   7  -5  -3   15.30   10.00
  -7   5   3   31.20   13.70
  -7   5   3    0.00   14.40
   6  -5  -3   44.60   11.60
  -6   5   3   19.40   11.90
  -6   5   3   46.70   12.20
  -6   5   3   40.50    9.00
   5  -5  -3  117.49   14.60
  -5   5   3  114.99   14.30
  -5   5   3  115.19   18.30
  -5   5   3   87.39   11.70
   4  -5  -3  121.99   13.20
   4  -5  -3  102.89   12.60
  -4   5   3  133.09   18.70
  -4   5   3  126.69   13.10
  -4   5   3  140.19   14.10
   3  -5  -3  459.95   25.20
   3  -5  -3  478.85   26.80
  -3   5   3  511.95   26.90
  -3   5   3  460.45   30.60
  -3   5   3  447.46   26.10
   2  -5  -3   40.60    4.40
   2  -5  -3   41.40    7.10
  -2   5   3   47.00    6.80
  -2   5   3   40.20    8.80
  -2   5   3   35.80    5.00
  -2   5   3   57.19    7.60
   1  -5  -3   57.09    8.00
  -1   5   3   61.99    7.90
  -1   5   3   62.89    9.40
   0  -5  -3    3.90    3.10
   0  -5  -3    7.50    2.50
   0   5   3    6.20    3.20
   0   5   3    6.10    3.50
   0   5   3    7.70    1.80
  -1  -5  -3  397.86   22.70
   1   5   3  375.76   21.10
   1   5   3  378.16   23.20
   1   5   3  378.46   23.80
  -2  -5  -3  303.67   19.50
  -2  -5  -3  346.77   23.20
   2   5   3  291.77   21.20
   2   5   3  291.27   19.90
   2   5   3  287.27   20.90
  -3  -5  -3   60.09    9.30
  -3  -5  -3   76.69   13.20
   3   5   3   75.99   12.10
   3   5   3   54.19   10.70
   3   5   3   66.39   11.40
  -4  -5  -3  421.76   31.60
  -4  -5  -3  354.46   24.10
   4   5   3  356.46   27.60
   4   5   3  417.46   28.70
   4   5   3  387.26   27.60
  -5  -5  -3  321.97   30.40
  -5  -5  -3  345.87   22.90
   5   5   3  275.97   25.10
   5   5   3  351.26   28.10
  -6  -5  -3   32.60    8.70
  -6  -5  -3   37.40   15.00
   6   5   3   33.40   12.70
   6   5   3   47.70   13.60
  -7  -5  -3  101.39   25.00
   7   5   3  108.99   20.60
   7   5   3  106.59   20.70
  -8  -5  -3   -9.00   13.90
   8   5   3    2.40   10.30
   8   5   3    5.90   10.10
   9  -6  -3    9.50   13.10
  -9   6   3   -8.20   17.90
   8  -6  -3    5.40    8.60
  -8   6   3   14.70   16.80
   7  -6  -3   69.79   14.20
  -7   6   3   29.70   15.20
   6  -6  -3   38.30    9.90
   6  -6  -3   18.40    7.30
  -6   6   3   57.59   13.80
  -6   6   3   49.90   10.00
  -6   6   3   46.00   14.60
   5  -6  -3   86.99   12.40
   5  -6  -3   93.69   13.10
  -5   6   3   87.19   11.40
  -5   6   3  104.99   14.40
  -5   6   3   82.99   17.10
   4  -6  -3  364.36   22.40
   4  -6  -3  312.17   22.30
  -4   6   3  341.97   23.00
  -4   6   3  378.36   22.80
  -4   6   3  394.06   29.90
   3  -6  -3   65.39    7.90
   3  -6  -3   94.79   11.30
  -3   6   3  100.79   11.00
  -3   6   3   70.69   12.80
  -3   6   3   82.69   10.60
   2  -6  -3 1034.20   49.90
   2  -6  -3 1027.80   44.40
  -2   6   3  963.20   52.59
  -2   6   3  915.91   44.70
  -2   6   3 1030.80   49.30
  -2   6   3  967.30   48.40
   1  -6  -3   97.79   11.40
  -1   6   3   87.59   10.40
  -1   6   3   97.79   10.90
  -1   6   3   69.99   11.30
   0  -6  -3    1.00    3.20
   0  -6  -3    4.50    2.50
   0   6   3    1.60    1.50
   0   6   3   -3.40    3.20
   0   6   3   -2.70    2.30
  -1  -6  -3  144.39   12.80
   1   6   3  146.49   14.00
   1   6   3  146.29   13.00
   1   6   3  151.58   11.40
  -2  -6  -3 1209.68   60.59
   2   6   3 1245.48   63.09
   2   6   3 1229.68   60.69
   2   6   3 1229.88   62.39
  -3  -6  -3  434.36   29.80
  -3  -6  -3  361.86   24.10
   3   6   3  372.26   26.60
   3   6   3  377.66   26.30
   3   6   3  360.76   26.60
  -4  -6  -3    3.90    5.60
  -4  -6  -3    1.50    8.40
   4   6   3   16.10    8.00
   4   6   3    9.10    7.60
   4   6   3   14.70    7.20
  -5  -6  -3  184.48   26.30
  -5  -6  -3  237.18   22.00
   5   6   3  198.28   24.10
   5   6   3  189.28   23.80
  -6  -6  -3  290.67   34.70
  -6  -6  -3  297.47   23.40
   6   6   3  312.67   28.90
   6   6   3  284.37   31.80
  -7  -6  -3   14.60   14.90
   7   6   3   58.59   16.20
   7   6   3   48.80   14.40
  -8  -6  -3   37.50   20.60
   8   6   3   26.90   16.40
   8   6   3   18.00   12.00
   8  -7  -3    7.10   10.40
  -8   7   3   19.60   18.30
   7  -7  -3    7.00    8.10
  -7   7   3   15.40   14.10
   6  -7  -3  103.39   15.70
   6  -7  -3  112.59   14.70
  -6   7   3  142.59   23.70
  -6   7   3  110.79   16.80
  -6   7   3  112.19   14.60
   5  -7  -3  110.79   14.10
   5  -7  -3  116.79   14.50
  -5   7   3   84.49   13.40
  -5   7   3  100.39   12.70
  -5   7   3   53.09   14.40
   4  -7  -3  131.89   15.30
   4  -7  -3  120.29   12.90
  -4   7   3  132.89   14.40
  -4   7   3  122.99   14.60
  -4   7   3  124.79   19.00
   3  -7  -3  235.58   14.90
   3  -7  -3  244.98   18.30
  -3   7   3  265.77   19.40
  -3   7   3  282.27   18.80
  -3   7   3  269.17   23.30
   2  -7  -3   57.39    9.20
   2  -7  -3   46.10    3.90
  -2   7   3   36.70    9.80
  -2   7   3   46.80    8.30
  -2   7   3   43.70    4.90
  -2   7   3   44.30    8.40
   1  -7  -3 1772.22   84.29
  -1   7   3 1786.92   86.49
  -1   7   3 1768.32   83.69
   0  -7  -3  161.08   10.60
   0  -7  -3  170.68   14.20
   0   7   3  159.48   15.10
   0   7   3  168.78   10.10
   0   7   3  151.78   13.70
  -1  -7  -3    5.80    4.70
   1   7   3    7.50    6.00
   1   7   3    8.40    3.60
   1   7   3   24.00    7.20
  -2  -7  -3   -1.90    3.80
   2   7   3    3.80    4.80
   2   7   3    1.20    4.00
   2   7   3   -0.20    4.20
  -3  -7  -3  408.06   27.10
  -3  -7  -3  425.46   31.60
   3   7   3  429.66   28.50
   3   7   3  422.66   29.90
   3   7   3  432.46   29.50
  -4  -7  -3   21.60    8.20
  -4  -7  -3   35.00   11.40
   4   7   3    4.30    7.40
   4   7   3   33.20    9.70
   4   7   3   22.00    9.40
  -5  -7  -3  248.68   30.40
  -5  -7  -3  224.38   23.00
   5   7   3  246.08   23.00
   5   7   3  228.88   26.60
  -6  -7  -3    4.80   11.60
  -6  -7  -3   15.90    8.60
   6   7   3    9.80   10.50
   6   7   3   14.40   10.30
  -7  -7  -3  104.89   24.90
   7   7   3  103.29   22.30
   7   7   3  154.58   25.60
  -8  -7  -3   47.70   23.50
   8   7   3   15.60   13.80
   8   7   3   59.09   17.80
  -8   8   3   25.80   22.00
   7  -8  -3   10.50    9.00
  -7   8   3    9.60   13.70
   6  -8  -3   42.30   10.80
   6  -8  -3   49.70   11.10
  -6   8   3   39.90   10.10
  -6   8   3   38.80   14.40
  -6   8   3   55.59   13.40
   5  -8  -3    6.00    5.90
   5  -8  -3    5.60    5.40
  -5   8   3    0.40    8.30
  -5   8   3    6.50    8.20
  -5   8   3   21.30    8.00
   4  -8  -3  178.68   14.10
   4  -8  -3  225.08   17.80
  -4   8   3  187.58   17.10
  -4   8   3  222.58   21.30
  -4   8   3  218.28   25.20
   3  -8  -3  181.08   12.10
   3  -8  -3  216.48   16.90
  -3   8   3  190.28   16.40
  -3   8   3  188.88   14.70
  -3   8   3  203.88   16.90
  -3   8   3  201.78   23.30
   2  -8  -3    4.20    4.20
  -2   8   3   11.20    6.00
  -2   8   3    2.90    1.80
  -2   8   3   19.40    7.90
   1  -8  -3    0.80    4.10
  -1   8   3    1.60    5.80
  -1   8   3   -0.30    4.70
   0  -8  -3  758.72   44.20
   0  -8  -3  848.02   39.70
   0   8   3  830.72   46.30
   0   8   3  839.32   45.30
   0   8   3  865.31   39.30
  -1  -8  -3  232.08   18.50
   1   8   3  253.77   20.10
   1   8   3  238.58   19.00
   1   8   3  226.18   15.80
  -2  -8  -3   41.50    9.60
   2   8   3   27.80    7.40
   2   8   3   39.80    9.60
   2   8   3   50.49   10.30
  -3  -8  -3  100.29   16.60
  -3  -8  -3   87.69   13.20
   3   8   3   85.99   14.60
   3   8   3   58.99   12.90
   3   8   3   82.19   13.30
  -4  -8  -3   14.60   11.70
  -4  -8  -3   29.70    9.60
   4   8   3   25.60    8.70
   4   8   3   21.10    9.30
   4   8   3   13.30    7.70
  -5  -8  -3   27.50   12.00
  -5  -8  -3   11.50    7.60
   5   8   3   16.80   10.20
   5   8   3   32.00   11.40
   5   8   3   17.50   11.60
  -6  -8  -3  288.27   24.40
  -6  -8  -3  302.77   37.20
   6   8   3  276.37   32.90
   6   8   3  369.56   31.60
  -7  -8  -3  -13.20   10.50
   7   8   3    4.60    9.80
   7   8   3   11.00   11.10
  -8  -8  -3   12.80   17.80
   8   8   3   17.40   16.60
   8   8   3   32.90   15.70
  -8   9   3   57.49   23.80
  -7   9   3   -2.20   12.20
   6  -9  -3   12.90    8.00
   6  -9  -3   -5.00    5.00
  -6   9   3    4.90    9.50
  -6   9   3    2.40   10.50
  -6   9   3   -4.90    6.70
   5  -9  -3  193.98   20.70
   5  -9  -3  151.18   16.10
  -5   9   3  148.69   19.30
  -5   9   3  199.38   27.00
  -5   9   3  188.28   20.00
   4  -9  -3   11.90    6.30
   4  -9  -3    9.10    5.00
  -4   9   3   24.30    8.10
  -4   9   3   13.40    8.90
  -4   9   3   18.40    9.20
   3  -9  -3    5.60    5.40
   3  -9  -3    5.00    3.00
  -3   9   3   -4.00    5.50
  -3   9   3    3.40    4.00
  -3   9   3   13.70    7.10
   2  -9  -3   13.10    6.40
  -2   9   3   35.20    9.40
  -2   9   3   30.60   10.00
   1  -9  -3    2.40    4.20
  -1   9   3    9.40    5.10
  -1   9   3   10.00    6.20
   0  -9  -3   87.69   12.60
   0  -9  -3   52.09    7.20
   0   9   3   72.69   11.80
   0   9   3   80.49    7.90
   0   9   3   76.49   13.30
  -1  -9  -3  136.39   16.90
   1   9   3  151.18   12.70
   1   9   3  138.19   17.20
   1   9   3  172.38   19.30
  -2  -9  -3  165.58   18.90
   2   9   3  160.38   16.80
   2   9   3  149.79   19.20
   2   9   3  143.29   18.60
  -3  -9  -3   36.10    9.10
  -3  -9  -3   31.60   11.10
   3   9   3   37.50    9.70
   3   9   3   34.00    9.20
   3   9   3   28.00   10.20
  -4  -9  -3   54.79   12.20
  -4  -9  -3   67.09   16.40
   4   9   3   61.09   13.00
   4   9   3   80.09   15.50
   4   9   3   81.69   15.80
  -5  -9  -3   22.10   11.70
  -5  -9  -3   15.00    7.50
   5   9   3   27.30   11.70
   5   9   3   -8.90    8.00
   5   9   3    3.90    7.30
  -6  -9  -3   64.59   17.00
  -6  -9  -3   45.50   13.30
   6   9   3   80.29   18.10
   6   9   3   38.90   13.80
  -7  -9  -3  168.78   32.10
   7   9   3  226.48   31.30
   7   9   3  184.38   27.70
  -8  -9  -3  -24.40   14.60
   8   9   3   -3.20   11.40
   8   9   3   -5.10   15.70
  -8  10   3   53.09   22.80
  -7  10   3   35.20   17.80
   6 -10  -3   72.89   14.00
  -6  10   3   82.39   19.70
   5 -10  -3   85.49   12.10
   5 -10  -3   99.79   15.20
  -5  10   3   98.99   16.60
  -5  10   3   63.79   17.70
   4 -10  -3   77.49   13.50
   4 -10  -3   77.49    9.30
  -4  10   3   58.69   16.60
  -4  10   3   71.19   14.20
   3 -10  -3  144.69    9.70
   3 -10  -3  155.78   18.80
  -3  10   3  146.39   21.30
  -3  10   3  186.58   20.00
  -3  10   3  142.79   10.60
  -3  10   3  148.99   10.80
   2 -10  -3  625.94   38.80
  -2  10   3  663.93   42.70
  -2  10   3  684.33   39.50
   1 -10  -3   -1.70    3.70
  -1  10   3   11.60    6.70
  -1  10   3    1.00    4.80
   0 -10  -3  267.67   21.20
   0 -10  -3  250.67   17.40
   0  10   3  258.97   21.40
   0  10   3  260.47   22.40
   0  10   3  282.57   16.00
  -1 -10  -3  299.07   23.40
   1  10   3  298.07   24.40
   1  10   3  329.77   20.40
   1  10   3  310.67   24.20
  -2 -10  -3   28.90    9.20
   2  10   3   21.60    8.90
   2  10   3   32.90    8.40
   2  10   3   24.70    8.50
  -3 -10  -3   26.00    9.20
   3  10   3    8.50    6.90
   3  10   3    8.30    6.00
   3  10   3    7.10    6.70
  -4 -10  -3   49.70   16.30
  -4 -10  -3   59.49   13.30
   4  10   3   44.40   13.10
   4  10   3   52.99   13.20
   4  10   3   58.39   14.80
  -5 -10  -3  120.59   23.00
  -5 -10  -3  144.59   20.40
   5  10   3  117.79   20.60
   5  10   3  117.99   20.30
   5  10   3  187.08   24.50
  -6 -10  -3    0.60    8.80
  -6 -10  -3    5.90   12.90
   6  10   3    6.30   10.60
   6  10   3   10.20    9.60
  -7 -10  -3   70.79   23.40
   7  10   3  139.09   25.30
   7  10   3  118.79   23.80
  -8  11   3    4.90   19.10
  -7  11   3   17.00   15.60
  -6  11   3   52.79   18.60
   5 -11  -3  184.78   22.30
  -5  11   3  213.78   29.40
  -5  11   3  245.28   25.70
   4 -11  -3  220.68   23.60
  -4  11   3  184.18   25.70
  -4  11   3  235.48   25.00
   3 -11  -3   38.70    9.70
  -3  11   3   49.30   12.50
  -3  11   3   73.29   15.90
  -3  11   3   43.10    5.90
   2 -11  -3   70.59   12.80
  -2  11   3   59.09   13.80
  -2  11   3   71.39   13.40
   1 -11  -3  856.61   49.00
  -1  11   3  826.32   50.89
  -1  11   3  918.81   50.09
  -1  11   3  873.81   38.50
  -1  11   3  841.02   38.40
   0 -11  -3    0.90    4.20
   0  11   3    5.80    5.60
   0  11   3    4.90    3.60
   0  11   3    1.30    7.00
  -1 -11  -3  152.98   19.70
   1  11   3  187.48   22.20
   1  11   3  171.78   14.10
   1  11   3  168.38   21.20
  -2 -11  -3  246.38   21.30
   2  11   3  219.98   24.90
   2  11   3  205.18   18.30
   2  11   3  235.88   22.50
  -3 -11  -3  265.97   27.10
   3  11   3  259.97   28.40
   3  11   3  270.57   22.70
   3  11   3  226.78   26.70
  -4 -11  -3   29.50   11.10
  -4 -11  -3   38.00   13.40
   4  11   3   20.10   12.30
   4  11   3   44.70   13.50
   4  11   3   57.79   13.60
  -5 -11  -3   14.90   11.00
  -5 -11  -3   19.00    9.30
   5  11   3    8.50    8.50
   5  11   3    5.30    9.60
   5  11   3   16.90   11.00
  -6 -11  -3   79.59   24.20
   6  11   3   83.09   19.50
   6  11   3   82.39   19.10
  -7 -11  -3   17.80   18.50
   7  11   3   42.30   18.00
   7  11   3   46.70   17.30
  -7  12   3   26.60   17.60
  -6  12   3   11.30   13.40
   5 -12  -3   44.90   12.20
  -5  12   3   45.10   14.50
  -5  12   3   68.79   19.40
   4 -12  -3   53.29   12.50
  -4  12   3   24.50   12.50
  -4  12   3   91.29   16.70
   3 -12  -3   96.19   16.20
  -3  12   3   74.89   16.50
  -3  12   3   75.39   15.10
   2 -12  -3   43.20   11.20
  -2  12   3   40.50   12.30
  -2  12   3   58.69   13.40
   1 -12  -3   12.70    6.60
  -1  12   3   -5.90    7.50
  -1  12   3   11.70    2.70
  -1  12   3   14.70    2.90
  -1  12   3    3.20    7.40
   0 -12  -3  671.73   43.90
   0  12   3  692.23   45.60
   0  12   3  760.02   45.80
   0  12   3  774.02   37.10
  -1 -12  -3   20.50    8.80
   1  12   3   33.10   10.70
   1  12   3   56.89   13.40
   1  12   3   34.00    8.00
  -2 -12  -3    4.30    6.40
   2  12   3    7.00    6.00
   2  12   3    9.40    9.10
   2  12   3    8.60    7.70
  -3 -12  -3  215.28   25.20
   3  12   3  216.88   24.10
   3  12   3  227.88   27.60
   3  12   3  288.07   30.30
  -4 -12  -3  170.88   23.10
  -4 -12  -3  163.68   25.90
   4  12   3  183.28   25.20
   4  12   3  205.58   25.20
   4  12   3  156.48   24.40
  -5 -12  -3   22.90   11.60
  -5 -12  -3    2.20    9.90
   5  12   3   -9.50    8.80
   5  12   3   -5.90    7.90
   5  12   3   -0.40    9.00
  -6 -12  -3   34.60   13.60
  -6 -12  -3   10.50   17.00
   6  12   3   18.60   12.50
   6  12   3   47.90   17.30
   6  12   3   -6.80   10.50
  -7 -12  -3    2.20   15.80
   7  12   3   27.90   16.00
   7  12   3   28.70   16.90
  -7  13   3   -1.10   19.40
  -6  13   3   14.20   14.90
   5 -13  -3  111.39   18.00
  -5  13   3  151.58   23.60
  -5  13   3  108.99   21.80
   4 -13  -3   -1.70    7.10
  -4  13   3   18.60   12.00
  -4  13   3   -2.70   10.40
   3 -13  -3    5.90    6.60
  -3  13   3   12.20   10.00
  -3  13   3    3.50   10.70
   2 -13  -3    1.60    5.20
  -2  13   3    3.30    6.70
  -2  13   3    0.80    8.30
   1 -13  -3   17.90    8.20
  -1  13   3   30.90   12.20
  -1  13   3   34.50   12.10
   0 -13  -3   25.50    8.70
   0  13   3   40.00   11.40
   0  13   3   27.00   10.90
   0  13   3   34.30    6.70
  -1 -13  -3  470.75   34.40
   1  13   3  504.25   36.20
   1  13   3  448.86   28.40
   1  13   3  512.95   35.90
  -2 -13  -3   -0.70    6.50
   2  13   3   18.80    8.80
   2  13   3    8.30    9.00
   2  13   3   15.10    7.40
  -3 -13  -3   29.40   10.30
   3  13   3   25.40   10.10
   3  13   3   22.70   13.00
   3  13   3    9.60    9.00
  -4 -13  -3   70.39   19.00
  -4 -13  -3   69.59   16.90
   4  13   3   83.29   17.50
   4  13   3   70.59   17.30
   4  13   3   55.79   15.30
  -5 -13  -3   27.00   16.30
  -5 -13  -3   58.29   16.00
   5  13   3   49.50   17.50
   5  13   3   65.19   17.50
   5  13   3   64.49   18.50
  -6 -13  -3    3.60   17.00
  -6 -13  -3   10.00   13.00
   6  13   3   20.80   14.80
   6  13   3    9.40   12.30
   6  13   3    2.60   11.10
  -7 -13  -3    2.90   20.70
   7  13   3   15.60   14.10
   7  13   3   15.80   15.90
  -7  14   3   56.29   22.40
  -6  14   3    0.90   14.20
   5 -14  -3   50.49   13.60
  -5  14   3   37.90   15.50
  -5  14   3   40.30   16.00
   4 -14  -3   60.79   14.40
  -4  14   3   89.39   18.50
  -4  14   3   50.69   18.30
   3 -14  -3    4.40    7.10
  -3  14   3   14.50   10.90
  -3  14   3    6.40   12.20
   2 -14  -3    4.60    6.20
  -2  14   3   -4.10   10.30
  -2  14   3   -1.50    9.10
   1 -14  -3   31.30    9.90
  -1  14   3   12.80   11.80
  -1  14   3   10.30    9.30
   0 -14  -3   15.70    9.00
   0  14   3   27.80   12.00
   0  14   3   21.50   11.10
   0  14   3   10.10    5.10
  -1 -14  -3   16.00    9.30
   1  14   3   11.10    6.60
   1  14   3   29.40   10.30
   1  14   3   13.90    9.40
  -2 -14  -3  270.87   29.40
   2  14   3  215.78   22.50
   2  14   3  241.98   29.30
   2  14   3  262.57   30.00
  -3 -14  -3   13.10    9.60
   3  14   3   19.70   12.20
   3  14   3   19.20   11.10
   3  14   3   25.70   10.70
  -4 -14  -3    0.50   10.80
  -4 -14  -3    9.80   12.80
   4  14   3    6.50    9.50
   4  14   3   -3.70    6.90
   4  14   3   -1.00    8.90
  -5 -14  -3   13.90   12.00
  -5 -14  -3   27.40   19.70
   5  14   3   25.60   14.40
   5  14   3    9.90   11.00
   5  14   3   33.10   12.80
  -6 -14  -3   88.69   19.90
  -6 -14  -3   85.59   25.50
   6  14   3   70.79   19.80
   6  14   3   93.09   22.50
   6  14   3   79.79   22.80
  -7  15   3   -2.60   16.80
  -6  15   3   24.30   19.20
   5 -15  -3    7.60    9.20
  -5  15   3   27.10   14.90
   4 -15  -3   27.50   13.40
  -4  15   3   40.40   16.10
  -4  15   3   29.90   14.20
   3 -15  -3    6.50    8.50
  -3  15   3   12.30   12.50
  -3  15   3    2.90    8.40
   2 -15  -3   33.10   11.30
  -2  15   3   22.30   12.20
  -2  15   3    6.30   10.50
   1 -15  -3    0.20    6.70
  -1  15   3    8.40   10.60
  -1  15   3    0.90    7.90
   0 -15  -3   67.69   14.90
   0  15   3   74.49   17.50
   0  15   3   52.39   15.80
  -1 -15  -3   10.50    9.10
   1  15   3   26.50   11.60
   1  15   3   25.10    8.20
   1  15   3   12.80   10.40
  -2 -15  -3  119.99   20.60
   2  15   3  112.59   20.20
   2  15   3  105.19   15.60
   2  15   3  124.09   20.60
  -3 -15  -3   -6.50    7.40
   3  15   3    3.60    8.90
   3  15   3   -2.80    7.60
   3  15   3   -7.70   11.00
  -4 -15  -3    1.30    8.90
  -4 -15  -3    9.50   12.40
   4  15   3   20.70   12.70
   4  15   3    1.30    9.50
   4  15   3   15.20   11.40
  -5 -15  -3  128.19   22.90
  -5 -15  -3  138.29   28.40
   5  15   3  195.48   29.60
   5  15   3  161.28   25.80
   5  15   3  132.79   25.80
  -6 -15  -3    2.30   13.20
  -6 -15  -3   -6.30   11.00
   6  15   3   -5.40   14.60
   6  15   3   14.70   13.50
   6  15   3  -15.80   10.50
  -6  16   3   41.60   18.70
   5 -16  -3    2.40    9.10
  -5  16   3   -3.40   12.40
   4 -16  -3    9.20    9.60
  -4  16   3    5.40   11.10
  -4  16   3   11.60   11.40
   3 -16  -3    2.20    7.40
  -3  16   3   -4.60   13.10
  -3  16   3    9.20   13.10
   2 -16  -3   15.20    9.60
  -2  16   3   44.20   15.50
  -2  16   3   26.00   12.50
   1 -16  -3   36.70   12.90
  -1  16   3   53.19   15.30
  -1  16   3   44.40   15.80
   0 -16  -3   57.19   14.80
   0  16   3   76.19   19.40
   0  16   3   83.39   20.40
  -1 -16  -3   61.39   15.60
   1  16   3   72.99   19.30
   1  16   3   73.79   18.20
  -2 -16  -3   87.59   17.90
   2  16   3   28.10   13.30
   2  16   3   73.59   16.80
   2  16   3   74.09   15.50
  -3 -16  -3  166.58   24.40
   3  16   3  136.39   23.80
   3  16   3  162.38   21.70
   3  16   3  138.39   25.10
  -4 -16  -3   29.30   17.20
  -4 -16  -3    6.90   11.70
   4  16   3   15.00   11.70
   4  16   3   15.50   11.80
   4  16   3   32.50   15.20
  -5 -16  -3   13.10   16.90
  -5 -16  -3   21.00   14.00
   5  16   3   36.00   17.30
   5  16   3    8.30   13.90
   5  16   3    5.60   12.40
  -6  17   3    0.80   15.90
   5 -17  -3  206.68   29.50
  -5  17   3  193.28   32.80
   4 -17  -3    8.10    9.80
  -4  17   3   -1.60   13.60
  -4  17   3    8.40   14.60
   3 -17  -3   38.20   13.90
  -3  17   3   30.00   14.30
  -3  17   3   22.00   13.90
   2 -17  -3  -11.80    6.20
  -2  17   3   -7.00   13.70
  -2  17   3    4.70   14.30
   1 -17  -3  199.38   27.00
  -1  17   3  150.48   24.10
  -1  17   3  177.38   28.40
   0 -17  -3   -4.70    8.20
   0  17   3    7.60   10.40
   0  17   3    5.70    9.70
  -1 -17  -3  206.98   27.90
   1  17   3  155.88   26.10
   1  17   3  181.68   27.40
  -2 -17  -3  -10.30    8.70
   2  17   3   12.30   12.20
   2  17   3    0.40   10.20
  -3 -17  -3    3.00   11.00
   3  17   3   11.40   10.60
   3  17   3   10.50   12.20
  -4 -17  -3   72.19   19.20
  -4 -17  -3   72.89   21.60
   4  17   3   85.69   20.70
   4  17   3   72.69   17.60
   4  17   3   85.29   20.80
  -5 -17  -3   31.90   18.10
  -5 -17  -3   72.59   22.60
   5  17   3   29.80   17.20
   5  17   3   49.50   16.90
   5  17   3    6.20   17.40
   5 -18  -3   12.70   12.10
  -5  18   3   12.00   17.10
   4 -18  -3  175.48   26.50
  -4  18   3  169.98   30.90
  -4  18   3  158.28   28.00
   3 -18  -3   47.40   16.00
  -3  18   3   25.80   19.20
  -3  18   3   82.39   19.70
   2 -18  -3  106.49   21.40
  -2  18   3  132.59   24.60
  -2  18   3  153.58   27.30
   1 -18  -3   11.60   10.40
  -1  18   3   -2.00   13.50
  -1  18   3    1.50   12.20
   0 -18  -3  256.87   32.80
   0  18   3  317.67   38.70
   0  18   3  375.06   41.10
  -1 -18  -3   -4.40    8.80
   1  18   3    0.80   10.60
   1  18   3   13.10   14.70
  -2 -18  -3  174.68   28.50
   2  18   3  177.78   29.70
   2  18   3  171.28   28.90
  -3 -18  -3   28.30   14.50
   3  18   3    5.30   12.30
   3  18   3    2.30   11.60
  -4 -18  -3    7.50   12.80
  -4 -18  -3   -3.30   10.20
   4  18   3   -6.50   11.80
   4  18   3   16.30   12.00
   5 -19  -3   29.10   17.10
  -5  19   3   11.70   23.90
   4 -19  -3   11.60   12.40
  -4  19   3   20.80   20.40
   3 -19  -3   33.50   15.70
  -3  19   3   81.59   22.70
  -3  19   3   35.20   17.90
   2 -19  -3   17.90   11.00
  -2  19   3   -0.10   12.30
  -2  19   3   13.70   13.90
   1 -19  -3  181.28   27.20
  -1  19   3  132.09   27.20
  -1  19   3  209.38   32.80
   0 -19  -3    1.40    8.70
   0  19   3   11.60   12.20
   0  19   3   -0.10   11.20
  -1 -19  -3   68.79   19.70
   1  19   3   58.09   18.00
   1  19   3   88.99   21.20
  -2 -19  -3   11.80   12.40
   2  19   3    5.20   14.90
   2  19   3    8.80   13.60
  -3 -19  -3  151.68   27.30
   3  19   3  110.69   24.70
   3  19   3  202.88   30.00
  -4 -19  -3  -11.20   12.00
  -4 -19  -3   -7.60   10.90
   4  19   3    8.10   12.70
   4  19   3    1.00   15.80
   4 -20  -3    0.50   10.60
  -4  20   3    6.70   17.10
   3 -20  -3   -6.70   10.60
  -3  20   3    0.00   13.30
  -3  20   3  -17.70   12.00
   2 -20  -3    2.50    9.80
  -2  20   3    9.50   13.90
  -2  20   3   -9.20   12.20
   1 -20  -3   11.90   13.60
  -1  20   3   14.70   17.90
  -1  20   3   28.70   17.00
   0 -20  -3   44.40   17.40
   0  20   3   54.69   21.40
   0  20   3   15.80   13.20
  -1 -20  -3    7.20   11.70
   1  20   3    4.00   12.90
   1  20   3    8.10   11.40
  -2 -20  -3    7.70   14.70
   2  20   3   12.70   13.20
   2  20   3    1.50   13.10
  -3 -20  -3   27.20   18.80
   3  20   3   -3.10   14.80
   3  20   3    7.50   16.70
   3 -21  -3   22.00   15.00
  -3  21   3   19.60   19.90
  -3  21   3   11.10   20.80
   2 -21  -3    2.00   10.30
  -2  21   3    1.80   17.50
  -2  21   3    1.20   18.00
   1 -21  -3   -3.40   10.50
  -1  21   3    4.30   18.50
  -1  21   3    1.30   14.10
   0 -21  -3   46.70   20.00
   0  21   3   27.30   20.10
   0  21   3   50.99   21.20
  -1 -21  -3    9.60   12.00
   1  21   3  -11.40   10.70
   1  21   3    3.30   14.00
  -2 -21  -3    4.60   12.70
   2  21   3   -2.70   13.40
   2  21   3   -1.60   16.70
   2 -22  -3   -6.70   11.50
  -2  22   3    9.40   20.70
   1 -22  -3    0.40   12.20
  -1  22   3   -6.50   17.80
  -1  22   3   -2.20   16.40
   0 -22  -3   17.00   16.40
   0  22   3    8.40   16.10
   0  22   3    0.50   13.90
  -1 -22  -3    9.60   12.50
   1  22   3   -0.20   19.20
   1  23  -4  -14.90   15.00
   1  23  -4    5.50   15.10
  -1 -23   4   25.70   17.50
   0  23  -4   27.10   17.60
   0  23  -4    7.10   17.60
   0 -23   4   -4.50   12.10
  -1  23  -4   76.69   26.00
  -1  23  -4  132.69   29.80
   1 -23   4  102.89   24.20
   2  22  -4  124.19   25.20
   2  22  -4  118.59   29.30
  -2 -22   4  113.59   24.90
   1  22  -4   17.20   16.10
   1  22  -4   19.50   16.20
  -1 -22   4   35.00   16.20
   0  22  -4   40.40   18.80
   0  22  -4   24.80   19.20
   0 -22   4   36.20   16.40
  -1  22  -4   26.80   17.40
  -1  22  -4   -6.60   12.10
   1 -22   4   -7.50   11.80
  -2  22  -4  218.68   37.50
  -2  22  -4  231.28   36.70
   2 -22   4  263.47   35.30
  -3  22  -4   -5.60   19.00
  -3  22  -4    2.20   20.40
   3 -22   4   -0.60   16.40
   3  21  -4   18.20   16.80
   3  21  -4   -8.70   12.80
  -3 -21   4    7.90   11.20
   2  21  -4  -16.60   13.50
   2  21  -4   -5.00   11.30
  -2 -21   4   -9.10    9.60
   1  21  -4  202.88   29.80
   1  21  -4  168.68   31.20
  -1 -21   4  151.08   26.60
   0  21  -4   18.60   17.80
   0  21  -4   15.20   16.70
   0 -21   4   12.30   12.50
  -1  21  -4   94.29   22.90
  -1  21  -4   73.79   22.30
   1 -21   4   59.39   18.20
  -2  21  -4   19.60   15.20
  -2  21  -4   19.20   14.10
   2 -21   4  -14.30    8.50
  -3  21  -4   97.69   26.50
  -3  21  -4  165.68   30.50
   3 -21   4  150.38   25.70
  -4  21  -4   33.80   23.10
  -4  21  -4   -3.30   22.00
   4  20  -4   18.40   17.40
   4  20  -4    9.30   15.10
   4  20  -4   33.20   16.10
  -4 -20   4   15.70   17.10
  -4 -20   4   20.50   16.40
   3  20  -4   53.09   21.20
   3  20  -4   40.90   22.00
   3  20  -4   44.60   18.90
  -3 -20   4   55.19   17.50
   2  20  -4   16.90   13.40
   2  20  -4   -5.10   10.30
  -2 -20   4   19.00   11.50
   1  20  -4   11.00   12.30
   1  20  -4    0.50   12.20
  -1 -20   4   21.90   12.90
   0  20  -4   59.19   18.60
   0  20  -4   21.40   13.50
   0 -20   4   26.70   12.70
  -1  20  -4    1.40   12.60
  -1  20  -4   26.80   14.50
   1 -20   4    9.70   11.00
  -2  20  -4   64.09   20.60
  -2  20  -4   63.49   21.70
   2 -20   4   37.60   14.50
  -3  20  -4   -0.40   17.20
  -3  20  -4   23.10   14.70
   3 -20   4   31.20   13.40
  -4  20  -4   11.90   16.50
  -4  20  -4   22.50   21.10
   5  19  -4   83.89   24.40
   5  19  -4   87.09   21.80
   5  19  -4  118.19   27.60
  -5 -19   4   66.39   23.80
  -5 -19   4  102.39   23.50
   4  19  -4   43.20   15.80
   4  19  -4   11.50   17.50
   4  19  -4   25.20   18.00
  -4 -19   4   24.00   16.10
  -4 -19   4   37.40   18.40
   3  19  -4    9.30   11.70
   3  19  -4   22.00   15.40
   3  19  -4   -3.20   12.80
  -3 -19   4    1.00    9.50
   2  19  -4    8.40   14.90
   2  19  -4    4.40   12.30
   2  19  -4    8.60   12.50
  -2 -19   4   -5.60    7.30
   1  19  -4    9.60   11.40
   1  19  -4   -4.30    9.00
  -1 -19   4   -8.50    8.70
   0  19  -4    4.00   13.10
   0  19  -4    2.20   10.40
   0 -19   4   -7.60    7.60
  -1  19  -4   31.80   16.20
  -1  19  -4   20.80   12.20
   1 -19   4   21.10   12.10
  -2  19  -4    2.40   11.80
  -2  19  -4   37.50   16.60
   2 -19   4   38.30   13.90
  -3  19  -4   37.10   18.70
  -3  19  -4    8.50   16.40
   3 -19   4    8.40   10.20
  -4  19  -4   40.20   18.20
  -4  19  -4    9.50   15.80
  -5  19  -4  -21.00   18.70
  -5  19  -4   21.10   17.70
   5  18  -4  -17.00   13.30
   5  18  -4   15.80   18.90
   5  18  -4   -7.30   12.20
  -5 -18   4   11.60   12.60
  -5 -18   4   -6.60   17.50
   4  18  -4  134.99   25.20
   4  18  -4  169.38   29.00
   4  18  -4  151.98   25.10
  -4 -18   4  217.58   31.30
  -4 -18   4  106.09   24.70
   3  18  -4   25.10   14.70
   3  18  -4   -3.90    8.40
   3  18  -4   -0.40   12.20
  -3 -18   4   -2.40   11.30
   2  18  -4  162.38   24.60
   2  18  -4  136.09   24.70
   2  18  -4  153.28   24.10
  -2 -18   4  124.69   22.20
   1  18  -4   29.40   12.60
   1  18  -4   14.50   11.60
   1  18  -4   16.00   11.40
  -1 -18   4   -9.60    7.90
   0  18  -4   19.00   13.40
   0  18  -4    2.90    9.80
   0 -18   4   44.00   12.90
  -1  18  -4   -1.50   12.40
  -1  18  -4   10.70   10.30
   1 -18   4   14.40   10.80
  -2  18  -4   60.59   20.00
  -2  18  -4   48.80   18.80
   2 -18   4  113.99   20.00
  -3  18  -4   24.30   14.50
  -3  18  -4   15.80   13.90
   3 -18   4   16.50   11.90
  -4  18  -4    1.90   12.30
  -4  18  -4   10.30   14.10
   4 -18   4   -3.60    9.70
  -5  18  -4   19.20   16.40
  -5  18  -4  -11.40   16.50
  -6  18  -4   42.70   23.80
  -6  18  -4   43.50   21.80
   6  17  -4   17.60   18.00
   6  17  -4   -1.90   14.00
   6  17  -4   12.40   18.50
  -6 -17   4    8.30   16.20
  -6 -17   4   23.20   17.00
   5  17  -4  293.17   34.90
   5  17  -4  315.97   39.20
   5  17  -4  294.17   37.30
  -5 -17   4  219.08   33.20
  -5 -17   4  276.87   35.50
   4  17  -4   55.39   17.60
   4  17  -4   81.19   21.10
   4  17  -4   49.90   16.80
  -4 -17   4   41.10   17.10
  -4 -17   4   53.99   16.30
   3  17  -4  104.19   21.70
   3  17  -4   43.40   16.60
   3  17  -4   96.09   19.00
  -3 -17   4   53.89   16.00
   2  17  -4   71.59   16.70
   2  17  -4   57.59   18.20
   2  17  -4   47.10   16.10
  -2 -17   4   68.29   16.50
   1  17  -4  332.27   29.60
   1  17  -4  370.86   32.20
   1  17  -4  363.26   38.80
  -1 -17   4  372.96   37.40
   0  17  -4   42.50   13.40
   0  17  -4   41.40   13.90
   0  17  -4   44.60   15.90
   0 -17   4   40.90   12.90
  -1  17  -4   42.20   14.90
  -1  17  -4   37.30   11.70
  -1  17  -4   23.30   11.90
   1 -17   4   27.30   11.70
  -2  17  -4   16.90   12.30
  -2  17  -4   19.50   12.90
   2 -17   4   10.10    8.60
  -3  17  -4  146.79   25.10
  -3  17  -4  123.09   23.70
   3 -17   4  114.79   19.20
  -4  17  -4   -0.30   11.00
  -4  17  -4  -11.90    9.10
   4 -17   4   -7.60    6.80
  -5  17  -4   14.80   18.30
  -5  17  -4   31.20   19.70
  -6  17  -4   12.40   21.10
  -6  17  -4    5.60   14.90
   6  16  -4   31.10   15.40
   6  16  -4  -11.30   11.60
   6  16  -4    1.70   13.80
  -6 -16   4   10.80   11.70
  -6 -16   4    9.70   16.40
   5  16  -4   34.10   19.60
   5  16  -4   23.20   14.00
   5  16  -4   39.00   16.40
  -5 -16   4   14.00   12.80
  -5 -16   4   49.60   17.30
   4  16  -4  277.57   34.00
   4  16  -4  236.48   31.60
   4  16  -4  252.17   29.90
  -4 -16   4  222.68   30.60
  -4 -16   4  313.57   34.70
   3  16  -4   70.49   16.30
   3  16  -4   66.49   17.00
   3  16  -4   60.79   17.80
  -3 -16   4   69.39   16.80
   2  16  -4   51.49   14.10
   2  16  -4   42.50   14.50
   2  16  -4   29.50   12.40
  -2 -16   4   26.30   11.80
   1  16  -4   66.79   17.70
   1  16  -4   63.29   15.80
   1  16  -4  127.79   20.30
  -1 -16   4   86.29   16.80
   0  16  -4  396.46   35.30
   0  16  -4  408.16   30.70
   0  16  -4  384.56   31.90
   0 -16   4  387.96   32.10
  -1  16  -4    9.90   12.90
  -1  16  -4   19.10   10.20
  -1  16  -4   -0.20    8.00
   1 -16   4    4.50    9.40
  -2  16  -4   53.29   13.90
  -2  16  -4   58.19   16.80
  -2  16  -4   39.70   11.90
   2 -16   4   22.60    9.90
  -3  16  -4   65.99   17.90
  -3  16  -4   74.89   18.70
   3 -16   4   77.99   15.60
  -4  16  -4  174.58   27.50
  -4  16  -4  181.08   29.70
   4 -16   4  218.38   24.20
  -5  16  -4   10.00   15.70
  -5  16  -4   27.20   17.30
  -6  16  -4   35.30   21.10
  -6  16  -4   10.30   16.20
   7  15  -4   25.50   20.30
   7  15  -4    6.50   13.10
  -7 -15   4   11.80   15.40
  -7 -15   4   15.00   17.20
   6  15  -4    7.30   14.80
   6  15  -4   26.40   17.90
  -6 -15   4   16.30   14.90
  -6 -15   4   32.30   16.60
   5  15  -4   19.70   13.60
   5  15  -4   32.80   13.70
   5  15  -4   12.60   11.70
  -5 -15   4   21.10   13.80
  -5 -15   4   18.80   11.70
   4  15  -4   72.59   16.50
   4  15  -4   41.10   16.40
   4  15  -4   32.10   13.20
  -4 -15   4   42.80   13.80
  -4 -15   4   49.70   15.40
   3  15  -4   41.90   13.50
   3  15  -4   63.59   16.90
   3  15  -4   36.60   13.70
  -3 -15   4   66.19   14.80
   2  15  -4   73.69   16.50
   2  15  -4   86.29   17.60
   2  15  -4   93.49   16.90
  -2 -15   4   68.89   15.80
   1  15  -4    5.10    9.00
   1  15  -4  -11.10    5.90
   1  15  -4   -2.00    8.40
  -1 -15   4   -1.90    5.60
   0  15  -4  138.59   21.50
   0  15  -4  157.98   21.30
   0  15  -4  136.59   19.00
   0 -15   4  109.89   18.10
  -1  15  -4  429.76   36.20
  -1  15  -4  479.45   31.70
  -1  15  -4  525.45   38.30
   1 -15   4  489.05   34.50
  -2  15  -4   94.09   19.10
  -2  15  -4   68.29   13.80
  -2  15  -4   90.79   18.70
   2 -15   4  103.69   17.30
  -3  15  -4   36.50   13.60
  -3  15  -4   45.70   12.60
  -3  15  -4   41.30   14.90
   3 -15   4   22.50   10.00
  -4  15  -4   25.30   14.40
  -4  15  -4   11.80   14.80
   4 -15   4   29.10   10.60
  -5  15  -4   99.39   21.30
  -5  15  -4  111.59   23.90
  -6  15  -4   39.00   22.30
  -6  15  -4   14.70   18.80
  -7  15  -4   24.70   22.60
  -7  15  -4   23.80   19.90
   7  14  -4    3.20   17.90
   7  14  -4   16.20   17.10
  -7 -14   4   68.59   18.10
  -7 -14   4   25.20   20.80
   6  14  -4  -10.20   13.40
   6  14  -4    3.60   11.60
  -6 -14   4   12.20   11.00
  -6 -14   4   -8.60   11.30
   5  14  -4    0.00    9.10
   5  14  -4    5.20   13.40
   5  14  -4    0.20   11.40
  -5 -14   4   -1.80    9.70
  -5 -14   4    5.60    9.30
   4  14  -4   55.09   15.00
   4  14  -4   69.49   17.70
   4  14  -4   65.39   16.60
  -4 -14   4   58.79   15.40
  -4 -14   4  111.59   20.80
   3  14  -4   -2.10   10.20
   3  14  -4    6.10    7.40
   3  14  -4    7.80    8.30
  -3 -14   4   -4.10    5.20
   2  14  -4   11.20    7.80
   2  14  -4   23.90   10.80
   2  14  -4    2.40    6.20
  -2 -14   4    7.00    6.20
   1  14  -4   60.99   14.20
   1  14  -4   68.69   13.70
   1  14  -4   81.39   14.90
  -1 -14   4  108.09   17.50
   0  14  -4   69.19   13.80
   0  14  -4   83.69   16.50
   0  14  -4   72.29   13.30
   0 -14   4   55.89   12.20
  -1  14  -4   25.70    9.10
  -1  14  -4   21.50    9.70
  -1  14  -4   26.20   11.10
   1 -14   4   18.60    7.70
  -2  14  -4  290.17   27.50
  -2  14  -4  300.87   28.20
  -2  14  -4  302.47   23.70
   2 -14   4  298.47   24.10
  -3  14  -4   10.30   11.00
  -3  14  -4   10.70    8.40
  -3  14  -4   10.70    9.50
   3 -14   4   -2.00    5.50
  -4  14  -4    9.60   10.50
  -4  14  -4    3.50   10.20
  -4  14  -4   -1.80    9.70
   4 -14   4    3.40    7.20
   4 -14   4    3.70    5.90
  -5  14  -4   16.20   14.50
  -5  14  -4    7.60   13.40
  -6  14  -4   47.00   20.30
  -6  14  -4   23.20   17.00
  -7  14  -4   32.30   20.50
  -7  14  -4   19.10   17.90
   7  13  -4   98.49   22.20
   7  13  -4   70.19   19.30
  -7 -13   4   67.79   22.50
  -7 -13   4   62.79   17.10
   6  13  -4    1.80   11.10
   6  13  -4    1.50   10.30
  -6 -13   4   23.30   11.60
  -6 -13   4   19.90   13.50
   5  13  -4   45.50   13.90
   5  13  -4   73.99   16.50
   5  13  -4   31.60   13.30
  -5 -13   4   36.70   13.70
  -5 -13   4   49.10   14.40
   4  13  -4   39.60   14.10
   4  13  -4   25.90   11.40
   4  13  -4   40.60   13.70
  -4 -13   4   34.80   12.10
  -4 -13   4   43.90   12.60
   3  13  -4  117.69   20.20
   3  13  -4  139.29   19.20
   3  13  -4  131.99   21.00
  -3 -13   4   90.59   16.30
   2  13  -4    3.60    7.30
   2  13  -4   12.50    9.20
   2  13  -4    1.90    7.40
  -2 -13   4    3.90    6.30
   1  13  -4   46.00   11.70
   1  13  -4   50.19   12.30
   1  13  -4   48.90   12.70
  -1 -13   4   66.89   13.00
   0  13  -4   20.20    9.20
   0  13  -4   18.10    8.20
   0  13  -4    9.50    9.70
   0 -13   4   29.90    8.90
  -1  13  -4   52.89   14.10
  -1  13  -4   57.99   10.80
  -1  13  -4   65.39   13.30
   1 -13   4   91.89   14.90
  -2  13  -4   62.49   14.40
  -2  13  -4   31.30   11.10
  -2  13  -4   51.79   10.90
   2 -13   4   48.10   10.50
  -3  13  -4   10.30    7.90
  -3  13  -4    7.80   10.30
  -3  13  -4   19.70   11.10
   3 -13   4    0.70    5.80
  -4  13  -4   -4.00   11.40
  -4  13  -4   19.70   13.00
  -4  13  -4    1.40    8.10
   4 -13   4   -2.60    5.40
   4 -13   4   14.10    7.40
  -5  13  -4   31.30   14.90
  -5  13  -4   14.50   11.50
  -5  13  -4   14.80   14.40
   5 -13   4   50.29   11.70
  -6  13  -4   42.30   18.00
  -6  13  -4   25.50   16.90
  -7  13  -4   21.40   17.90
  -7  13  -4   -0.40   17.90
   7  12  -4   16.60   13.60
   7  12  -4   21.80   15.10
  -7 -12   4    2.10   15.90
  -7 -12   4   22.60   12.70
   6  12  -4  105.59   22.20
   6  12  -4  160.98   25.90
  -6 -12   4  104.39   22.60
  -6 -12   4  172.28   24.70
   5  12  -4   -0.90    7.20
   5  12  -4   -0.10   10.10
   5  12  -4   17.00   11.90
  -5 -12   4  -15.20    5.90
  -5 -12   4    3.30   11.50
   4  12  -4  142.09   21.80
   4  12  -4  105.79   17.10
   4  12  -4  122.19   19.90
  -4 -12   4  116.39   18.60
  -4 -12   4  113.79   19.70
   3  12  -4   16.00    8.50
   3  12  -4   15.80    8.30
   3  12  -4    9.30    6.90
  -3 -12   4    7.50    6.40
   2  12  -4  205.08   22.60
   2  12  -4  191.48   23.40
   2  12  -4  197.78   18.20
  -2 -12   4  185.28   22.30
   1  12  -4    4.00    7.30
   1  12  -4    2.30    5.70
   1  12  -4    6.80    6.00
  -1 -12   4    7.00    6.00
   0  12  -4  721.23   39.70
   0  12  -4  681.23   43.50
   0  12  -4  701.63   41.60
   0 -12   4  626.24   40.20
  -1  12  -4   -6.00    5.70
  -1  12  -4   -5.30    4.90
  -1  12  -4   11.90    9.80
   1 -12   4    2.80    5.80
  -2  12  -4  184.38   19.30
  -2  12  -4  178.98   22.80
  -2  12  -4  213.28   24.20
   2 -12   4  216.28   18.90
  -3  12  -4  266.47   29.10
  -3  12  -4  266.07   28.60
  -3  12  -4  262.67   22.60
   3 -12   4  258.27   20.40
   3 -12   4  269.97   19.90
  -4  12  -4   75.69   14.00
  -4  12  -4   51.89   14.30
  -4  12  -4   60.49   15.40
   4 -12   4   53.59   11.20
   4 -12   4   69.99   11.80
  -5  12  -4    2.30   10.50
  -5  12  -4    9.10   11.10
  -5  12  -4   47.20   16.60
   5 -12   4    3.80    8.10
  -6  12  -4   82.89   21.20
  -6  12  -4   67.69   18.50
   6 -12   4   76.99   15.30
  -7  12  -4    8.00   13.60
  -7  12  -4   38.80   19.50
   8  11  -4   55.39   20.70
   8  11  -4   68.69   21.10
  -8 -11   4   81.69   26.30
   7  11  -4   80.49   20.00
   7  11  -4   73.79   18.10
  -7 -11   4   51.59   18.70
  -7 -11   4   93.69   20.40
   6  11  -4    2.10   11.20
   6  11  -4   -9.90    7.80
  -6 -11   4   -2.20    7.30
  -6 -11   4    2.60   10.10
   5  11  -4  454.25   35.00
   5  11  -4  379.26   34.30
   5  11  -4  447.56   33.00
  -5 -11   4  386.86   31.70
  -5 -11   4  394.26   33.60
   4  11  -4   54.69   14.60
   4  11  -4   37.00   11.20
   4  11  -4   43.80   15.10
  -4 -11   4   79.99   15.50
  -4 -11   4   56.79   13.00
   3  11  -4  463.85   32.00
   3  11  -4  526.85   37.10
   3  11  -4  514.65   35.70
  -3 -11   4  510.35   34.30
   2  11  -4  109.89   17.40
   2  11  -4  144.29   17.70
   2  11  -4  126.19   19.00
  -2 -11   4  148.89   18.40
   1  11  -4  416.56   28.20
   1  11  -4  439.76   31.60
   1  11  -4  440.56   29.40
  -1 -11   4  429.66   29.50
   0  11  -4   20.30    8.30
   0  11  -4   25.20    8.30
   0 -11   4   27.40    8.30
  -1  11  -4 1732.63   90.69
  -1  11  -4 1987.50   93.49
  -1  11  -4 1757.52   87.09
   1 -11   4 1865.21   89.29
  -2  11  -4   11.00    7.00
  -2  11  -4   12.30    8.60
  -2  11  -4   23.60    9.70
   2 -11   4   10.40    5.50
   3 -11   4   -1.80    5.10
   3 -11   4    8.90    5.60
  -4  11  -4  205.88   27.10
  -4  11  -4  190.58   22.00
  -4  11  -4  200.78   25.40
   4 -11   4  214.08   17.00
   4 -11   4  198.48   18.10
  -5  11  -4  113.09   20.10
  -5  11  -4  178.28   25.90
   5 -11   4  163.28   19.80
  -6  11  -4    9.30   15.50
  -6  11  -4   11.80   12.00
   6 -11   4    1.10    6.90
  -7  11  -4   36.20   18.20
  -7  11  -4   49.20   20.20
   7 -11   4   35.70   14.10
  -8  11  -4   53.39   22.70
  -8  11  -4   37.40   19.10
   8  10  -4   18.70   15.60
   8  10  -4    9.10   14.80
  -8 -10   4   -1.20   18.60
   7  10  -4  145.39   23.80
   7  10  -4   90.49   21.10
  -7 -10   4   96.29   18.30
  -7 -10   4   85.09   22.90
   6  10  -4  314.77   33.70
   6  10  -4  309.97   36.10
  -6 -10   4  325.17   28.60
  -6 -10   4  265.97   33.00
   5  10  -4   17.30   10.60
   5  10  -4   24.00   10.80
  -5 -10   4   29.20   10.60
  -5 -10   4   27.00   12.80
   4  10  -4  211.88   24.80
   4  10  -4  197.28   25.60
   4  10  -4  244.88   21.10
  -4 -10   4  210.48   23.70
  -4 -10   4  233.08   24.70
   3  10  -4  176.58   16.90
   3  10  -4  234.78   24.50
   3  10  -4  197.78   23.30
  -3 -10   4  190.98   21.30
  -3 -10   4  216.08   22.30
   2  10  -4 1174.08   62.39
   2  10  -4 1105.99   61.09
   2  10  -4 1156.78   58.59
  -2 -10   4 1099.99   59.99
   1  10  -4   94.39   13.60
   1  10  -4  124.29   17.40
   1  10  -4  113.09   14.10
  -1 -10   4  113.59   14.90
   0  10  -4  118.59   15.60
   0  10  -4   96.69   13.70
   0  10  -4  119.19   16.30
   0 -10   4  128.39   15.50
  -1  10  -4  124.39   16.20
  -1  10  -4  119.09   13.60
  -1  10  -4  116.39   16.60
   1 -10   4  125.89   14.80
  -2  10  -4  975.80   56.29
  -2  10  -4 1015.10   52.69
  -2  10  -4 1069.49   57.39
   2 -10   4 1005.80   52.09
  -3  10  -4   10.50    7.70
  -3  10  -4    8.30    7.10
  -3  10  -4   -3.40    8.50
   3 -10   4    4.40    4.80
   3 -10   4   -0.30    3.90
  -4  10  -4  166.48   23.50
  -4  10  -4  216.38   25.10
   4 -10   4  184.98   15.20
   4 -10   4  179.08   18.90
  -5  10  -4  134.29   20.50
  -5  10  -4  115.89   20.90
   5 -10   4  151.88   19.10
  -6  10  -4  209.78   29.40
  -6  10  -4  225.08   31.60
   6 -10   4  248.98   26.40
  -7  10  -4   32.90   17.20
  -7  10  -4  -13.20   13.80
   7 -10   4    2.90    8.40
  -8  10  -4   10.80   16.20
  -8  10  -4   29.70   21.60
   8 -10   4  -14.60   10.70
   8   9  -4   11.10   13.80
   8   9  -4   -1.10   10.30
  -8  -9   4    2.80   14.80
   7   9  -4   53.19   17.70
   7   9  -4   24.10   13.30
  -7  -9   4   24.80   15.60
  -7  -9   4   17.80   12.00
   6   9  -4  157.88   25.00
   6   9  -4  156.68   21.40
  -6  -9   4  146.19   20.50
  -6  -9   4  134.09   23.20
   5   9  -4  563.04   37.90
   5   9  -4  488.95   38.80
  -5  -9   4  540.85   38.40
  -5  -9   4  526.55   36.50
   4   9  -4    5.60    6.50
   4   9  -4   10.80    7.70
   4   9  -4    7.00    6.30
  -4  -9   4   -0.40    8.40
  -4  -9   4    2.40    5.90
   3   9  -4  145.99   18.80
   3   9  -4  140.09   19.50
   3   9  -4  142.09   16.20
  -3  -9   4  132.39   17.20
  -3  -9   4  161.18   18.10
   2   9  -4  470.65   28.10
   2   9  -4  437.66   30.00
   2   9  -4  445.36   30.60
  -2  -9   4  438.26   29.00
   1   9  -4  234.28   17.50
   1   9  -4  272.07   21.00
   1   9  -4  236.58   18.90
  -1  -9   4  227.08   18.40
   0   9  -4   -3.20    3.30
   0  -9   4    4.00    3.50
  -1   9  -4   72.89   11.70
  -1   9  -4   63.79   11.80
  -1   9  -4   65.99    9.90
   1  -9   4   66.19   10.00
  -2   9  -4   54.69    9.90
  -2   9  -4   59.19   12.20
  -2   9  -4   32.80    8.90
   2  -9   4   39.30    7.80
   2  -9   4   27.00    6.40
  -3   9  -4  317.47   27.10
  -3   9  -4  329.07   23.80
  -3   9  -4  325.17   26.40
   3  -9   4  346.57   21.10
   3  -9   4  331.17   22.40
  -4   9  -4   20.10    9.20
  -4   9  -4    7.00    9.60
   4  -9   4    8.20    6.20
   4  -9   4   12.30    5.10
  -5   9  -4  233.98   27.40
  -5   9  -4  223.78   27.80
   5  -9   4  210.88   23.00
  -6   9  -4   84.79   20.00
  -6   9  -4  128.29   22.20
   6  -9   4  117.09   18.90
  -7   9  -4   69.89   20.80
  -7   9  -4   71.29   19.50
   7  -9   4   67.29   16.70
  -8   9  -4    9.10   15.60
  -8   9  -4   16.60   18.60
   8  -9   4   10.60   13.10
   8   8  -4   47.80   16.40
   8   8  -4   30.30   14.30
  -8  -8   4   26.40   18.70
   7   8  -4   21.20   14.20
   7   8  -4    4.70    7.60
  -7  -8   4   23.10   14.50
  -7  -8   4   12.10   10.60
   6   8  -4   85.99   16.30
   6   8  -4   58.79   15.60
  -6  -8   4   94.19   18.60
  -6  -8   4   57.49   13.30
   5   8  -4  145.39   21.80
   5   8  -4  126.59   18.90
  -5  -8   4  119.39   19.40
  -5  -8   4  164.38   20.10
   4   8  -4  139.19   16.50
   4   8  -4  133.39   19.90
   4   8  -4  142.79   18.40
  -4  -8   4  152.08   19.50
  -4  -8   4  116.89   16.30
   3   8  -4   48.60   12.30
   3   8  -4   39.80    8.30
   3   8  -4   46.30   11.00
  -3  -8   4   57.39   10.40
  -3  -8   4   40.20    9.00
   2   8  -4   56.59   11.60
   2   8  -4   43.20    9.50
   2   8  -4   58.99    9.10
  -2  -8   4   48.00    9.30
   1   8  -4  262.67   20.80
   1   8  -4  277.17   18.80
   1   8  -4  324.27   21.10
  -1  -8   4  271.77   19.70
   0   8  -4  338.07   21.60
   0   8  -4  310.87   23.30
   0   8  -4  341.97   21.50
   0  -8   4  323.27   21.40
  -1   8  -4   21.00    5.70
  -1   8  -4    7.00    4.70
  -1   8  -4   16.90    6.70
   1  -8   4    8.20    4.20
  -2   8  -4    8.90    6.20
  -2   8  -4   10.50    4.90
  -2   8  -4    8.20    5.80
   2  -8   4    6.60    3.80
   2  -8   4    5.40    3.10
  -3   8  -4   95.69   15.00
  -3   8  -4   95.39   14.30
   3  -8   4  110.19   11.00
   3  -8   4   95.89   12.30
  -4   8  -4  110.29   17.30
  -4   8  -4  100.99   17.60
   4  -8   4  109.89   14.70
   4  -8   4  123.69    9.90
  -5   8  -4  159.98   21.30
  -5   8  -4  167.68   24.70
   5  -8   4   98.69   15.30
  -6   8  -4    7.20   11.70
  -6   8  -4   39.00   14.60
   6  -8   4   26.20   10.50
  -7   8  -4   21.50   15.20
  -7   8  -4   13.20   12.10
   7  -8   4   18.90   10.60
  -8   8  -4   -1.60   18.20
  -8   8  -4   27.60   21.20
   8  -8   4    5.90   11.30
   8   7  -4   -3.10    9.40
   8   7  -4   -0.60   11.90
  -8  -7   4   11.10   21.20
   7   7  -4   -4.90    8.70
   7   7  -4   27.20   12.40
  -7  -7   4   38.00   17.50
  -7  -7   4   11.20    9.70
   6   7  -4  105.29   17.50
   6   7  -4   64.79   16.10
  -6  -7   4   80.99   14.50
  -6  -7   4   85.69   18.40
   5   7  -4  444.76   31.70
   5   7  -4  417.26   33.90
  -5  -7   4  470.25   31.30
  -5  -7   4  446.66   33.90
   4   7  -4    5.30    7.60
   4   7  -4    8.40    5.70
  -4  -7   4    5.20    7.30
  -4  -7   4   16.50    6.70
   3   7  -4   25.70    7.00
   3   7  -4    5.00    7.50
   3   7  -4   13.50    5.20
  -3  -7   4   10.40    6.60
  -3  -7   4   17.00    6.10
   2   7  -4  516.55   32.20
   2   7  -4  535.75   31.70
   2   7  -4  531.65   29.30
  -2  -7   4  519.95   30.90
   1   7  -4  651.33   37.30
   1   7  -4  688.23   34.90
   1   7  -4  695.43   37.00
  -1  -7   4  638.94   36.00
   0   7  -4   79.09   11.50
   0   7  -4   92.59   10.60
   0   7  -4  119.69   12.20
   0  -7   4  111.89   12.00
  -1   7  -4  230.88   16.60
  -1   7  -4  256.07   19.10
  -1   7  -4  256.57   18.20
   1  -7   4  211.38   15.20
  -2   7  -4   34.20    8.60
  -2   7  -4   32.90    9.00
   2  -7   4   28.90    6.20
   2  -7   4   34.10    5.70
  -3   7  -4   -6.90    4.70
  -3   7  -4   10.30    7.60
   3  -7   4    4.80    2.40
   3  -7   4    3.40    4.10
  -4   7  -4   26.50   10.30
  -4   7  -4   15.80    8.50
   4  -7   4   30.00    5.20
   4  -7   4   41.30    5.30
   4  -7   4   40.90    8.90
  -5   7  -4   19.70   11.50
  -5   7  -4    4.60    8.50
   5  -7   4   17.80    8.70
  -6   7  -4  225.18   27.30
  -6   7  -4  166.88   26.60
   6  -7   4  175.28   21.60
  -7   7  -4   21.70   15.00
  -7   7  -4   29.80   15.90
   7  -7   4   18.90   10.90
  -8   7  -4    1.50   18.80
  -8   7  -4   20.70   19.70
   8  -7   4    2.00    8.50
   8   6  -4    7.70   10.20
   8   6  -4    3.20   12.80
  -8  -6   4   15.30   17.30
   7   6  -4   63.39   14.60
   7   6  -4   52.49   16.30
  -7  -6   4   39.60   16.40
  -7  -6   4   39.80   11.20
   6   6  -4  199.58   26.60
   6   6  -4  180.78   21.90
  -6  -6   4  160.18   22.70
  -6  -6   4  195.68   21.50
   5   6  -4   91.39   14.80
   5   6  -4   92.69   18.30
  -5  -6   4  106.99   17.70
  -5  -6   4   70.89   12.40
   4   6  -4  396.06   30.20
   4   6  -4  393.16   27.50
  -4  -6   4  452.35   29.30
  -4  -6   4  422.76   27.40
   3   6  -4  221.48   17.90
   3   6  -4  244.88   20.60
   3   6  -4  215.48   16.10
  -3  -6   4  250.67   18.60
  -3  -6   4  211.98   17.20
   2   6  -4  286.57   21.60
   2   6  -4  326.97   21.10
   2   6  -4  267.97   17.70
  -2  -6   4  288.37   19.60
  -2  -6   4  300.17   18.70
   1   6  -4   47.70    8.20
   1   6  -4   61.29    9.50
   1   6  -4   53.19    7.10
  -1  -6   4   59.49    8.50
   0   6  -4 1139.59   54.79
   0   6  -4 1078.69   52.19
   0   6  -4 1040.20   52.79
   0  -6   4 1131.89   53.09
  -1   6  -4    8.30    4.60
  -1   6  -4   13.40    4.20
   1  -6   4    5.50    2.80
   1  -6   4   10.00    3.60
  -2   6  -4  128.79   14.80
  -2   6  -4  105.39   12.40
  -2   6  -4  139.29   15.00
   2  -6   4   92.19   10.80
   2  -6   4  101.09    8.20
  -3   6  -4   23.50    9.50
  -3   6  -4    9.30    3.10
   3  -6   4   12.70    3.00
   3  -6   4   13.90    4.60
   3  -6   4    7.60    2.80
  -4   6  -4   30.60   10.70
   4  -6   4   17.90    6.50
   4  -6   4    6.50    2.40
  -5   6  -4  116.99   17.90
  -5   6  -4  108.79   18.90
   5  -6   4  113.29   15.60
  -6   6  -4   20.40   13.60
  -6   6  -4   38.20   14.70
   6  -6   4   29.70    9.90
  -7   6  -4   50.79   18.30
  -7   6  -4   18.30   14.70
   7  -6   4   17.20    9.50
  -8   6  -4   30.10   17.30
  -8   6  -4   38.30   23.10
   8  -6   4   28.80   13.60
   9   5  -4    3.40   11.70
  -9  -5   4   60.69   26.90
   8   5  -4    5.30    9.80
   8   5  -4  -15.20    9.50
  -8  -5   4   36.90   19.00
   7   5  -4   77.79   17.40
   7   5  -4   72.99   15.50
  -7  -5   4   48.60   11.80
  -7  -5   4   84.29   21.10
   6   5  -4   88.09   15.10
   6   5  -4   91.49   17.30
  -6  -5   4  106.99   15.60
  -6  -5   4   65.79   16.40
   5   5  -4  144.39   20.60
   5   5  -4   95.99   14.20
  -5  -5   4  113.69   16.80
  -5  -5   4  105.99   14.40
   4   5  -4   34.10   10.70
   4   5  -4   59.89    9.90
  -4  -5   4   68.19   12.30
  -4  -5   4   71.59   10.80
   3   5  -4  326.67   22.10
   3   5  -4  324.67   24.30
  -3  -5   4  355.16   22.30
  -3  -5   4  332.87   22.00
   2   5  -4   29.30    5.20
   2   5  -4   36.50    7.20
   2   5  -4   34.90    8.50
  -2  -5   4   40.10    7.10
  -2  -5   4   41.60    6.40
   1   5  -4  804.02   40.60
   1   5  -4  817.42   37.90
   1   5  -4  751.12   40.20
  -1  -5   4  779.62   37.80
  -1  -5   4  808.32   40.10
   0   5  -4   59.29    7.90
   0   5  -4   71.99    9.30
   0   5  -4   55.19    6.70
   0  -5   4   55.39    7.10
   0  -5   4   57.69    6.80
  -1   5  -4 1062.29   53.19
  -1   5  -4 1103.09   52.19
  -1   5  -4 1052.09   52.29
  -1   5  -4 1079.49   50.39
   1  -5   4 1055.59   50.19
   1  -5   4 1123.69   51.69
  -2   5  -4  376.16   19.70
  -2   5  -4  367.76   24.60
  -2   5  -4  417.26   25.10
   2  -5   4  393.66   22.90
   2  -5   4  396.16   19.90
  -3   5  -4 1000.40   53.99
  -3   5  -4 1029.30   53.19
   3  -5   4 1010.90   50.79
   3  -5   4  975.30   44.30
   3  -5   4  938.41   43.80
  -4   5  -4   86.99   15.50
  -4   5  -4  117.69   17.00
   4  -5   4  130.29   15.90
  -5   5  -4   60.99   15.30
  -5   5  -4   94.69   16.90
   5  -5   4   73.69   13.20
  -6   5  -4   39.50   12.90
  -6   5  -4   60.79   16.00
   6  -5   4   60.29   13.80
  -7   5  -4    9.50   12.80
  -7   5  -4   13.30   13.60
   7  -5   4   -1.30    7.20
  -8   5  -4   15.20   18.40
  -8   5  -4   21.10   21.00
   8  -5   4    5.00   10.80
   9   4  -4   48.70   16.20
  -9  -4   4   98.79   29.80
   8   4  -4   71.99   18.20
   8   4  -4  117.69   20.30
  -8  -4   4  162.88   30.50
   7   4  -4   48.90   12.30
   7   4  -4   65.19   15.40
  -7  -4   4   48.10   10.70
  -7  -4   4   61.69   17.80
   6   4  -4   75.19   13.60
   6   4  -4   55.69   14.40
  -6  -4   4   79.99   13.50
  -6  -4   4   61.39   15.20
   5   4  -4  154.08   17.20
   5   4  -4  117.69   18.20
  -5  -4   4  107.19   17.20
  -5  -4   4  135.79   16.00
   4   4  -4   12.70    7.10
   4   4  -4   14.10    5.00
  -4  -4   4   27.00    8.10
  -4  -4   4   16.50    5.50
   3   4  -4  484.25   26.90
   3   4  -4  438.06   29.40
  -3  -4   4  421.56   26.30
  -3  -4   4  485.75   27.60
   2   4  -4 1713.23   78.09
   2   4  -4 1803.82   80.29
   2   4  -4 1719.23   82.19
  -2  -4   4 1616.64   78.09
  -2  -4   4 1756.92   80.39
  -2  -4   4 1743.53   78.79
   1   4  -4    8.60    4.10
   1   4  -4    8.90    2.30
   1   4  -4    5.50    3.20
  -1  -4   4   10.30    3.30
  -1  -4   4    7.30    2.20
   0   4  -4 2018.10   93.19
   0   4  -4 2175.08   93.99
   0   4  -4 1996.00   91.39
   0  -4   4 2012.20   91.29
   0  -4   4 2140.09   92.59
  -1   4  -4   80.39    9.00
  -1   4  -4   88.89    9.50
  -1   4  -4   86.69    6.40
  -1   4  -4   92.09   10.40
   1  -4   4   85.39    7.50
   1  -4   4   78.59    6.20
  -2   4  -4 1297.97   55.99
  -2   4  -4 1113.09   54.89
  -2   4  -4  997.90   48.50
   2  -4   4 1025.80   48.50
   2  -4   4 1107.49   53.09
  -3   4  -4  195.38   17.30
  -3   4  -4  189.08   16.50
   3  -4   4  179.88   15.10
  -4   4  -4  833.02   50.19
  -4   4  -4  831.02   48.20
   4  -4   4  824.62   46.10
  -5   4  -4  293.87   26.10
  -5   4  -4  320.57   29.30
   5  -4   4  361.36   26.90
  -6   4  -4   29.10   11.70
  -6   4  -4   37.10   13.70
   6  -4   4    9.60    8.10
  -7   4  -4   18.30   13.20
  -7   4  -4   48.50   17.80
   7  -4   4    9.20   10.00
  -8   4  -4   31.80   21.40
  -8   4  -4   35.30   17.30
   8  -4   4    8.10    9.60
   9   3  -4   13.50   13.50
  -9  -3   4   10.80   19.40
   8   3  -4  117.59   20.50
   8   3  -4   90.69   20.30
  -8  -3   4   43.70   17.80
  -8  -3   4  114.49   27.20
   7   3  -4  127.79   21.60
   7   3  -4  127.89   18.70
  -7  -3   4  129.69   17.50
  -7  -3   4  161.58   24.90
   6   3  -4   74.79   13.20
   6   3  -4   79.59   16.00
  -6  -3   4   57.89   11.40
  -6  -3   4  107.69   19.60
   5   3  -4   13.00    7.00
   5   3  -4    8.00    5.80
  -5  -3   4   26.60    9.00
  -5  -3   4   16.20    5.80
   4   3  -4   71.89   12.00
   4   3  -4   39.50    8.20
  -4  -3   4   64.09    9.90
  -4  -3   4   70.69   11.50
   3   3  -4  102.29   11.10
   3   3  -4   90.09   14.00
  -3  -3   4  101.09   11.20
  -3  -3   4  127.19   11.60
   2   3  -4 1032.70   48.60
   2   3  -4 1040.50   49.40
   2   3  -4 1011.90   51.89
  -2  -3   4 1027.20   48.80
  -2  -3   4 1092.09   50.29
  -2  -3   4 1014.30   48.20
   1   3  -4 1296.07   60.79
   1   3  -4 1354.76   58.19
   1   3  -4 1330.57   61.99
  -1  -3   4 1293.17   58.19
  -1  -3   4 1376.46   58.39
  -1  -3   4 1221.38   60.49
  -1  -3   4 1369.96   61.29
   0   3  -4    1.70    1.60
   0   3  -4    0.90    1.90
   0   3  -4    2.00    2.50
   0   3  -4    2.10    1.20
   0   3  -4    2.80    2.20
   0  -3   4    2.50    1.50
   0  -3   4    0.90    2.90
   0  -3   4    2.00    2.00
   0  -3   4    3.00    1.70
  -1   3  -4 2467.95  104.79
  -1   3  -4 2330.27  104.99
  -1   3  -4 2246.48  101.69
  -1   3  -4 2325.27  105.29
   1  -3   4 2401.06  104.49
   1  -3   4 2244.28  101.69
   1  -3   4 2308.17  104.49
  -2   3  -4   -5.90    3.80
  -2   3  -4    3.30    5.70
  -2   3  -4    0.30    1.20
   2  -3   4   -0.30    2.30
   2  -3   4   -1.80    0.80
  -3   3  -4   35.30    8.80
  -3   3  -4   42.10    9.70
   3  -3   4   42.10    8.20
   3  -3   4   41.60    8.30
  -4   3  -4  163.48   20.80
  -4   3  -4  211.28   22.80
   4  -3   4  192.58   17.70
   4  -3   4  200.38   16.90
  -5   3  -4  629.24   42.00
  -5   3  -4  609.64   43.40
   5  -3   4  602.24   38.30
   5  -3   4  685.93   41.10
  -6   3  -4  185.68   24.80
  -6   3  -4  168.08   24.30
   6  -3   4  142.79   20.80
   6  -3   4  159.08   21.30
  -7   3  -4    6.30   11.30
  -7   3  -4   10.80   13.40
   7  -3   4    7.40    9.50
   7  -3   4   11.00    8.80
  -8   3  -4   15.00   21.60
  -8   3  -4   27.40   18.50
   8  -3   4    7.70   10.20
  -9   3  -4    0.90   23.00
   9  -3   4   10.40   11.90
   9   2  -4   16.80   13.90
  -9  -2   4   59.29   27.00
   8   2  -4   24.30   12.70
   8   2  -4   35.00   14.10
  -8  -2   4   57.49   21.30
  -8  -2   4   53.69   20.00
   7   2  -4    1.20    7.20
   7   2  -4   24.60    9.80
  -7  -2   4   22.80   15.50
  -7  -2   4   18.50   12.30
  -7  -2   4   13.00    6.50
   6   2  -4  196.68   18.60
   6   2  -4  253.07   27.60
  -6  -2   4  198.88   17.50
  -6  -2   4  268.07   28.80
   5   2  -4   48.30    9.10
   5   2  -4   60.19   12.90
  -5  -2   4   67.89   10.30
  -5  -2   4   32.10   10.50
   4   2  -4   92.89   14.30
   4   2  -4  106.39   11.90
  -4  -2   4  102.89   11.90
  -4  -2   4  104.99   14.00
   3   2  -4  439.16   27.30
   3   2  -4  385.46   22.60
  -3  -2   4  426.46   24.90
  -3  -2   4  404.86   23.70
   2   2  -4   70.09    7.60
   2   2  -4   68.89    7.30
   2   2  -4   60.79    9.10
  -2  -2   4   71.29    7.70
  -2  -2   4   70.09    7.50
  -2  -2   4   78.79    8.40
   1   2  -4 1377.36   61.19
   1   2  -4 1365.26   59.09
   1   2  -4 1448.56   63.09
  -1  -2   4 1299.07   61.69
  -1  -2   4 1366.66   61.09
  -1  -2   4 1335.77   59.09
  -1  -2   4 1303.97   58.99
   0   2  -4  344.97   18.00
   0   2  -4  334.87   17.40
   0   2  -4  314.27   16.50
   0   2  -4  304.37   15.40
   0   2  -4  314.97   17.20
   0  -2   4  310.67   15.40
   0  -2   4  357.96   17.60
   0  -2   4  315.27   17.50
   0  -2   4  336.07   16.70
  -1   2  -4  494.45   23.80
  -1   2  -4  513.75   26.70
  -1   2  -4  529.35   27.40
   1  -2   4  519.25   23.80
   1  -2   4  567.44   27.10
   1  -2   4  499.85   26.40
  -2   2  -4 1712.33   78.59
  -2   2  -4 1613.94   77.49
   2  -2   4 1620.14   76.69
   2  -2   4 1643.84   76.89
  -3   2  -4   62.99   10.80
  -3   2  -4   43.80    9.10
   3  -2   4   55.49    9.20
   3  -2   4   39.30    7.90
  -4   2  -4  706.63   43.70
  -4   2  -4  736.83   45.60
   4  -2   4  847.62   44.10
   4  -2   4  717.13   41.80
  -5   2  -4   19.00    9.90
  -5   2  -4    2.60    8.10
   5  -2   4   16.90    7.80
   5  -2   4   10.10    7.50
  -6   2  -4  232.48   28.50
  -6   2  -4  232.48   29.20
   6  -2   4  217.58   25.60
   6  -2   4  233.78   25.90
  -7   2  -4   27.40   15.80
  -7   2  -4   16.50   14.50
   7  -2   4   31.50   11.60
   7  -2   4   19.70   10.80
  -8   2  -4   -0.80   15.10
  -8   2  -4  -12.20   12.80
   8  -2   4    5.50   10.80
   8  -2   4    4.60   11.90
  -9   2  -4   26.40   21.70
  -9   2  -4  -21.60   15.50
   9  -2   4    4.70   11.60
   9   1  -4   18.30   12.00
  -9  -1   4   32.30   24.70
   8   1  -4    8.80   11.40
  -8  -1   4   44.80   22.50
   7   1  -4  239.28   28.00
   7   1  -4  236.68   21.40
  -7  -1   4  170.78   18.90
  -7  -1   4  204.18   25.10
  -7  -1   4  257.27   31.50
   6   1  -4    2.00    6.10
   6   1  -4   11.70    7.40
  -6  -1   4    5.30    8.90
  -6  -1   4    2.00    7.60
  -6  -1   4    0.70    5.80
   5   1  -4  132.69   14.40
   5   1  -4  137.79   18.40
  -5  -1   4  102.59   12.70
  -5  -1   4  111.29   17.80
   4   1  -4    7.20    6.10
   4   1  -4   -0.60    3.20
  -4  -1   4    8.10    6.10
  -4  -1   4   -1.10    3.60
   3   1  -4 1347.47   62.99
   3   1  -4 1400.56   67.99
  -3  -1   4 1355.96   66.19
  -3  -1   4 1373.46   64.59
   2   1  -4  138.99   10.20
   2   1  -4  133.49    8.60
   2   1  -4  154.28   12.00
  -2  -1   4  124.19    8.70
  -2  -1   4  139.29   10.30
  -2  -1   4  147.89   10.30
   1   1  -4   75.19    5.10
   1   1  -4   80.69    7.00
   1   1  -4   67.69    5.00
   1   1  -4   82.39    6.50
  -1  -1   4   61.09    5.00
  -1  -1   4   93.99    8.70
  -1  -1   4   72.49    4.80
  -1  -1   4   75.79    6.20
   0   1  -4   59.69    4.80
   0   1  -4   59.69    4.80
   0   1  -4   57.79    4.10
   0   1  -4   65.59    5.40
   0   1  -4   73.19    5.40
   0   1  -4   62.49    5.60
   0   1  -4   61.89    4.40
   0  -1   4   64.79    5.40
   0  -1   4   59.29    4.10
   0  -1   4   70.39    5.50
   0  -1   4   55.99    4.60
   0  -1   4   62.89    5.50
  -1   1  -4  639.44   32.40
  -1   1  -4  665.33   32.40
  -1   1  -4  659.53   31.70
  -1   1  -4  651.53   29.20
   1  -1   4  635.14   31.90
   1  -1   4  611.64   31.80
   1  -1   4  641.34   29.10
   1  -1   4  656.83   31.90
  -2   1  -4 1786.82   84.99
  -2   1  -4 1766.22   83.99
  -2   1  -4 1803.22   78.09
  -2   1  -4 1772.62   77.99
   2  -1   4 1880.31   83.89
   2  -1   4 1842.82   83.69
  -3   1  -4    6.10    6.40
  -3   1  -4    8.60    1.30
  -3   1  -4   10.80    1.30
  -3   1  -4   -1.50    4.70
   3  -1   4    3.40    3.40
   3  -1   4    4.30    4.40
  -4   1  -4   52.49   12.90
  -4   1  -4   59.69   12.60
  -4   1  -4   54.49    3.90
   4  -1   4   57.29    4.00
   4  -1   4   62.19   11.00
   4  -1   4   72.89   11.90
  -5   1  -4  600.64   40.40
  -5   1  -4  592.94   42.20
   5  -1   4  614.34   28.30
   5  -1   4  668.23   39.20
   5  -1   4  617.74   39.80
  -6   1  -4   89.19   19.70
  -6   1  -4  101.89   18.20
   6  -1   4  121.59   18.60
   6  -1   4   74.19   15.50
  -7   1  -4  -12.60   14.10
  -7   1  -4   24.60   13.30
   7  -1   4   18.60   11.20
   7  -1   4   14.60   11.10
  -8   1  -4    2.50   16.70
  -8   1  -4    5.80   15.20
   8  -1   4    7.20   11.00
   8  -1   4    2.50   12.00
  -9   1  -4   14.60   20.10
  -9   1  -4   34.70   21.10
   9  -1   4   51.29   18.80
   9  -1   4   16.60   13.30
   9   0  -4   35.80   14.70
  -9   0   4   68.79   25.10
   8   0  -4   -5.00    8.90
  -8   0   4   46.40   20.60
   7   0  -4   -1.90    8.20
   7   0  -4   12.70    8.10
  -7   0   4   17.50   13.00
  -7   0   4    2.50   10.40
  -7   0   4    5.20    6.70
   6   0  -4  658.33   42.00
   6   0  -4  648.74   37.50
  -6   0   4  580.24   43.60
  -6   0   4  657.43   39.00
   5   0  -4   19.10    8.20
   5   0  -4   11.80    5.70
  -5   0   4    6.60    5.30
  -5   0   4   25.60    9.20
  -5   0   4   15.40    8.00
   4   0  -4    2.30    4.20
  -4   0   4   12.50    4.80
  -4   0   4   24.30    7.10
   3   0  -4  115.19    8.40
   3   0  -4  139.09   14.30
  -3   0   4   99.69    8.80
  -3   0   4  110.39    9.70
  -3   0   4  121.19   13.30
   2   0  -4 5120.19  196.58
   2   0  -4 4237.68  194.38
   2   0  -4 4488.95  190.48
  -2   0   4 4196.88  193.48
  -2   0   4 4020.30  190.58
  -2   0   4 4490.35  193.38
   1   0  -4    4.30    2.60
   1   0  -4    3.30    0.90
   1   0  -4    3.40    1.90
   1   0  -4    5.90    2.00
  -1   0   4    3.30    2.00
  -1   0   4    4.40    1.70
  -1   0   4    3.50    1.00
  -1   0   4    3.10    1.90
   0   0  -4  139.99    8.70
   0   0  -4  158.88    8.50
   0   0  -4  127.79    8.70
   0   0  -4  136.19    8.20
   0   0  -4  129.59    8.30
   0   0  -4  136.99    8.10
   0   0   4  135.09    8.10
   0   0   4  132.99    8.00
   0   0   4  136.09    8.50
   0   0   4  126.29    8.60
   0   0   4  139.69    8.30
  -1   0  -4    4.80    1.60
  -1   0  -4    5.20    2.60
  -1   0  -4    5.40    3.40
  -1   0  -4    2.90    1.50
  -1   0  -4    1.90    3.00
   1   0   4    4.70    2.20
   1   0   4    3.90    2.60
   1   0   4    5.80    2.40
   1   0   4    4.10    2.00
   1   0   4    3.40    1.40
  -2   0  -4  797.42   37.00
  -2   0  -4  812.92   42.80
  -2   0  -4  812.42   37.20
  -2   0  -4  869.51   43.90
   2   0   4  865.31   42.00
   2   0   4  803.92   37.10
   2   0   4  834.32   41.60
  -3   0  -4  428.96   22.10
  -3   0  -4  457.35   29.10
  -3   0  -4  480.25   22.50
  -3   0  -4  523.85   31.80
   3   0   4  458.15   22.40
   3   0   4  509.65   28.70
   3   0   4  515.85   29.40
  -4   0  -4  487.85   32.50
  -4   0  -4  444.76   22.40
  -4   0  -4  446.46   32.60
   4   0   4  478.55   30.00
   4   0   4  453.55   22.70
   4   0   4  508.65   31.50
  -5   0  -4    7.30    3.30
  -5   0  -4   22.80    9.10
  -5   0  -4    3.30    8.20
   5   0   4    8.30    7.20
   5   0   4   13.50    7.00
   5   0   4    7.60    4.40
  -6   0  -4   77.29   17.90
  -6   0  -4   97.29   17.90
   6   0   4  142.09   20.40
   6   0   4  141.29   20.40
  -7   0  -4  129.39   25.60
  -7   0  -4  106.49   23.00
   7   0   4  148.29   21.70
   7   0   4  106.69   19.00
  -8   0  -4   18.60   17.00
  -8   0  -4   14.70   19.20
   8   0   4    9.70   10.50
   8   0   4    5.90   11.70
  -9   0  -4    0.00   16.40
   9   0   4   -3.60   15.00
   9   0   4   13.80   12.60
   9  -1  -4   37.70   14.70
  -9   1   4    8.00   19.40
   8  -1  -4   66.79   16.80
  -8   1   4   74.99   24.70
   7  -1  -4   70.79   13.20
   7  -1  -4   57.99   14.60
  -7   1   4  108.59   21.00
  -7   1   4   84.59   16.90
   6  -1  -4   11.60    6.30
   6  -1  -4   -0.40    6.50
  -6   1   4    8.10    6.20
  -6   1   4   33.10   13.70
  -6   1   4   -6.80    7.80
   5  -1  -4  821.72   46.00
   5  -1  -4  750.82   40.50
  -5   1   4  745.23   41.50
  -5   1   4  739.53   40.80
  -5   1   4  823.12   47.70
   4  -1  -4  157.78   17.10
   4  -1  -4  137.59   11.40
  -4   1   4  148.09   12.10
  -4   1   4  156.48   12.40
  -4   1   4  172.98   19.00
   3  -1  -4  169.48   11.30
   3  -1  -4  220.78   16.10
  -3   1   4  171.38   12.90
  -3   1   4  203.18   12.30
  -3   1   4  178.58   11.70
  -3   1   4  223.48   16.80
   2  -1  -4  478.55   25.20
   2  -1  -4  468.75   21.10
  -2   1   4  426.86   24.90
  -2   1   4  417.26   21.20
  -2   1   4  495.55   24.60
  -2   1   4  484.35   21.40
   1  -1  -4 1430.86   64.09
   1  -1  -4 1317.77   64.39
  -1   1   4 1436.86   64.09
  -1   1   4 1495.05   64.89
  -1   1   4 1461.15   64.89
   0  -1  -4   15.40    3.30
   0  -1  -4   17.70    2.90
   0  -1  -4   15.80    3.00
   0  -1  -4   12.10    2.80
   0  -1  -4   13.20    2.50
   0   1   4   11.00    2.30
   0   1   4   14.50    2.90
   0   1   4   14.40    3.10
   0   1   4   11.00    2.30
  -1  -1  -4  247.68   15.50
  -1  -1  -4  229.88   12.60
  -1  -1  -4  220.68   12.60
   1   1   4  224.18   14.10
   1   1   4  234.28   14.50
   1   1   4  227.98   13.90
   1   1   4  243.08   12.60
  -2  -1  -4    5.60    2.50
  -2  -1  -4    6.60    2.20
  -2  -1  -4    4.40    4.60
   2   1   4    7.10    3.80
   2   1   4   10.30    3.90
   2   1   4    8.90    2.60
   2   1   4    3.90    3.20
  -3  -1  -4  124.79    8.70
  -3  -1  -4  150.38   17.20
   3   1   4  113.19    8.60
   3   1   4  146.99   15.50
   3   1   4  121.99   14.00
  -4  -1  -4  248.88   15.10
  -4  -1  -4  272.57   25.10
   4   1   4  271.27   15.60
   4   1   4  253.57   20.90
   4   1   4  295.47   22.50
  -5  -1  -4  356.76   31.10
  -5  -1  -4  345.87   19.70
  -5  -1  -4  388.76   29.50
   5   1   4  335.47   27.40
   5   1   4  385.36   27.70
  -6  -1  -4   59.59   16.90
  -6  -1  -4   70.39   17.50
  -7  -1  -4   50.09   19.80
  -7  -1  -4   57.89   16.70
   7   1   4   57.09   15.80
   7   1   4   72.89   16.30
  -8  -1  -4    2.70   17.70
  -8  -1  -4   58.49   22.70
   8   1   4   65.69   17.10
   8   1   4   69.79   19.20
   9  -2  -4   15.80   12.80
  -9   2   4   21.40   24.50
   8  -2  -4    2.10    7.40
  -8   2   4   22.80   16.10
   7  -2  -4   50.49   11.30
   7  -2  -4   88.59   17.10
  -7   2   4   82.89   21.30
  -7   2   4  106.39   18.90
   6  -2  -4  176.98   22.10
   6  -2  -4  162.58   17.30
  -6   2   4  155.58   16.30
  -6   2   4  196.88   25.50
  -6   2   4  147.59   18.70
   5  -2  -4   -3.10    3.60
   5  -2  -4    4.10    6.10
  -5   2   4   27.90    9.30
  -5   2   4    9.40    5.90
  -5   2   4   23.30    9.40
   4  -2  -4  469.45   30.00
   4  -2  -4  501.65   26.40
  -4   2   4  500.05   27.60
  -4   2   4  514.35   32.60
  -4   2   4  478.05   27.00
   3  -2  -4  485.85   27.40
  -3   2   4  464.75   23.40
  -3   2   4  466.45   24.00
  -3   2   4  488.65   29.20
  -3   2   4  445.86   25.40
   2  -2  -4  395.86   21.60
  -2   2   4  378.96   18.20
  -2   2   4  358.66   18.50
  -2   2   4  425.46   21.80
  -2   2   4  426.76   23.60
  -2   2   4  411.96   21.70
   1  -2  -4  203.78   11.30
   1  -2  -4  227.88   14.20
   1  -2  -4  224.78   12.30
  -1   2   4  255.77   14.80
  -1   2   4  233.28   12.30
  -1   2   4  232.68   11.40
  -1   2   4  255.27   13.90
   0  -2  -4  101.89    7.70
   0  -2  -4  108.79    6.60
   0  -2  -4  104.29    8.40
   0  -2  -4   98.59    7.10
   0   2   4  105.39    7.50
   0   2   4   94.09    6.50
   0   2   4   91.39    7.80
   0   2   4   94.59    6.90
  -1  -2  -4   65.39    7.20
  -1  -2  -4   66.59    6.80
   1   2   4   72.59    7.60
   1   2   4   74.19    8.70
   1   2   4   87.79    9.10
   1   2   4   74.19    6.20
   1   2   4   77.49    7.60
  -2  -2  -4  236.08   13.90
  -2  -2  -4  247.48   18.00
  -2  -2  -4  217.78   14.50
   2   2   4  226.88   16.30
   2   2   4  213.18   14.40
   2   2   4  226.58   16.00
   2   2   4  225.38   15.60
  -3  -2  -4  203.48   18.30
  -3  -2  -4  196.48   12.80
   3   2   4  202.78   16.40
   3   2   4  194.18   15.90
  -4  -2  -4  260.87   24.20
  -4  -2  -4  189.78   13.60
   4   2   4  197.48   18.00
   4   2   4  187.68   20.70
  -5  -2  -4   99.29   10.40
  -5  -2  -4   86.69   17.50
   5   2   4  104.09   16.40
   5   2   4  112.39   17.30
  -6  -2  -4   35.30   13.50
  -6  -2  -4   45.60   14.60
   6   2   4   66.29   14.80
   6   2   4   69.49   15.00
  -7  -2  -4   45.30   15.60
  -7  -2  -4   33.70   16.20
   7   2   4   30.00   11.90
   7   2   4   45.60   15.70
  -8  -2  -4   15.00   22.10
  -8  -2  -4  -11.50   16.70
   8   2   4   -6.60   10.70
   8   2   4   24.10   12.90
   9  -3  -4   20.50   11.90
  -9   3   4   25.50   20.70
   8  -3  -4  121.49   21.10
  -8   3   4  125.29   25.40
   7  -3  -4   12.70    8.30
  -7   3   4   10.70   10.30
  -7   3   4   29.20   16.90
   6  -3  -4   14.20    8.20
  -6   3   4   11.70    5.90
  -6   3   4   85.69   18.90
  -6   3   4   33.70   10.80
   5  -3  -4   74.89   12.60
  -5   3   4   65.09   10.10
  -5   3   4   77.59   12.00
  -5   3   4   74.99   15.80
   4  -3  -4   47.70    9.50
  -4   3   4   62.19   12.70
  -4   3   4   71.79    9.50
  -4   3   4   52.59    8.20
   3  -3  -4    5.80    3.40
  -3   3   4   10.50    5.60
  -3   3   4    7.80    3.40
  -3   3   4    5.50    3.10
  -3   3   4    3.00    2.40
   2  -3  -4    4.00    3.30
   2  -3  -4    6.70    2.40
  -2   3   4   -1.90    2.80
  -2   3   4    1.00    2.50
  -2   3   4    7.60    2.70
  -2   3   4    1.80    3.20
   1  -3  -4  160.88    9.80
   1  -3  -4  168.18    9.10
  -1   3   4  158.08    8.90
  -1   3   4  160.78    9.70
  -1   3   4  196.58   11.80
  -1   3   4  172.98   12.50
   0  -3  -4    0.00    1.90
   0  -3  -4    0.10    1.70
   0  -3  -4    1.40    1.00
   0   3   4    1.10    1.60
   0   3   4    2.80    1.90
   0   3   4    1.30    2.50
   0   3   4   -0.50    0.90
  -1  -3  -4 1688.13   76.69
   1   3   4 1631.54   76.29
   1   3   4 1728.03   77.99
   1   3   4 1670.83   78.49
  -2  -3  -4   78.99    9.00
  -2  -3  -4   92.09   12.50
   2   3   4  105.29   12.10
   2   3   4   93.29   11.60
   2   3   4   88.09   10.70
  -3  -3  -4   83.59   13.80
  -3  -3  -4   93.29    9.90
   3   3   4   74.89   11.60
   3   3   4   81.39   12.10
   3   3   4   83.89   12.30
  -4  -3  -4  306.47   18.90
  -4  -3  -4  290.37   27.00
   4   3   4  308.47   23.10
   4   3   4  281.57   22.80
  -5  -3  -4   32.40   12.00
  -5  -3  -4   58.79    8.80
   5   3   4   56.49   12.20
   5   3   4   54.19   12.60
  -6  -3  -4   19.30   12.00
   6   3   4   15.80    9.00
   6   3   4   11.00    8.10
  -7  -3  -4   37.50   17.90
  -7  -3  -4   76.39   22.60
   7   3   4   37.80   14.60
   7   3   4   50.09   14.10
  -8  -3  -4   -5.20   14.30
  -8  -3  -4    5.20   17.40
   8   3   4   28.20   13.40
   8   3   4   15.90   11.70
   9  -4  -4   27.00   14.20
  -9   4   4   24.90   20.30
   8  -4  -4   12.80    9.30
  -8   4   4   49.60   20.20
   7  -4  -4  135.49   20.20
  -7   4   4  165.78   26.60
   6  -4  -4  118.29   17.50
  -6   4   4  135.29   21.80
  -6   4   4  105.39   15.70
  -6   4   4  119.59   14.20
   5  -4  -4  112.29   14.80
  -5   4   4   89.29   11.70
  -5   4   4  119.69   14.40
  -5   4   4   75.19   15.50
   4  -4  -4   13.10    5.70
  -4   4   4   10.70    4.50
  -4   4   4    1.20    5.60
  -4   4   4    7.80    4.80
   3  -4  -4  107.19    9.30
   3  -4  -4   95.69    8.60
  -3   4   4  110.99    9.70
  -3   4   4  135.29   15.70
  -3   4   4   81.79    7.50
  -3   4   4   92.99    9.40
   2  -4  -4   76.29    7.40
   2  -4  -4   71.59    6.20
  -2   4   4   77.59    7.50
  -2   4   4   84.59    7.70
  -2   4   4   75.19   10.90
  -2   4   4   75.49    9.00
   1  -4  -4  578.84   27.90
   1  -4  -4  555.24   24.70
   1  -4  -4  606.84   29.80
   1  -4  -4  515.95   24.80
  -1   4   4  572.34   30.90
  -1   4   4  570.94   29.10
  -1   4   4  532.25   27.50
   0  -4  -4  192.58   11.20
   0  -4  -4  204.78   13.90
   0   4   4  212.18   13.70
   0   4   4  202.08   14.70
   0   4   4  217.38   11.30
   0   4   4  225.08   13.70
  -1  -4  -4  122.19   11.80
   1   4   4  105.59    9.90
   1   4   4  114.29   12.50
   1   4   4   99.79    8.30
  -2  -4  -4  101.09   13.80
  -2  -4  -4  121.29   10.50
   2   4   4  134.49   13.60
   2   4   4  137.89   14.80
   2   4   4  134.49   14.70
  -3  -4  -4  -10.60    4.60
  -3  -4  -4   -1.50    2.60
   3   4   4    1.50    3.80
   3   4   4   -1.70    4.60
   3   4   4    0.10    3.10
  -4  -4  -4  284.27   26.80
  -4  -4  -4  282.47   19.40
   4   4   4  311.67   23.70
   4   4   4  304.37   24.10
  -5  -4  -4  102.59   19.40
  -5  -4  -4  118.69   13.50
   5   4   4  114.99   17.90
   5   4   4   96.69   16.70
  -6  -4  -4   14.60   10.40
   6   4   4   12.10    7.90
   6   4   4    2.20    6.70
  -7  -4  -4   35.10   15.60
   7   4   4   38.40   13.00
   7   4   4   36.30   13.70
  -8  -4  -4   36.90   19.40
  -8  -4  -4   27.30   19.00
   8   4   4   24.90   16.10
   8   4   4   14.60   11.90
   9  -5  -4    2.50   11.10
  -9   5   4   -2.10   18.50
   8  -5  -4   10.60   11.00
  -8   5   4    6.80   14.80
   7  -5  -4   49.10   13.30
  -7   5   4   71.09   18.50
   6  -5  -4   50.49   11.90
  -6   5   4   46.90   15.50
  -6   5   4   28.50    8.60
  -6   5   4   75.29   13.70
   5  -5  -4  404.36   26.50
  -5   5   4  342.57   30.30
  -5   5   4  391.76   25.60
  -5   5   4  377.06   24.50
   4  -5  -4   -1.70    3.30
  -4   5   4   12.80    5.20
  -4   5   4    1.30    3.30
  -4   5   4   -0.20    5.80
   3  -5  -4   32.10    7.30
   3  -5  -4   27.50    5.50
  -3   5   4   42.00    6.80
  -3   5   4   20.50    7.50
  -3   5   4   38.30    6.90
   2  -5  -4  121.19    7.50
   2  -5  -4  108.29    9.50
   2  -5  -4  123.29   10.80
  -2   5   4  128.79   10.60
  -2   5   4  130.29   15.10
  -2   5   4  109.69    9.30
  -2   5   4  115.99    8.00
   1  -5  -4  477.35   28.20
  -1   5   4  547.65   30.60
  -1   5   4  499.65   27.10
  -1   5   4  562.54   28.50
   0  -5  -4   25.70    4.00
   0  -5  -4   34.00    6.20
   0   5   4   31.00    5.90
   0   5   4   20.80    3.20
   0   5   4   10.10    4.60
  -1  -5  -4   59.69    8.70
   1   5   4   50.89    6.90
   1   5   4   50.99    8.50
   1   5   4   52.39    8.90
  -2  -5  -4  209.98   15.60
  -2  -5  -4  206.58   18.40
   2   5   4  229.88   16.20
   2   5   4  248.88   18.90
   2   5   4  205.88   16.80
  -3  -5  -4  371.76   23.50
  -3  -5  -4  365.06   29.00
   3   5   4  416.56   26.30
   3   5   4  347.37   26.10
   3   5   4  381.56   26.00
  -4  -5  -4   65.69   14.70
  -4  -5  -4   88.49   12.10
   4   5   4   92.79   15.30
   4   5   4  113.99   16.40
   4   5   4   82.29   14.20
  -5  -5  -4   41.00   15.20
  -5  -5  -4   55.69   10.10
   5   5   4   53.89   12.60
   5   5   4   40.80   11.10
  -6  -5  -4   34.60    9.60
  -6  -5  -4   12.50   11.60
   6   5   4   13.10   10.30
   6   5   4   20.70    9.90
  -7  -5  -4   44.90   17.60
   7   5   4   31.60   14.30
   7   5   4   16.70   11.50
  -8  -5  -4  -11.90   13.30
  -8  -5  -4   15.20   16.60
   8   5   4   -1.60    9.70
   8   5   4    7.00   13.60
   8  -6  -4   38.90   14.00
  -8   6   4   45.20   19.40
   7  -6  -4   15.70    7.90
  -7   6   4   42.50   15.70
   6  -6  -4   63.99   11.80
   6  -6  -4   81.29   13.50
  -6   6   4   83.79   14.30
  -6   6   4   50.39   10.90
  -6   6   4   84.29   19.50
   5  -6  -4   18.80    6.70
   5  -6  -4   12.90    6.20
  -5   6   4   29.80    8.70
  -5   6   4   24.90    7.60
  -5   6   4   74.89   16.70
   4  -6  -4  615.54   36.00
   4  -6  -4  611.54   34.50
  -4   6   4  732.43   36.90
  -4   6   4  647.14   35.20
  -4   6   4  640.44   41.70
   3  -6  -4   55.39    9.10
   3  -6  -4   65.39    7.40
  -3   6   4   65.59    9.80
  -3   6   4   38.30   10.20
  -3   6   4   60.29    9.20
   2  -6  -4   17.30    5.60
   2  -6  -4   12.50    2.30
  -2   6   4   19.80    5.20
  -2   6   4   15.30    5.20
  -2   6   4   11.60    7.00
   1  -6  -4    5.40    3.60
  -1   6   4   -1.60    3.20
  -1   6   4    4.40    3.60
  -1   6   4    6.70    3.80
   0  -6  -4 4882.21  217.18
   0  -6  -4 4983.10  221.88
   0   6   4 4956.50  216.38
   0   6   4 4997.10  223.28
   0   6   4 5232.98  221.68
  -1  -6  -4  348.67   22.00
   1   6   4  314.07   22.20
   1   6   4  346.57   19.60
   1   6   4  329.67   23.10
   2   6   4   19.80    6.70
   2   6   4    9.90    5.40
   2   6   4   19.70    7.10
  -3  -6  -4  501.85   30.20
  -3  -6  -4  513.65   35.00
   3   6   4  489.65   32.90
   3   6   4  490.35   31.60
   3   6   4  531.75   33.50
  -4  -6  -4  536.85   38.40
  -4  -6  -4  533.65   31.60
   4   6   4  491.05   34.10
   4   6   4  512.95   34.60
   4   6   4  502.35   35.70
  -5  -6  -4   10.60   13.40
  -5  -6  -4    2.00    5.00
   5   6   4    8.00    7.70
   5   6   4   13.50    7.90
  -6  -6  -4   16.40    8.40
  -6  -6  -4   49.70   15.90
   6   6   4   43.00   13.50
   6   6   4   19.80   12.60
  -7  -6  -4    2.40   15.70
   7   6   4   20.70   12.20
   7   6   4   16.50   10.40
  -8  -6  -4   -6.70   15.10
   8   6   4   15.60   12.90
   8   6   4    5.30   12.60
  -8   7   4  103.59   27.20
   7  -7  -4  155.48   20.60
  -7   7   4  217.48   30.60
   6  -7  -4   48.20   10.50
   6  -7  -4   37.80   10.30
  -6   7   4   87.29   19.40
  -6   7   4   53.79   13.30
  -6   7   4   48.40   11.20
   5  -7  -4   18.70    7.30
   5  -7  -4   18.10    7.10
  -5   7   4    9.10    8.90
  -5   7   4   13.80    7.40
  -5   7   4   16.10    7.30
   4  -7  -4   12.10    6.50
   4  -7  -4   11.40    4.90
  -4   7   4   26.30    7.50
  -4   7   4   16.20    9.70
  -4   7   4   28.20    7.30
   3  -7  -4 1422.76   65.19
   3  -7  -4 1477.25   70.79
  -3   7   4 1456.35   70.09
  -3   7   4 1410.76   66.59
  -3   7   4 1370.26   68.49
  -3   7   4 1496.15   75.99
   2  -7  -4  140.59   15.20
  -2   7   4  139.19   18.00
  -2   7   4  137.39   14.10
  -2   7   4  129.89   14.30
   1  -7  -4  268.37   20.00
  -1   7   4  266.07   21.70
  -1   7   4  307.67   19.90
   0  -7  -4  107.19    8.40
   0  -7  -4  124.09   13.90
   0   7   4  117.59   14.60
   0   7   4  103.69    7.40
   0   7   4  115.29   13.30
  -1  -7  -4 3507.05  161.98
   1   7   4 3656.03  158.88
   1   7   4 3537.75  163.98
   1   7   4 3595.74  162.78
  -2  -7  -4  199.18   16.60
   2   7   4  201.28   17.90
   2   7   4  182.28   15.80
   2   7   4  193.28   18.10
  -3  -7  -4  450.85   32.60
  -3  -7  -4  428.66   27.90
   3   7   4  405.56   30.30
   3   7   4  401.66   28.30
   3   7   4  434.16   29.90
  -4  -7  -4  458.35   35.50
  -4  -7  -4  392.06   27.40
   4   7   4  384.86   29.90
   4   7   4  397.66   31.80
   4   7   4  457.05   31.60
  -5  -7  -4  345.17   25.70
  -5  -7  -4  270.87   34.60
   5   7   4  332.87   28.60
   5   7   4  373.46   29.20
  -6  -7  -4   20.40   15.60
  -6  -7  -4   27.50    9.30
   6   7   4   33.60   12.60
   6   7   4   27.10   11.70
  -7  -7  -4   -6.80   13.00
   7   7   4    2.10   10.30
   7   7   4   19.20   13.80
  -8  -7  -4   15.50   17.50
   8   7   4   15.60   16.10
   8   7   4   16.20   10.70
  -8   8   4    5.70   16.00
   7  -8  -4   83.09   16.10
  -7   8   4   82.29   21.60
   6  -8  -4  132.89   17.40
   6  -8  -4  121.49   16.80
  -6   8   4  115.19   20.10
  -6   8   4  140.09   24.10
  -6   8   4  117.69   16.40
   5  -8  -4   89.49   13.50
   5  -8  -4   62.99   10.70
  -5   8   4   96.59   13.80
  -5   8   4  100.09   15.40
  -5   8   4   89.19   18.30
   4  -8  -4   -0.80    4.50
   4  -8  -4    4.70    4.00
  -4   8   4    7.30    7.40
  -4   8   4   12.80    7.90
  -4   8   4   -3.70    5.10
   3  -8  -4    0.00    2.40
   3  -8  -4    1.10    4.10
  -3   8   4   18.10    7.60
  -3   8   4    2.60    3.80
  -3   8   4    0.10    4.30
  -3   8   4   14.10    6.30
   2  -8  -4 1108.99   57.59
  -2   8   4 1157.78   61.79
  -2   8   4 1129.39   56.99
  -2   8   4 1077.19   56.09
   1  -8  -4   47.50    9.30
  -1   8   4   62.99   10.00
  -1   8   4   22.80    9.10
   0  -8  -4  796.82   41.90
   0  -8  -4  704.03   35.60
   0   8   4  826.92   43.90
   0   8   4  737.03   41.00
   0   8   4  709.33   34.80
  -1  -8  -4   41.70    9.00
   1   8   4   33.80    8.70
   1   8   4   36.70    6.70
   1   8   4   51.49   10.50
  -2  -8  -4  688.03   38.80
   2   8   4  660.23   39.70
   2   8   4  655.23   40.30
   2   8   4  643.44   36.70
  -3  -8  -4   12.50    9.30
  -3  -8  -4   18.10    8.10
   3   8   4   28.80    9.00
   3   8   4   15.60    8.40
   3   8   4   22.60    8.00
  -4  -8  -4  697.53   48.00
  -4  -8  -4  713.93   41.90
   4   8   4  683.83   44.40
   4   8   4  705.83   45.30
   4   8   4  675.83   43.00
  -5  -8  -4   85.39   14.90
  -5  -8  -4   72.29   18.30
   5   8   4   82.49   16.30
   5   8   4   73.49   16.70
   5   8   4   95.39   18.80
  -6  -8  -4   27.20   10.30
  -6  -8  -4   34.90   14.90
   6   8   4   28.30   11.10
   6   8   4    7.30   10.00
  -7  -8  -4   -2.80   15.80
   7   8   4   58.19   15.90
   7   8   4   27.00   15.90
  -8  -8  -4   -5.10   20.10
   8   8   4    0.50   12.80
   8   8   4   -5.60   13.90
  -8   9   4   -2.40   16.70
  -7   9   4   84.39   21.90
   6  -9  -4   50.09   12.00
   6  -9  -4   21.60    9.30
  -6   9   4   25.00    9.00
  -6   9   4   32.30   16.80
   5  -9  -4   26.20    8.00
   5  -9  -4   36.90   10.00
  -5   9   4   39.20   11.80
  -5   9   4   22.40    8.80
  -5   9   4   31.00   13.00
   4  -9  -4  183.88   20.20
   4  -9  -4  151.68   12.30
  -4   9   4  195.78   19.60
  -4   9   4  189.38   19.30
  -4   9   4  152.08   22.80
   3  -9  -4    2.80    2.50
   3  -9  -4    8.60    6.20
  -3   9   4   12.00    6.60
  -3   9   4   -1.10    4.20
  -3   9   4    7.40    6.80
  -3   9   4    4.20    3.70
   2  -9  -4   70.79   12.10
  -2   9   4   89.99   13.00
  -2   9   4  104.59   16.40
   1  -9  -4  125.99   15.90
  -1   9   4  130.49   15.50
  -1   9   4   82.59   13.70
   0  -9  -4   96.39    8.60
   0  -9  -4   86.69   13.20
   0   9   4   88.39   13.40
   0   9   4   85.39    7.20
   0   9   4   87.69   14.20
  -1  -9  -4  180.98   19.50
   1   9   4  162.88   12.90
   1   9   4  149.19   18.30
   1   9   4  206.18   21.50
  -2  -9  -4   54.79   10.80
   2   9   4   56.29   11.40
   2   9   4   41.10   10.90
   2   9   4   52.89    9.90
  -3  -9  -4   18.00    9.70
  -3  -9  -4   22.70    8.30
   3   9   4   28.20    8.60
   3   9   4    8.30    7.30
   3   9   4   14.20    8.70
  -4  -9  -4   52.79   16.60
  -4  -9  -4   15.20    8.30
   4   9   4   26.40   10.00
   4   9   4   47.70   12.30
   4   9   4   21.20    9.10
  -5  -9  -4  288.27   35.70
  -5  -9  -4  332.77   26.60
   5   9   4  282.67   31.70
   5   9   4  309.87   29.40
   5   9   4  353.26   29.10
  -6  -9  -4    5.70   15.40
  -6  -9  -4    9.00    8.80
   6   9   4    9.70   10.90
   6   9   4   41.90   12.60
  -7  -9  -4    0.70   13.20
   7   9   4    3.70    9.00
   7   9   4   19.50   14.80
   8   9   4   16.40   13.80
  -8  10   4   39.50   24.00
  -7  10   4    7.40   14.50
   6 -10  -4  171.08   21.20
  -6  10   4  158.68   20.40
  -6  10   4  130.69   26.50
   5 -10  -4   -8.60    6.90
  -5  10   4   -7.80    9.00
  -5  10   4    6.70    9.20
  -5  10   4    0.20    6.60
   4 -10  -4   23.90    8.70
   4 -10  -4   19.60    5.40
  -4  10   4   25.20    9.80
  -4  10   4   31.50   12.60
   3 -10  -4   65.59   12.50
  -3  10   4   76.49    6.30
  -3  10   4   73.59    6.40
  -3  10   4  106.19   15.60
  -3  10   4   71.19   14.90
   2 -10  -4    4.70    6.00
  -2  10   4   11.90    7.40
  -2  10   4    9.40    7.40
   1 -10  -4   54.39   10.50
  -1  10   4   43.00   10.50
  -1  10   4   59.29   12.00
   0 -10  -4   -0.20    3.90
   0 -10  -4    4.00    4.80
   0  10   4    3.20    5.30
   0  10   4   -3.80    4.40
   0  10   4    1.40    2.40
  -1 -10  -4   -0.50    4.20
   1  10   4   -1.60    3.40
   1  10   4    2.60    5.60
   1  10   4    6.50    5.50
  -2 -10  -4   17.90    8.20
   2  10   4   11.40    7.00
   2  10   4   20.30    8.70
   2  10   4    8.10    5.40
  -3 -10  -4   50.89   14.10
  -3 -10  -4   38.10   10.10
   3  10   4   40.30   11.90
   3  10   4   36.40    9.30
   3  10   4   35.70   11.00
  -4 -10  -4    7.20    6.70
  -4 -10  -4    0.20    9.20
   4  10   4    0.60    5.70
   4  10   4   -8.00    5.10
   4  10   4   -0.40    6.30
  -5 -10  -4  116.69   18.20
  -5 -10  -4  150.88   24.60
   5  10   4  138.59   22.50
   5  10   4  127.19   20.50
   5  10   4  122.49   21.20
  -6 -10  -4  140.69   28.50
  -6 -10  -4  142.49   21.00
   6  10   4  203.98   27.90
   6  10   4  174.48   27.70
  -7 -10  -4   11.90   13.90
   7  10   4    0.50   13.60
   7  10   4    4.80   11.70
  -8  11   4   -2.80   18.50
  -7  11   4  183.58   32.90
   6 -11  -4   -1.40    7.00
  -6  11   4   31.80   17.40
   5 -11  -4   82.89   15.30
  -5  11   4   88.49   16.40
  -5  11   4   72.69   18.40
   4 -11  -4  112.49   17.50
  -4  11   4  109.39   16.90
  -4  11   4   73.49   17.30
   3 -11  -4  319.77   25.90
  -3  11   4  355.96   30.90
  -3  11   4  357.76   26.70
   2 -11  -4   91.19   15.20
  -2  11   4   88.19   16.20
  -2  11   4   80.79   14.70
   1 -11  -4  174.08   20.60
  -1  11   4  147.19   20.50
  -1  11   4  194.68   21.00
   0 -11  -4   48.90   10.80
   0  11   4   31.90   10.20
   0  11   4   44.20   10.50
   0  11   4   58.29    6.80
  -1 -11  -4   42.40   11.30
   1  11   4   41.00    7.70
   1  11   4   48.10   11.70
   1  11   4   49.30   11.50
  -2 -11  -4   -8.00    4.60
   2  11   4    2.20    5.70
   2  11   4    5.30    5.70
   2  11   4    4.40    6.40
  -3 -11  -4   13.60    8.40
   3  11   4   21.90    9.40
   3  11   4    5.50    8.00
   3  11   4   19.30    8.90
  -4 -11  -4  118.29   18.80
  -4 -11  -4   82.09   18.70
   4  11   4  162.68   23.60
   4  11   4   93.89   17.60
   4  11   4  115.99   17.70
  -5 -11  -4   27.00   11.70
  -5 -11  -4   14.70   12.70
   5  11   4   37.30   13.30
   5  11   4   33.00   14.10
   5  11   4   18.80   10.60
  -6 -11  -4  110.99   23.30
   6  11   4  120.29   22.30
   6  11   4  117.29   22.70
  -7 -11  -4   89.09   25.20
   7  11   4  107.39   23.30
   7  11   4   67.69   21.10
  -7  12   4    8.70   16.40
   6 -12  -4  226.18   27.40
  -6  12   4  234.88   35.50
   5 -12  -4  110.29   18.50
  -5  12   4   86.99   17.50
  -5  12   4   71.79   19.30
   4 -12  -4   58.69   13.90
  -4  12   4   51.49   16.80
  -4  12   4   92.39   16.70
   3 -12  -4  137.79   19.10
  -3  12   4  124.59   18.50
  -3  12   4  129.59   22.50
   2 -12  -4  587.14   38.00
  -2  12   4  525.35   39.90
  -2  12   4  586.24   37.60
   1 -12  -4   21.90    9.00
  -1  12   4   34.00   11.30
  -1  12   4   41.60   11.10
   0 -12  -4  101.29   16.00
   0  12   4  107.39    9.40
   0  12   4  122.09   17.70
   0  12   4  127.39   19.00
  -1 -12  -4   74.99   14.40
   1  12   4   96.39   16.70
   1  12   4   85.89   11.30
   1  12   4   98.19   16.90
  -2 -12  -4  334.77   27.80
   2  12   4  356.36   29.50
   2  12   4  366.66   25.60
   2  12   4  327.07   29.10
  -3 -12  -4   -2.20    6.50
   3  12   4    2.40    7.60
   3  12   4  -14.40    6.90
   3  12   4    7.00    7.00
  -4 -12  -4    8.30    9.60
  -4 -12  -4   -0.70    7.30
   4  12   4    4.00    7.40
   4  12   4    8.00    9.30
   4  12   4    1.00    6.70
  -5 -12  -4   95.49   18.10
  -5 -12  -4   97.69   22.50
   5  12   4   85.19   20.10
   5  12   4  142.09   22.70
   5  12   4  118.29   21.80
  -6 -12  -4   12.40   13.90
  -6 -12  -4   15.90   12.80
   6  12   4   32.60   14.00
   6  12   4   31.10   15.70
   6  12   4   27.20   14.80
  -7 -12  -4   -3.10   16.70
   7  12   4   42.30   17.20
   7  12   4   22.70   16.40
  -7  13   4   16.90   18.30
  -6  13   4   10.90   14.30
   5 -13  -4  114.09   20.10
  -5  13   4  137.19   26.00
   4 -13  -4  125.69   19.50
  -4  13   4  102.59   21.40
  -4  13   4  126.59   20.40
   3 -13  -4   31.60   11.60
  -3  13   4    7.90   10.10
  -3  13   4   13.40   10.50
   2 -13  -4   -3.90    4.40
  -2  13   4   -3.60    7.50
  -2  13   4   -9.80    8.30
   1 -13  -4  786.12   46.70
  -1  13   4  775.82   49.20
  -1  13   4  666.63   44.70
   0 -13  -4   -3.40    4.80
   0  13   4   11.60    8.90
   0  13   4   10.20    7.90
   0  13   4    1.70    3.50
  -1 -13  -4   24.40   10.10
   1  13   4   36.10   11.30
   1  13   4   28.40   10.70
   1  13   4   56.39    9.70
  -2 -13  -4  155.28   21.90
   2  13   4  199.38   21.00
   2  13   4  199.68   25.70
   2  13   4  206.28   25.70
  -3 -13  -4  342.47   33.80
   3  13   4  311.57   34.60
   3  13   4  322.37   29.90
   3  13   4  328.67   27.10
  -4 -13  -4  -10.90   11.70
  -4 -13  -4    1.10    7.50
   4  13   4   22.00   11.70
   4  13   4   27.80   11.80
   4  13   4   14.90   10.30
  -5 -13  -4    9.00    8.80
  -5 -13  -4  -10.30   11.50
   5  13   4   19.60   11.60
   5  13   4    3.80   10.80
   5  13   4   12.10   12.10
  -6 -13  -4   50.29   15.20
  -6 -13  -4   24.40   19.80
   6  13   4   38.30   17.10
   6  13   4   75.29   20.10
   6  13   4   47.90   18.00
  -7  14   4   27.40   23.30
  -6  14   4    8.00   14.90
   5 -14  -4    7.50   10.40
  -5  14   4    3.70   14.40
   4 -14  -4   39.30   12.00
  -4  14   4   45.80   16.40
  -4  14   4   53.79   15.70
   3 -14  -4   79.99   15.40
  -3  14   4   80.29   17.20
  -3  14   4   72.99   18.60
   2 -14  -4    3.50    6.60
  -2  14   4    1.90    9.60
  -2  14   4    9.90    9.70
   1 -14  -4   19.00   10.20
  -1  14   4    0.70    8.40
  -1  14   4    9.60    9.30
   0 -14  -4  934.71   59.09
   0  14   4 1007.80   61.99
   0  14   4 1127.59   62.19
  -1 -14  -4    1.30    6.90
   1  14   4   12.00    6.40
   1  14   4   10.20    9.50
   1  14   4    7.30    8.50
  -2 -14  -4    6.50    8.10
   2  14   4   10.90    9.80
   2  14   4   15.60    9.30
   2  14   4    8.80    7.20
  -3 -14  -4  228.38   28.00
   3  14   4  252.17   26.00
   3  14   4  216.68   28.40
   3  14   4  185.78   27.00
  -4 -14  -4   23.90   10.60
  -4 -14  -4    2.30   11.00
   4  14   4   28.10   12.20
   4  14   4    7.90   13.10
   4  14   4   27.90   12.30
  -5 -14  -4   78.69   17.60
  -5 -14  -4  -15.60   14.80
   5  14   4   62.99   16.50
   5  14   4   51.79   16.30
   5  14   4   61.19   18.90
  -6 -14  -4  -12.70    8.80
  -6 -14  -4   -2.80   17.80
   6  14   4   -5.80   11.20
   6  14   4   11.80   12.40
   6  14   4   -1.70   14.20
  -6  15   4   10.90   16.00
   5 -15  -4   37.20   14.20
  -5  15   4   42.60   18.80
   4 -15  -4    8.00   10.20
  -4  15   4   22.90   13.60
  -4  15   4   -2.10   11.80
   3 -15  -4    7.00    7.20
  -3  15   4   -4.30   10.10
  -3  15   4    1.70   12.00
   2 -15  -4   67.49   15.80
  -2  15   4   39.00   13.50
  -2  15   4   17.40   10.90
   1 -15  -4   71.99   15.60
  -1  15   4   61.29   16.30
  -1  15   4   98.59   19.20
   0 -15  -4   23.50    9.50
   0  15   4   14.10   11.20
   0  15   4   10.20    8.90
  -1 -15  -4  301.77   33.00
   1  15   4  366.56   32.20
   1  15   4  325.47   30.70
  -2 -15  -4   23.40   11.90
   2  15   4   16.40    9.20
   2  15   4   39.30   14.10
   2  15   4    8.50   12.00
  -3 -15  -4  108.19   20.80
   3  15   4  110.49   17.90
   3  15   4  107.09   20.90
   3  15   4   77.99   18.50
  -4 -15  -4   44.20   16.10
  -4 -15  -4   19.10   14.20
   4  15   4   20.00   13.10
   4  15   4   41.60   14.20
   4  15   4   55.09   16.80
  -5 -15  -4   -6.00    9.70
  -5 -15  -4    6.70   15.10
   5  15   4    2.20   12.80
   5  15   4   17.70   15.80
   5  15   4  -12.70   12.60
  -6 -15  -4   13.30   15.80
  -6 -15  -4    3.80   11.80
   6  15   4   18.40   16.70
   6  15   4   -3.30   11.60
   6  15   4  -13.00   15.20
  -6  16   4   25.40   20.80
   5 -16  -4    8.40   10.50
  -5  16   4   -3.50   13.00
   4 -16  -4   62.69   16.10
  -4  16   4   88.89   23.60
  -4  16   4   83.49   19.60
   3 -16  -4   13.50    9.60
  -3  16   4   25.90   14.20
  -3  16   4    2.50    9.70
   2 -16  -4  164.58   23.60
  -2  16   4  200.98   29.60
  -2  16   4  141.09   22.90
   1 -16  -4   -5.00    7.10
  -1  16   4   -5.20    9.10
  -1  16   4    7.40   10.70
   0 -16  -4   97.39   18.30
   0  16   4   97.79   22.10
   0  16   4  121.69   21.50
  -1 -16  -4  137.79   22.90
   1  16   4  149.29   26.10
   1  16   4  160.08   24.60
  -2 -16  -4   29.80   11.40
   2  16   4   16.20   13.10
   2  16   4   39.00   13.90
  -3 -16  -4  -17.40    7.10
   3  16   4   -7.80   10.40
   3  16   4   -1.40    8.30
   3  16   4   -2.20   10.10
  -4 -16  -4  189.48   27.00
  -4 -16  -4  111.79   24.70
   4  16   4  105.09   24.80
   4  16   4  195.88   25.70
   4  16   4  172.38   28.90
  -5 -16  -4  -16.00   12.20
  -5 -16  -4  -13.40   10.20
   5  16   4   18.10   14.50
   5  16   4   -2.60   10.20
   5  16   4    7.60   13.60
  -6  17   4    3.00   15.30
   5 -17  -4    8.00   12.10
  -5  17   4   10.10   20.20
   4 -17  -4    3.80   11.70
  -4  17   4  -12.90   16.20
   3 -17  -4   33.20   13.60
  -3  17   4   28.90   14.90
  -3  17   4   74.89   19.10
   2 -17  -4    7.70   10.10
  -2  17   4   -4.60   12.00
  -2  17   4    8.30   10.40
   1 -17  -4  392.16   35.50
  -1  17   4  456.75   37.70
  -1  17   4  408.46   44.40
   0 -17  -4    1.40    8.60
   0  17   4   -2.90   10.90
   0  17   4   14.10   11.50
  -1 -17  -4   61.99   16.90
   1  17   4   71.39   18.40
   1  17   4   48.40   15.50
  -2 -17  -4  234.88   31.80
   2  17   4  302.47   36.30
   2  17   4  256.07   34.10
  -3 -17  -4  160.38   26.90
   3  17   4  191.48   30.20
   3  17   4  140.39   26.90
  -4 -17  -4    2.40   10.60
  -4 -17  -4   16.10   16.60
   4  17   4   -8.50   10.50
   4  17   4   -9.80   10.60
  -5 -17  -4   87.49   21.00
  -5 -17  -4   61.69   23.20
[truncated: 974,941 more chars]
